# Supplementary material for: Differential gene expression, including Sjfs800, in Schistosoma japonicum females at pre-pairing, initial pairing and oviposition
Source: Parasit Vectors. 2019 Aug 23;12:414. doi: 10.1186/s13071-019-3672-8 (PMC6708146; doi:10.1186/s13071-019-3672-8)
Supplement: Supplementary file 1 — Additional file 1: Table S1. Probe sequence selected for chip hybridization. [file 13071_2019_3672_MOESM1_ESM.xlsx]

## Sheet: Table S1
			Additional file 1: Table S1. Probe sequence selected for chip hybridization.
ProbeID	TargetID	Accessions	F4	desc
CUST_805_PI420046723	FN313597.1	emb|FN313597.1|gi|226490177	ATGCACATATACTGGTTTATGTTCATCATTCGAATGGCTATTCGACTTTTGACAAGTCCA	Schistosoma japonicum isolate Anhui full length mRNA clone SJFCA0038|FSA_057_84_D11, complete sequence
CUST_806_PI420046723	FN313602.1	emb|FN313602.1|gi|226490187	TTCAGCTAGTTTCTTTTCTGGTGATGTAAAGTACTGATAACGCTGAAGAGATATGTATAG	Schistosoma japonicum isolate Anhui full length mRNA clone SJFCA0045|FSA_061_22_F03, complete sequence
CUST_807_PI420046723	FN313604.1	emb|FN313604.1|gi|226490191	CGCTCAGTACAATGGACGATATTCGTGAAGTCTGTCTTGTTTTATGAATTGAGTATTTAT	Schistosoma japonicum isolate Anhui full length mRNA clone SJFCA0047|FSA_061_83_C11, complete sequence
CUST_808_PI420046723	FN313607.1	emb|FN313607.1|gi|226490197	GCGTGTCCATCTCAAATCATCCAATTTAAACTCAGTCATTATCTCGTTCTCACTGTTGTA	Schistosoma japonicum isolate Anhui full length mRNA clone SJFCA0050|FSA_062_60_D08, complete sequence
CUST_809_PI420046723	FN313608.1	emb|FN313608.1|gi|226490199	GATTCTGTACTGACTTCACGTGAAAATCTTTACGTGCTACCTACATATATTGTCAGATTA	Schistosoma japonicum isolate Anhui full length mRNA clone SJFCA0051|FSA_063_06_F01, complete sequence
CUST_810_PI420046723	FN313612.1	emb|FN313612.1|gi|226490207	CTTGGCGTTCATCATAAAAGCAGACTATATTGTGGAACTAGCAAAGCTTTTTGTGTGTAT	Schistosoma japonicum isolate Anhui full length mRNA clone SJFCA0061|FSA_069_17_A03, complete sequence
CUST_811_PI420046723	FN313623.1	emb|FN313623.1|gi|226490229	ATAGACTTTCTCCCTTTGTTTCTGCACAAAAGACGTAAATAGAAACCTTGATTCCTACTT	Schistosoma japonicum isolate Anhui full length mRNA clone SJFCA0082|FSA_079_08_H01, complete sequence
CUST_812_PI420046723	FN313633.1	emb|FN313633.1|gi|226490249	CGTCGAACTACAGAACTAACTGCCCCGTACACAAATTGATACGTATAAAGTAACTTTAAA	Schistosoma japonicum isolate Anhui full length mRNA clone SJFCA0099|FSA_086_76_D10, complete sequence
CUST_813_PI420046723	FN313635.1	emb|FN313635.1|gi|226490253	CTGTCTTTCCTTCTATATCTATACTCGTGCTGTATTAAGTTACCATACGTTATTGTGTGA	Schistosoma japonicum isolate Anhui full length mRNA clone SJFCA0104|FSA_088_02_B01, complete sequence
CUST_112_PI420046723	FN313656.1	emb|FN313656.1|gi|226466509	CTCCCCACCCCATCGATTTTGATTTCTATCCAATTTGAATACACTGCAACAATATATTTT	Schistosoma japonicum isolate Anhui full length mRNA clone SJFCA0140|FSA_105_34_B05, complete sequence
CUST_113_PI420046723	FN313669.1	emb|FN313669.1|gi|226466535	CTGTATAGCAAATTCTTATCTATTCTGAAGTGGTGTCACATGTAAATAGCACAGTAACCA	Schistosoma japonicum isolate Anhui full length mRNA clone SJFCA0162|FSA_115_75_C10, complete sequence
CUST_114_PI420046723	FN313674.1	emb|FN313674.1|gi|226466545	CTGTTTCGAGCATATGACGGTTTTCTCTATCCTAGATAAAAGTTTATAGCTATAACGTTC	Schistosoma japonicum isolate Anhui full length mRNA clone SJFCA0172|FSA_125_64_H08, complete sequence
CUST_115_PI420046723	FN313714.1	emb|FN313714.1|gi|226466625	AAGCTCGCCGAAAGCGCCAGTTACTTAAAGACTTAGATACTTTTGGAAATAATTTTTTCT	Schistosoma japonicum isolate Anhui full length mRNA clone SJFCA0251|FSA001-P00005-H01, complete sequence
CUST_116_PI420046723	FN313729.1	emb|FN313729.1|gi|226466655	GTTCCATTCTTCAAGTACCGATTATGATGATGACACAATTAACTGTCGTCAAATTCTGTT	Schistosoma japonicum isolate Anhui full length mRNA clone SJFCA0278|FSA001-P00006-P15, complete sequence
CUST_117_PI420046723	FN313733.1	emb|FN313733.1|gi|226466663	GTGTACATATGATCAAGCGATAGATCTCTATCAAGCTCTCGACCGATTAGTGGCTGCCAA	Schistosoma japonicum isolate Anhui full length mRNA clone SJFCA0285|FSA001-P00007-K08, complete sequence
CUST_118_PI420046723	FN313747.1	emb|FN313747.1|gi|226466691	GTTCTGCTAATGTCACTCCTTTGCATTCTAGTAACGAGAATTACCACTATTGTTCTCAAT	Schistosoma japonicum isolate Anhui full length mRNA clone SJFCA0308|FSA001-P00008-P21, complete sequence
CUST_119_PI420046723	FN313771.1	emb|FN313771.1|gi|226466739	TTCGGAAGAGCACTTCAAAGATATTGAGATATATAAACAGTTGGTACGCTTTAATGAGCC	Schistosoma japonicum isolate Anhui full length mRNA clone SJFCA0337|FSA001-P00011-E05, complete sequence
CUST_120_PI420046723	FN313795.1	emb|FN313795.1|gi|226466787	GGAAATCGCTCATTTTCTTAATAGCTTTTTGCGTATCGGGATCTTGTTATTGTTATACTG	Schistosoma japonicum isolate Anhui full length mRNA clone SJFCA0376|FSA001-P00015-K03, complete sequence
CUST_121_PI420046723	FN313796.1	emb|FN313796.1|gi|226466789	GTAGTCAGTCACAATGAAAATGTTTCTTGAACATGCAACAGTACGTTTCATTCACTACTG	Schistosoma japonicum isolate Anhui full length mRNA clone SJFCA0377|FSA001-P00015-L12, complete sequence
CUST_122_PI420046723	FN313815.1	emb|FN313815.1|gi|226466827	GTGCTATCAGCAACACAAATCTTTAAGCTACATTGTCAAACTTTTTAGTTTCCTGTGCTT	Schistosoma japonicum isolate Anhui full length mRNA clone SJFCA0403|FSA001-P00017-E09, complete sequence
CUST_123_PI420046723	FN313830.1	emb|FN313830.1|gi|226466857	CGCAGTGCTCCACACTCCTTTATAATTAAATTGCACTCTTACTAATCAGTAGATTAACAA	Schistosoma japonicum isolate Anhui full length mRNA clone SJFCA0432|FSA001-P00019-M16, complete sequence
CUST_124_PI420046723	FN313833.1	emb|FN313833.1|gi|226466863	CTTCAACCCTCCCTCACCAACAAGCTGTATTTCTTACGTCTTTGTTTAACATGCTGTTTA	Schistosoma japonicum isolate Anhui full length mRNA clone SJFCA0436|FSA001-P00020-A20, complete sequence
CUST_125_PI420046723	FN313838.1	emb|FN313838.1|gi|226466873	CATGATGACTATTGGATCTCATTTGTGGTCATTTTTGAATGGATGCTTCTTAGATGTTGA	Schistosoma japonicum isolate Anhui full length mRNA clone SJFCA0445|FSA001-P00020-J10, complete sequence
CUST_126_PI420046723	FN313846.1	emb|FN313846.1|gi|226466889	TTTCGCAGAGGCTCCTTTCGATACTTATGACCAGTCGAGGAAATAAACAAATGGTTTTTT	Schistosoma japonicum isolate Anhui full length mRNA clone SJFCA0461|FSA001-P00021-L19, complete sequence
CUST_135_PI420046723	FN313861.1	emb|FN313861.1|gi|226467437	GCATATGATACCGACTGGTATGATAAAGAACAATATTTGGATAGTCAAGATGACAACGTA	Schistosoma japonicum isolate Anhui full length mRNA clone SJFCA0483|FSA001-P00024-E22, complete sequence
CUST_136_PI420046723	FN313864.1	emb|FN313864.1|gi|226467443	TCAGCGTTTATCTATGTACATTTCAACATTGGACGACATTCTTTGAATAAATGTTCGGTG	Schistosoma japonicum isolate Anhui full length mRNA clone SJFCA0487|FSA001-P00024-K24, complete sequence
CUST_137_PI420046723	FN313867.1	emb|FN313867.1|gi|226467449	ATTGTGTTAGTAACACTTGACTAAGGGTATATCTCACATCTCAATAAAGATAGCGCATCG	Schistosoma japonicum isolate Anhui full length mRNA clone SJFCA0496|FSA001-P00025-J10, complete sequence
CUST_138_PI420046723	FN313874.1	emb|FN313874.1|gi|226467463	AGCTTCATTTCATGTTTCGATTTGTACTTAGGTTCCATTCTGTCATATAACACCCATTTG	Schistosoma japonicum isolate Anhui full length mRNA clone SJFCA0507|FSA001-P00026-C07, complete sequence
CUST_139_PI420046723	FN313878.1	emb|FN313878.1|gi|226467471	TGAGGATATGAACTCTATGTACAAACTTCTGCACATAAAACCTGAGAAATAACAAGTGCT	Schistosoma japonicum isolate Anhui full length mRNA clone SJFCA0513|FSA001-P00026-H15, complete sequence
CUST_140_PI420046723	FN313887.1	emb|FN313887.1|gi|226467489	TGGGGTGGTAAAGAACATTCAGTAAGTGAATACGATGTGCTTGTATGGCAAAAATATTGA	Schistosoma japonicum isolate Anhui full length mRNA clone SJFCA0526|FSA001-P00027-I02, complete sequence
CUST_141_PI420046723	FN313898.1	emb|FN313898.1|gi|226467511	TCCTCCCCCTTTGTGTTCATGAAATTATACTAAACGTACTTTTGTCTTGTTGATGTTGTC	Schistosoma japonicum isolate Anhui full length mRNA clone SJFCA0541|FSA001-P00029-A11, complete sequence
CUST_142_PI420046723	FN313901.1	emb|FN313901.1|gi|226467517	TTTCCTAGCTAAAGATGAACGTGTAAGAATTTCTTTCTTAAACGTTAGCGATGGACTAAC	Schistosoma japonicum isolate Anhui full length mRNA clone SJFCA0545|FSA001-P00029-D20, complete sequence
CUST_143_PI420046723	FN313909.1	emb|FN313909.1|gi|226467533	CGTGTCTTTCAACCTTCACAATTCCCAAGGTGAGACTTTTTGTTTAAATAAGACAATAGA	Schistosoma japonicum isolate Anhui full length mRNA clone SJFCA0556|FSA001-P00030-E10, complete sequence
CUST_144_PI420046723	FN313945.1	emb|FN313945.1|gi|226467605	GCACTTGCATCATACGCTGCATACCATTTCTATGGTTAAAGTACATTATGAAAACAATTC	Schistosoma japonicum isolate Anhui full length mRNA clone SJFCA0606|FSA001-P00033-E19, complete sequence
CUST_145_PI420046723	FN313946.1	emb|FN313946.1|gi|226467607	GAAGTGATTTCATCCATCATGTTAATACGTGAATTCTACGAAAATTGATCCTGTGAGACT	Schistosoma japonicum isolate Anhui full length mRNA clone SJFCA0607|FSA001-P00033-F06, complete sequence
CUST_1006_PI420046723	FN313962.1	emb|FN313962.1|gi|257208494	CAAAGGGAACAGTTGATCTACAGAATGTTTGGAAGTATGCTAACAGTTTTATCTTCTCTA	Schistosoma japonicum isolate Anhui full length mRNA clone SJFCA0630|FSA001-P00035-E03, complete sequence
CUST_146_PI420046723	FN314011.1	emb|FN314011.1|gi|226467735	GTACTTTGGACATCGTATTTGGAGAAGTGGATAGATAAATCTCGTGTTAACTTGTAAACA	Schistosoma japonicum isolate Anhui full length mRNA clone SJFCA2169.002|FSA001-P00017-E13, complete sequence
CUST_147_PI420046723	FN314012.1	emb|FN314012.1|gi|226467737	ACCGGCAATTTCAAGTTTCAATAAAGAAGCCTCTATTTCATATGATCAACCACTACCAAT	Schistosoma japonicum isolate Anhui full length mRNA clone SJFCA2175.001|FSA001-P00029-B09, complete sequence
CUST_148_PI420046723	FN314013.1	emb|FN314013.1|gi|226467739	ACCGGCAATTTCAAGTTTCAATAAAGAAGCCTCTATTTCATATGATCAACCACTACCAAT	Schistosoma japonicum isolate Anhui full length mRNA clone SJFCA2175.002|FSA_113_21_E03, complete sequence
CUST_149_PI420046723	FN314018.1	emb|FN314018.1|gi|226467749	CGTCTTACTAAATTTAGTGCTGATCGTATTTCTGCTGGTTATTGATGTAGTTGGTTTTCA	Schistosoma japonicum isolate Anhui full length mRNA clone SJFCA2184.002|FSA_118_19_C03, complete sequence
CUST_150_PI420046723	FN314028.1	emb|FN314028.1|gi|226467769	CCTCCAGTCTGAAACAGTTTTACCATTATGGATTGTTAGTCCAATATACTACTTACAAGA	Schistosoma japonicum isolate Anhui full length mRNA clone SJFCA2205.001|FSA001-P00031-P01, complete sequence
CUST_151_PI420046723	FN314029.1	emb|FN314029.1|gi|226467771	CCTCCAGTCTGAAACAGTTTTACCATTATGGATTGTTAGTCCAATATACTACTTACAAGA	Schistosoma japonicum isolate Anhui full length mRNA clone SJFCA2205.002|FSA001-P00016-D08, complete sequence
CUST_152_PI420046723	FN314033.1	emb|FN314033.1|gi|226467779	CACCCCGTTCTCCAATATCATCATTTTGTTTCCATGTCATTGATAATATGATTGATGTCA	Schistosoma japonicum isolate Anhui full length mRNA clone SJFCA2212.002|FSA001-P00003-B07, complete sequence
CUST_153_PI420046723	FN314044.1	emb|FN314044.1|gi|226467801	GCTTTACTCAGTCATTATAGACATGACATCAAAACAAACGGAACCAACAAGTAAATCTGA	Schistosoma japonicum isolate Anhui full length mRNA clone SJFCA2240.002|FSA001-P00007-B03, complete sequence
CUST_154_PI420046723	FN314045.1	emb|FN314045.1|gi|226467803	GCAGCGCAAAGAGTTGAAGAAAACAGTTATTCGTTTGGGAAATATTTCCTTACAATTCTT	Schistosoma japonicum isolate Anhui full length mRNA clone SJFCA2241.002|FSA_133_11_C02, complete sequence
CUST_169_PI420046723	FN314058.1	emb|FN314058.1|gi|226468227	CCACTGAATGTATCTTAGTCATTTTCTCGTGACGGTCGACTTCACATATATTGTAAATAA	Schistosoma japonicum isolate Anhui full length mRNA clone SJFCA2258.002|FSA_116_04_D01, complete sequence
CUST_170_PI420046723	FN314081.1	emb|FN314081.1|gi|226468273	CTTGCCGACTAGTGTAAATAAACCGAAGGCTACTTTTGTTTTATGCTATGGTGTAAATAA	Schistosoma japonicum isolate Anhui full length mRNA clone SJFCA2329.002|FSA001-P00005-F11, complete sequence
CUST_171_PI420046723	FN314122.1	emb|FN314122.1|gi|226468355	TTCCCCCTAGCGAATAATTTGATAAAATCGCAGTTCCTGACTCTACGAAAATCTTAAATA	Schistosoma japonicum isolate Anhui full length mRNA clone SJFCA2455.002|FSA_130_21_E03, complete sequence
CUST_172_PI420046723	FN314137.1	emb|FN314137.1|gi|226468385	GGGACAATGTAAATCATCAGGACGCTAGTTTCTAGTTACGATATTTTATTGCCTATTGTA	Schistosoma japonicum isolate Anhui full length mRNA clone SJFCA2486.002|FSA001-P00023-B09, complete sequence
CUST_173_PI420046723	FN314138.1	emb|FN314138.1|gi|226468387	CAGCTTCCATCAGAAGTACAGTTCCAACTTATTTCATAATGACTGTATTCAGTATTCATC	Schistosoma japonicum isolate Anhui full length mRNA clone SJFCA2502.001|FSA001-P00021-G06, complete sequence
CUST_174_PI420046723	FN314142.1	emb|FN314142.1|gi|226468395	CACTATTGTTTCGTAAAGAACGGTAGTCAATGTCATTCTATAACGTTCAGCGTTATACAT	Schistosoma japonicum isolate Anhui full length mRNA clone SJFCA2509.001|FSA001-P00032-M09, complete sequence
CUST_175_PI420046723	FN314143.1	emb|FN314143.1|gi|226468397	CACTTCACTATTATTTCATGAAGAATCGCAATCAATGTCTACGTGTAACGTTCAACGTTA	Schistosoma japonicum isolate Anhui full length mRNA clone SJFCA2509.002|FSA001-P00018-N08, complete sequence
CUST_176_PI420046723	FN314151.1	emb|FN314151.1|gi|226468413	TCTATCAACTGGTTAGAATTAGAAAAAGGTGATCCAGTCCAATGTTATTGTGGTTATTGG	Schistosoma japonicum isolate Anhui full length mRNA clone SJFCA2544.001|FSA001-P00033-B14, complete sequence
CUST_177_PI420046723	FN314167.1	emb|FN314167.1|gi|226468445	CTGTTCACGAAAAAGATCACGATAAAGATTTTGACAAGTATGGCTACCCTGAGTATGGCA	Schistosoma japonicum isolate Anhui full length mRNA clone SJFCA2589.002|FSA001-P00021-P12, complete sequence
CUST_178_PI420046723	FN314174.1	emb|FN314174.1|gi|226468459	CGACGTCGTAATGATAAACGTCACAAAAAACAAAAGTGTTCAAAGAAGGATTGTAGTCAT	Schistosoma japonicum isolate Anhui full length mRNA clone SJFCA2603.001|FSA001-P00003-P12, complete sequence
CUST_179_PI420046723	FN314188.1	emb|FN314188.1|gi|226468487	GCTGTAATCTCCATTTATTTCTTTGCTTAAACAACACGCTTGTCAACGTGTAACTGTTTA	Schistosoma japonicum isolate Anhui full length mRNA clone SJFCA2623.001|FSA001-P00026-O18, complete sequence
CUST_180_PI420046723	FN314189.1	emb|FN314189.1|gi|226468489	AATACGTGCTCGCCATGGACCTTACTCTCACATTATTTTCTCACGTGTAACCTGCATCGT	Schistosoma japonicum isolate Anhui full length mRNA clone SJFCA2623.002|FSA001-P00030-B09, complete sequence
CUST_181_PI420046723	FN314206.1	emb|FN314206.1|gi|226468523	GGTATCGGAATAACCAGAACGCTGTGTATGAAAATACTATTCAAATACTAACACTTCCTA	Schistosoma japonicum isolate Anhui full length mRNA clone SJFCA2673.001|FSA001-P00029-H02, complete sequence
CUST_182_PI420046723	FN314279.1	emb|FN314279.1|gi|226469065	CTCGTTGCGCGTGGGACTCATACAAAATATATCATAGAAGAAAAATAATTATCTCCTAAG	Schistosoma japonicum isolate Anhui full length mRNA clone SJFCA2773.001|FSA001-P00028-E09, complete sequence
CUST_183_PI420046723	FN314396.1	emb|FN314396.1|gi|226469299	TCTACACCACTTCGAAAATTGCTGAAAAATCCTCAGATCAATAGTTTCAGACTTTTTGGA	Schistosoma japonicum isolate Anhui full length mRNA clone SJFCA2907.001|FSA001-P00021-J05, complete sequence
CUST_202_PI420046723	FN314459.1	emb|FN314459.1|gi|226469821	TCTGGTACCCGTTAAATAGCCTCTAGCTTTTCACCAGTCACTTTTAACTATTATTAAAGA	Schistosoma japonicum isolate Anhui full length mRNA clone SJFCA3015.001|FSA001-P00025-E07, complete sequence
CUST_203_PI420046723	FN314460.1	emb|FN314460.1|gi|226469823	CTGGTACCCGTTAAATAGTCTCTAGCTTTTCACCAGTCACTTTTAACTATTATTAAAGAC	Schistosoma japonicum isolate Anhui full length mRNA clone SJFCA3015.003|FSA001-P00028-O06, complete sequence
CUST_204_PI420046723	FN314483.1	emb|FN314483.1|gi|226469869	CGGACGTAGATAAATGCAAAGTTCATGAAAAATTTCGCTTACATTGAAGCAATGTTTTCC	Schistosoma japonicum isolate Anhui full length mRNA clone SJFCA3042.001|FSA001-P00031-N18, complete sequence
CUST_205_PI420046723	FN314484.1	emb|FN314484.1|gi|226469871	CGGACGTAGATAAATGCAGAGTTCATGAAAAATTTCGCTGAAATTGAAGCAATGTTTTCA	Schistosoma japonicum isolate Anhui full length mRNA clone SJFCA3042.002|FSA001-P00019-G14, complete sequence
CUST_206_PI420046723	FN314485.1	emb|FN314485.1|gi|226469873	GACCCAAATTCATACGGACGTAGATAAATGCAAAGTTCATGAAAAAATTCGCTTACATTG	Schistosoma japonicum isolate Anhui full length mRNA clone SJFCA3042.003|FSA001-P00017-M10, complete sequence
CUST_207_PI420046723	FN314498.1	emb|FN314498.1|gi|226469899	ATTTTAAACGGTACGCTACATGGGCTTGTTGTAATATTTGTTAGTGTGATCTCCCCATCT	Schistosoma japonicum isolate Anhui full length mRNA clone SJFCA3067.001|FSA001-P00004-P19, complete sequence
CUST_208_PI420046723	FN314499.1	emb|FN314499.1|gi|226469901	GGAAAAAGAGATCTACAAACTTCAGCAAGAACAAACAGCTGCCCGAAAGGAATTGGCCAA	Schistosoma japonicum isolate Anhui full length mRNA clone SJFCA3067.002|FSA001-P00020-H09, complete sequence
CUST_209_PI420046723	FN314509.1	emb|FN314509.1|gi|226469921	CTACGAAAATCTAGCAGATGTATGAAACTTATTTGTATCCGAATACAACACAGTACGAAC	Schistosoma japonicum isolate Anhui full length mRNA clone SJFCA3081.003|FSA001-P00005-D14, complete sequence
CUST_210_PI420046723	FN314537.1	emb|FN314537.1|gi|226469977	CACAACAATAAATAAAATCCATTGATAACCCAGTTGTCATCGGCTTCGACATTCATGTTT	Schistosoma japonicum isolate Anhui full length mRNA clone SJFCA3116.001|FSA001-P00018-D21, complete sequence
CUST_211_PI420046723	FN314538.1	emb|FN314538.1|gi|226469979	CACAACAATAAATAAAATCCATTGATAACCCAGTTGTCATCGGCTTCGACATTCATGTTT	Schistosoma japonicum isolate Anhui full length mRNA clone SJFCA3116.003|FSA001-P00019-O15, complete sequence
CUST_212_PI420046723	FN314553.1	emb|FN314553.1|gi|226470009	GAAGGCCAAATGACTGAAAACAATATTGAAGTTGGTGTATGCAATGAAAATGGTTTTAGG	Schistosoma japonicum isolate Anhui full length mRNA clone SJFCA3141.001|FSA001-P00012-A19, complete sequence
CUST_213_PI420046723	FN314586.1	emb|FN314586.1|gi|226470075	CAAGCTTTCATCACCAAGTACCCTAAATTGGGAACGATTTATAGTCTTTCGTTTGTATTT	Schistosoma japonicum isolate Anhui full length mRNA clone SJFCA3166.004|FSA_066_59_C08, complete sequence
CUST_214_PI420046723	FN314600.1	emb|FN314600.1|gi|226470103	CAAACCATATACTGCTTTGGAAAATGCCATGCATGAGCCTATTTTCGTCGAATTTTCAGA	Schistosoma japonicum isolate Anhui full length mRNA clone SJFCA3181.002|FSA001-P00020-E12, complete sequence
CUST_215_PI420046723	FN314604.1	emb|FN314604.1|gi|226470111	TCTACTATTTGATGTTTGATTTGCGTACATATTCAGAGTACCCTTGTAGCCGTCTTTTTT	Schistosoma japonicum isolate Anhui full length mRNA clone SJFCA3186.001|FSA001-P00006-F20, complete sequence
CUST_216_PI420046723	FN314616.1	emb|FN314616.1|gi|226470135	ACCATCTGTACATATCGAGGGTTTGCAATTTCTTGAGAATTGTATTCCACATTGGATATA	Schistosoma japonicum isolate Anhui full length mRNA clone SJFCA3192.002|FSA001-P00011-B20, complete sequence
CUST_217_PI420046723	FN314676.1	emb|FN314676.1|gi|226470257	TGAAAGTCGTCCCTGAATGATATTGCCTACATTAGTCTGTATATGACGCAAATATATTTC	Schistosoma japonicum isolate Anhui full length mRNA clone SJFCA3246.004|FSA001-P00006-K05, complete sequence
CUST_218_PI420046723	FN314720.1	emb|FN314720.1|gi|226470345	GCGTATAAATGGTCCCATTTCTTCGGTTTCCAAAATACAGAATGATACATGAAACTAACA	Schistosoma japonicum isolate Anhui full length mRNA clone SJFCA3304.003|FSA001-P00023-P21, complete sequence
CUST_219_PI420046723	FN314725.1	emb|FN314725.1|gi|226470355	TCTATCGTAACCCATATTTGTTACTTGATTACTTGAATAATACACACCTGTGGTTTCCGC	Schistosoma japonicum isolate Anhui full length mRNA clone SJFCA3309.004|FSA001-P00026-C09, complete sequence
CUST_220_PI420046723	FN314797.1	emb|FN314797.1|gi|226470497	GACCTGTTTGAAAAGGCAAAATAATAACAGATACGTACAAAAATACCTCAGAATCGCACT	Schistosoma japonicum isolate Anhui full length mRNA clone SJFCA3368.004|FSA001-P00006-M22, complete sequence
CUST_221_PI420046723	FN314798.1	emb|FN314798.1|gi|226470499	GACCTGTTTGAAAAGGCAAAATAATAACAGATACGTACAAAAATACCTCAGAATCGCACT	Schistosoma japonicum isolate Anhui full length mRNA clone SJFCA3368.005|FSA001-P00003-A12, complete sequence
CUST_222_PI420046723	FN314845.1	emb|FN314845.1|gi|226470593	CATTCTTATTAACCACTTTCCATTGCAATTAGCCCACTCAATGAATGAAAGCACTAGCTT	Schistosoma japonicum isolate Anhui full length mRNA clone SJFCA3407.002|FSA001-P00013-I02, complete sequence
CUST_223_PI420046723	FN314846.1	emb|FN314846.1|gi|226470595	AGGACCAAGCAAAATGTACCATAAAGCTTTTGTCTATGTCTATTATACTCACTGCTGTTT	Schistosoma japonicum isolate Anhui full length mRNA clone SJFCA3407.003|FSA001-P00030-D16, complete sequence
CUST_226_PI420046723	FN314847.1	emb|FN314847.1|gi|226470995	CATTCTTATTAACCACTTTCCATTGCAATTAGCCCACTCAATGAATGAAAGCACTAGCTT	Schistosoma japonicum isolate Anhui full length mRNA clone SJFCA3407.004|FSA001-P00033-A07, complete sequence
CUST_227_PI420046723	FN314849.1	emb|FN314849.1|gi|226470999	CTGCCAGTGAGCTTGCTTCTCATTATCATCATCTTTATCATGATGAAAAACACTAGTTTG	Schistosoma japonicum isolate Anhui full length mRNA clone SJFCA3409.001|FSA001-P00030-M24, complete sequence
CUST_228_PI420046723	FN314987.1	emb|FN314987.1|gi|226471275	AACGGCCAAAGAATATTTGACTGGAAAAAATGTAGCCGACAAATCTCTACTTTATACGTT	Schistosoma japonicum isolate Anhui full length mRNA clone SJFCA3490.005|FSA001-P00002-E10, complete sequence
CUST_229_PI420046723	FN314993.1	emb|FN314993.1|gi|226471287	AATGAACCTAAAAATCGTCTAGGAAAAGCCACTTCCCACAGTTCCAGAAAGTTAGAAACT	Schistosoma japonicum isolate Anhui full length mRNA clone SJFCA3492.001|FSA001-P00030-K09, complete sequence
CUST_230_PI420046723	FN314994.1	emb|FN314994.1|gi|226471289	CAGCAAGCTAGTATGAGTACGATCGACTGTAAAGACATTCCAATTTGTATTATTCCTATT	Schistosoma japonicum isolate Anhui full length mRNA clone SJFCA3494.002|FSA001-P00022-J06, complete sequence
CUST_231_PI420046723	FN315054.1	emb|FN315054.1|gi|226471409	CGTTTTTGAAATCATTCAGCACATAAGGATGGCATTCTGATTTAACAATTCAGTGGTTTC	Schistosoma japonicum isolate Anhui full length mRNA clone SJFCA3534.007|FSA001-P00028-K09, complete sequence
CUST_232_PI420046723	FN315076.1	emb|FN315076.1|gi|226471453	AACGGAAAAGATTGTGGCCTCATGCGTGGTAGTTTATTAGTTTAATCATATTTTGACAGT	Schistosoma japonicum isolate Anhui full length mRNA clone SJFCA3545.005|FSA001-P00007-G18, complete sequence
CUST_233_PI420046723	FN315115.1	emb|FN315115.1|gi|226471531	CTGAAATAACCTGTGACTTCTCATTGTTATTCAGATATCGGTGTATACAAGTGATGAACA	Schistosoma japonicum isolate Anhui full length mRNA clone SJFCA3561.001|FSA001-P00002-E03, complete sequence
CUST_234_PI420046723	FN315116.1	emb|FN315116.1|gi|226471533	CTGAAATAACCTGTGACTTCTCATTGTTATTCAGATATCGGTGTATACAAGTGATGAACA	Schistosoma japonicum isolate Anhui full length mRNA clone SJFCA3561.002|FSA001-P00004-P08, complete sequence
CUST_235_PI420046723	FN315117.1	emb|FN315117.1|gi|226471535	CTGAAATAACCTGTGACTTCTCATTGTTATTCAGATATCGGTGTATACAAGTGATGAACA	Schistosoma japonicum isolate Anhui full length mRNA clone SJFCA3561.003|FSA001-P00030-N05, complete sequence
CUST_236_PI420046723	FN315118.1	emb|FN315118.1|gi|226471537	CTGAAATAACCTGTGACTTCTCATTGTTATTCAGATATCGGTGTATACAAGTGATGAACA	Schistosoma japonicum isolate Anhui full length mRNA clone SJFCA3561.004|FSA001-P00031-N12, complete sequence
CUST_237_PI420046723	FN315119.1	emb|FN315119.1|gi|226471539	CTGAAATAACCTGTGACTTCTCATTGTTATTCAGATATCGGTGTATACAAGTGATGAACA	Schistosoma japonicum isolate Anhui full length mRNA clone SJFCA3561.005|FSA001-P00032-N05, complete sequence
CUST_238_PI420046723	FN315120.1	emb|FN315120.1|gi|226471541	CTGAAATAACCTGTGACTTCTCATTGTTATTCAGATATCGGTGTATACAAGTGATGAACA	Schistosoma japonicum isolate Anhui full length mRNA clone SJFCA3561.006|FSA001-P00033-N03, complete sequence
CUST_239_PI420046723	FN315121.1	emb|FN315121.1|gi|226471543	CTGAAATAACCTGTGACTTCTCATTGTTATTCAGATATCGGTGTATACAAGTGATGAACA	Schistosoma japonicum isolate Anhui full length mRNA clone SJFCA3561.007|FSA001-P00025-F06, complete sequence
CUST_240_PI420046723	FN315201.1	emb|FN315201.1|gi|226471703	CTTGTTTGAGGTATGAACACCAGTGTTTTCTGGTGAGATATTTACCTCTGTAAATTTAGT	Schistosoma japonicum isolate Anhui full length mRNA clone SJFCA3596.002|FSA001-P00008-N19, complete sequence
CUST_241_PI420046723	FN315202.1	emb|FN315202.1|gi|226471705	CTTGTTTGAGGTATGAACACCAGTGTTTTCTGGTGAGATATTTACCTCTGTAAATTTAGT	Schistosoma japonicum isolate Anhui full length mRNA clone SJFCA3596.003|FSA001-P00034-L12, complete sequence
CUST_242_PI420046723	FN315203.1	emb|FN315203.1|gi|226471707	CAGAATTTTTACTTGTTTGAGGTATGAACACCAGTGTTTTCTGGTGAGATATTTACCTCT	Schistosoma japonicum isolate Anhui full length mRNA clone SJFCA3596.004|FSA001-P00005-L17, complete sequence
CUST_243_PI420046723	FN315204.1	emb|FN315204.1|gi|226471709	CTTGTTTGAGGTATGAACACCGAGTGTTTTCTGGTGAGATATTTACCTAGAAAATTTAGT	Schistosoma japonicum isolate Anhui full length mRNA clone SJFCA3596.006|FSA001-P00007-D05, complete sequence
CUST_244_PI420046723	FN315205.1	emb|FN315205.1|gi|226471711	GATGATTACACTGCCCAAATAAGTTTAGTGACATTTCTCAACCCAGGATTTGTTATTTCT	Schistosoma japonicum isolate Anhui full length mRNA clone SJFCA3596.007|FSA001-P00003-I19, complete sequence
CUST_245_PI420046723	FN315206.1	emb|FN315206.1|gi|226471713	TGTCTTTAATGCTTGTTCTAATAATCACTTTTCACTAGTCCGTTGGAGAATACAGTTCGT	Schistosoma japonicum isolate Anhui full length mRNA clone SJFCA3596.008|FSA001-P00028-L24, complete sequence
CUST_246_PI420046723	FN315216.1	emb|FN315216.1|gi|226471733	GAGTAGAGGACGAAGTGAATGAATAGCAATGTTGATAGTGAAGTATTTTATTTCTCAGCT	Schistosoma japonicum isolate Anhui full length mRNA clone SJFCA3602.005|FSA001-P00003-N04, complete sequence
CUST_247_PI420046723	FN315217.1	emb|FN315217.1|gi|226471735	TGTTCTGGATCGAAATGAGTAGAGGACGAAGTGAATGAATAGCAATGTTGATAGTAAAGT	Schistosoma japonicum isolate Anhui full length mRNA clone SJFCA3602.006|FSA001-P00026-M05, complete sequence
CUST_280_PI420046723	FN315478.1	emb|FN315478.1|gi|226473047	ATTCTACGGTTTTGTTTATTCAGTAGTGAAAATCTGTGATAAAATCAGTGGTCAAACGCC	Schistosoma japonicum isolate Anhui full length mRNA clone SJFCA3709.001|FSA001-P00027-I12, complete sequence
CUST_281_PI420046723	FN315479.1	emb|FN315479.1|gi|226473049	TATCGCCAACAGGATACAACTTTTCTACCAGTGGCAAAATTACAATATAACTGAAGCATA	Schistosoma japonicum isolate Anhui full length mRNA clone SJFCA3709.012|FSA001-P00034-G18, complete sequence
CUST_282_PI420046723	FN315493.1	emb|FN315493.1|gi|226473077	GACAGAACCTTCTGTAGTAATAATTGCTCACTAGTAATCTTCAGCTTGTATCTTTTCTGA	Schistosoma japonicum isolate Anhui full length mRNA clone SJFCA3712.008|FSA001-P00032-J06, complete sequence
CUST_283_PI420046723	FN315600.1	emb|FN315600.1|gi|226473291	CATTCGGATGCACGAAATCTGAACATTTTTCTACATTTATGAATAAAGTCCCTTCCTCAT	Schistosoma japonicum isolate Anhui full length mRNA clone SJFCA3747.001|FSA001-P00031-N10, complete sequence
CUST_284_PI420046723	FN315601.1	emb|FN315601.1|gi|226473293	CATTCGGATGCACGAAATCTGAACATTTTTCTACATTTATGAATAAAGTCCCTTCCTCAT	Schistosoma japonicum isolate Anhui full length mRNA clone SJFCA3747.003|FSA001-P00010-F13, complete sequence
CUST_285_PI420046723	FN315602.1	emb|FN315602.1|gi|226473295	CATTCGGATGCACGAAATCTGAACATTTTTCTACATTTATGAATAAAGTCCCTTCCTCAT	Schistosoma japonicum isolate Anhui full length mRNA clone SJFCA3747.004|FSA001-P00007-A14, complete sequence
CUST_286_PI420046723	FN315603.1	emb|FN315603.1|gi|226473297	CATTCGGATGCACGAAATCTGAACATTTTTCTACATTTATGAATAAAGTCCCTTCCTCAT	Schistosoma japonicum isolate Anhui full length mRNA clone SJFCA3747.005|FSA001-P00009-M20, complete sequence
CUST_287_PI420046723	FN315604.1	emb|FN315604.1|gi|226473299	CATTCGGATGCACGAAATCTGAACATTTTTCTACATTTATGAATAAAGTCCCTTCCTCAT	Schistosoma japonicum isolate Anhui full length mRNA clone SJFCA3747.011|FSA001-P00011-M18, complete sequence
CUST_288_PI420046723	FN315605.1	emb|FN315605.1|gi|226473301	CATTCGGATGCACGAAATCTGAACATTTTTCTACATTTATGAATAAAGTCCCTTCCTCAT	Schistosoma japonicum isolate Anhui full length mRNA clone SJFCA3747.012|FSA001-P00009-C15, complete sequence
CUST_289_PI420046723	FN315606.1	emb|FN315606.1|gi|226473303	CATTCGGATGCACGAAATCTGAACATTTTTCTACATTTATGAATAAAGTCCCTTCCTCAT	Schistosoma japonicum isolate Anhui full length mRNA clone SJFCA3747.013|FSA001-P00002-C15, complete sequence
CUST_290_PI420046723	FN315607.1	emb|FN315607.1|gi|226473305	TCCATTCGGATGCACGAAATCTGAACATTTTTCTACATTTATGAATAAAGTCCCTTCCTC	Schistosoma japonicum isolate Anhui full length mRNA clone SJFCA3747.014|FSA001-P00018-J02, complete sequence
CUST_291_PI420046723	FN315608.1	emb|FN315608.1|gi|226473307	TTCCATTCGGATGCACGAAATCTGAACATTTTTCTACATTTATGAATAAAGTCCCTTCCT	Schistosoma japonicum isolate Anhui full length mRNA clone SJFCA3747.015|FSA001-P00034-P16, complete sequence
CUST_292_PI420046723	FN315629.1	emb|FN315629.1|gi|226473349	GGCTCGAGTTGTCCTTCCTTATAAATGTATTTCTTGTCAGTTTAATTGTAGCCAGAATTT	Schistosoma japonicum isolate Anhui full length mRNA clone SJFCA3752.001|FSA001-P00031-B15, complete sequence
CUST_293_PI420046723	FN315630.1	emb|FN315630.1|gi|226473351	CGACACCTCAACGATCTCATTATTTGTTGGAGTTGTCCTCTTTCATGAATGTATTTCTTG	Schistosoma japonicum isolate Anhui full length mRNA clone SJFCA3752.002|FSA001-P00027-O20, complete sequence
CUST_294_PI420046723	FN315631.1	emb|FN315631.1|gi|226473353	GGAGTTGTCCACTTTCATGAATGTATTTCTTGTCAGTTTAATTGAAACCAGGATTTACTG	Schistosoma japonicum isolate Anhui full length mRNA clone SJFCA3752.003|FSA001-P00033-M05, complete sequence
CUST_295_PI420046723	FN315632.1	emb|FN315632.1|gi|226473355	CTTGTCAGTTTAATTGTAGCCAGAATGTACTAATAAACCGATGTTGATAATTGTTCGCTC	Schistosoma japonicum isolate Anhui full length mRNA clone SJFCA3752.004|FSA001-P00027-N22, complete sequence
CUST_296_PI420046723	FN315633.1	emb|FN315633.1|gi|226473357	CTTGTCAGTTTAATTGTAGCCAGAATGTACTAATAAACCGATGTTGATAATTGTTCGCTC	Schistosoma japonicum isolate Anhui full length mRNA clone SJFCA3752.005|FSA001-P00016-B01, complete sequence
CUST_297_PI420046723	FN315634.1	emb|FN315634.1|gi|226473359	CGATACGTTAACGATCTCATTATTTGCTGGAGTTGTCCTTCTTTTTGAATGTATTTCTTG	Schistosoma japonicum isolate Anhui full length mRNA clone SJFCA3752.006|FSA001-P00031-H04, complete sequence
CUST_298_PI420046723	FN315635.1	emb|FN315635.1|gi|226473361	GGAGTTGTCCACTTTCATGAATGTATTTCTTGTCAGTTTAATTGAAACCAGGATTTACTG	Schistosoma japonicum isolate Anhui full length mRNA clone SJFCA3752.007|FSA001-P00016-K16, complete sequence
CUST_299_PI420046723	FN315636.1	emb|FN315636.1|gi|226473363	CTCAACGATCTCATTATTTGTTGGAGTTGTCCACTTTCATGAATGTATTTCTTGTCAGTT	Schistosoma japonicum isolate Anhui full length mRNA clone SJFCA3752.008|FSA001-P00015-H13, complete sequence
CUST_300_PI420046723	FN315637.1	emb|FN315637.1|gi|226473367	GGAGTTGTCCTCTTTCATGAATGTATTTCTTGTCAGTTTAATTGTATCCAGGATTTACTG	Schistosoma japonicum isolate Anhui full length mRNA clone SJFCA3752.009|FSA001-P00025-F17, complete sequence
CUST_301_PI420046723	FN315638.1	emb|FN315638.1|gi|226473369	GGAGTTGTCCACTTTCATGAATGTATTTCTTGTCAGTTTAATTGAAACCAGGATTTACTG	Schistosoma japonicum isolate Anhui full length mRNA clone SJFCA3752.010|FSA001-P00033-P12, complete sequence
CUST_302_PI420046723	FN315639.1	emb|FN315639.1|gi|226473371	GGAGTTGTCCACTTTCATGAATGTATTTCTTGTCAGTTTAATTGAAACCAGGATTTACTG	Schistosoma japonicum isolate Anhui full length mRNA clone SJFCA3752.011|FSA001-P00024-I22, complete sequence
CUST_303_PI420046723	FN315640.1	emb|FN315640.1|gi|226473373	GGAGTTGTCCTCTTTCATGAATGTATTTCTTGTCAGTTTAATTGTATCCAGGATTTACTG	Schistosoma japonicum isolate Anhui full length mRNA clone SJFCA3752.012|FSA001-P00031-M07, complete sequence
CUST_304_PI420046723	FN315641.1	emb|FN315641.1|gi|226473375	GGAGTTGTCCTCTTTCATGAATGTATTTCTTGTCAGTTTAATTGTATCCAGGATTTACTG	Schistosoma japonicum isolate Anhui full length mRNA clone SJFCA3752.013|FSA001-P00035-M09, complete sequence
CUST_305_PI420046723	FN315642.1	emb|FN315642.1|gi|226473377	GGAGTTGTCCACTTTCATGAATGTATTTCTTGTCAGTTTAATTGAAACCAGGATTTACTG	Schistosoma japonicum isolate Anhui full length mRNA clone SJFCA3752.015|FSA001-P00033-J14, complete sequence
CUST_306_PI420046723	FN315663.1	emb|FN315663.1|gi|226473419	GATCGGGAACCCTATGAATTCAGTCGATGGTAATTTCAATGCCTGTTTCAAAATATTTTT	Schistosoma japonicum isolate Anhui full length mRNA clone SJFCA3763.001|FSA001-P00032-G11, complete sequence
CUST_307_PI420046723	FN315664.1	emb|FN315664.1|gi|226473421	GGATCCCTGGGGCTTCTATCGACGATAAATTTAATGTCTGTTTAAACAATATTGGTAATA	Schistosoma japonicum isolate Anhui full length mRNA clone SJFCA3763.002|FSA001-P00006-K10, complete sequence
CUST_308_PI420046723	FN315665.1	emb|FN315665.1|gi|226473423	GGGAACCCTATGAATTCAGTCGATGGTAATTTCAATGCCTGTTTGAAAATATTGTTAATG	Schistosoma japonicum isolate Anhui full length mRNA clone SJFCA3763.003|FSA001-P00030-E21, complete sequence
CUST_309_PI420046723	FN315666.1	emb|FN315666.1|gi|226473425	CGGGAACCCTATGAATTCAGTCGATGGTAAATTCAATGCTTGTTTGAAAATATTGCTAAT	Schistosoma japonicum isolate Anhui full length mRNA clone SJFCA3763.004|FSA001-P00008-A16, complete sequence
CUST_310_PI420046723	FN315667.1	emb|FN315667.1|gi|226473427	CGGGAACCCTATGAATTCAGTCGATGGTAATTTCAATGCTTGTTTGAAAATATTGCTAAT	Schistosoma japonicum isolate Anhui full length mRNA clone SJFCA3763.005|FSA001-P00031-C21, complete sequence
CUST_311_PI420046723	FN315668.1	emb|FN315668.1|gi|226473429	CCTGGGGCTTCTATCGACGATAAATTAAATGTCTGTTTCAAAAATATCGGTAATGATGAA	Schistosoma japonicum isolate Anhui full length mRNA clone SJFCA3763.006|FSA001-P00021-M10, complete sequence
CUST_312_PI420046723	FN315669.1	emb|FN315669.1|gi|226473431	GGAACCCTGGGGCTTCTATCGACGATAAATTTAATGTCTGTTTAAAAAATATTGGTTATG	Schistosoma japonicum isolate Anhui full length mRNA clone SJFCA3763.007|FSA001-P00007-A19, complete sequence
CUST_313_PI420046723	FN315670.1	emb|FN315670.1|gi|226473433	GGAACCCTGGGGCTTCTATCGACGATAAATTTAATGTCTGTTTAAAAAATATTGGTTATG	Schistosoma japonicum isolate Anhui full length mRNA clone SJFCA3763.008|FSA001-P00010-E19, complete sequence
CUST_314_PI420046723	FN315671.1	emb|FN315671.1|gi|226473435	GGAACCCTGGGGCTTCTATCGACGATAAATTTAATGTCTGTTTAAACAATATTGGTAATA	Schistosoma japonicum isolate Anhui full length mRNA clone SJFCA3763.009|FSA_059_72_H09, complete sequence
CUST_315_PI420046723	FN315672.1	emb|FN315672.1|gi|226473437	GGAACCCTGGGGCTTCTATCGACGATAAATTTAATGTCTGTTTAAAAAATATTGGTTATG	Schistosoma japonicum isolate Anhui full length mRNA clone SJFCA3763.010|FSA001-P00011-B02, complete sequence
CUST_316_PI420046723	FN315673.1	emb|FN315673.1|gi|226473439	GGAACCCTGGGGCTTCTATCGACGATAAATTTAATGTCTGTTTAAAAAATATTGGTTATG	Schistosoma japonicum isolate Anhui full length mRNA clone SJFCA3763.011|FSA001-P00024-C15, complete sequence
CUST_317_PI420046723	FN315674.1	emb|FN315674.1|gi|226473441	GGAACCCTGGGGCTTCTATCGACGATAAATTTAATGTCTGTTTAAAAAATATTGGTAATG	Schistosoma japonicum isolate Anhui full length mRNA clone SJFCA3763.012|FSA001-P00009-K11, complete sequence
CUST_318_PI420046723	FN315675.1	emb|FN315675.1|gi|226473443	GGAACCCTGGGGCTTCTATCGACGATAAATTTAATGTCTGTTTAAAAAATATTGGTAATG	Schistosoma japonicum isolate Anhui full length mRNA clone SJFCA3763.013|FSA001-P00013-N17, complete sequence
CUST_319_PI420046723	FN315857.1	emb|FN315857.1|gi|226474205	ACAACTTTGGATGGTTTGCGTTATTCAAGATAAGAAGCTACGCCATGAAAACGATTGTAT	Schistosoma japonicum isolate Anhui full length mRNA clone SJFCA3799.001|FSA001-P00035-P08, complete sequence
CUST_320_PI420046723	FN315858.1	emb|FN315858.1|gi|226474207	ACTTTGGATGGTTTGCGTTATTCAAGATAAGAAGCTACGCCATGAAAACGATTGTATTCG	Schistosoma japonicum isolate Anhui full length mRNA clone SJFCA3799.002|FSA001-P00014-K11, complete sequence
CUST_321_PI420046723	FN315859.1	emb|FN315859.1|gi|226474209	ACAACTTTGGATGGTTTGCGTTATTCAAGATAAGAAGCTACGCCATGAAAACGATTGTAT	Schistosoma japonicum isolate Anhui full length mRNA clone SJFCA3799.003|FSA001-P00020-P16, complete sequence
CUST_322_PI420046723	FN315860.1	emb|FN315860.1|gi|226474211	ACTTTGGATGGTTTGCGTTATTCAAGATAAGAAGCTACGCCATGAAAACGATTGTATTCG	Schistosoma japonicum isolate Anhui full length mRNA clone SJFCA3799.004|FSA001-P00030-K20, complete sequence
CUST_323_PI420046723	FN315861.1	emb|FN315861.1|gi|226474213	ACAACTTTGGATGGTTTGCGTTATTCAAGATAAGAAGCTACGCCATGAAAACGATTGTAT	Schistosoma japonicum isolate Anhui full length mRNA clone SJFCA3799.005|FSA001-P00033-N18, complete sequence
CUST_324_PI420046723	FN315862.1	emb|FN315862.1|gi|226474215	AGGTTAGAAGGTTTGCGTTATTCAAGATAAGAAGCTACGCCATGAAAACGATTGTATTCG	Schistosoma japonicum isolate Anhui full length mRNA clone SJFCA3799.006|FSA001-P00013-B07, complete sequence
CUST_325_PI420046723	FN315863.1	emb|FN315863.1|gi|226474217	AGGTTAGAAGGTTTGCGTTATTCAAGATAAGAAGCTACGCCATGAAAACGATTGTATTCG	Schistosoma japonicum isolate Anhui full length mRNA clone SJFCA3799.007|FSA001-P00034-D10, complete sequence
CUST_326_PI420046723	FN315864.1	emb|FN315864.1|gi|226474219	ACTTTGGATGGTTTGCGTTATTCAAGATAAGAAGCTACGCCATGAAAACGATTGTATTCG	Schistosoma japonicum isolate Anhui full length mRNA clone SJFCA3799.008|FSA001-P00005-D12, complete sequence
CUST_327_PI420046723	FN315865.1	emb|FN315865.1|gi|226474221	AGGTTAGAAGGTTTGCGTTATTCAAGATAAGAAGCTACGCCATGAAAACGATTGTATTCG	Schistosoma japonicum isolate Anhui full length mRNA clone SJFCA3799.009|FSA001-P00012-L10, complete sequence
CUST_328_PI420046723	FN315866.1	emb|FN315866.1|gi|226474223	AGGTTAGAAGGTTTGCGTTATTCAAGATAAGAAGCTACGCCATGAAAACGATTGTATTCG	Schistosoma japonicum isolate Anhui full length mRNA clone SJFCA3799.010|FSA001-P00028-L23, complete sequence
CUST_329_PI420046723	FN315867.1	emb|FN315867.1|gi|226474225	GTGTAACTTTGAATGGTTTGCGTTATTCAAGATAAGAAGCTACGCCATGAAAAAGATTGT	Schistosoma japonicum isolate Anhui full length mRNA clone SJFCA3799.011|FSA_078_35_C05, complete sequence
CUST_330_PI420046723	FN315868.1	emb|FN315868.1|gi|226474227	CTTTGGATGGTATGCGTTATTCAAGATAAGAAGCTACGCCATGAAGAAAATTGTATTCGT	Schistosoma japonicum isolate Anhui full length mRNA clone SJFCA3799.012|FSA001-P00003-L19, complete sequence
CUST_331_PI420046723	FN315869.1	emb|FN315869.1|gi|226474229	GTGTAACTTTGAATGGTTTGCGTTATTCAAGATAAGAAGCTACGCCATGAAAAAGATTGT	Schistosoma japonicum isolate Anhui full length mRNA clone SJFCA3799.013|FSA_074_83_C11, complete sequence
CUST_332_PI420046723	FN315870.1	emb|FN315870.1|gi|226474231	CTTTCAATGGTTTGCGTTATTCAAGATAAGAAGCTACGCCATGAAAACGATTGTATTCGT	Schistosoma japonicum isolate Anhui full length mRNA clone SJFCA3799.014|FSA001-P00027-M08, complete sequence
CUST_333_PI420046723	FN315871.1	emb|FN315871.1|gi|226474233	CTTTCGATGGTTTGCGTTATACAAGATAAGAAGCTATGCCATGAAGAAAATTGTATTCGT	Schistosoma japonicum isolate Anhui full length mRNA clone SJFCA3799.015|FSA001-P00004-K22, complete sequence
CUST_334_PI420046723	FN315872.1	emb|FN315872.1|gi|226474235	ACAACTTTGGATGGTTTGCGTTATTCAAGATAAGAAGCTACGCCATGAAAACGATTGTAT	Schistosoma japonicum isolate Anhui full length mRNA clone SJFCA3799.016|FSA001-P00026-N09, complete sequence
CUST_353_PI420046723	FN316090.1	emb|FN316090.1|gi|226475065	TGACCGGTGTCTTAGATCTAGTCTATCTACCCTTGTACAATGATTATTCCAATTACATAG	Schistosoma japonicum isolate Anhui full length mRNA clone SJFCA3842.001|FSA001-P00022-P01, complete sequence
CUST_354_PI420046723	FN316091.1	emb|FN316091.1|gi|226475067	GACCGGTGTCTTAGATCTAGCCTATCTACCCTTGTACAATGATTATTCCAATTACATAGT	Schistosoma japonicum isolate Anhui full length mRNA clone SJFCA3842.002|FSA001-P00030-K18, complete sequence
CUST_355_PI420046723	FN316092.1	emb|FN316092.1|gi|226475069	TGACCGGTGTCTTAGATCTAGTCTATCTACCCTTGTACAATGATTATTCCAATTACATAG	Schistosoma japonicum isolate Anhui full length mRNA clone SJFCA3842.007|FSA001-P00002-E06, complete sequence
CUST_356_PI420046723	FN316093.1	emb|FN316093.1|gi|226475071	GACCGGTGTCTTAGATCTAGTCTGTCTACCCTTGTACAATGATTATTCCAATTACATAGT	Schistosoma japonicum isolate Anhui full length mRNA clone SJFCA3842.008|FSA001-P00017-D13, complete sequence
CUST_357_PI420046723	FN316094.1	emb|FN316094.1|gi|226475073	GACCGGTGTCTTAGATCTAGCCTATCTACCCTTGTACAATGATTATTCCAATTACATAGT	Schistosoma japonicum isolate Anhui full length mRNA clone SJFCA3842.009|FSA001-P00021-C24, complete sequence
CUST_358_PI420046723	FN316095.1	emb|FN316095.1|gi|226475075	TGACCGGTGTCTTAGATCTAGTCTATCTACCCTTGTACAATGATTATTCCAATTACATAG	Schistosoma japonicum isolate Anhui full length mRNA clone SJFCA3842.017|FSA001-P00024-A14, complete sequence
CUST_359_PI420046723	FN316096.1	emb|FN316096.1|gi|226475077	TGACCGGTGTCTTAGATCTAGTCTATCTACCCTTGTACAATGATTATTCCAATTACATAG	Schistosoma japonicum isolate Anhui full length mRNA clone SJFCA3842.018|FSA001-P00014-B14, complete sequence
CUST_360_PI420046723	FN316097.1	emb|FN316097.1|gi|226475079	GACCGGTGTCTTAGATCTAGTCTGTCTACCCTTGTACAATGATTATTCCAATTACATAGT	Schistosoma japonicum isolate Anhui full length mRNA clone SJFCA3842.019|FSA001-P00021-H17, complete sequence
CUST_361_PI420046723	FN316098.1	emb|FN316098.1|gi|226475081	TGACCGGTGTCTTAGATCTAGTCTATCTACCCTTGTACAATGATTATTCCAATTACATAG	Schistosoma japonicum isolate Anhui full length mRNA clone SJFCA3842.021|FSA001-P00007-G06, complete sequence
CUST_362_PI420046723	FN316099.1	emb|FN316099.1|gi|226475083	GACCGGTGTCTTAGATCTAGTCTGTCTACCCTTGTACAATGATTATTCCAATTACATAGT	Schistosoma japonicum isolate Anhui full length mRNA clone SJFCA3842.024|FSA001-P00024-B14, complete sequence
CUST_428_PI420046723	FN316908.1	emb|FN316908.1|gi|226477863	GGCCTGAATTTGTCTATATATAAAAGGATGCTTGAAATATAGTACGATTTTGTCTGGCTG	Schistosoma japonicum isolate Anhui full length mRNA clone SJFCA3941|FSA_059_38_F05, complete sequence
CUST_429_PI420046723	FN316910.1	emb|FN316910.1|gi|226477867	AATTGGACAAATATTTCCAATAGAGAGTATTATTCGAGGTGTTGATATCCCAGCTCACTG	Schistosoma japonicum isolate Anhui full length mRNA clone SJFCA3948|FSA_068_35_C05, complete sequence
CUST_430_PI420046723	FN316913.1	emb|FN316913.1|gi|226477873	CTCTTCCAGAACATTGGTATATTTAAGCTATAAGTAAGCAACAGTCAAAGTCATCTGCAT	Schistosoma japonicum isolate Anhui full length mRNA clone SJFCA3955|FSA_077_59_C08, complete sequence
CUST_431_PI420046723	FN316915.1	emb|FN316915.1|gi|226477877	CTAATTGCTTGGAAAAGCCTTGTGCGAAATTCGCTGGAGATTATTTCCAAAAAGTATAAT	Schistosoma japonicum isolate Anhui full length mRNA clone SJFCA3958|FSA_079_36_D05, complete sequence
CUST_432_PI420046723	FN316916.1	emb|FN316916.1|gi|226477879	CGCATGCTGTTGTATTAAACTTCACCTACTTATTTTTTCATTTGCATCATCTCTTGGAGA	Schistosoma japonicum isolate Anhui full length mRNA clone SJFCA3963|FSA_094_17_A03, complete sequence
CUST_433_PI420046723	FN316920.1	emb|FN316920.1|gi|226477887	GCACTATTGAACGGAAGCTGTCGCAGCTTAATCCACTTCATATTGAAGTAGTTGATTTTT	Schistosoma japonicum isolate Anhui full length mRNA clone SJFCA3976|FSA_127_07_G01, complete sequence
CUST_434_PI420046723	FN316922.1	emb|FN316922.1|gi|226477891	ATGAACGGTTTCACAATTGTATTTGTTTCTACTCCTTTGAATTCCCGTCCCGAAATTTTT	Schistosoma japonicum isolate Anhui full length mRNA clone SJFCA3978|FSA_130_01_A01, complete sequence
CUST_435_PI420046723	FN316924.1	emb|FN316924.1|gi|226477895	CAACCGTTCTACAATGTCATCCATCAAAGAGAGCAATAATAATGTAGTTCATAAAGGATG	Schistosoma japonicum isolate Anhui full length mRNA clone SJFCA3982|FSA_142_89_A12, complete sequence
CUST_436_PI420046723	FN316932.1	emb|FN316932.1|gi|226477939	ATGTCATCTTTCTTGCAGACAAGACTGTCGTAAAGATTTCGATGAGTGCAGGAGAAAAAA	Schistosoma japonicum isolate Anhui full length mRNA clone SJFCA4000|FSA001-P00002-P03, complete sequence
CUST_437_PI420046723	FN316936.1	emb|FN316936.1|gi|226477947	GGCCTGGAGGCTGAAAAGAAAAAAGAATACTCATGTGTGCATTTTGTATACGAAAAAATA	Schistosoma japonicum isolate Anhui full length mRNA clone SJFCA4004|FSA001-P00003-C15, complete sequence
CUST_438_PI420046723	FN316939.1	emb|FN316939.1|gi|226477953	GTACACTATTACGACTATTCAGTATGAAGATTTCTTCAAGTATGCAGAGAAAGCATGACA	Schistosoma japonicum isolate Anhui full length mRNA clone SJFCA4008|FSA001-P00003-G17, complete sequence
CUST_439_PI420046723	FN316945.1	emb|FN316945.1|gi|226477965	GAGTCGATGCAGTTTATGGACCGCGAATAGATGAAAAAATACGGCCTGGAGCTTAAAAAA	Schistosoma japonicum isolate Anhui full length mRNA clone SJFCA4015|FSA001-P00003-L15, complete sequence
CUST_440_PI420046723	FN316949.1	emb|FN316949.1|gi|226477973	GGCCTGGAGGCTGAAAAGAAAAAAGAATACTCATGTGTGCATTTTGTATACGAAAAAATA	Schistosoma japonicum isolate Anhui full length mRNA clone SJFCA4019|FSA001-P00003-O07, complete sequence
CUST_441_PI420046723	FN316953.1	emb|FN316953.1|gi|226477981	CGTCTATAAAAAAGACGTGTTAAACACCGACAACTGATGATTAAACGCCTTTTTTAACAC	Schistosoma japonicum isolate Anhui full length mRNA clone SJFCA4027|FSA001-P00004-I07, complete sequence
CUST_442_PI420046723	FN316955.1	emb|FN316955.1|gi|226477985	GATTCATATGGAAAGCACTCAACTAGAAACAAACGACGTAAATATAAATCGAGGAAACGG	Schistosoma japonicum isolate Anhui full length mRNA clone SJFCA4029|FSA001-P00004-J14, complete sequence
CUST_443_PI420046723	FN316962.1	emb|FN316962.1|gi|226477999	GAAAAAGAAGAATTATGTAATCAATTGTCACTTAGTCCCCAAAATAAAACAATAATATTT	Schistosoma japonicum isolate Anhui full length mRNA clone SJFCA4039|FSA001-P00005-C05, complete sequence
CUST_444_PI420046723	FN316967.1	emb|FN316967.1|gi|226478009	GGCTTACATAAGCGCCCGTACTACGGTTAAATATAATTACAGTGAATATAGAGAAAATCT	Schistosoma japonicum isolate Anhui full length mRNA clone SJFCA4050|FSA001-P00005-N05, complete sequence
CUST_445_PI420046723	FN316969.1	emb|FN316969.1|gi|226478013	GTGGTGGCAGCATTCGCATTCGCTATCCTTCAAATATTAAGTATTGTTTTTACTGTCTGT	Schistosoma japonicum isolate Anhui full length mRNA clone SJFCA4052|FSA001-P00005-P19, complete sequence
CUST_446_PI420046723	FN316973.1	emb|FN316973.1|gi|226478021	ATGCGAACGCTGGTTTGAGGTCTGCTGAGAATGAGTGATCACATAATAGAGGTTGGTATA	Schistosoma japonicum isolate Anhui full length mRNA clone SJFCA4058|FSA001-P00006-C03, complete sequence
CUST_447_PI420046723	FN316977.1	emb|FN316977.1|gi|226478029	GCCTCAAACAGTTCATGTGACCCAAGTAAACTAATTCTGATAGACACTGAACTTATTATA	Schistosoma japonicum isolate Anhui full length mRNA clone SJFCA4064|FSA001-P00006-I13, complete sequence
CUST_448_PI420046723	FN316980.1	emb|FN316980.1|gi|226478035	CTACAGTTAAATAGTTGTATACAAGTTACCCCAATTCACAGCCACTATCTCCTTTGTTTC	Schistosoma japonicum isolate Anhui full length mRNA clone SJFCA4069|FSA001-P00006-L13, complete sequence
CUST_449_PI420046723	FN316984.1	emb|FN316984.1|gi|226478043	GGCCTGGAGGCTGAAAAGAAAAAAGAATACTCATGTGTGCATTTTGTATACGAAAAAATA	Schistosoma japonicum isolate Anhui full length mRNA clone SJFCA4074|FSA001-P00007-E12, complete sequence
CUST_450_PI420046723	FN316986.1	emb|FN316986.1|gi|226478047	GGCCTGGAGGCTGAAAAGAAAAAAGAATACTCATGTGTGCATTTTGTATACGAAAAAATA	Schistosoma japonicum isolate Anhui full length mRNA clone SJFCA4080|FSA001-P00007-K19, complete sequence
CUST_451_PI420046723	FN316991.1	emb|FN316991.1|gi|226478057	CGTCTATAAAAAAGACGTGTTAAACACCGACAACTGATGATTAAACGCCTTTTTTAACAC	Schistosoma japonicum isolate Anhui full length mRNA clone SJFCA4086|FSA001-P00008-P12, complete sequence
CUST_452_PI420046723	FN316992.1	emb|FN316992.1|gi|226478059	ATGCGAACGCTGGTTTGAGGTCTGCTGAGAATGAGTGATCACATAATAGAGGTTGGTATA	Schistosoma japonicum isolate Anhui full length mRNA clone SJFCA4087|FSA001-P00009-G09, complete sequence
CUST_453_PI420046723	FN316993.1	emb|FN316993.1|gi|226478061	GATTCATATGGAAAGCACTCAACTAGAAACAAACGACGTAAATATAAATCGAGGAAACGG	Schistosoma japonicum isolate Anhui full length mRNA clone SJFCA4088|FSA001-P00009-J09, complete sequence
CUST_454_PI420046723	FN316997.1	emb|FN316997.1|gi|226478069	CAGTTGCTTCTGGATGCCATTGTATAGATGTTTCAGTGTTAATAAAAATCCTGTGCATTT	Schistosoma japonicum isolate Anhui full length mRNA clone SJFCA4093|FSA001-P00010-B20, complete sequence
CUST_455_PI420046723	FN317000.1	emb|FN317000.1|gi|226478075	GGTTCATAGTAATAGTGTGTGTAGGAATATCACATTTAGTCAAATGGTTGTACACATCCG	Schistosoma japonicum isolate Anhui full length mRNA clone SJFCA4097|FSA001-P00010-K12, complete sequence
CUST_456_PI420046723	FN317006.1	emb|FN317006.1|gi|226478087	CCGATGACAGCGATTAGCTTCGTCTTTGTACAGAGCATATAATAAACTGTATATTTCCAC	Schistosoma japonicum isolate Anhui full length mRNA clone SJFCA4111|FSA001-P00011-K10, complete sequence
CUST_457_PI420046723	FN317011.1	emb|FN317011.1|gi|226478097	CGTCTATAAAAAAGACGTGTTAAACACCGACAACTGATGATTAAACGCCTTTTTTAACAC	Schistosoma japonicum isolate Anhui full length mRNA clone SJFCA4119|FSA001-P00012-N06, complete sequence
CUST_458_PI420046723	FN317014.1	emb|FN317014.1|gi|226478103	GCGTCCTGTAATGAACTATGTCTACTACTGAATTTGTATTCAACTCTATGTGCTATAACA	Schistosoma japonicum isolate Anhui full length mRNA clone SJFCA4129|FSA001-P00014-J07, complete sequence
CUST_459_PI420046723	FN317023.1	emb|FN317023.1|gi|226478121	GATTCATATGGAAAGCACTCAACTAGAAACAAACGACGTAAATATAAATCGAGGAAACGG	Schistosoma japonicum isolate Anhui full length mRNA clone SJFCA4142|FSA001-P00016-K24, complete sequence
CUST_460_PI420046723	FN317029.1	emb|FN317029.1|gi|226478529	CCGATGACAGCGATTAGCTTCGTCTTTGTACAGAGCATATAATAAACTGTATATTTCCGC	Schistosoma japonicum isolate Anhui full length mRNA clone SJFCA4149|FSA001-P00017-H15, complete sequence
CUST_461_PI420046723	FN317034.1	emb|FN317034.1|gi|226478539	GGCCTGGAGGCTGAAAAGAAAAAAGAATACTCATGTGTGCATTTTGTATACGAAAAAATA	Schistosoma japonicum isolate Anhui full length mRNA clone SJFCA4155|FSA001-P00018-D07, complete sequence
CUST_462_PI420046723	FN317041.1	emb|FN317041.1|gi|226478553	CCGATGACAGCGATTAGCTTCGTCTTTGTACAGAGCATATAATAAACTGTATATTTCCGC	Schistosoma japonicum isolate Anhui full length mRNA clone SJFCA4168|FSA001-P00019-B18, complete sequence
CUST_463_PI420046723	FN317042.1	emb|FN317042.1|gi|226478555	CGGTTCATAGTAATAGTGTGTGTAGGAATATCACATTTAGTCAAATGGTTGTACACATCC	Schistosoma japonicum isolate Anhui full length mRNA clone SJFCA4171|FSA001-P00019-G09, complete sequence
CUST_464_PI420046723	FN317048.1	emb|FN317048.1|gi|226478567	CGACGATGATTCAGATGATTCATATGGAAAGCACTCAACTAGAAACAAACAACGTAAATA	Schistosoma japonicum isolate Anhui full length mRNA clone SJFCA4180|FSA001-P00020-A03, complete sequence
CUST_465_PI420046723	FN317049.1	emb|FN317049.1|gi|226478569	ATGAATGGAGATAGTGTTAGCAAGAGATTGCAAAAGGAATTAATGGAGTTGCTTATGTCT	Schistosoma japonicum isolate Anhui full length mRNA clone SJFCA4181|FSA001-P00020-B18, complete sequence
CUST_466_PI420046723	FN317052.1	emb|FN317052.1|gi|226478575	TCACGTTTTCCTGCACTGGGGAAAATGTCTATCTGTGATCCATGTACTCTAAAATTTATT	Schistosoma japonicum isolate Anhui full length mRNA clone SJFCA4185|FSA001-P00020-G14, complete sequence
CUST_467_PI420046723	FN317054.1	emb|FN317054.1|gi|226478579	ATGCGAACGCTGGTTTGAGGTCTGCTGAGAATGAGTGATCACATAATAGAGGTTGGTATA	Schistosoma japonicum isolate Anhui full length mRNA clone SJFCA4188|FSA001-P00020-J04, complete sequence
CUST_468_PI420046723	FN317055.1	emb|FN317055.1|gi|226478581	CGTCTATAAAAAAGACGTGTTAAACACCGACAACTGATGATTAAACGCCTTTTTTAACAC	Schistosoma japonicum isolate Anhui full length mRNA clone SJFCA4189|FSA001-P00020-J17, complete sequence
CUST_469_PI420046723	FN317056.1	emb|FN317056.1|gi|226478583	GTGGCAGCATTCGCATTCGCTATCCTTCAAATATTAAGTATTGTTTTTACTGTCTGTATT	Schistosoma japonicum isolate Anhui full length mRNA clone SJFCA4190|FSA001-P00020-K14, complete sequence
CUST_470_PI420046723	FN317059.1	emb|FN317059.1|gi|226478589	AACGTATTCGAGTCATGCTGTACCCTTCTCGAGTATAATAAAGTAAACAAATTGGTCTGT	Schistosoma japonicum isolate Anhui full length mRNA clone SJFCA4193|FSA001-P00020-O08, complete sequence
CUST_471_PI420046723	FN317064.1	emb|FN317064.1|gi|226478599	GGCAGTGTTATACAAATGGTCTCCTGTTGGCATTCACTTCAAATTGATAGAAATAAGTTA	Schistosoma japonicum isolate Anhui full length mRNA clone SJFCA4198|FSA001-P00021-H01, complete sequence
CUST_472_PI420046723	FN317074.1	emb|FN317074.1|gi|226478619	GTGGCAGCATTCGCATTCGCTATCCTTCAAATATTAAGTATTGTTTTTACTGTCTGTATT	Schistosoma japonicum isolate Anhui full length mRNA clone SJFCA4212|FSA001-P00022-J17, complete sequence
CUST_473_PI420046723	FN317078.1	emb|FN317078.1|gi|226478627	GTGGCAGCATTCGCATTCGCTATCCTTCAAATATTAAGTATTGTTTTTACTGTCTGTATT	Schistosoma japonicum isolate Anhui full length mRNA clone SJFCA4221|FSA001-P00023-H10, complete sequence
CUST_474_PI420046723	FN317080.1	emb|FN317080.1|gi|226478631	GGACAAGTCGCAATTCTTCTATTCAAGTCTGGCTGATCCATTTTTGTGATTCATCTTATA	Schistosoma japonicum isolate Anhui full length mRNA clone SJFCA4223|FSA001-P00023-J15, complete sequence
CUST_475_PI420046723	FN317082.1	emb|FN317082.1|gi|226478635	GTGGCAGCATTTCGCATTCGCTATCCTTCAAATATTAAGTATTGTTTTTACTGTCTGTAT	Schistosoma japonicum isolate Anhui full length mRNA clone SJFCA4225|FSA001-P00024-C05, complete sequence
CUST_476_PI420046723	FN317088.1	emb|FN317088.1|gi|226478647	CGTCTATAAAAAAGACGTGTTAAACACCGACAACTGATGATTAAACGCCTTTTTTAACAC	Schistosoma japonicum isolate Anhui full length mRNA clone SJFCA4238|FSA001-P00027-N13, complete sequence
CUST_477_PI420046723	FN317089.1	emb|FN317089.1|gi|226478649	TGAAGCTGGACCTCATTTTAATCCATTCAACATGTAAGTATGTATAATACTCACCAGTGT	Schistosoma japonicum isolate Anhui full length mRNA clone SJFCA4239|FSA001-P00028-A13, complete sequence
CUST_478_PI420046723	FN317093.1	emb|FN317093.1|gi|226478657	GGCCTGGAGGCTGAAAAGAAAAAAGAATACTCATGTGTGCATTTTGTATACGAAAAAATA	Schistosoma japonicum isolate Anhui full length mRNA clone SJFCA4246|FSA001-P00028-I19, complete sequence
CUST_479_PI420046723	FN317102.1	emb|FN317102.1|gi|226478675	GAAGAAATTGTCCAACATCCTTTCGGTTTTACTTTACATGGACTAGACTTGGACATATTT	Schistosoma japonicum isolate Anhui full length mRNA clone SJFCA4257|FSA001-P00030-B14, complete sequence
CUST_480_PI420046723	FN317103.1	emb|FN317103.1|gi|226478677	AAACAATCGTAATTACAATAACGACAACCCGCATCATCGTTACGGCAATCAAAATTACTA	Schistosoma japonicum isolate Anhui full length mRNA clone SJFCA4258|FSA001-P00030-C18, complete sequence
CUST_481_PI420046723	FN317110.1	emb|FN317110.1|gi|226478691	CCCAATAATGATAGTCCTTTAAATGGTCAAGCAGCTCAACTGTGGTCAAACCCTTCTGCA	Schistosoma japonicum isolate Anhui full length mRNA clone SJFCA4267|FSA001-P00031-B14, complete sequence
CUST_482_PI420046723	FN317112.1	emb|FN317112.1|gi|226478695	GATAGTCTGAGTATATTCTCTATGGATTCTTAACGTGGTATTTGTCCGTTACTAGTAGTT	Schistosoma japonicum isolate Anhui full length mRNA clone SJFCA4273|FSA001-P00031-O08, complete sequence
CUST_483_PI420046723	FN317115.1	emb|FN317115.1|gi|226478701	TGTCACTTACAATGAACTGCAATTCACTGGTTTTGTACAAGTAATCTCTATTCACTGACA	Schistosoma japonicum isolate Anhui full length mRNA clone SJFCA4281|FSA001-P00032-P12, complete sequence
CUST_484_PI420046723	FN317132.1	emb|FN317132.1|gi|226478735	GGGCCTCTGTATATTCCTATTTGACATTTTGCCTGAAATCATGTAGTGCTGAAAGCATTC	Schistosoma japonicum isolate Anhui full length mRNA clone SJFCA4313|FSA001-P00035-K12, complete sequence
CUST_485_PI420046723	FN317134.1	emb|FN317134.1|gi|226478739	AGACTGTTGTCAATTCTTATGGTGTCCTATGTGCTATGTATGCAGATTAAGAAGAGATAT	Schistosoma japonicum isolate Anhui full length mRNA clone SJFCE0638|FSE_036_06_F01, complete sequence
CUST_486_PI420046723	FN317143.1	emb|FN317143.1|gi|226478757	GATACATCAGGGTACATTTCATCTTAACTCATTGGATTCCATCATCCTCAATTGTCTAAT	Schistosoma japonicum isolate Anhui full length mRNA clone SJFCE0651|FSE_038_55_G07, complete sequence
CUST_487_PI420046723	FN317167.1	emb|FN317167.1|gi|226478805	AACCCCAATTAGCTTAGTTTTTGTGTGAATCACATTTATTGTCTAGGCTACTTAGCTACA	Schistosoma japonicum isolate Anhui full length mRNA clone SJFCE0696|FSE_050_64_H08, complete sequence
CUST_488_PI420046723	FN317168.1	emb|FN317168.1|gi|226478807	GTCCGCTGGCTAGAACTTTTATAAACTCAATTGATCGTTTGTTTCGGTAATACGTTTTAA	Schistosoma japonicum isolate Anhui full length mRNA clone SJFCE0697|FSE_050_80_H10, complete sequence
CUST_489_PI420046723	FN317183.1	emb|FN317183.1|gi|226478837	ATGCACTCCAAGACCAAATTGAGAATGAGGTCTCAATTTGATTTCTAACAAACAATTCAC	Schistosoma japonicum isolate Anhui full length mRNA clone SJFCE0729|FSE_056_71_G09, complete sequence
CUST_490_PI420046723	FN317184.1	emb|FN317184.1|gi|226478839	CTATGGTTTACCAGCACTTAGAGCAATCATTGCTGAAATGCCTCAAGTTAAATTAGCTAT	Schistosoma japonicum isolate Anhui full length mRNA clone SJFCE0730|FSE_056_89_A12, complete sequence
CUST_491_PI420046723	FN317188.1	emb|FN317188.1|gi|226478847	GATGGCGAGTTGTTTCAATCGAAAATCGCATCAACTTTGAAAAATGTTTTCTCGCAATAA	Schistosoma japonicum isolate Anhui full length mRNA clone SJFCE0735|FSE_058_82_B11, complete sequence
CUST_492_PI420046723	FN317189.1	emb|FN317189.1|gi|226478849	TTACATACTGCTAGCTCATGTTATTGGGATAGCTCTACAGATGGGAGTTGCACAGTGAAG	Schistosoma japonicum isolate Anhui full length mRNA clone SJFCE0739|FSE_059_96_H12, complete sequence
CUST_493_PI420046723	FN317194.1	emb|FN317194.1|gi|226478859	ACTCTACTGCAGTTCCTAAAACAATGGAAACTGTTTGTGAAGACTCTCTTGAATAAGATC	Schistosoma japonicum isolate Anhui full length mRNA clone SJFCE0745|FSE_062_14_F02, complete sequence
CUST_494_PI420046723	FN317198.1	emb|FN317198.1|gi|226478867	GTCCATTGCAATTCCTCTCTTATGATGCATTCTACAAAGAGTTGTTTGCATTTTCAACTA	Schistosoma japonicum isolate Anhui full length mRNA clone SJFCE0756|FSE_067_86_F11, complete sequence
CUST_495_PI420046723	FN317212.1	emb|FN317212.1|gi|226478895	ATCTGTGTTCATAATCAAACTGTTTCTGTGGTCAATTCTGATAGCAGTCTACCAGAATTT	Schistosoma japonicum isolate Anhui full length mRNA clone SJFCE0787|FSE_078_11_C02, complete sequence
CUST_496_PI420046723	FN317218.1	emb|FN317218.1|gi|226478907	GTTGGTCAGTCAGATTCAAACTACTGCTTTGCTCCTAACTTTTTCAAAATGTTCCAGATA	Schistosoma japonicum isolate Anhui full length mRNA clone SJFCE0804|FSE_082_38_F05, complete sequence
CUST_497_PI420046723	FN317222.1	emb|FN317222.1|gi|226478915	CTCAGGTCAATTGTTGATATCATGTTGAAATACAATCCCCAGTACACCTAACAATATTGA	Schistosoma japonicum isolate Anhui full length mRNA clone SJFCE0813|FSE_086_41_A06, complete sequence
CUST_498_PI420046723	FN317239.1	emb|FN317239.1|gi|226478949	CGGATATACTCGTCTTGATGAGACAGTGTATACAAGTTCACAAATGTATAAACCATATCA	Schistosoma japonicum isolate Anhui full length mRNA clone SJFCE0849|FSE_099_40_H05, complete sequence
CUST_499_PI420046723	FN317240.1	emb|FN317240.1|gi|226478951	GCATTATGGTGGCCATCCAACATTAGCACGACATAAAACCTATTCTATATATGATCTTTT	Schistosoma japonicum isolate Anhui full length mRNA clone SJFCE0851|FSE_100_40_H05, complete sequence
CUST_500_PI420046723	FN317244.1	emb|FN317244.1|gi|226478959	CACTTTAATCAATGAAGTTCAGGATTCCCTCTGACGTAATTGTTTGCTCATTATGTTTAC	Schistosoma japonicum isolate Anhui full length mRNA clone SJFCE0860|FSE_103_43_C06, complete sequence
CUST_501_PI420046723	FN317247.1	emb|FN317247.1|gi|226478965	CCACCGATACGTATTTGATTCAATTGTTTCTCATTGGCTTATTATTTTCAGTGAGTGCTA	Schistosoma japonicum isolate Anhui full length mRNA clone SJFCE0870|FSE_105_63_G08, complete sequence
CUST_502_PI420046723	FN317250.1	emb|FN317250.1|gi|226478971	TGATAATAGGTATCGAGTGTTTTGGAAAAAGTAGTAGAATGACAAGAATGAGCTTGTGTG	Schistosoma japonicum isolate Anhui full length mRNA clone SJFCE0877|FSE_108_26_B04, complete sequence
CUST_503_PI420046723	FN317256.1	emb|FN317256.1|gi|226478983	CCTACCTACCCAGTCAAGTACATTTACATACAGGAACTCATATTTTAACAATGATATTGG	Schistosoma japonicum isolate Anhui full length mRNA clone SJFCE0884|FSE_112_20_D03, complete sequence
CUST_504_PI420046723	FN317262.1	emb|FN317262.1|gi|226478995	GTGAATCTGTGAATCTGGATATTTACAATCTGACGAAAATAAGTGGCTAGCAGTTTTGTT	Schistosoma japonicum isolate Anhui full length mRNA clone SJFCE0892|FSE_113_74_B10, complete sequence
CUST_505_PI420046723	FN317269.1	emb|FN317269.1|gi|226479009	TGAGTTACTCAACCTTGAATTCCACTGTACATTGAGAACTTGGTCAGAAAATTTCACAGC	Schistosoma japonicum isolate Anhui full length mRNA clone SJFCE0909|FSE_123_08_H01, complete sequence
CUST_506_PI420046723	FN317290.1	emb|FN317290.1|gi|226479051	GTGTCAATAAAACATCATTCACTGGTTGTAGGCTAGTTGTGTATAATAAACTTCCGCTTT	Schistosoma japonicum isolate Anhui full length mRNA clone SJFCE0943|FSE_137_51_C07, complete sequence
CUST_507_PI420046723	FN317291.1	emb|FN317291.1|gi|226479053	GTGTCCAACAACAAACTGGATCAAAGTTTTCAATCTCAAATTATCTCTGTTCAGTTGTCT	Schistosoma japonicum isolate Anhui full length mRNA clone SJFCE0944|FSE_137_79_G10, complete sequence
CUST_508_PI420046723	FN317295.1	emb|FN317295.1|gi|226479061	TCGAGAGTTGAACAGTTCTAAAGTAGCTGCTTGACTGCTCAAATTAAATTGTGATAACAC	Schistosoma japonicum isolate Anhui full length mRNA clone SJFCE0952|FSE_141_02_B01, complete sequence
CUST_509_PI420046723	FN317310.1	emb|FN317310.1|gi|226479091	GGATGCGATATGACGTTGTTCATGTAATTAAACGTATCTTTCTTGATTTGCATGAATCTC	Schistosoma japonicum isolate Anhui full length mRNA clone SJFCE0983|FSE_150_73_A10, complete sequence
CUST_510_PI420046723	FN317313.1	emb|FN317313.1|gi|226479097	CGGAAATATAATAGATCCAAGTAAAGATCTTCAATACTCTGAACCATTGGTTGATTCTGC	Schistosoma japonicum isolate Anhui full length mRNA clone SJFCE0988|FSE_152_81_A11, complete sequence
CUST_511_PI420046723	FN317315.1	emb|FN317315.1|gi|226479101	CGAAATTACCACAGAATGATCAATCTGTTCAGGTTGGATTAAGAGAAACGAGTATTTTAG	Schistosoma japonicum isolate Anhui full length mRNA clone SJFCE0991|FSE_153_82_B11, complete sequence
CUST_512_PI420046723	FN317328.1	emb|FN317328.1|gi|226479127	CCCAAACTCAAAGTAATCTGCAACATTTTGCTCGTCTTTGCCTATTAAATTTGTTCACTA	Schistosoma japonicum isolate Anhui full length mRNA clone SJFCE1020|FSE_165_28_D04, complete sequence
CUST_513_PI420046723	FN317338.1	emb|FN317338.1|gi|226479147	GTCCGAGACGTCGTTAACACGTGGAATAACTTTTACACATTTCACTTATGGTATTTGTAT	Schistosoma japonicum isolate Anhui full length mRNA clone SJFCE1037|FSE_172_26_B04, complete sequence
CUST_514_PI420046723	FN317353.1	emb|FN317353.1|gi|226479177	GTATGCGTAAAACAATGGCTGGTGAAAAAATGTGCTAGTAACTTGTTTTTTCTTGTTTCC	Schistosoma japonicum isolate Anhui full length mRNA clone SJFCE1071|FSE_183_18_B03, complete sequence
CUST_515_PI420046723	FN317356.1	emb|FN317356.1|gi|226479183	GTAACTCTGTTACTCGTGTTTTCGATCTAAATTATAAAGTTCATACTGTCAAAGACGCGT	Schistosoma japonicum isolate Anhui full length mRNA clone SJFCE1078|FSE_184_27_C04, complete sequence
CUST_516_PI420046723	FN317360.1	emb|FN317360.1|gi|226479191	TGTCGCCCCGAAATAAAAATCATTCTTCAAATGAGACAATTAAATAAACAGGGAGTGGAA	Schistosoma japonicum isolate Anhui full length mRNA clone SJFCE1086|FSE_186_32_H04, complete sequence
CUST_517_PI420046723	FN317361.1	emb|FN317361.1|gi|226479193	ACGTTTACCTACCCACTTTGATTTTCCGTTAGGTTTCGGAAGTTTTTGTTGTAAATTGCT	Schistosoma japonicum isolate Anhui full length mRNA clone SJFCE1087|FSE_186_48_H06, complete sequence
CUST_518_PI420046723	FN317363.1	emb|FN317363.1|gi|226479197	CCCTGTTCTTTTTGTTATCCGAACCAATCATTACGCAAACCATTTCAGATAGTTTGTTAA	Schistosoma japonicum isolate Anhui full length mRNA clone SJFCE1091|FSE_190_09_A02, complete sequence
CUST_519_PI420046723	FN317369.1	emb|FN317369.1|gi|226479209	CACAAGAAGGTAAAAATCAAACTGATGATTGTCCAGAGACTTTTTTATTTCCTGCTTACC	Schistosoma japonicum isolate Anhui full length mRNA clone SJFCE1109|FSE_197_36_D05, complete sequence
CUST_520_PI420046723	FN317374.1	emb|FN317374.1|gi|226479219	ATGCAGCTACAAGCGAAATCAAAGCACGAATCCAAAGATCCTGGGACTCAAGTGAAAAAA	Schistosoma japonicum isolate Anhui full length mRNA clone SJFCE1121|FSE_202_23_G03, complete sequence
CUST_521_PI420046723	FN317375.1	emb|FN317375.1|gi|226479221	GTGGAGCTTTGTCAGTAAGAGAATTGCAATATTATTGTGGACTCCAATAATCTTCCAATA	Schistosoma japonicum isolate Anhui full length mRNA clone SJFCE1122|FSE_203_66_B09, complete sequence
CUST_522_PI420046723	FN317376.1	emb|FN317376.1|gi|226479223	GAAATGCCTAATAATAAGTCATTTTCAGGATGTCGTTTCAAATCTTACAGACGGAAACTG	Schistosoma japonicum isolate Anhui full length mRNA clone SJFCE1123|FSE_204_06_F01, complete sequence
CUST_523_PI420046723	FN317382.1	emb|FN317382.1|gi|226479235	ATCGCTGATTGACTTCAATAGCATTTTCCAGTACCAGTGACTTTGTAAATTTCTGAATTC	Schistosoma japonicum isolate Anhui full length mRNA clone SJFCE1131|FSE_207_44_D06, complete sequence
CUST_524_PI420046723	FN317411.1	emb|FN317411.1|gi|226479293	GCGACCAGATACCTTGGAGATTCAAATGAAAGAAATTTAGAGAACTATATTTCTTTGGCT	Schistosoma japonicum isolate Anhui full length mRNA clone SJFCE1180|FSE_230_30_F04, complete sequence
CUST_525_PI420046723	FN317420.1	emb|FN317420.1|gi|226479709	CCAGTTTATGGTGAACTAATATGGATTGTAGATAAGGCTGCAGCTAGTTTATTGAATACA	Schistosoma japonicum isolate Anhui full length mRNA clone SJFCE1199|FSE_238_31_G04, complete sequence
CUST_526_PI420046723	FN317422.1	emb|FN317422.1|gi|226479713	GGATAAAAAGAGACAACATGAATTTGAATGACTTCCTTGAATGCTGATCTCCTTTACAGT	Schistosoma japonicum isolate Anhui full length mRNA clone SJFCE1202|FSE_240_79_G10, complete sequence
CUST_527_PI420046723	FN317423.1	emb|FN317423.1|gi|226479715	AAACCAAGGCCTCCGCTACAAAAGTTTATGCTACTTTTCATGTTCTTGTTGGAATAAATA	Schistosoma japonicum isolate Anhui full length mRNA clone SJFCE1203|FSE_240_81_A11, complete sequence
CUST_528_PI420046723	FN317446.1	emb|FN317446.1|gi|226479761	CTCACAATCGATACCATCAAATTGTATTTGATATATAGGCTCACCATTTTCGCAAAACAC	Schistosoma japonicum isolate Anhui full length mRNA clone SJFCE1250|FSE001-P00001-P06, complete sequence
CUST_529_PI420046723	FN317453.1	emb|FN317453.1|gi|226479775	CTTGGAGAGAAGTTGGTTACAAGTGGATCTTAATGTTAGGAGTTCTTTTTAGTATTGGTA	Schistosoma japonicum isolate Anhui full length mRNA clone SJFCE1263|FSE001-P00002-G05, complete sequence
CUST_530_PI420046723	FN317465.1	emb|FN317465.1|gi|226479799	CACACAGCAGAGAAAAGAAGTAAATGCCCATATCTTTTAAATAATAGTTGGAAATTCGCC	Schistosoma japonicum isolate Anhui full length mRNA clone SJFCE1280|FSE001-P00002-N11, complete sequence
CUST_531_PI420046723	FN317472.1	emb|FN317472.1|gi|226479813	GAGACGAAAAAGTCGCGATAAGCGGAGAAAAATTTGATTATAATTCCATTATACGTATCG	Schistosoma japonicum isolate Anhui full length mRNA clone SJFCE1289|FSE001-P00003-B18, complete sequence
CUST_532_PI420046723	FN317476.1	emb|FN317476.1|gi|226479821	CTTTGACGTTTGGCGTTTGACTAACTTTTTCAGTTTAATATGCGCTTCAAGTATATGTGA	Schistosoma japonicum isolate Anhui full length mRNA clone SJFCE1295|FSE001-P00003-E02, complete sequence
CUST_533_PI420046723	FN317482.1	emb|FN317482.1|gi|226479833	GTGGTCATCATCATCACAACTAAATGAGGATTTACGTTACATGCATGTATAAGTGTTTTC	Schistosoma japonicum isolate Anhui full length mRNA clone SJFCE1305|FSE001-P00003-I10, complete sequence
CUST_534_PI420046723	FN317506.1	emb|FN317506.1|gi|226479881	GCCCGCTGTTGTAGCGTCAAAAATGAAGGTGTTTCAATAATGATTATTCTTTTTCTATAC	Schistosoma japonicum isolate Anhui full length mRNA clone SJFCE1342|FSE001-P00004-J16, complete sequence
CUST_535_PI420046723	FN317508.1	emb|FN317508.1|gi|226479885	GGTGAGAAGCTGAAATGGCTTCCTTTTCGGTTTTCAGTAACCTAATTATAAACCTGATTT	Schistosoma japonicum isolate Anhui full length mRNA clone SJFCE1351|FSE001-P00004-P07, complete sequence
CUST_536_PI420046723	FN317522.1	emb|FN317522.1|gi|226479913	TCTGAAGCGAACGCCATTGCAAGCAAAGGTGATAACCAGCAGAAAAGTCAAAAAGTAGAA	Schistosoma japonicum isolate Anhui full length mRNA clone SJFCE1375|FSE001-P00005-N05, complete sequence
CUST_537_PI420046723	FN317524.1	emb|FN317524.1|gi|226479917	ATACTTTTCTTCCATGATTACATTTTAGACGATAAACCTCCACAAGCCCATTAGTGTTGG	Schistosoma japonicum isolate Anhui full length mRNA clone SJFCE1378|FSE001-P00005-P12, complete sequence
CUST_538_PI420046723	FN317535.1	emb|FN317535.1|gi|226479939	AACACAGTGGTAGCAGATTGAACTGTAACTCTTGATTTATCTTTCTTACTTACACTAGGT	Schistosoma japonicum isolate Anhui full length mRNA clone SJFCE1396|FSE001-P00006-M12, complete sequence
CUST_539_PI420046723	FN317537.1	emb|FN317537.1|gi|226479943	GTCTCGACAACTTGAACTACTTAGTCAATGGAAAGATTTTACTGCTTTTTACTTGGCTGA	Schistosoma japonicum isolate Anhui full length mRNA clone SJFCE1398|FSE001-P00007-A20, complete sequence
CUST_540_PI420046723	FN317539.1	emb|FN317539.1|gi|226479947	GAAGAGATCGTCGATTCTTTTGTAATCCAATGGGATGTGTTTAACTTATTCGGATAAACA	Schistosoma japonicum isolate Anhui full length mRNA clone SJFCE1400|FSE001-P00007-B15, complete sequence
CUST_541_PI420046723	FN317542.1	emb|FN317542.1|gi|226479953	GAACTCATCAACGGTGAACTTTCAGTAATAACAGGAATAGAGTGTAATCTTGTCTTTGAT	Schistosoma japonicum isolate Anhui full length mRNA clone SJFCE1405|FSE001-P00007-I05, complete sequence
CUST_542_PI420046723	FN317565.1	emb|FN317565.1|gi|226479999	GATTCTGAATTCCAACTTTTCGCAATCTGCATATAACTGCATATAACAACGTGTTGAGTT	Schistosoma japonicum isolate Anhui full length mRNA clone SJFCE1457|FSE001-P00010-A08, complete sequence
CUST_543_PI420046723	FN317574.1	emb|FN317574.1|gi|226480017	GATGCAGTACAGAAAGTTTGTGCACGTGGCGAAGAATTAAGCAAAAATTCATAATACTTT	Schistosoma japonicum isolate Anhui full length mRNA clone SJFCE1470|FSE001-P00010-F17, complete sequence
CUST_544_PI420046723	FN317585.1	emb|FN317585.1|gi|226480039	CGGCAGATATGATCCACCTGGAAATTTTTCTGATGAATTTTCGGAAAATGTTCCACCTGT	Schistosoma japonicum isolate Anhui full length mRNA clone SJFCE1489|FSE001-P00011-C03, complete sequence
CUST_545_PI420046723	FN317592.1	emb|FN317592.1|gi|226480053	TGTCTTTGAGCCAACTATTGCGAATATACAAACGATATTGAAAGAACGGTTAAAGTGATC	Schistosoma japonicum isolate Anhui full length mRNA clone SJFCE1499|FSE001-P00011-M04, complete sequence
CUST_546_PI420046723	FN317602.1	emb|FN317602.1|gi|226480071	ACTTCCAGGTATTTCCTTCATGCTGTTCAACTCTGACATGATATTATCATCATTTGAAAG	Schistosoma japonicum isolate Anhui full length mRNA clone SJFCE1523|FSE001-P00013-B11, complete sequence
CUST_574_PI420046723	FN317653.1	emb|FN317653.1|gi|226480571	CTGTACATATAGTACCATTCAGAAAAGATGCATTTACTCAAACCGAAAGTATTGCCAACA	Schistosoma japonicum isolate Anhui full length mRNA clone SJFCE1608|FSE001-P00016-D07, complete sequence
CUST_575_PI420046723	FN317681.1	emb|FN317681.1|gi|226480627	CATGGACTTACAATCAAGACCAGAGCGTAGATAAACAAGTTGATTCCAATCTGTTATGTT	Schistosoma japonicum isolate Anhui full length mRNA clone SJFCE1662|FSE001-P00018-J08, complete sequence
CUST_576_PI420046723	FN317687.1	emb|FN317687.1|gi|226480639	GCGCCCGTACTACGGTTAAATATAATTACAGTGAATCTAGAGAAAATCTACCATACTTAT	Schistosoma japonicum isolate Anhui full length mRNA clone SJFCE1675|FSE001-P00019-D02, complete sequence
CUST_577_PI420046723	FN317727.1	emb|FN317727.1|gi|226480719	GTACCAGTACTGCGTGATGAAGGAGACGATGAAGGTTAAATGAATATAAATCCATTTTAC	Schistosoma japonicum isolate Anhui full length mRNA clone SJFCE1749|FSE001-P00022-G12, complete sequence
CUST_578_PI420046723	FN317734.1	emb|FN317734.1|gi|226480733	CGTGATGTTAATTTTCATCGTCTCTGCACCTTTCCCACAGTTGTTAAGTGAACAATTAGT	Schistosoma japonicum isolate Anhui full length mRNA clone SJFCE1763|FSE001-P00023-D07, complete sequence
CUST_579_PI420046723	FN317740.1	emb|FN317740.1|gi|226480745	CTATCATCTCACTGACTGTTCCAGTAAACTTCTATCAAGATGAAATGTACCGACTTATTA	Schistosoma japonicum isolate Anhui full length mRNA clone SJFCE1773|FSE001-P00023-N07, complete sequence
CUST_580_PI420046723	FN317741.1	emb|FN317741.1|gi|226480747	AGCAGTCTTAATCTTAACGTAAAGGTGGGAGAAATAAATCACTGGGTTCCTTGTATCAAT	Schistosoma japonicum isolate Anhui full length mRNA clone SJFCE1774|FSE001-P00023-N09, complete sequence
CUST_581_PI420046723	FN317750.1	emb|FN317750.1|gi|226480763	GCCCGCTGTTGTAGCGTCAAAAATGAAGGTGTTTCAATAATGATTATTCTTTTTCTATAC	Schistosoma japonicum isolate Anhui full length mRNA clone SJFCE1793|FSE001-P00024-E19, complete sequence
CUST_582_PI420046723	FN317760.1	emb|FN317760.1|gi|226480783	CCACCAGTACAACTTATTTCAATGCCTCGTTTCTATCAGCGCATGTTTTTGTATGTGTAT	Schistosoma japonicum isolate Anhui full length mRNA clone SJFCE1817|FSE001-P00025-G11, complete sequence
CUST_583_PI420046723	FN317799.1	emb|FN317799.1|gi|226480861	CGACATGACAACTTCATACAATGAAACCGATCAATCACATAATTCATCTATCGTATTGGA	Schistosoma japonicum isolate Anhui full length mRNA clone SJFCE1890|FSE001-P00029-C10, complete sequence
CUST_584_PI420046723	FN317803.1	emb|FN317803.1|gi|226480869	GAGGAGGATAGAGCACTGTTTGCTAAACAAAGATCTATCATATATCAGCTAAACGAAATT	Schistosoma japonicum isolate Anhui full length mRNA clone SJFCE1897|FSE001-P00029-H07, complete sequence
CUST_585_PI420046723	FN317818.1	emb|FN317818.1|gi|226480899	GAAATAAGGATGACGAAAATGCGAATTATGTGGCGAATGATGCATATTCTTAGATTCCAT	Schistosoma japonicum isolate Anhui full length mRNA clone SJFCE1923|FSE001-P00031-B05, complete sequence
CUST_586_PI420046723	FN317828.1	emb|FN317828.1|gi|226481318	GATCCCATCGTTACAAGATGAAAATTAACCTATATACAGACTTCACAGAAAATTCAACGC	Schistosoma japonicum isolate Anhui full length mRNA clone SJFCE1933|FSE001-P00031-H08, complete sequence
CUST_587_PI420046723	FN317829.1	emb|FN317829.1|gi|226481320	GGAACGCAAAGGTCAAACTCATTTCTCTTATGTGTATGTACAGTTTTGTCTAACTAACTA	Schistosoma japonicum isolate Anhui full length mRNA clone SJFCE1934|FSE001-P00031-H23, complete sequence
CUST_588_PI420046723	FN317832.1	emb|FN317832.1|gi|226481326	CCCTATTACAGTGGCGCTCTTTATCATTTGGATGATTACTGGATATGGTATTTACAAGTA	Schistosoma japonicum isolate Anhui full length mRNA clone SJFCE1938|FSE001-P00031-O17, complete sequence
CUST_589_PI420046723	FN317851.1	emb|FN317851.1|gi|226481364	GTCCAATGAAACAATTAGAAGAATCATTATGCAGCGTTGAATAGTTGTCTTTTTATGCCG	Schistosoma japonicum isolate Anhui full length mRNA clone SJFCE1972|FSE001-P00033-I21, complete sequence
CUST_590_PI420046723	FN317871.1	emb|FN317871.1|gi|226481404	CCGTTGGTGGCCACTTACAGTTACCATATGTTCTGTTGGTTTATTAATCGTTATAATTAT	Schistosoma japonicum isolate Anhui full length mRNA clone SJFCE2006|FSE001-P00035-B18, complete sequence
CUST_591_PI420046723	FN317883.1	emb|FN317883.1|gi|226481428	TTCAAGATGAAATGTACAGTAAGGGGTAAGCCGAAGTCTGGCCGCACTTGGAAAACAGTT	Schistosoma japonicum isolate Anhui full length mRNA clone SJFCE2026|FSE001-P00035-N06, complete sequence
CUST_592_PI420046723	FN317903.1	emb|FN317903.1|gi|226481468	AACGAGGCGATTTCATCTTGAGATAAGATATGCTGAAACAATTCTTTTCACTGAACTTCT	Schistosoma japonicum isolate Anhui full length mRNA clone SJFCE2048.001|FSE001-P00024-N20, complete sequence
CUST_593_PI420046723	FN317939.1	emb|FN317939.1|gi|226481540	GTGTTTCTTCTCTCGTCAGATTATTGACACAATCTCCTAATATTTCATGAGATTAGAGTC	Schistosoma japonicum isolate Anhui full length mRNA clone SJFCE2078.001|FSE001-P00027-I08, complete sequence
CUST_594_PI420046723	FN317940.1	emb|FN317940.1|gi|226481542	GTGTTTCTTCTCTCGTCAGATTATTGACACAATCTCCTAATATTTCATGAGATTAGAGTC	Schistosoma japonicum isolate Anhui full length mRNA clone SJFCE2078.002|FSE001-P00020-P13, complete sequence
CUST_595_PI420046723	FN317973.1	emb|FN317973.1|gi|226481608	GAACAGAAAAGTACAATACCTATCAACACAGATAAACTTTCTACAGCCTCTGAAAGTAGA	Schistosoma japonicum isolate Anhui full length mRNA clone SJFCE2115.002|FSE001-P00006-K09, complete sequence
CUST_596_PI420046723	FN317981.1	emb|FN317981.1|gi|226481624	CTAAAACCGTATCGATTAAAACGTTTTATGGCACCTTATAGTGAAGGATTAGAATCTGGT	Schistosoma japonicum isolate Anhui full length mRNA clone SJFCE2122.001|FSE001-P00013-D12, complete sequence
CUST_597_PI420046723	FN317982.1	emb|FN317982.1|gi|226481626	CTAAAACCGTATCGATTAAAACGTTTTATGGCACCTTATAGTGAAGGATTAGAATCTGGT	Schistosoma japonicum isolate Anhui full length mRNA clone SJFCE2122.002|FSE001-P00002-G10, complete sequence
CUST_598_PI420046723	FN318012.1	emb|FN318012.1|gi|226481686	CTGCTACAAGTGATTTCAATCAATGCTCAACTCAATTATCCAAACACTGTTTCAGTTCAA	Schistosoma japonicum isolate Anhui full length mRNA clone SJFCE2153.001|FSE001-P00031-H05, complete sequence
CUST_599_PI420046723	FN318013.1	emb|FN318013.1|gi|226481688	CTGCTACAAGTGATTTCAATCAATGCTCAACTCAATTATCCAAACACTGTTTCAGTTCAA	Schistosoma japonicum isolate Anhui full length mRNA clone SJFCE2153.002|FSE001-P00001-I05, complete sequence
CUST_600_PI420046723	FN318030.1	emb|FN318030.1|gi|226482319	GTACTTTGGACATCGTATTTGGAGAAGTGGATAGATAAATCTCGTGTTAACTTGTAAACA	Schistosoma japonicum isolate Anhui full length mRNA clone SJFCE2169.001|FSE001-P00009-K15, complete sequence
CUST_601_PI420046723	FN318038.1	emb|FN318038.1|gi|226482335	GGATAAGCACCACTACTTGGTAGTAGACTGATTTCGTATCTGTAATATATGCCAATGTTT	Schistosoma japonicum isolate Anhui full length mRNA clone SJFCE2176.001|FSE001-P00033-M06, complete sequence
CUST_602_PI420046723	FN318039.1	emb|FN318039.1|gi|226482337	ATCATTTCATGTCCATTCAGTGAACAACAACTAACCAATAAATGTCCAGATGTGTTCATC	Schistosoma japonicum isolate Anhui full length mRNA clone SJFCE2180.001|FSE001-P00020-I01, complete sequence
CUST_603_PI420046723	FN318064.1	emb|FN318064.1|gi|226482387	CTTCCAAAATATGCGAAACGGTCAAAGTACTCATAAAACTGGACCAAATTTTGTAACCAC	Schistosoma japonicum isolate Anhui full length mRNA clone SJFCE2212.001|FSE_066_54_F07, complete sequence
CUST_604_PI420046723	FN318068.1	emb|FN318068.1|gi|226482395	TGTTTCCTTCAAACGAAGAACATATAAATACATTCGCTTATGCAATCGTGGATCCCTTTA	Schistosoma japonicum isolate Anhui full length mRNA clone SJFCE2217.001|FSE_138_38_F05, complete sequence
CUST_605_PI420046723	FN318069.1	emb|FN318069.1|gi|226482397	ATGGTGTTTCCTTCAAACGAAGAACATATAAATACATTCGCTTATGCAATTGTGGATCCC	Schistosoma japonicum isolate Anhui full length mRNA clone SJFCE2217.002|FSE_109_03_C01, complete sequence
CUST_606_PI420046723	FN318088.1	emb|FN318088.1|gi|226482435	CTGTTTACGATGATCATGAACCGTAGACTTACGAATGACATTAATCATCTATCAAAATGG	Schistosoma japonicum isolate Anhui full length mRNA clone SJFCE2239.001|FSE_179_12_D02, complete sequence
CUST_607_PI420046723	FN318089.1	emb|FN318089.1|gi|226482437	CTGTTTACGATGATCATGAACCGTAGACTTACGAATGACATTAATCATCTATCAAAATGG	Schistosoma japonicum isolate Anhui full length mRNA clone SJFCE2239.002|FSE_109_43_C06, complete sequence
CUST_608_PI420046723	FN318091.1	emb|FN318091.1|gi|226482441	CAACGAATCTTAACTGGCTTTTATTGTAAGCAAGCTGCTTGATTCATAACAAAAACCTGA	Schistosoma japonicum isolate Anhui full length mRNA clone SJFCE2245.001|FSE_156_12_D02, complete sequence
CUST_609_PI420046723	FN318092.1	emb|FN318092.1|gi|226482443	CGAATCTTAACTGGCTTTTATTGTAAGCGAGCTGCTTGATTCATAACAAAAACCTGATAA	Schistosoma japonicum isolate Anhui full length mRNA clone SJFCE2245.002|FSE_113_20_D03, complete sequence
CUST_610_PI420046723	FN318104.1	emb|FN318104.1|gi|226482467	GCTTTTAATTCCACTGAATGTATTTTAGTCATTTTCTCGTGACGGTCGACTTCACATATA	Schistosoma japonicum isolate Anhui full length mRNA clone SJFCE2258.001|FSE_225_36_D05, complete sequence
CUST_611_PI420046723	FN318120.1	emb|FN318120.1|gi|226482499	CTAGAAGCACTTGGGAAACGTTCTACTGTTTATGGTATTTATCCAATTGATGACGAATAT	Schistosoma japonicum isolate Anhui full length mRNA clone SJFCE2278.001|FSE001-P00023-H22, complete sequence
CUST_612_PI420046723	FN318121.1	emb|FN318121.1|gi|226482501	CTAGAAGCACTTGGGAAACGTTCTACTGTTTATGGTATTTATCCAATTGATGACGAATAT	Schistosoma japonicum isolate Anhui full length mRNA clone SJFCE2278.002|FSE001-P00005-P21, complete sequence
CUST_613_PI420046723	FN318131.1	emb|FN318131.1|gi|226482521	GTGGTATGTACCGCAATCACTCATTCAATACATCTATGGACAAATAAAATTTAGTTCGCC	Schistosoma japonicum isolate Anhui full length mRNA clone SJFCE2295.001|FSE001-P00035-K24, complete sequence
CUST_614_PI420046723	FN318140.1	emb|FN318140.1|gi|226482539	GACGAGTTGGCAGCAAGTAAAAATGTAAAACTGACTGCTAATAATAATATCTCATGCACT	Schistosoma japonicum isolate Anhui full length mRNA clone SJFCE2304.001|FSE001-P00013-J07, complete sequence
CUST_615_PI420046723	FN318141.1	emb|FN318141.1|gi|226482541	GACGAGTTGGCAGCAAGTAAAAAAGTAAAACTGACTGCTAATAATAATATCTCATGCACT	Schistosoma japonicum isolate Anhui full length mRNA clone SJFCE2304.002|FSE001-P00010-B24, complete sequence
CUST_616_PI420046723	FN318167.1	emb|FN318167.1|gi|226482593	GGTTCCCTATAAAAGAATATCGTGGTGGACTGATGGAAGTTTAATTGAATTTCATTGAAC	Schistosoma japonicum isolate Anhui full length mRNA clone SJFCE2328.001|FSE_098_69_E09, complete sequence
CUST_617_PI420046723	FN318168.1	emb|FN318168.1|gi|226482595	CTGTTAATGATAAACGTTGGTTCCCTATAAAAGAATATCGTGGTGGATTGATGGAAGTTT	Schistosoma japonicum isolate Anhui full length mRNA clone SJFCE2328.002|FSE_093_04_D01, complete sequence
CUST_618_PI420046723	FN318169.1	emb|FN318169.1|gi|226482597	ACTTGCCGACTAGTGTAAATAAACCGAAGGCTACTTTTGTTTTATGCTATGGTGTAAAAT	Schistosoma japonicum isolate Anhui full length mRNA clone SJFCE2329.001|FSE001-P00032-I02, complete sequence
CUST_619_PI420046723	FN318173.1	emb|FN318173.1|gi|226482605	CTTAGACCTAGAATAACACTTGGAGGTTTTCAATGAGAACCCAAAAGAATGACAAATAAC	Schistosoma japonicum isolate Anhui full length mRNA clone SJFCE2335.002|FSE_074_14_F02, complete sequence
CUST_620_PI420046723	FN318186.1	emb|FN318186.1|gi|226482631	CCTGTTTTAACCGATTGCATGTGAATGGATATGTTGTCTCTTTTCAACCATCTGATTTTA	Schistosoma japonicum isolate Anhui full length mRNA clone SJFCE2345.001|FSE001-P00021-M08, complete sequence
CUST_621_PI420046723	FN318187.1	emb|FN318187.1|gi|226482633	CCTGTTTTAACCGATTGCATGTGAATGGATATGTTGTCTCTTTTCAACCATCTGATTTTA	Schistosoma japonicum isolate Anhui full length mRNA clone SJFCE2345.002|FSE001-P00019-K22, complete sequence
CUST_622_PI420046723	FN318204.1	emb|FN318204.1|gi|226482667	AAGCGATCAGTAAATAAACGTAAAGTGGAGTAGCAATGAAGACGATGTTCAGTATCAATG	Schistosoma japonicum isolate Anhui full length mRNA clone SJFCE2356.001|FSE001-P00009-H19, complete sequence
CUST_623_PI420046723	FN318205.1	emb|FN318205.1|gi|226482669	CACTTCTCTAGACAATACAAACATTAATTTGACCGATGCTGTTTTCTTCACTTTCAGGAT	Schistosoma japonicum isolate Anhui full length mRNA clone SJFCE2356.002|FSE_038_71_G09, complete sequence
CUST_624_PI420046723	FN318224.1	emb|FN318224.1|gi|226483304	CTTCATGTCAAAAACTAGGTCTGTTGGTTGAATATTGTGCCTGATTAATCCTTAGATCAG	Schistosoma japonicum isolate Anhui full length mRNA clone SJFCE2370.001|FSE001-P00029-P18, complete sequence
CUST_625_PI420046723	FN318245.1	emb|FN318245.1|gi|226483346	TTCTTAGGCGATATAAATGATTGTAATTTAGTGGTTAACATCCAACTTCCGCCATCCATT	Schistosoma japonicum isolate Anhui full length mRNA clone SJFCE2396.001|FSE_183_12_D02, complete sequence
CUST_626_PI420046723	FN318312.1	emb|FN318312.1|gi|226483480	TTATCGACTAGAAGTCCGAGTTTCGTTGCTTAATTTAAGACGACTCGATAAGGATGTCTA	Schistosoma japonicum isolate Anhui full length mRNA clone SJFCE2455.001|FSE_224_46_F06, complete sequence
CUST_627_PI420046723	FN318341.1	emb|FN318341.1|gi|226483538	GGGACAATGTAAATCATCAGGACGCTAGTTTCTAGTTACGATATTTTATTGCCTATTGTA	Schistosoma japonicum isolate Anhui full length mRNA clone SJFCE2486.001|FSE001-P00030-K02, complete sequence
CUST_628_PI420046723	FN318346.1	emb|FN318346.1|gi|226483548	GCCAAAATCTCACTGGGTTACATTTAATCCATTATATTTCAGATGAACCATCCTTATTCC	Schistosoma japonicum isolate Anhui full length mRNA clone SJFCE2490.001|FSE001-P00018-J17, complete sequence
CUST_629_PI420046723	FN318347.1	emb|FN318347.1|gi|226483550	GCCAAAATCTCACTGGGTTACATTTAATCCATTATATTTCAGATGAACCATCCTTATTCC	Schistosoma japonicum isolate Anhui full length mRNA clone SJFCE2490.002|FSE001-P00017-L01, complete sequence
CUST_630_PI420046723	FN318348.1	emb|FN318348.1|gi|226483552	TTCGCTGATGAAATGACAGTACTTCATCATCAAGTTGAAGAACATAGTCTTGATGATCAA	Schistosoma japonicum isolate Anhui full length mRNA clone SJFCE2492.001|FSE001-P00019-D08, complete sequence
CUST_631_PI420046723	FN318360.1	emb|FN318360.1|gi|226483576	CTTCAGTCCATTCAAATCAGACACCATCGTTTTCCGTTCAATTTATTAAATACTGCATCA	Schistosoma japonicum isolate Anhui full length mRNA clone SJFCE2507.001|FSE001-P00030-A06, complete sequence
CUST_632_PI420046723	FN318361.1	emb|FN318361.1|gi|226483578	CAGCTATTGAGTGTTGTAAAGATTTGTGAATACTAATTTGACTAGACGAGTTTGTCTGAG	Schistosoma japonicum isolate Anhui full length mRNA clone SJFCE2507.002|FSE001-P00016-C23, complete sequence
CUST_633_PI420046723	FN318366.1	emb|FN318366.1|gi|226483588	TCCCTGGGCAGCATATAACGAAAGTTGAATGCGCTAGTAATTTGCTAGTGAATTAATGTA	Schistosoma japonicum isolate Anhui full length mRNA clone SJFCE2513.001|FSE001-P00029-K06, complete sequence
CUST_634_PI420046723	FN318369.1	emb|FN318369.1|gi|226483594	GTAGATTTGTTACAGCTTTGCAAAACTGGTTTCTTCATGTTTGAGTGATTTATGCTACTC	Schistosoma japonicum isolate Anhui full length mRNA clone SJFCE2519.001|FSE001-P00025-L04, complete sequence
CUST_635_PI420046723	FN318372.1	emb|FN318372.1|gi|226483600	ACATAAAATCGGTCGATCGTATGGTCACATAAACTATTCGTCATTTCTTTGTTGCTATGT	Schistosoma japonicum isolate Anhui full length mRNA clone SJFCE2523.001|FSE001-P00034-K24, complete sequence
CUST_636_PI420046723	FN318373.1	emb|FN318373.1|gi|226483602	ACATAAAATCGGTCGATCGTATGGTCACATAAACTATTCGTCATTTCTTTGTTGCTATGT	Schistosoma japonicum isolate Anhui full length mRNA clone SJFCE2523.002|FSE001-P00011-L24, complete sequence
CUST_637_PI420046723	FN318383.1	emb|FN318383.1|gi|226483622	CAGAGAAGCAACTGACACTAATCACATACTTTTTGATAACACGTTTCATACCATATTACC	Schistosoma japonicum isolate Anhui full length mRNA clone SJFCE2533.001|FSE001-P00002-H06, complete sequence
CUST_638_PI420046723	FN318384.1	emb|FN318384.1|gi|226483624	CAGAGAAGCAACTGACACTAATCACATACTTTTTGATAACACGTTTCATACCATATTTCC	Schistosoma japonicum isolate Anhui full length mRNA clone SJFCE2533.002|FSE001-P00011-D11, complete sequence
CUST_639_PI420046723	FN318397.1	emb|FN318397.1|gi|226483650	CAGGCAGGCGGATGGTTGGGTGTATTTATACAATTGTCTGATTTCTATGTTATGTTGTAT	Schistosoma japonicum isolate Anhui full length mRNA clone SJFCE2544.002|FSE001-P00018-K15, complete sequence
CUST_684_PI420046723	FN318433.1	emb|FN318433.1|gi|226484505	CGACTAAGCGTGAACAATGTAGACTTATGTAATGACTACAACGTTATATTGGCCAGATAT	Schistosoma japonicum isolate Anhui full length mRNA clone SJFCE2585.001|FSE001-P00013-L07, complete sequence
CUST_685_PI420046723	FN318434.1	emb|FN318434.1|gi|226484507	GACTGAGCCTGAACAATGTAGACTTTTGTAATGACTACAACGTTATATTGGCCAGATATT	Schistosoma japonicum isolate Anhui full length mRNA clone SJFCE2585.002|FSE001-P00030-L20, complete sequence
CUST_686_PI420046723	FN318440.1	emb|FN318440.1|gi|226484519	CCCACCGTTTATTCAAGGATGCGCTGAAATATTGATGGATAATTCGATTTTTCATACAAA	Schistosoma japonicum isolate Anhui full length mRNA clone SJFCE2594.001|FSE001-P00003-F04, complete sequence
CUST_687_PI420046723	FN318481.1	emb|FN318481.1|gi|226484601	CGATATCTATAGGAAAATTCTATAGATTGTTTTGCTTATCACATCAAGGCTGCGTATGCA	Schistosoma japonicum isolate Anhui full length mRNA clone SJFCE2645.001|FSE001-P00016-F18, complete sequence
CUST_688_PI420046723	FN318482.1	emb|FN318482.1|gi|226484603	CGATATCTATAGGAAAATTCTATAGATTGTTTTGCTTATCACATCAAGGCTGCGTATGCA	Schistosoma japonicum isolate Anhui full length mRNA clone SJFCE2645.002|FSE001-P00026-N14, complete sequence
CUST_689_PI420046723	FN318490.1	emb|FN318490.1|gi|226484619	TGTCAGTGGAGTTTCGAAGGGAAAATGAAAATCAACTAAATAATCTGGAAACTGCAATGA	Schistosoma japonicum isolate Anhui full length mRNA clone SJFCE2654.002|FSE001-P00005-O22, complete sequence
CUST_690_PI420046723	FN318495.1	emb|FN318495.1|gi|226484629	GTGGACCGAGATTTTAATTTTGTGGTTGCATTTATTTCATTGAGCACAAATGAATTGCTG	Schistosoma japonicum isolate Anhui full length mRNA clone SJFCE2659.001|FSE001-P00031-E05, complete sequence
CUST_691_PI420046723	FN318496.1	emb|FN318496.1|gi|226484631	GTGGACCGAGATTTTAATTTTGTGGTTGCATTTATTTCATTGAGCACAAATGAATTGCTG	Schistosoma japonicum isolate Anhui full length mRNA clone SJFCE2659.002|FSE001-P00034-G03, complete sequence
CUST_692_PI420046723	FN318522.1	emb|FN318522.1|gi|226484683	GTGCGTGGATTATGATAGAGCTTGTAAGGATGAATTCTATTACTGCCTGAAAGATAAATG	Schistosoma japonicum isolate Anhui full length mRNA clone SJFCE2691.001|FSE001-P00006-M03, complete sequence
CUST_693_PI420046723	FN318523.1	emb|FN318523.1|gi|226484685	CGTGAAGTGGAATTCAATACATTTACCAAAATATGTGAATTGATCAACAGAACTACCTCG	Schistosoma japonicum isolate Anhui full length mRNA clone SJFCE2691.002|FSE001-P00013-I23, complete sequence
CUST_694_PI420046723	FN318567.1	emb|FN318567.1|gi|226484773	ACCTAGAGGCCCTATCTTCAACATTTTACTTTTCTTAACTATTCGTTGTGTCAATAGACA	Schistosoma japonicum isolate Anhui full length mRNA clone SJFCE2748.001|FSE001-P00004-I15, complete sequence
CUST_695_PI420046723	FN318604.1	emb|FN318604.1|gi|226484847	CTCGTTGCGCGTGGGACTCATACAAAATATATCATAGAAGAAAAATAATTATCTCCTAAG	Schistosoma japonicum isolate Anhui full length mRNA clone SJFCE2773.002|FSE001-P00008-H17, complete sequence
CUST_696_PI420046723	FN318607.1	emb|FN318607.1|gi|226484853	CATTGTGGGTTTGATTTTCACAGAGAACTAGTGTCAGAAGCAAGCTTTAAAATGTTCTTT	Schistosoma japonicum isolate Anhui full length mRNA clone SJFCE2778.001|FSE001-P00029-G08, complete sequence
CUST_697_PI420046723	FN318608.1	emb|FN318608.1|gi|226484855	TCATTGTGGGTTTGATTTTCACAGAGAACTAGTGTCAGAAGCAAGCTTTAAAATGTTCTT	Schistosoma japonicum isolate Anhui full length mRNA clone SJFCE2778.002|FSE001-P00013-N14, complete sequence
CUST_698_PI420046723	FN318609.1	emb|FN318609.1|gi|226484857	TCATTGTGGGTTTGATTTTCACAGAGAACTAGTGTCAGAAGCAAGCTTTAAAATGTTCTT	Schistosoma japonicum isolate Anhui full length mRNA clone SJFCE2778.003|FSE001-P00025-M23, complete sequence
CUST_715_PI420046723	FN318679.1	emb|FN318679.1|gi|226486659	GATCCTTAGTTCACATAAAACCATGAAATTACACCTTTCTTCTAAGCAGGATACTTTGCT	Schistosoma japonicum isolate Anhui full length mRNA clone SJFCE2834.001|FSE001-P00016-L06, complete sequence
CUST_716_PI420046723	FN318680.1	emb|FN318680.1|gi|226486661	GATCCTTAGTTCACATAAAACCATGAAATTACACCTTTCTTCTAAGCAGGATACTTTGCT	Schistosoma japonicum isolate Anhui full length mRNA clone SJFCE2834.002|FSE001-P00034-P15, complete sequence
CUST_717_PI420046723	FN318734.1	emb|FN318734.1|gi|226486769	GTAGTGACTGCATGCAGAAATTGCTATTAGAAAGACTTGTATTTGAATTCTGTGTATGCA	Schistosoma japonicum isolate Anhui full length mRNA clone SJFCE2873.001|FSE_110_72_H09, complete sequence
CUST_718_PI420046723	FN318779.1	emb|FN318779.1|gi|226486859	CTCTTGGTTGAGTTGTTGGAAATCAATGTGTTTCAATTTTCTCATACTACTCTTGTGCTT	Schistosoma japonicum isolate Anhui full length mRNA clone SJFCE2906.001|FSE_144_57_A08, complete sequence
CUST_719_PI420046723	FN318780.1	emb|FN318780.1|gi|226486861	CTCTCTTGGTTGAGTTGTTGGAAATCAATGTGTTTCAATCTTCTACTACTGTGCTTATAT	Schistosoma japonicum isolate Anhui full length mRNA clone SJFCE2906.002|FSE001-P00001-M04, complete sequence
CUST_720_PI420046723	FN318781.1	emb|FN318781.1|gi|226486863	CTCTTGGTTGAGTTGTTGGAAATCAATGTGTTTCAATTTTCTCATACTACTACTGTGCTT	Schistosoma japonicum isolate Anhui full length mRNA clone SJFCE2906.003|FSE001-P00013-K01, complete sequence
CUST_733_PI420046723	FN318851.1	emb|FN318851.1|gi|226487417	CCACGTTCATAAGTAGCATATACTTCCACATCATTAACGACTTCAAGTAAATCAGGTTAT	Schistosoma japonicum isolate Anhui full length mRNA clone SJFCE2955.002|FSE001-P00004-B21, complete sequence
CUST_734_PI420046723	FN318875.1	emb|FN318875.1|gi|226487465	ATGATCCATCTACTTATGTTGATAAACACGAGTTCGATGTTGATGAGATCGAAATAGGGG	Schistosoma japonicum isolate Anhui full length mRNA clone SJFCE2967.002|FSE001-P00011-L19, complete sequence
CUST_735_PI420046723	FN318913.1	emb|FN318913.1|gi|226487541	CAGTGTTTGACTACAAATCAGATCGCTGAAATGTTTTGGTTACTTTCATTCCACTGAAAT	Schistosoma japonicum isolate Anhui full length mRNA clone SJFCE2990.001|FSE001-P00012-I19, complete sequence
CUST_736_PI420046723	FN318914.1	emb|FN318914.1|gi|226487543	GTAGATGCGAAACTTTCAAAGAACCATGATTTTGATTCAGTTACTGAAGGTGATACGTTC	Schistosoma japonicum isolate Anhui full length mRNA clone SJFCE2991.003|FSE001-P00034-G07, complete sequence
CUST_737_PI420046723	FN318951.1	emb|FN318951.1|gi|226487617	CTGGTACCCGTTAAATAGCTTCTAGCTTTTCACCAGTCACTTTTAACTATTATTAAAGAC	Schistosoma japonicum isolate Anhui full length mRNA clone SJFCE3015.002|FSE001-P00022-P08, complete sequence
CUST_738_PI420046723	FN318954.1	emb|FN318954.1|gi|226487623	CCTGAATTTCGACGTCATTATTCATCATATGAACAAAGACCATATTTCAATGATCTCCCT	Schistosoma japonicum isolate Anhui full length mRNA clone SJFCE3019.001|FSE001-P00001-N13, complete sequence
CUST_739_PI420046723	FN318955.1	emb|FN318955.1|gi|226487625	CCTGAATTTCGACGTCATTATTCATCATATGAACAAAGACCATATTACAATGATCTCCCT	Schistosoma japonicum isolate Anhui full length mRNA clone SJFCE3019.002|FSE001-P00021-H06, complete sequence
CUST_740_PI420046723	FN318956.1	emb|FN318956.1|gi|226487627	CCTGAATTTCGACGTCATTATTCTTCATATGAACAAAGACCATATTTCAATGATCTCCCT	Schistosoma japonicum isolate Anhui full length mRNA clone SJFCE3019.003|FSE001-P00032-M10, complete sequence
CUST_741_PI420046723	FN318962.1	emb|FN318962.1|gi|226487639	GGATTACGTAATATGCGAATGGGTAAACGATCTATGTATGAACATATGAAATCGATGTCA	Schistosoma japonicum isolate Anhui full length mRNA clone SJFCE3023.001|FSE001-P00002-J04, complete sequence
CUST_742_PI420046723	FN318963.1	emb|FN318963.1|gi|226487641	CGTGGATTACGTAATATGCGAATGGGTAAACGATCAATGTATGAACATATGAAATCAATG	Schistosoma japonicum isolate Anhui full length mRNA clone SJFCE3023.002|FSE001-P00013-D13, complete sequence
CUST_743_PI420046723	FN318964.1	emb|FN318964.1|gi|226487643	CGTGGATTACGTAATATGCGAATGGGTAAACGATCTATGTATGAACATATGAAATCGATA	Schistosoma japonicum isolate Anhui full length mRNA clone SJFCE3023.003|FSE001-P00025-L08, complete sequence
CUST_744_PI420046723	FN318988.1	emb|FN318988.1|gi|226487691	AGTCCTGCTCTTAATGGCGGCAATACTGGCTTCACAGACTGTTATAATAAAACTCAAACA	Schistosoma japonicum isolate Anhui full length mRNA clone SJFCE3039.001|FSE001-P00028-H15, complete sequence
CUST_745_PI420046723	FN318989.1	emb|FN318989.1|gi|226487693	AGTGCCTTCGAACTACGGCAAATTTATGCTAAGGATGAAAGTAAATTATCGACTCAATAA	Schistosoma japonicum isolate Anhui full length mRNA clone SJFCE3039.002|FSE001-P00024-F13, complete sequence
CUST_746_PI420046723	FN318990.1	emb|FN318990.1|gi|226487695	GGTGGCAAAAACAATACTGGCTTCACAGACTGTTATAATAAGTGCCTTCGAACTACGGCA	Schistosoma japonicum isolate Anhui full length mRNA clone SJFCE3039.003|FSE001-P00026-L20, complete sequence
CUST_753_PI420046723	FN319047.1	emb|FN319047.1|gi|226488850	CTACGAAAATCTAGCAGATGTATGAAACTTATTTGTATCCGAATACAACACAGTACGAAC	Schistosoma japonicum isolate Anhui full length mRNA clone SJFCE3081.002|FSE001-P00003-F21, complete sequence
CUST_754_PI420046723	FN319051.1	emb|FN319051.1|gi|226488858	GAGGTGTACTGAACCAAAAAATATCAAAGTGAAGGATCTTCGGAATCTTCAGTCAATAAT	Schistosoma japonicum isolate Anhui full length mRNA clone SJFCE3083.003|FSE001-P00032-L04, complete sequence
CUST_755_PI420046723	FN319056.1	emb|FN319056.1|gi|226488868	CGCTACCACTGTCGTACTTTTAAAATTTGAAGAACGTAGCTGTAATAAACTTGCTTTTTC	Schistosoma japonicum isolate Anhui full length mRNA clone SJFCE3085.003|FSE001-P00010-C17, complete sequence
CUST_756_PI420046723	FN319107.1	emb|FN319107.1|gi|226488970	CACAACAATAAATAAAATCCATTGATAACCCAGTTGTCATCGGCTTCGACATTCATGTTT	Schistosoma japonicum isolate Anhui full length mRNA clone SJFCE3116.002|FSE001-P00010-E01, complete sequence
CUST_757_PI420046723	FN319108.1	emb|FN319108.1|gi|226488972	CACAACAATAAATAAAATCCATTGATAACCCAGTTGTCATCGGCTTCGACATTCATGTTT	Schistosoma japonicum isolate Anhui full length mRNA clone SJFCE3116.004|FSE001-P00014-L15, complete sequence
CUST_758_PI420046723	FN319140.1	emb|FN319140.1|gi|226489037	CAAGTGGTTCTGGAAATGAAATATCCGAACTATATCGACGAAAAGTGAGAATGGATAATT	Schistosoma japonicum isolate Anhui full length mRNA clone SJFCE3129.002|FSE_060_82_B11, complete sequence
CUST_759_PI420046723	FN319141.1	emb|FN319141.1|gi|226489039	GCAAGTGGTTCTGGAAATGAAATATCCAAACTATATCGACGAAAAGTGAGAATGGATAAT	Schistosoma japonicum isolate Anhui full length mRNA clone SJFCE3129.003|FSE_075_63_G08, complete sequence
CUST_760_PI420046723	FN319142.1	emb|FN319142.1|gi|226489041	GACTGAACAATTTCGACGTGGATTGAGAATAAATAACTATTTGAAATCGGCATGTGCAAA	Schistosoma japonicum isolate Anhui full length mRNA clone SJFCE3129.004|FSE001-P00002-L15, complete sequence
CUST_761_PI420046723	FN319167.1	emb|FN319167.1|gi|226489091	GGCCAAATGACTGAAAACAATATTGAAGTTGGTGTATGCAACGAAAATGGTTTTAGGATT	Schistosoma japonicum isolate Anhui full length mRNA clone SJFCE3141.002|FSE001-P00031-L23, complete sequence
CUST_762_PI420046723	FN319168.1	emb|FN319168.1|gi|226489093	GAAGGCCAAATGACTGAAAACAATATTGAAGTTGGTGTATGCAATGAAAATGGTTTTAGG	Schistosoma japonicum isolate Anhui full length mRNA clone SJFCE3141.003|FSE001-P00033-G18, complete sequence
CUST_763_PI420046723	FN319169.1	emb|FN319169.1|gi|226489095	GAAGGCCAAATGACTGAAAACAATATTGAAGTTGGTGTATGCAATGAAAATGGTTTTAGG	Schistosoma japonicum isolate Anhui full length mRNA clone SJFCE3141.004|FSE001-P00001-P07, complete sequence
CUST_782_PI420046723	FN319216.1	emb|FN319216.1|gi|226489586	CAGAAAATCAACAAATGTTGGAAAGTGATTTGCAGAAGATTGAGGCGATCGGGATGAATC	Schistosoma japonicum isolate Anhui full length mRNA clone SJFCE3172.001|FSE001-P00016-N16, complete sequence
CUST_783_PI420046723	FN319217.1	emb|FN319217.1|gi|226489588	GATGCGTTTCACTCACAATCATTGTACGCGTTGTTACTCAATTAACATATAACTCTATCC	Schistosoma japonicum isolate Anhui full length mRNA clone SJFCE3172.002|FSE001-P00010-J07, complete sequence
CUST_784_PI420046723	FN319218.1	emb|FN319218.1|gi|226489590	GATGCGTTTCACTCACAATCATTGTACGCGTTGTTACTCAATTAACATATAACTCTATCC	Schistosoma japonicum isolate Anhui full length mRNA clone SJFCE3172.003|FSE001-P00019-O19, complete sequence
CUST_785_PI420046723	FN319219.1	emb|FN319219.1|gi|226489592	GATGCGTTTCACTCACAATCATTGTACGCGTTGTTACTCAATTAACATATAACTCTATCC	Schistosoma japonicum isolate Anhui full length mRNA clone SJFCE3172.004|FSE001-P00029-K16, complete sequence
CUST_786_PI420046723	FN319239.1	emb|FN319239.1|gi|226489632	TACCATAGTATGTTGCTGTTAGTTCATCAAGATTTTAGCTGCTCACTAACTTGTTACCAA	Schistosoma japonicum isolate Anhui full length mRNA clone SJFCE3181.001|FSE001-P00008-B19, complete sequence
CUST_787_PI420046723	FN319240.1	emb|FN319240.1|gi|226489634	TGAAGTATTCTGATAGGATTCGAGATTTACTCAAAAATCCTCATCTACGAAGCCTCCTCA	Schistosoma japonicum isolate Anhui full length mRNA clone SJFCE3181.003|FSE001-P00033-F02, complete sequence
CUST_788_PI420046723	FN319241.1	emb|FN319241.1|gi|226489636	TGAAGTATTCTGATAGGATTCGAGATTTACTCAAAAATCCTCATCTACGAAGCCTCCTCA	Schistosoma japonicum isolate Anhui full length mRNA clone SJFCE3181.004|FSE001-P00022-E21, complete sequence
CUST_789_PI420046723	FN319251.1	emb|FN319251.1|gi|226489656	CTGGAGTTCACGAAGGTTAAACCCTTAATATCACCAAGATGAGTCCTGACAAATACATTT	Schistosoma japonicum isolate Anhui full length mRNA clone SJFCE3185.001|FSE_088_81_A11, complete sequence
CUST_790_PI420046723	FN319252.1	emb|FN319252.1|gi|226489658	GAGTTCACGAAGGTTAAACCCTTAATATCACCAAGATGAGTCCTGACAAATACATTTTAA	Schistosoma japonicum isolate Anhui full length mRNA clone SJFCE3185.002|FSE_058_48_H06, complete sequence
CUST_791_PI420046723	FN319253.1	emb|FN319253.1|gi|226489660	CTGGATGGCAGCAGTTCAAATGTCACTCAAGATGTAACTTCTCAGGAATCATCGAAAAAA	Schistosoma japonicum isolate Anhui full length mRNA clone SJFCE3186.002|FSE001-P00002-P09, complete sequence
CUST_792_PI420046723	FN319254.1	emb|FN319254.1|gi|226489662	CTGGATGGCAGCAGTTCAAATGTCACTCAAGATGTAACTTCTCAGGAATCATCGAAAAAA	Schistosoma japonicum isolate Anhui full length mRNA clone SJFCE3186.003|FSE001-P00009-D16, complete sequence
CUST_793_PI420046723	FN319255.1	emb|FN319255.1|gi|226489664	CTGGATGGCAGCAGTTCAAATGTCACTCAAGATGTAACTTCTCAGGAATCATCGAAAAAA	Schistosoma japonicum isolate Anhui full length mRNA clone SJFCE3186.004|FSE001-P00007-M06, complete sequence
CUST_794_PI420046723	FN319260.1	emb|FN319260.1|gi|226489674	ACCATCTGTACATATCGAGGGTTTGCAATTTCTTGAGAATTGTATTCCACATTGGATATA	Schistosoma japonicum isolate Anhui full length mRNA clone SJFCE3192.001|FSE001-P00004-D13, complete sequence
CUST_795_PI420046723	FN319261.1	emb|FN319261.1|gi|226489676	CAAATCAAGGCTATCCACTCGATTTTCCAATATCGTTGTGGAATGTCTTTATTCCACTTT	Schistosoma japonicum isolate Anhui full length mRNA clone SJFCE3192.003|FSE001-P00014-I17, complete sequence
CUST_796_PI420046723	FN319262.1	emb|FN319262.1|gi|226489678	CTGTACATATCGAGGGTTTGCAATTTCTTGAGAATTGTATTCCACATTGGATATATTCCT	Schistosoma japonicum isolate Anhui full length mRNA clone SJFCE3192.004|FSE001-P00022-A13, complete sequence
CUST_797_PI420046723	FN319316.1	emb|FN319316.1|gi|226489786	CTTAAGTAGCAAACCTGATGTGAACCGCCTGGAAAAATATTGCAAGAGGCTTGAAAAGTT	Schistosoma japonicum isolate Anhui full length mRNA clone SJFCE3218.002|FSE001-P00026-M19, complete sequence
CUST_798_PI420046723	FN319318.1	emb|FN319318.1|gi|226489790	CAATGACGTTTTCGAATTGAAAGAGTCAGACTTTCACGAAACTACGGATAAAAATATGCT	Schistosoma japonicum isolate Anhui full length mRNA clone SJFCE3219.001|FSE001-P00019-F20, complete sequence
CUST_799_PI420046723	FN319362.1	emb|FN319362.1|gi|226489878	CATTCGAGAGAGGATTGTGAAAAAGTGTGTTTACCAGAAGCAATCAATAATAACACAAAC	Schistosoma japonicum isolate Anhui full length mRNA clone SJFCE3242.001|FSE001-P00035-P07, complete sequence
CUST_800_PI420046723	FN319363.1	emb|FN319363.1|gi|226489880	CATACGAGAGAGGATTGTGAAACAGTGTGTTTACCAAAAACAACCAATAACAACATAAAC	Schistosoma japonicum isolate Anhui full length mRNA clone SJFCE3242.002|FSE001-P00003-E14, complete sequence
CUST_801_PI420046723	FN319364.1	emb|FN319364.1|gi|226489882	GTCGAGGTAACAGAAACAGATTTTATACGAAAAAGGATTGTGAAACAGTGTGTTTACCAA	Schistosoma japonicum isolate Anhui full length mRNA clone SJFCE3242.003|FSE001-P00015-G15, complete sequence
CUST_802_PI420046723	FN319372.1	emb|FN319372.1|gi|226489898	TGAAAGTCGTCCCTGAATGATATTGCCTACATTAGTCTGTATATGACGCAAATATATTTC	Schistosoma japonicum isolate Anhui full length mRNA clone SJFCE3246.001|FSE001-P00029-O02, complete sequence
CUST_803_PI420046723	FN319373.1	emb|FN319373.1|gi|226489900	TGAAAGTCGTCCCTGAATGATATTGCCTACATTAGTCTGTATATGACGCAAATATATTTC	Schistosoma japonicum isolate Anhui full length mRNA clone SJFCE3246.002|FSE001-P00034-N23, complete sequence
CUST_804_PI420046723	FN319374.1	emb|FN319374.1|gi|226489902	TGAAAGTCGTCCCTGAATGATATTGCCTACATTAGTCTGTATATGACGCAAATATATTTC	Schistosoma japonicum isolate Anhui full length mRNA clone SJFCE3246.003|FSE001-P00033-L15, complete sequence
CUST_699_PI420046723	FN319413.1	emb|FN319413.1|gi|226485442	AGTGTTGGTATACATATCAAAGTTGTTTGCATAATGCCACTTCATTGAACGCATGCAATG	Schistosoma japonicum isolate Anhui full length mRNA clone SJFCE3270.001|FSE001-P00014-J06, complete sequence
CUST_700_PI420046723	FN319414.1	emb|FN319414.1|gi|226485444	CTGAAGGATAATTAAGATAAACACGAAATCAGGCATAGTCTAGTCGACTTCGATACGTTC	Schistosoma japonicum isolate Anhui full length mRNA clone SJFCE3270.002|FSE001-P00028-G03, complete sequence
CUST_701_PI420046723	FN319415.1	emb|FN319415.1|gi|226485446	GCATTTGCTAAAATGTAAGGATTGATTTGCTGAATCACCTGGAATTTGTCGATCATATAC	Schistosoma japonicum isolate Anhui full length mRNA clone SJFCE3270.003|FSE001-P00011-D08, complete sequence
CUST_702_PI420046723	FN319423.1	emb|FN319423.1|gi|226485462	CAGATGGAAGTGTCACTATGGTGGAGAAGAAAGTTAGGAAAACAGCTAAATATCCTGCTT	Schistosoma japonicum isolate Anhui full length mRNA clone SJFCE3279.001|FSE001-P00014-P19, complete sequence
CUST_703_PI420046723	FN319426.1	emb|FN319426.1|gi|226485468	GTAGATGCGAAACTTTCAAAGAACCATGATTTTGATTCAGTTACTGAAGGTGATACGTTC	Schistosoma japonicum isolate Anhui full length mRNA clone SJFCE3279.004|FSE001-P00026-C06, complete sequence
CUST_704_PI420046723	FN319450.1	emb|FN319450.1|gi|226485516	GAGACTGGATTCTTCACTGAATAATTGAGTGAAAAGAAGAATGAATGAGTTTGGCAATCA	Schistosoma japonicum isolate Anhui full length mRNA clone SJFCE3289.001|FSE001-P00034-H20, complete sequence
CUST_705_PI420046723	FN319451.1	emb|FN319451.1|gi|226485518	GGGTTTGGTAATGTAGCGTATACAACATCAACTGAGTTAATGACTGATCAAATGTAACTT	Schistosoma japonicum isolate Anhui full length mRNA clone SJFCE3291.001|FSE_043_79_G10, complete sequence
CUST_706_PI420046723	FN319452.1	emb|FN319452.1|gi|226485520	CTGGGTTTATTGATGTAGCGTATACAACATCAACTGAGTTAATGACTGATCAAATGTAAC	Schistosoma japonicum isolate Anhui full length mRNA clone SJFCE3291.002|FSE001-P00006-H19, complete sequence
CUST_707_PI420046723	FN319453.1	emb|FN319453.1|gi|226485522	GTACTTAGTAGTGTTATCATGTGCTTGTAATCTTGTTTGTTCTTTATCCGATCTACCAGT	Schistosoma japonicum isolate Anhui full length mRNA clone SJFCE3291.003|FSE001-P00008-O02, complete sequence
CUST_708_PI420046723	FN319483.1	emb|FN319483.1|gi|226485582	GCGTATAAATGGTCCCATTTCTTCGGTTTCCAAAATACAGAATGATACATGAAACTAACA	Schistosoma japonicum isolate Anhui full length mRNA clone SJFCE3304.001|FSE001-P00016-I22, complete sequence
CUST_709_PI420046723	FN319484.1	emb|FN319484.1|gi|226485584	GCGTATAAATGGTCCCATTTCTTCGGTTTCCAAAATACAGAATGATACATGAAACTAACA	Schistosoma japonicum isolate Anhui full length mRNA clone SJFCE3304.002|FSE001-P00030-K21, complete sequence
CUST_710_PI420046723	FN319485.1	emb|FN319485.1|gi|226485586	GCGTATAAATGGTCCCATTTCTTCGGTTTCCAAAATACAGAATGATACATGAAACTAACA	Schistosoma japonicum isolate Anhui full length mRNA clone SJFCE3304.004|FSE001-P00012-I18, complete sequence
CUST_711_PI420046723	FN319501.1	emb|FN319501.1|gi|226485618	CGCAAAATCAAGAGTAATGAGACGGAATCTGTTCTATCGTAACCCATATTTATTACTTGA	Schistosoma japonicum isolate Anhui full length mRNA clone SJFCE3309.001|FSE001-P00008-A17, complete sequence
CUST_712_PI420046723	FN319502.1	emb|FN319502.1|gi|226485620	CCCATATTTGTTACTTGATTACTTGAATAATACACACCTGTGGTTTCCGTATCAAGTTAC	Schistosoma japonicum isolate Anhui full length mRNA clone SJFCE3309.002|FSE001-P00008-P05, complete sequence
CUST_713_PI420046723	FN319503.1	emb|FN319503.1|gi|226485622	CCCATATTTGTTACTTGATTACTTGAATAATACACACCTGTGGTTTCCGTATCAAGTTAC	Schistosoma japonicum isolate Anhui full length mRNA clone SJFCE3309.003|FSE001-P00034-C05, complete sequence
CUST_714_PI420046723	FN319504.1	emb|FN319504.1|gi|226485624	CTATCGTAACCCATATTTGTTACTTGATTACTTGAATAATACACACCTGTGGTTTCCGTA	Schistosoma japonicum isolate Anhui full length mRNA clone SJFCE3309.005|FSE001-P00029-H18, complete sequence
CUST_721_PI420046723	FN319689.1	emb|FN319689.1|gi|226487099	GCATCAGTAAATCAATGATGTTTCCAGTGATGTGTACAAAAAATATGATAGCAGGGAATC	Schistosoma japonicum isolate Anhui full length mRNA clone SJFCE3381.001|FSE_122_14_F02, complete sequence
CUST_722_PI420046723	FN319690.1	emb|FN319690.1|gi|226487101	CAATGATGTTTCCAGTGATGTGTACAAAAAATATGATAGCAGGGAATCAAATGTGCTGAT	Schistosoma japonicum isolate Anhui full length mRNA clone SJFCE3381.002|FSE_091_54_F07, complete sequence
CUST_723_PI420046723	FN319691.1	emb|FN319691.1|gi|226487103	CAATGATGTTTCCAGTGATGTGTACAAAAAATATGATAGCAGGGAATCAAATGTGCTGAT	Schistosoma japonicum isolate Anhui full length mRNA clone SJFCE3381.003|FSE_124_63_G08, complete sequence
CUST_724_PI420046723	FN319692.1	emb|FN319692.1|gi|226487105	CAATGATGTTTCCAGTGATGTGTACAAAAAATATGATAGCAGGGAATCAAATGTGCTGAT	Schistosoma japonicum isolate Anhui full length mRNA clone SJFCE3381.004|FSE_056_45_E06, complete sequence
CUST_725_PI420046723	FN319761.1	emb|FN319761.1|gi|226487243	GTCATCATCGTCGAATACACCATCGAGTTCAATCAACAACAAATCTTATTTGATGTACAT	Schistosoma japonicum isolate Anhui full length mRNA clone SJFCE3406.001|FSE_052_42_B06, complete sequence
CUST_726_PI420046723	FN319762.1	emb|FN319762.1|gi|226487245	GTCATCATCGTCGAATACACCATCGAGTTCAATCAACAACAAATCTTATTTGATGTACAT	Schistosoma japonicum isolate Anhui full length mRNA clone SJFCE3406.003|FSE_036_55_G07, complete sequence
CUST_727_PI420046723	FN319763.1	emb|FN319763.1|gi|226487247	GTCATCATCGTCGAATACACCATCGAGTTCAATCAACAACAAATCTTATTTGATGTACAT	Schistosoma japonicum isolate Anhui full length mRNA clone SJFCE3406.004|FSE_042_50_B07, complete sequence
CUST_728_PI420046723	FN319765.1	emb|FN319765.1|gi|226487251	ATGAATGAAAGCACCAGCTTCTACATTCCTCTTGGTGTTGTCTCTGCTTTCTGGTTTCTT	Schistosoma japonicum isolate Anhui full length mRNA clone SJFCE3407.001|FSE001-P00033-O21, complete sequence
CUST_729_PI420046723	FN319766.1	emb|FN319766.1|gi|226487253	CATTCTTATTAACCACTTTCCATTGCAATTAGCCCACTCAATGAATGAAAGCACTAGCTT	Schistosoma japonicum isolate Anhui full length mRNA clone SJFCE3407.005|FSE001-P00032-P09, complete sequence
CUST_730_PI420046723	FN319771.1	emb|FN319771.1|gi|226487263	CTGCCAGTGAGCTTGCTTCTCATTATCATCATCTTTATCATGATGAAAAACACTAGTTTG	Schistosoma japonicum isolate Anhui full length mRNA clone SJFCE3409.002|FSE001-P00015-B05, complete sequence
CUST_731_PI420046723	FN319772.1	emb|FN319772.1|gi|226487265	CTGCCAGTGAGCTTGCTTCTCATTATCATCATCTTTATCATGATGAAAAACACTAGTTTG	Schistosoma japonicum isolate Anhui full length mRNA clone SJFCE3409.003|FSE001-P00002-E14, complete sequence
CUST_732_PI420046723	FN319773.1	emb|FN319773.1|gi|226487267	CTGCCAGTGAGCTTGCTTCTCATTATCATCATCTTTATCATGATGAAAAACACTAGTTTG	Schistosoma japonicum isolate Anhui full length mRNA clone SJFCE3409.005|FSE001-P00019-H24, complete sequence
CUST_747_PI420046723	FN319840.1	emb|FN319840.1|gi|226487801	TGGAAAAGGTATCTAGAGGAATCTCGACATAGTGTACTAAATATACCGATGCATTATTTC	Schistosoma japonicum isolate Anhui full length mRNA clone SJFCE3438.001|FSE001-P00007-H03, complete sequence
CUST_748_PI420046723	FN319841.1	emb|FN319841.1|gi|226487803	GGAAAAGGTATCTAGAGGAATCTCGACATAGTGTACTAAATATACCGATGCATTATTTCT	Schistosoma japonicum isolate Anhui full length mRNA clone SJFCE3438.002|FSE001-P00030-N10, complete sequence
CUST_749_PI420046723	FN319842.1	emb|FN319842.1|gi|226487805	CTAACTTGGAAAAGGTATCTAGAGGAATCTCAACATAGTGTACAAAATATACCGATGCAT	Schistosoma japonicum isolate Anhui full length mRNA clone SJFCE3438.003|FSE001-P00012-B14, complete sequence
CUST_750_PI420046723	FN319843.1	emb|FN319843.1|gi|226487807	CTAACTTGGAAAAGGTATCTAGAGGAATCTCAACATAGTGTACTAAATATACCGATGCAT	Schistosoma japonicum isolate Anhui full length mRNA clone SJFCE3438.004|FSE001-P00006-N22, complete sequence
CUST_751_PI420046723	FN319844.1	emb|FN319844.1|gi|226487809	CTAACTTGGAAAAGGTATCTAGAGGAATCTCAACATAGTGTACTAAATATACCGATGCAT	Schistosoma japonicum isolate Anhui full length mRNA clone SJFCE3438.005|FSE001-P00027-N05, complete sequence
CUST_752_PI420046723	FN319932.1	emb|FN319932.1|gi|226487985	ACTGGCGAAGATGCAATCAATGTACATGTTAATCGGTGGATACAATTTTTTCTATTTGAC	Schistosoma japonicum isolate Anhui full length mRNA clone SJFCE3466.004|FSE001-P00028-M02, complete sequence
CUST_764_PI420046723	FN320013.1	emb|FN320013.1|gi|226489189	AGAAATTACGTGCAAACTTTTAGACAAGAATTGGTTGGTACCCCCTCCAGAAGTTGTGTT	Schistosoma japonicum isolate Anhui full length mRNA clone SJFCE3490.001|FSE001-P00007-D18, complete sequence
CUST_765_PI420046723	FN320016.1	emb|FN320016.1|gi|226489195	GTTCCAGAAAGTTAGAAACTAACAAACTTCAACCCTTAAAAGGTGGTATTAAGTGGTTTG	Schistosoma japonicum isolate Anhui full length mRNA clone SJFCE3492.002|FSE001-P00023-L18, complete sequence
CUST_766_PI420046723	FN320017.1	emb|FN320017.1|gi|226489197	AATGAACCTAAAAATCGTCAAGGAAAAGCCACTTACCACAGTTCCAGAAAGTTAGAAACT	Schistosoma japonicum isolate Anhui full length mRNA clone SJFCE3492.003|FSE001-P00028-C24, complete sequence
CUST_767_PI420046723	FN320018.1	emb|FN320018.1|gi|226489199	GAACGTTATGAAAAGGTTGCTTATGTTCGTTTGGCTCCTGGTGAAGTCTTTGTTTTCCCC	Schistosoma japonicum isolate Anhui full length mRNA clone SJFCE3492.004|FSE001-P00034-F04, complete sequence
CUST_768_PI420046723	FN320019.1	emb|FN320019.1|gi|226489201	GTTCCAGAAAGTTAGAAACTAACAAACTTCAACCCTTAAAAGGTGGTATTAAGTGGTTTG	Schistosoma japonicum isolate Anhui full length mRNA clone SJFCE3492.005|FSE001-P00009-B16, complete sequence
CUST_769_PI420046723	FN320020.1	emb|FN320020.1|gi|226489203	GTTCCAGAAAGTTAGAAACTAACAAACTTCAACCCTTAAAAGGTGGTATTAAGTGGTTTG	Schistosoma japonicum isolate Anhui full length mRNA clone SJFCE3492.006|FSE001-P00035-O21, complete sequence
CUST_770_PI420046723	FN320021.1	emb|FN320021.1|gi|226489205	CTGTTTAAACAGCCTTTTACTAAGGCGAGTGGTAGCACTAACATAAAAATATGGAGGTTT	Schistosoma japonicum isolate Anhui full length mRNA clone SJFCE3493.006|FSE001-P00011-J22, complete sequence
CUST_771_PI420046723	FN320022.1	emb|FN320022.1|gi|226489207	CCCAGCAAGCTAGTATGAGTACAATTGACTGTAAAGACATTCCAATTTGTATTATTCCTA	Schistosoma japonicum isolate Anhui full length mRNA clone SJFCE3494.003|FSE001-P00009-J05, complete sequence
CUST_772_PI420046723	FN320139.1	emb|FN320139.1|gi|226489441	CGTTTTTGAAATCATTCAGCACATAAGGATGGCATTCTGATTTAACAATTCAGTGGTTTC	Schistosoma japonicum isolate Anhui full length mRNA clone SJFCE3534.001|FSE001-P00018-I22, complete sequence
CUST_773_PI420046723	FN320141.1	emb|FN320141.1|gi|226489445	CGTTTTTGAAATCATTCAGCACATAAGGATGGCATTCTGATTTAACAATTCAGTGGTTTC	Schistosoma japonicum isolate Anhui full length mRNA clone SJFCE3534.003|FSE001-P00034-P18, complete sequence
CUST_774_PI420046723	FN320142.1	emb|FN320142.1|gi|226489447	CGTTTTTGAAATCATTCAGCACATAAGGATGGCATTCTGATTTAACAATTCAGTGGTTTC	Schistosoma japonicum isolate Anhui full length mRNA clone SJFCE3534.004|FSE001-P00033-P11, complete sequence
CUST_775_PI420046723	FN320143.1	emb|FN320143.1|gi|226489449	CGTTTTTGAAATCATTCAGCACATAAGGATGGCATTCTGATTTAACAATTCAGTGGTTTC	Schistosoma japonicum isolate Anhui full length mRNA clone SJFCE3534.005|FSE001-P00032-G06, complete sequence
CUST_776_PI420046723	FN320144.1	emb|FN320144.1|gi|226489451	CGTTTTTGAAATCATTCAGCACATAAGGATGGCATTCTGATTTAACAATTCAGTGGTTTC	Schistosoma japonicum isolate Anhui full length mRNA clone SJFCE3534.006|FSE001-P00020-E01, complete sequence
CUST_777_PI420046723	FN320177.1	emb|FN320177.1|gi|226489517	AACGGAAAAGATTGTGGCCTCATGCGTGGTAGTTTATTAGTTTAATCATATTTTGACAGT	Schistosoma japonicum isolate Anhui full length mRNA clone SJFCE3545.002|FSE001-P00014-O01, complete sequence
CUST_778_PI420046723	FN320178.1	emb|FN320178.1|gi|226489519	AACGGAAAAGATTGTGGCCTCATGCGTGGTAGTTTATTAGTTTAATCATATTTTGACAGT	Schistosoma japonicum isolate Anhui full length mRNA clone SJFCE3545.003|FSE001-P00017-F19, complete sequence
CUST_779_PI420046723	FN320179.1	emb|FN320179.1|gi|226489521	AACGGAAAAGATTGTGGCCTCATGCGTGGTAGTTTATTAGTTTAATCATATTTTGACAGT	Schistosoma japonicum isolate Anhui full length mRNA clone SJFCE3545.004|FSE_156_84_D11, complete sequence
CUST_780_PI420046723	FN320180.1	emb|FN320180.1|gi|226489523	AACGGAAAAGATTGTGGCCTCATGCGTGGTAGTTTATTAGTTTAATCATATTTTGACAGT	Schistosoma japonicum isolate Anhui full length mRNA clone SJFCE3545.006|FSE001-P00004-A20, complete sequence
CUST_781_PI420046723	FN320181.1	emb|FN320181.1|gi|226489525	AACGGAAAAGATTGTGGCCTCATGCGTGGTAGTTTATTAGTTTAATCATATTTTGACAGT	Schistosoma japonicum isolate Anhui full length mRNA clone SJFCE3545.007|FSE001-P00027-E10, complete sequence
CUST_127_PI420046723	FN320375.1	emb|FN320375.1|gi|226467240	CAGAATTTTTACTTGTTTGAGGTATGAACACCAGTGTTTTCTGGTGAGATATTTACCTCT	Schistosoma japonicum isolate Anhui full length mRNA clone SJFCE3596.001|FSE_125_20_D03, complete sequence
CUST_128_PI420046723	FN320376.1	emb|FN320376.1|gi|226467242	CAGAATTTTTACTTGTTTGAGGTATGAACACCAGTGTTTTCTGGTGAGATATTTACCTCT	Schistosoma japonicum isolate Anhui full length mRNA clone SJFCE3596.005|FSE001-P00035-D19, complete sequence
CUST_129_PI420046723	FN320403.1	emb|FN320403.1|gi|226467296	GGACGAGGTGATTGAATAGCAATGTTGATAGTGAAGTATTATATTTCTCAGCTGAATGTA	Schistosoma japonicum isolate Anhui full length mRNA clone SJFCE3602.001|FSE001-P00013-F19, complete sequence
CUST_130_PI420046723	FN320404.1	emb|FN320404.1|gi|226467298	TGTTCTGGATCGAAATGAGTAGAGGACGAAGTGAATGAATAGCAATGTTGATAGTAAAGT	Schistosoma japonicum isolate Anhui full length mRNA clone SJFCE3602.002|FSE001-P00021-J19, complete sequence
CUST_131_PI420046723	FN320405.1	emb|FN320405.1|gi|226467300	GAGTAGAGGACGAAGTGAATGAATAGCAATGTTGATAGTGAAGTATTTTATTTCTCAGCT	Schistosoma japonicum isolate Anhui full length mRNA clone SJFCE3602.003|FSE001-P00007-F23, complete sequence
CUST_132_PI420046723	FN320406.1	emb|FN320406.1|gi|226467302	GAGTAGAGGACGAAGTGAATGAATAGCAATGTTGATAGTGAAGTATTTTATTTCTCAGCT	Schistosoma japonicum isolate Anhui full length mRNA clone SJFCE3602.004|FSE001-P00019-L24, complete sequence
CUST_133_PI420046723	FN320407.1	emb|FN320407.1|gi|226467304	TGTTCTGGATCGAAATGAGTAGAGGACGAAGTGAATGAATAGCAATGTTGATAGTAAAGT	Schistosoma japonicum isolate Anhui full length mRNA clone SJFCE3602.007|FSE001-P00001-N05, complete sequence
CUST_134_PI420046723	FN320408.1	emb|FN320408.1|gi|226467306	GGACGAGGTGATTGAATAGCAATGTTGATAGTGAAGTATTATATTTCTCAGCTGAATGTA	Schistosoma japonicum isolate Anhui full length mRNA clone SJFCE3602.008|FSE001-P00006-F01, complete sequence
CUST_155_PI420046723	FN320411.1	emb|FN320411.1|gi|226467819	GCAATGGAGAACGAAGCAAATATGTGTAATTGATGTGTTTCATGAATGTTCTAATTCAGG	Schistosoma japonicum isolate Anhui full length mRNA clone SJFCE3603.003|FSE001-P00005-G07, complete sequence
CUST_156_PI420046723	FN320412.1	emb|FN320412.1|gi|226467821	GCAATGGAGAACGAAGCAAATATGTGTAATTGATGTGTTTCATGAATGTTCTAATTCAGG	Schistosoma japonicum isolate Anhui full length mRNA clone SJFCE3603.004|FSE001-P00020-K15, complete sequence
CUST_157_PI420046723	FN320413.1	emb|FN320413.1|gi|226467823	GCAATGGAGAACGAAGCAAATATGTGTAATTGATGTGTTTCATGAATGTTCTAATTCAGG	Schistosoma japonicum isolate Anhui full length mRNA clone SJFCE3603.005|FSE001-P00021-J22, complete sequence
CUST_158_PI420046723	FN320430.1	emb|FN320430.1|gi|226467857	AAGCCGATCAATCTTAAGATAATTACTTGACTCTTCAAAATCACTTGTCATGACGCTTGC	Schistosoma japonicum isolate Anhui full length mRNA clone SJFCE3606.001|FSE001-P00017-B12, complete sequence
CUST_159_PI420046723	FN320431.1	emb|FN320431.1|gi|226467859	AAGCCGATCAATCTTAAGATAATTACTTGACTCTTCAAAATCACTTGTCATGACGCTTGC	Schistosoma japonicum isolate Anhui full length mRNA clone SJFCE3606.002|FSE001-P00008-N20, complete sequence
CUST_160_PI420046723	FN320432.1	emb|FN320432.1|gi|226467861	AAGCCGATCAATCTTAAGATAATTACTTGACTCTTCAAAATCACTTGTCATGACGCTTGC	Schistosoma japonicum isolate Anhui full length mRNA clone SJFCE3606.003|FSE001-P00002-O12, complete sequence
CUST_161_PI420046723	FN320433.1	emb|FN320433.1|gi|226467863	AAGCCGATCAATCTTAAGATAATTACTTGACTCTTCAAAATCACTTGTCATGACGCTTGC	Schistosoma japonicum isolate Anhui full length mRNA clone SJFCE3606.005|FSE001-P00031-N12, complete sequence
CUST_162_PI420046723	FN320434.1	emb|FN320434.1|gi|226467865	AAGCCGATCAATCTTAAGATAATTACTTGACTCTTCAAAATCACTTGTCATGACGCTTGC	Schistosoma japonicum isolate Anhui full length mRNA clone SJFCE3606.006|FSE001-P00035-I03, complete sequence
CUST_163_PI420046723	FN320435.1	emb|FN320435.1|gi|226467867	AAGCCGATCAATCTTAAGATAATTACTTGACTCTTCAAAATCACTTGTCATGACGCTTGC	Schistosoma japonicum isolate Anhui full length mRNA clone SJFCE3606.007|FSE001-P00018-H09, complete sequence
CUST_164_PI420046723	FN320469.1	emb|FN320469.1|gi|226467935	GATTAAAACGTGATGATCTTGGTTGGAAGAAACGAAGTATGCATTACAATGTGTGAACTA	Schistosoma japonicum isolate Anhui full length mRNA clone SJFCE3613.001|FSE001-P00032-P22, complete sequence
CUST_165_PI420046723	FN320576.1	emb|FN320576.1|gi|226468149	ATACCTTCTATTGATGTGGTTCTTTGAATGGTGATAGACCTGTTGACGAATGTACTAAAA	Schistosoma japonicum isolate Anhui full length mRNA clone SJFCE3633.001|FSE001-P00016-F23, complete sequence
CUST_166_PI420046723	FN320577.1	emb|FN320577.1|gi|226468151	CTATTGATGTGGATCATTGAATGGTGATAGACCTGTTGACGAATGTACTAGAAATAATCA	Schistosoma japonicum isolate Anhui full length mRNA clone SJFCE3633.008|FSE001-P00011-M06, complete sequence
CUST_167_PI420046723	FN320606.1	emb|FN320606.1|gi|226468209	CTACGATATTCTCGGTATGATTATGGTAAATGAACCTCATCATGACTGAAAACAGATAAC	Schistosoma japonicum isolate Anhui full length mRNA clone SJFCE3640.004|FSE001-P00019-D21, complete sequence
CUST_168_PI420046723	FN320607.1	emb|FN320607.1|gi|226468211	TGAACCTCATCATGACTGAAAACAGATAACGGTGTAACCGAAAGATAGGTAAGTTCTGTG	Schistosoma japonicum isolate Anhui full length mRNA clone SJFCE3640.008|FSE001-P00031-K20, complete sequence
CUST_184_PI420046723	FN320904.1	emb|FN320904.1|gi|226469599	GGATTCAATGTGGACAAGCTGATAATGGTGCCCAAATTCATTGTTATATTGTTGTTATTG	Schistosoma japonicum isolate Anhui full length mRNA clone SJFCE3697.001|FSE_217_05_E01, complete sequence
CUST_185_PI420046723	FN320905.1	emb|FN320905.1|gi|226469601	GATCGTCACATAATGGATTCAATGTGGACAAGTTGATAATGGTGCCTATTTCATTGTTAT	Schistosoma japonicum isolate Anhui full length mRNA clone SJFCE3697.002|FSE001-P00008-F17, complete sequence
CUST_186_PI420046723	FN320906.1	emb|FN320906.1|gi|226469603	GAAATCGTCACATAATGGATTCAATGTGGACAAGTTGATAATGGTGCCTATTTCATTGTT	Schistosoma japonicum isolate Anhui full length mRNA clone SJFCE3697.003|FSE_144_68_D09, complete sequence
CUST_187_PI420046723	FN320907.1	emb|FN320907.1|gi|226469605	GAAATCGTCACATAATGGATTCAATGTGGACAAGTTGATAATGGTGCCTATTTCATTGTT	Schistosoma japonicum isolate Anhui full length mRNA clone SJFCE3697.004|FSE_201_13_E02, complete sequence
CUST_188_PI420046723	FN320908.1	emb|FN320908.1|gi|226469607	CGTCACATAATGGATTCAATGTGGACAAGTTGATAATGGTGCCCAAATTCATTGTTATAT	Schistosoma japonicum isolate Anhui full length mRNA clone SJFCE3697.005|FSE_159_76_D10, complete sequence
CUST_189_PI420046723	FN320909.1	emb|FN320909.1|gi|226469609	GAAATCGTCACATAATGGATTCAATGTGGACAAGTTGATAATGGTGCCTATTTCATTGTT	Schistosoma japonicum isolate Anhui full length mRNA clone SJFCE3697.006|FSE001-P00007-P07, complete sequence
CUST_190_PI420046723	FN320910.1	emb|FN320910.1|gi|226469611	GAAATCGTCACATAATGGATTCAATGTGGACAAGTTGATAATGGTGCCTATTTCATTGTT	Schistosoma japonicum isolate Anhui full length mRNA clone SJFCE3697.007|FSE_066_01_A01, complete sequence
CUST_191_PI420046723	FN320911.1	emb|FN320911.1|gi|226469613	GAAATCGTCACATAATGGATTCAATGTGGACAAGTTGATAATGGTGCCTATTTCATTGTT	Schistosoma japonicum isolate Anhui full length mRNA clone SJFCE3697.008|FSE001-P00018-L10, complete sequence
CUST_192_PI420046723	FN320912.1	emb|FN320912.1|gi|226469615	CTGAAATCGTCACATAATGGATTTAATGTGGACAAGTTGATAATGGTGCCTATTTCATTG	Schistosoma japonicum isolate Anhui full length mRNA clone SJFCE3697.009|FSE001-P00017-C12, complete sequence
CUST_193_PI420046723	FN320913.1	emb|FN320913.1|gi|226469617	CTGAAATCATCACATAATGGATTCAATGTGGACAAGTTGATAATGGTGCCTATTTCATTG	Schistosoma japonicum isolate Anhui full length mRNA clone SJFCE3697.010|FSE001-P00032-E23, complete sequence
CUST_194_PI420046723	FN320988.1	emb|FN320988.1|gi|226469767	CATGTGTTCCTTCTTCTACTGTACCCACTATCTGAAATATGAAGATATGAAGCTTCATTT	Schistosoma japonicum isolate Anhui full length mRNA clone SJFCE3709.002|FSE001-P00034-F20, complete sequence
CUST_195_PI420046723	FN320989.1	emb|FN320989.1|gi|226469769	ATTCTACGGTTTTGTTTATTCAGTAGTGAAAATCTGTGATAAAATCAGTGGTCAAACGCC	Schistosoma japonicum isolate Anhui full length mRNA clone SJFCE3709.003|FSE001-P00034-D22, complete sequence
CUST_196_PI420046723	FN320991.1	emb|FN320991.1|gi|226469773	CTGCTTTCTCAATCTCAGGTCATTTTAGTGCCATCCAGCCGTACTAGAAATATAGATTAT	Schistosoma japonicum isolate Anhui full length mRNA clone SJFCE3709.005|FSE001-P00020-O17, complete sequence
CUST_197_PI420046723	FN320993.1	emb|FN320993.1|gi|226469777	CTGCTTTCTCAATCTCAGGTCATTTTAGTGCCATCCAGCCGTACTAGAAATATAGATTAT	Schistosoma japonicum isolate Anhui full length mRNA clone SJFCE3709.007|FSE001-P00029-E08, complete sequence
CUST_198_PI420046723	FN320994.1	emb|FN320994.1|gi|226469779	CTGCTTTCTCAATCTCAGGTCATTTTAGTGCCATCCAGCCGTACTAGAAATATAGATTAT	Schistosoma japonicum isolate Anhui full length mRNA clone SJFCE3709.008|FSE001-P00015-E04, complete sequence
CUST_199_PI420046723	FN320995.1	emb|FN320995.1|gi|226469781	GCTTTCTCAATCTCAGGTCATTTTAGTGCCATCCAGCCGTACTAGAAATATAGATTATTT	Schistosoma japonicum isolate Anhui full length mRNA clone SJFCE3709.009|FSE001-P00012-B12, complete sequence
CUST_200_PI420046723	FN320996.1	emb|FN320996.1|gi|226469783	CTGCTTTCTCAATCTCAGGTCATTTTAGTGCCATCCAGCCGTACTAGAAATATAGATTAT	Schistosoma japonicum isolate Anhui full length mRNA clone SJFCE3709.010|FSE001-P00012-J19, complete sequence
CUST_201_PI420046723	FN320997.1	emb|FN320997.1|gi|226469785	GTTCACATTGTAGATCTTGCTCCCTGCTTTCTCAATCTCAGGTCATTTTAGTGCCATCCA	Schistosoma japonicum isolate Anhui full length mRNA clone SJFCE3709.011|FSE001-P00021-C17, complete sequence
CUST_224_PI420046723	FN321116.1	emb|FN321116.1|gi|226470817	GCAAGCTTTCAAGTTAGAGCTACAGTTTTCCACAAATGAATGATTGCATTGATGTATCAA	Schistosoma japonicum isolate Anhui full length mRNA clone SJFCE3729.001|FSE001-P00031-I04, complete sequence
CUST_225_PI420046723	FN321117.1	emb|FN321117.1|gi|226470819	GGATGTTTGCAAGCTTTCAATTTAGAGCTACAGTTTTCCACAAATGAATGATTGCATTGA	Schistosoma japonicum isolate Anhui full length mRNA clone SJFCE3729.008|FSE001-P00019-N11, complete sequence
CUST_248_PI420046723	FN321303.1	emb|FN321303.1|gi|226471981	ATTCGGATGCACGAAATCTGAACATTTTTCTACATTTATGAATAAAGTCCCTTCCTCATC	Schistosoma japonicum isolate Anhui full length mRNA clone SJFCE3747.002|FSE001-P00011-O05, complete sequence
CUST_249_PI420046723	FN321304.1	emb|FN321304.1|gi|226471983	CATTCGGATGCACGAAATCTGAACATTTTTCTACATTTATGAATAAAGTCCCTTCCTCAT	Schistosoma japonicum isolate Anhui full length mRNA clone SJFCE3747.006|FSE001-P00016-N17, complete sequence
CUST_250_PI420046723	FN321305.1	emb|FN321305.1|gi|226471985	CATTCGGATGCACGAAATCTGAACATTTTTCTACATTTATGAATAAAGTCCCTTCCTCAT	Schistosoma japonicum isolate Anhui full length mRNA clone SJFCE3747.007|FSE001-P00026-A15, complete sequence
CUST_251_PI420046723	FN321306.1	emb|FN321306.1|gi|226471987	CATTCGGATGCACGAAATCTGAACATTTTTCTACATTTATGAATAAAGTCCCTTCCTCAT	Schistosoma japonicum isolate Anhui full length mRNA clone SJFCE3747.008|FSE001-P00028-I12, complete sequence
CUST_252_PI420046723	FN321307.1	emb|FN321307.1|gi|226471989	CATTCGGATGCACGAAATCTGAACATTTTTCTACATTTATGAATAAAGTCCCTTCCTCAT	Schistosoma japonicum isolate Anhui full length mRNA clone SJFCE3747.009|FSE001-P00029-M15, complete sequence
CUST_253_PI420046723	FN321369.1	emb|FN321369.1|gi|226472113	AGGCGCGCGCTTTTCCTCGACGTGTATTTGCTGTCAAGTGCTGAGTAATAAAAATTATTG	Schistosoma japonicum isolate Anhui full length mRNA clone SJFCE3757.001|FSE001-P00022-E07, complete sequence
CUST_254_PI420046723	FN321370.1	emb|FN321370.1|gi|226472115	GGCGCGCGCTTTTCCTCGACGTGTATTTGCTGTCAAGTGCTGAGTAATAAAAATTATTGT	Schistosoma japonicum isolate Anhui full length mRNA clone SJFCE3757.002|FSE001-P00012-N07, complete sequence
CUST_255_PI420046723	FN321371.1	emb|FN321371.1|gi|226472117	GGCGCGCGCTTTTCCTCGACGTGTATTTGCTGTCAAGTGCTGAGTAATAAAAATTATTGT	Schistosoma japonicum isolate Anhui full length mRNA clone SJFCE3757.003|FSE001-P00011-G01, complete sequence
CUST_256_PI420046723	FN321372.1	emb|FN321372.1|gi|226472119	CGCTTTTCCTCGACGTGTATTTGCTGTCAAGTGCTGAGTAATAAAAATTATTGTTGGAAT	Schistosoma japonicum isolate Anhui full length mRNA clone SJFCE3757.004|FSE001-P00034-D04, complete sequence
CUST_257_PI420046723	FN321373.1	emb|FN321373.1|gi|226472121	GCGCTTTTCCTCGACGTGTATTTGCTGTCAAGTGCTGAGTAATAAAAATTATTGTTGGAA	Schistosoma japonicum isolate Anhui full length mRNA clone SJFCE3757.005|FSE001-P00002-G14, complete sequence
CUST_258_PI420046723	FN321374.1	emb|FN321374.1|gi|226472123	GCGCTTTTCCTCGACGTGTATTTGCTGTCAAGTGCTGAGTAATAAAAATTATTGTTGGAA	Schistosoma japonicum isolate Anhui full length mRNA clone SJFCE3757.006|FSE001-P00018-J18, complete sequence
CUST_259_PI420046723	FN321375.1	emb|FN321375.1|gi|226472125	GCGCTTTTCCTCGACGTGTATTTGCTGTCAAGTGCTGAGTAATAAAAATTATTGTTGGAA	Schistosoma japonicum isolate Anhui full length mRNA clone SJFCE3757.007|FSE001-P00026-D19, complete sequence
CUST_260_PI420046723	FN321376.1	emb|FN321376.1|gi|226472127	GCGCTTTTCCTCGACGTGTATTTGCTGTCAAGTGCTGAGTAATAAAAATTATTGTTGGAA	Schistosoma japonicum isolate Anhui full length mRNA clone SJFCE3757.008|FSE001-P00033-G16, complete sequence
CUST_261_PI420046723	FN321377.1	emb|FN321377.1|gi|226472129	GCGCTTTTCCTCGACGTGTATTTGCTGTCAAGTGCTGAGTAATAAAAATTATTGTTGGAA	Schistosoma japonicum isolate Anhui full length mRNA clone SJFCE3757.009|FSE001-P00007-B21, complete sequence
CUST_262_PI420046723	FN321378.1	emb|FN321378.1|gi|226472131	GCGCTTTTCCTCGACGTGTATTTGCTGTCAAGTGCTGAGTAATAAAAATTATTGTTGGAA	Schistosoma japonicum isolate Anhui full length mRNA clone SJFCE3757.010|FSE001-P00004-F05, complete sequence
CUST_263_PI420046723	FN321379.1	emb|FN321379.1|gi|226472133	GCGCGCTTTTCCTCGACGTGTATTTGCTGTCAAGTGCTGAGTAATAAAAATTATTGTTGG	Schistosoma japonicum isolate Anhui full length mRNA clone SJFCE3757.011|FSE001-P00010-J16, complete sequence
CUST_264_PI420046723	FN321381.1	emb|FN321381.1|gi|226472137	CGCGCTTTTCCTCGACGTGTATTTGCTGTCAAGTGCTGAGTAATAAAAATTATTGTTGGA	Schistosoma japonicum isolate Anhui full length mRNA clone SJFCE3757.013|FSE001-P00013-A06, complete sequence
CUST_265_PI420046723	FN321382.1	emb|FN321382.1|gi|226472139	GCGCTTTTCCTCGACGTGTATTTGCTGTCAAGTGCTGAGTAATAAAAATTATTGTTGGAA	Schistosoma japonicum isolate Anhui full length mRNA clone SJFCE3757.014|FSE001-P00010-F23, complete sequence
CUST_266_PI420046723	FN321383.1	emb|FN321383.1|gi|226472141	CGCTTTTCCTCGACGTGTATTTGCTGTCAAGTGCTGAGTAATAAAAATTATTGTTGGAAT	Schistosoma japonicum isolate Anhui full length mRNA clone SJFCE3757.015|FSE001-P00003-I05, complete sequence
CUST_267_PI420046723	FN321578.1	emb|FN321578.1|gi|226472535	CAATTTGATCAATCAACAAGTGTACTCGCTGCTATATTGCAATTAAACTTCCTTCAGTCC	Schistosoma japonicum isolate Anhui full length mRNA clone SJFCE3780.001|FSE001-P00022-N16, complete sequence
CUST_268_PI420046723	FN321579.1	emb|FN321579.1|gi|226472537	ACCAATTTGATCAATCAACAAGTGTACTCGCTGCTATATTGCAATTAAACTTCCTTCAGC	Schistosoma japonicum isolate Anhui full length mRNA clone SJFCE3780.002|FSE001-P00003-B13, complete sequence
CUST_269_PI420046723	FN321580.1	emb|FN321580.1|gi|226472539	CCAATTTGATCAATCAACAAGTGTACTCGCTGCTATATTGCAATTAAACTTCCTTCAGCC	Schistosoma japonicum isolate Anhui full length mRNA clone SJFCE3780.003|FSE001-P00035-N11, complete sequence
CUST_270_PI420046723	FN321581.1	emb|FN321581.1|gi|226472541	CAATTTGATCAATCAACAAGTGTACTCGCTGCTATATTGCAATTAAACTTCCTTCAGTCT	Schistosoma japonicum isolate Anhui full length mRNA clone SJFCE3780.005|FSE001-P00019-L10, complete sequence
CUST_271_PI420046723	FN321582.1	emb|FN321582.1|gi|226472543	CCAACTCGATCAATCAACAAGTGTACTCGCTGCTATAATGCAATAAATCTTCCTTCAGTC	Schistosoma japonicum isolate Anhui full length mRNA clone SJFCE3780.006|FSE001-P00017-N01, complete sequence
CUST_272_PI420046723	FN321583.1	emb|FN321583.1|gi|226472545	CCAACTTGATCAATCAACAAGTGTACTCGCTGCTACATTGCAATTAAACTTCCTTCAGTC	Schistosoma japonicum isolate Anhui full length mRNA clone SJFCE3780.007|FSE001-P00030-M05, complete sequence
CUST_273_PI420046723	FN321584.1	emb|FN321584.1|gi|226472547	CCAATTTGATCAATCAACAAGTGTACTCGCTGCTATATTGCAATTAAACTTCCTTCAGTC	Schistosoma japonicum isolate Anhui full length mRNA clone SJFCE3780.008|FSE001-P00022-H11, complete sequence
CUST_274_PI420046723	FN321585.1	emb|FN321585.1|gi|226472549	CAATTTGATCAATCAACAAGTGTACTCGCTGCTATATTGCAATTAAACTTCCTTCAGTCC	Schistosoma japonicum isolate Anhui full length mRNA clone SJFCE3780.009|FSE001-P00030-G01, complete sequence
CUST_275_PI420046723	FN321586.1	emb|FN321586.1|gi|226472551	CCAATTTGATCAATCAACAAGTGTACTCGCTGCTATATTGCAATTAAACTTCCTTCAGTC	Schistosoma japonicum isolate Anhui full length mRNA clone SJFCE3780.010|FSE001-P00002-J09, complete sequence
CUST_276_PI420046723	FN321587.1	emb|FN321587.1|gi|226472553	CCAATTTGATCAATCAACAAGTGTACTCGCTGCTATATTGCAATTAAACTTCCTTCAGCC	Schistosoma japonicum isolate Anhui full length mRNA clone SJFCE3780.011|FSE001-P00023-P05, complete sequence
CUST_277_PI420046723	FN321589.1	emb|FN321589.1|gi|226472557	CCAACTCGATCAATCAACAAATGTACTCGCTGCTATAATGCAATAAATCTTCCTTCAGTC	Schistosoma japonicum isolate Anhui full length mRNA clone SJFCE3780.013|FSE001-P00008-B01, complete sequence
CUST_278_PI420046723	FN321590.1	emb|FN321590.1|gi|226472559	CCAACTCGATCAATCAACAAGTGTACTCGCTGCTATAATGCAATAAATCTTCCTTCAGTC	Schistosoma japonicum isolate Anhui full length mRNA clone SJFCE3780.014|FSE001-P00030-L12, complete sequence
CUST_279_PI420046723	FN321591.1	emb|FN321591.1|gi|226472561	CCAATTTGATCAATCAACAAGTGTACTCGCTGCTATATTGCAATTAAACTTCCTTCAGTC	Schistosoma japonicum isolate Anhui full length mRNA clone SJFCE3780.015|FSE001-P00009-C01, complete sequence
CUST_335_PI420046723	FN321935.1	emb|FN321935.1|gi|226474823	GACTCTGACCACAAAAAGAAGTAACTGTCATCAAAATGACAAGAATGTGACATTGATTCA	Schistosoma japonicum isolate Anhui full length mRNA clone SJFCE3810.002|FSE_222_15_G02, complete sequence
CUST_336_PI420046723	FN321936.1	emb|FN321936.1|gi|226474825	CATCAGACTCTGACCACAAAAAGAAGTAACTGTCATCAATATGACAAGAATGTGACATTA	Schistosoma japonicum isolate Anhui full length mRNA clone SJFCE3810.003|FSE001-P00027-N03, complete sequence
CUST_337_PI420046723	FN321937.1	emb|FN321937.1|gi|226474827	CATCAGACTCTGACCACAAAAAGAAGTAACTGTCATCAATATGACAAGAATGTGACATTA	Schistosoma japonicum isolate Anhui full length mRNA clone SJFCE3810.004|FSE_229_10_B02, complete sequence
CUST_338_PI420046723	FN321938.1	emb|FN321938.1|gi|226474829	GACTCTGACCACAAAAAGAAGTAACTGTCATCAAAATGACAAGAATGTGACATTGATTCA	Schistosoma japonicum isolate Anhui full length mRNA clone SJFCE3810.005|FSE001-P00019-O15, complete sequence
CUST_339_PI420046723	FN321939.1	emb|FN321939.1|gi|226474831	CATCAGACTCTGACCACAAAAAGAAGTAACTGTCATCAATATGACAAGAATGTGACATTA	Schistosoma japonicum isolate Anhui full length mRNA clone SJFCE3810.006|FSE001-P00033-O07, complete sequence
CUST_340_PI420046723	FN321940.1	emb|FN321940.1|gi|226474833	CATCAGACTCTGACCACAAAAAGAAGTAACTGTCATCAATATGACAAGAATGTGACATTA	Schistosoma japonicum isolate Anhui full length mRNA clone SJFCE3810.007|FSE001-P00031-B04, complete sequence
CUST_341_PI420046723	FN321941.1	emb|FN321941.1|gi|226474835	GACTCTGACCACAAAAAGAAGTAACTGTCATCAAAATGACAAGAATGTGACATTGATTCA	Schistosoma japonicum isolate Anhui full length mRNA clone SJFCE3810.008|FSE001-P00014-I24, complete sequence
CUST_342_PI420046723	FN321942.1	emb|FN321942.1|gi|226474837	GACTCTGACCACAAAAAGAAGTAACTGTCATCAAAATGACAAGAATGTGACATTGATTCA	Schistosoma japonicum isolate Anhui full length mRNA clone SJFCE3810.009|FSE001-P00003-M20, complete sequence
CUST_343_PI420046723	FN321943.1	emb|FN321943.1|gi|226474839	GACTCTGACCACAAAAAGAAGTAACTGTCATCAAAATGACAAGAATGTGACATTGATTCA	Schistosoma japonicum isolate Anhui full length mRNA clone SJFCE3810.010|FSE001-P00029-K17, complete sequence
CUST_344_PI420046723	FN321944.1	emb|FN321944.1|gi|226474841	CATCAGACTCTGACCACAAAAAGAAGTAACTGTCATCAAAATGACAAGAATGTGACATTA	Schistosoma japonicum isolate Anhui full length mRNA clone SJFCE3810.011|FSE_109_50_B07, complete sequence
CUST_345_PI420046723	FN321945.1	emb|FN321945.1|gi|226474843	GACTCTGACCACAAAAAGAAGTAACTGTCATCAAAATGACAAGAATGTGACATTGATTCA	Schistosoma japonicum isolate Anhui full length mRNA clone SJFCE3810.012|FSE001-P00004-H11, complete sequence
CUST_346_PI420046723	FN321947.1	emb|FN321947.1|gi|226474847	GACTCTGACCACAAAAAGAAGTAACTGTCATCAAAATGACAAGAATGTGACATTGATTCA	Schistosoma japonicum isolate Anhui full length mRNA clone SJFCE3810.014|FSE001-P00027-A18, complete sequence
CUST_347_PI420046723	FN321949.1	emb|FN321949.1|gi|226474851	CATCAGACTCTGACCACAAAAAGAAGTAACTGTCATCAATATGACAAGAATGTGACATTA	Schistosoma japonicum isolate Anhui full length mRNA clone SJFCE3810.016|FSE_185_83_C11, complete sequence
CUST_348_PI420046723	FN321950.1	emb|FN321950.1|gi|226474853	GACTCTGACCACAAAAAGAAGTAACTGTCATCAAAATGACAAGAATGTGACATTGATTCA	Schistosoma japonicum isolate Anhui full length mRNA clone SJFCE3810.017|FSE001-P00002-B19, complete sequence
CUST_349_PI420046723	FN321952.1	emb|FN321952.1|gi|226474857	CATCAGACTCTGACCACAAAAAGAAGTAACTGTCATCAATATGACAAGAATGTGACATTA	Schistosoma japonicum isolate Anhui full length mRNA clone SJFCE3810.019|FSE001-P00027-F24, complete sequence
CUST_350_PI420046723	FN321953.1	emb|FN321953.1|gi|226474859	GACTCTGACCACAAAAAGAAGTAACTGTCATCAAAATGACAAGAATGTGACATTGATTCA	Schistosoma japonicum isolate Anhui full length mRNA clone SJFCE3810.020|FSE001-P00024-B04, complete sequence
CUST_351_PI420046723	FN321954.1	emb|FN321954.1|gi|226474861	GACTCTGACCACAAAAAGAAGTAACTGTCATCAAAATGACAAGAATGTGACATTGATTCA	Schistosoma japonicum isolate Anhui full length mRNA clone SJFCE3810.021|FSE001-P00028-A20, complete sequence
CUST_352_PI420046723	FN322000.1	emb|FN322000.1|gi|226474953	CTGATTGATCAAATCAGACAAGTGGCTACAACTAACATTCGTTCAATTCTACTAATTGTC	Schistosoma japonicum isolate Anhui full length mRNA clone SJFCE3814.001|FSE_206_08_H01, complete sequence
CUST_363_PI420046723	FN322001.1	emb|FN322001.1|gi|226475351	ACAAACCATGTAGAAAATTGCCGAGCAGATGGACGTGAACTTGAGTATCGTCGAATCAAC	Schistosoma japonicum isolate Anhui full length mRNA clone SJFCE3814.002|FSE_139_80_H10, complete sequence
CUST_364_PI420046723	FN322002.1	emb|FN322002.1|gi|226475353	GGCGAAGTGTAGTAATGGTACTGAACAATGGAAATATCGTTGTCGTATTGAAAACATGAG	Schistosoma japonicum isolate Anhui full length mRNA clone SJFCE3814.003|FSE001-P00008-J18, complete sequence
CUST_365_PI420046723	FN322003.1	emb|FN322003.1|gi|226475355	AGGCGAAGTGTAGTAATGGTACTGAACAATGGAAATATCTTTGTCAAAGAAGTTGTCGTA	Schistosoma japonicum isolate Anhui full length mRNA clone SJFCE3814.004|FSE001-P00019-I22, complete sequence
CUST_366_PI420046723	FN322004.1	emb|FN322004.1|gi|226475357	AGGCGAAGTGTAGTAATGGTACTGAACAATGGAAATATCTTTGTCAAAGAAGTTGTCGTA	Schistosoma japonicum isolate Anhui full length mRNA clone SJFCE3814.005|FSE001-P00008-J04, complete sequence
CUST_367_PI420046723	FN322005.1	emb|FN322005.1|gi|226475359	GCTACACCTAATTAACTAAGCTGATCAGTCAACTGGCTACAACTATTATTCGTTCAATTC	Schistosoma japonicum isolate Anhui full length mRNA clone SJFCE3814.006|FSE001-P00019-K05, complete sequence
CUST_368_PI420046723	FN322006.1	emb|FN322006.1|gi|226475361	GCGAAGTGTAGTAATGGTACTGAACAATGGAAATATCTTTGTCAAAGAAGTTGTCGTATT	Schistosoma japonicum isolate Anhui full length mRNA clone SJFCE3814.007|FSE001-P00029-A09, complete sequence
CUST_369_PI420046723	FN322007.1	emb|FN322007.1|gi|226475363	AGGCGAAGTGTAGTAATGGTACTGAACAATGGAAATATCTTTGTCAAAGAAGTTGTCGTA	Schistosoma japonicum isolate Anhui full length mRNA clone SJFCE3814.008|FSE001-P00026-C18, complete sequence
CUST_370_PI420046723	FN322008.1	emb|FN322008.1|gi|226475365	AGGCGAAGTGTAGTAATGGTACTGAACAATGGAAATATCTTTGTCAAAGAAGTTGTCGTA	Schistosoma japonicum isolate Anhui full length mRNA clone SJFCE3814.009|FSE001-P00003-M14, complete sequence
CUST_371_PI420046723	FN322009.1	emb|FN322009.1|gi|226475367	AGGCGAAGTGTAGTAATGGTACTGAACAATGGAAATATCTTTGTCAAAGAAGTTGTCGTA	Schistosoma japonicum isolate Anhui full length mRNA clone SJFCE3814.010|FSE001-P00024-P08, complete sequence
CUST_372_PI420046723	FN322010.1	emb|FN322010.1|gi|226475369	AGGCGAAGTGTAGTAATGGTACTGAACAATGGAAATATCTTTGTCAAAGAAGTTGTCGTA	Schistosoma japonicum isolate Anhui full length mRNA clone SJFCE3814.011|FSE001-P00031-P12, complete sequence
CUST_373_PI420046723	FN322011.1	emb|FN322011.1|gi|226475371	AGGCGAAGTGTAGTAATGGTACTGAACAATGGAAATATCTTTGTCAAAGAAGTTGTCGTA	Schistosoma japonicum isolate Anhui full length mRNA clone SJFCE3814.012|FSE001-P00011-G18, complete sequence
CUST_374_PI420046723	FN322012.1	emb|FN322012.1|gi|226475373	GCGAAGTGTAGTAATGGTACTGAACAATGGAAATATCTTTGTCAAAGAAGTTGTCGTATT	Schistosoma japonicum isolate Anhui full length mRNA clone SJFCE3814.013|FSE001-P00021-D17, complete sequence
CUST_375_PI420046723	FN322014.1	emb|FN322014.1|gi|226475377	AGGCGAAGTGTAGTAATGGTACTGAACAATGGAAATATCTTTGTCAAAGAAGTTGTCGTA	Schistosoma japonicum isolate Anhui full length mRNA clone SJFCE3814.015|FSE001-P00019-N24, complete sequence
CUST_376_PI420046723	FN322015.1	emb|FN322015.1|gi|226475379	AGGCGAAGTGTAGTAATGGTACTGAACAATGGAAATATCTTTGTCAAAGAAGTTGTCGTA	Schistosoma japonicum isolate Anhui full length mRNA clone SJFCE3814.016|FSE001-P00026-C11, complete sequence
CUST_377_PI420046723	FN322017.1	emb|FN322017.1|gi|226475383	GCGAAGTGTAGTAATGGTACTGAACAATGGAAATATCTTTGTCAAAGAAGTTGTCGTATT	Schistosoma japonicum isolate Anhui full length mRNA clone SJFCE3814.018|FSE001-P00009-C06, complete sequence
CUST_378_PI420046723	FN322018.1	emb|FN322018.1|gi|226475385	AGGCGAAGTGTAGTAATGGTACTGAACAATGGAAATATCTTTGTCAAAGAAGTTGTCGTA	Schistosoma japonicum isolate Anhui full length mRNA clone SJFCE3814.019|FSE001-P00033-B09, complete sequence
CUST_379_PI420046723	FN322019.1	emb|FN322019.1|gi|226475387	GCGAAGTGTAGTAATGGTACTGAACAATGGAAATATCTTTGTCAAAGAAGTTGTCGTATT	Schistosoma japonicum isolate Anhui full length mRNA clone SJFCE3814.021|FSE001-P00008-L04, complete sequence
CUST_380_PI420046723	FN322022.1	emb|FN322022.1|gi|226475393	GTCTGCACCACACTCTGTATTTCGCCTTCAACATCATCAAAATTATAATTGATGTTCAAA	Schistosoma japonicum isolate Anhui full length mRNA clone SJFCE3816.001|FSE001-P00029-G09, complete sequence
CUST_381_PI420046723	FN322023.1	emb|FN322023.1|gi|226475395	GCATCATCCTACTTCTATTGAGTGTATTGTTATTTGAATACCATCTGGCTGAACAGTTGC	Schistosoma japonicum isolate Anhui full length mRNA clone SJFCE3816.003|FSE001-P00010-J17, complete sequence
CUST_382_PI420046723	FN322024.1	emb|FN322024.1|gi|226475397	CAATGAGGTGCATCATCCTACTTCTATTGAGTGTATTGTTATTTGAATATCATCTGGCTG	Schistosoma japonicum isolate Anhui full length mRNA clone SJFCE3816.004|FSE001-P00004-E08, complete sequence
CUST_383_PI420046723	FN322026.1	emb|FN322026.1|gi|226475401	GCATCATCCTACTTCTATTGAGTGTATTGTTATTTGAATACCATCTGGCTGAACAGTTGC	Schistosoma japonicum isolate Anhui full length mRNA clone SJFCE3816.006|FSE001-P00028-C14, complete sequence
CUST_384_PI420046723	FN322027.1	emb|FN322027.1|gi|226475403	GCATCATCCTACTTCTATTGAGTGTATTGTTATTTGAATATCATCTGGCTGAACAGTTGC	Schistosoma japonicum isolate Anhui full length mRNA clone SJFCE3816.007|FSE001-P00029-J04, complete sequence
CUST_385_PI420046723	FN322028.1	emb|FN322028.1|gi|226475405	GCATCATCCTACTTCTATTGAGTGTATTGTTATTTGAATATCATCTGGCTGAACAGTTGC	Schistosoma japonicum isolate Anhui full length mRNA clone SJFCE3816.008|FSE001-P00033-H15, complete sequence
CUST_386_PI420046723	FN322029.1	emb|FN322029.1|gi|226475407	GCATCATCCTACTTCTATTGAGTGTATTGTTATTTGAATATCATCTGGCTGAACAGTTGC	Schistosoma japonicum isolate Anhui full length mRNA clone SJFCE3816.009|FSE001-P00004-O24, complete sequence
CUST_387_PI420046723	FN322030.1	emb|FN322030.1|gi|226475409	CAATGAGGTGCATCATCCTACTTCTATTGAGTGTATTGTTATTTGAATATCATCTGGCTG	Schistosoma japonicum isolate Anhui full length mRNA clone SJFCE3816.010|FSE001-P00006-A10, complete sequence
CUST_388_PI420046723	FN322031.1	emb|FN322031.1|gi|226475411	GCATCATCCTACTTCTATTGAGTGTATTGTTATTTGAATATCATCTGGCTGAACAGTTGC	Schistosoma japonicum isolate Anhui full length mRNA clone SJFCE3816.011|FSE001-P00020-M22, complete sequence
CUST_389_PI420046723	FN322032.1	emb|FN322032.1|gi|226475413	GCATCATCCTACTTCTATTGAGTGTATTGTTATTTGAATATCATCTGGCTGAACAGTTGC	Schistosoma japonicum isolate Anhui full length mRNA clone SJFCE3816.012|FSE001-P00023-J21, complete sequence
CUST_390_PI420046723	FN322034.1	emb|FN322034.1|gi|226475417	GCATCATCCTACTTCTATTGAGTGTATTGTTATTTGAATATCATCTGGCTGAACAGTTGC	Schistosoma japonicum isolate Anhui full length mRNA clone SJFCE3816.014|FSE001-P00032-H15, complete sequence
CUST_391_PI420046723	FN322035.1	emb|FN322035.1|gi|226475419	TGCATCATCCTACTTCTATTGAGTGTATTGTTATTTGAATATCATCTGGCTGAACAGTTG	Schistosoma japonicum isolate Anhui full length mRNA clone SJFCE3816.015|FSE001-P00010-B23, complete sequence
CUST_392_PI420046723	FN322036.1	emb|FN322036.1|gi|226475421	GCATCATCCTACTTCTATTGAGTGTATTGTTATTTGAATATCATCTGGCTGAACAGTTGC	Schistosoma japonicum isolate Anhui full length mRNA clone SJFCE3816.016|FSE001-P00006-C15, complete sequence
CUST_393_PI420046723	FN322037.1	emb|FN322037.1|gi|226475423	CAATGAGGTGCATCATCCTACTTCTATTGAGTGTATTGTTATTTGAATATCATCTGGCTG	Schistosoma japonicum isolate Anhui full length mRNA clone SJFCE3816.017|FSE001-P00019-E04, complete sequence
CUST_394_PI420046723	FN322038.1	emb|FN322038.1|gi|226475425	CAATGAGGTGCATCATCCTACTTCTATTGAGTGTATTGTTATTTGAATATCATCTGGCTG	Schistosoma japonicum isolate Anhui full length mRNA clone SJFCE3816.020|FSE001-P00012-L09, complete sequence
CUST_395_PI420046723	FN322039.1	emb|FN322039.1|gi|226475427	ATGAGGTGCATCATCCTACTTCTATTGAGTGTATTGTTATTTGAATATCATCTGGCTGAA	Schistosoma japonicum isolate Anhui full length mRNA clone SJFCE3816.021|FSE001-P00022-M23, complete sequence
CUST_396_PI420046723	FN322379.1	emb|FN322379.1|gi|226476503	CCACACTGTTGAGTTCCCGGCAATCATCTGTTAAACTAATCAAAATATCTTTCATCAATT	Schistosoma japonicum isolate Anhui full length mRNA clone SJFCE3838.024|FSE001-P00003-G19, complete sequence
CUST_397_PI420046723	FN322401.1	emb|FN322401.1|gi|226476943	CCCTAAATTTAGAACAACGTTATCTTACAGTTTTTGGAGATCCATTGACACGTAGATGTA	Schistosoma japonicum isolate Anhui full length mRNA clone SJFCE3840.001|FSE001-P00028-D21, complete sequence
CUST_398_PI420046723	FN322402.1	emb|FN322402.1|gi|226476945	GGAGATCCAATGACACGTAGATGTAATGAATGTCAACATTTATGTCCTGAATATTCACAA	Schistosoma japonicum isolate Anhui full length mRNA clone SJFCE3840.002|FSE001-P00016-G11, complete sequence
CUST_399_PI420046723	FN322403.1	emb|FN322403.1|gi|226476947	GTCGCACAACTATTATACAACTACTTACATCACAAAAGACATTAACTCATGGCAAACCAA	Schistosoma japonicum isolate Anhui full length mRNA clone SJFCE3840.003|FSE001-P00011-B11, complete sequence
CUST_400_PI420046723	FN322404.1	emb|FN322404.1|gi|226476949	ATTACTTGCATTGAGGATGATACAGGTCATAAACAAAGGGGGTCAGAACCAGGTGGTGCT	Schistosoma japonicum isolate Anhui full length mRNA clone SJFCE3840.004|FSE001-P00003-I08, complete sequence
CUST_401_PI420046723	FN322405.1	emb|FN322405.1|gi|226476951	ATTACTTGCATTGAGGATGATACAGGTCATAAACAAAGGGGGTCAGAACCAGGTGGTGCT	Schistosoma japonicum isolate Anhui full length mRNA clone SJFCE3840.005|FSE001-P00006-G15, complete sequence
CUST_402_PI420046723	FN322406.1	emb|FN322406.1|gi|226476953	CCCTAAATTTAGAACAACGTTATCTTACAGTTTTTGGAGATCCATTGACACGTAGATGTA	Schistosoma japonicum isolate Anhui full length mRNA clone SJFCE3840.006|FSE001-P00006-E22, complete sequence
CUST_403_PI420046723	FN322407.1	emb|FN322407.1|gi|226476955	GTTTGGAGATCCATTGACACGTAGATGTAATGAATGTCAACATTTATGTCCTGAATATTC	Schistosoma japonicum isolate Anhui full length mRNA clone SJFCE3840.007|FSE001-P00002-O21, complete sequence
CUST_404_PI420046723	FN322408.1	emb|FN322408.1|gi|226476957	CCCTAAATTTAGAACAACGTTATCTTACAGTTTTTGGAGATCCATTGACACGTAGATGTA	Schistosoma japonicum isolate Anhui full length mRNA clone SJFCE3840.008|FSE001-P00030-O24, complete sequence
CUST_405_PI420046723	FN322409.1	emb|FN322409.1|gi|226476959	CCCTAAATTTAGAACAACGTTATCTTACAGTTTTTGGAGATCCATTGACACGTAGATGTA	Schistosoma japonicum isolate Anhui full length mRNA clone SJFCE3840.009|FSE001-P00021-H15, complete sequence
CUST_406_PI420046723	FN322410.1	emb|FN322410.1|gi|226476961	CAGTTTTTGGAGATCCATTGACACGTAGATGTAATGAATGTCAACATTTATGTCCTGAAT	Schistosoma japonicum isolate Anhui full length mRNA clone SJFCE3840.010|FSE001-P00023-B03, complete sequence
CUST_407_PI420046723	FN322411.1	emb|FN322411.1|gi|226476963	ATTACTTGCATTGAGGATGATACAGGTCATAAACAAAGGGGGTCAGAACCAGGTGGTGCT	Schistosoma japonicum isolate Anhui full length mRNA clone SJFCE3840.011|FSE001-P00001-C06, complete sequence
CUST_408_PI420046723	FN322412.1	emb|FN322412.1|gi|226476965	CCCTAAATTTAGAACAACGTTATCTTACAGTTTTTGGAGATCCAATGACACGTAGATGTA	Schistosoma japonicum isolate Anhui full length mRNA clone SJFCE3840.012|FSE001-P00025-F09, complete sequence
CUST_409_PI420046723	FN322413.1	emb|FN322413.1|gi|226476967	CAGTTTTTGGAGATCCATTGACACGTAGATGTAATGAATGTCAACATTTATGTCCTGAAT	Schistosoma japonicum isolate Anhui full length mRNA clone SJFCE3840.013|FSE001-P00015-O16, complete sequence
CUST_410_PI420046723	FN322414.1	emb|FN322414.1|gi|226476969	CAGTTTTTGGAGATCCATTGACACGTAGATGTAATGAATGTCAACATTTATGTCCTGAAT	Schistosoma japonicum isolate Anhui full length mRNA clone SJFCE3840.014|FSE001-P00017-D03, complete sequence
CUST_411_PI420046723	FN322415.1	emb|FN322415.1|gi|226476971	CAGTTTTTGGAGATCCATTGACACGTAGATGTAATGAATGTCAACATTTATGTCCTGAAT	Schistosoma japonicum isolate Anhui full length mRNA clone SJFCE3840.015|FSE001-P00015-M07, complete sequence
CUST_412_PI420046723	FN322416.1	emb|FN322416.1|gi|226476973	CCCTAAATTTAGAACAACGTTATCTTACAGTTTTTGGAGATCCATTGACACGTAGATGTA	Schistosoma japonicum isolate Anhui full length mRNA clone SJFCE3840.016|FSE001-P00014-M23, complete sequence
CUST_413_PI420046723	FN322417.1	emb|FN322417.1|gi|226476975	CAGTTTTTGGAGATCCATTGACACGTAGATGTAATGAATGTCAACATTTATGTCCTGAAT	Schistosoma japonicum isolate Anhui full length mRNA clone SJFCE3840.017|FSE001-P00016-G13, complete sequence
CUST_414_PI420046723	FN322434.1	emb|FN322434.1|gi|226477009	TGACCGGTGTCTTAGATCTAGTCTATCTACCCTTGTACAATGATTATTCCAATTACATAG	Schistosoma japonicum isolate Anhui full length mRNA clone SJFCE3842.003|FSE001-P00009-H14, complete sequence
CUST_415_PI420046723	FN322435.1	emb|FN322435.1|gi|226477011	TGACCGGTGTCTTAGATCTAGTCTATCTACCCTTGTACAATGATTATTCCAATTACATAG	Schistosoma japonicum isolate Anhui full length mRNA clone SJFCE3842.004|FSE001-P00009-I08, complete sequence
CUST_416_PI420046723	FN322437.1	emb|FN322437.1|gi|226477015	TGACCGGTGTCTTAGATCTAGTCTATCTACCCTTGTACAATGATTATTCCAATTACATAG	Schistosoma japonicum isolate Anhui full length mRNA clone SJFCE3842.006|FSE001-P00033-I18, complete sequence
CUST_417_PI420046723	FN322438.1	emb|FN322438.1|gi|226477017	TGACCGGTGTCTTAGATCTAGTCTATCTACCCTTGTACAATGATTATTCCAATTACATAG	Schistosoma japonicum isolate Anhui full length mRNA clone SJFCE3842.010|FSE001-P00012-M09, complete sequence
CUST_418_PI420046723	FN322439.1	emb|FN322439.1|gi|226477019	AGTGACCGGTGTCTTAGATTTAGTCTATCTACCCTTGTACAATGATTATTCCAATTACAT	Schistosoma japonicum isolate Anhui full length mRNA clone SJFCE3842.011|FSE001-P00017-O15, complete sequence
CUST_419_PI420046723	FN322440.1	emb|FN322440.1|gi|226477021	GACCGGTGTCTTAGATCTAGTCTGTCTACCCTTGTACAATGATTATTCCAATTACATAGT	Schistosoma japonicum isolate Anhui full length mRNA clone SJFCE3842.012|FSE001-P00024-E04, complete sequence
CUST_420_PI420046723	FN322441.1	emb|FN322441.1|gi|226477023	TGACCGGTGTCTTAGATCTAGTCTATCTACCCTTGTACAATGATTATTCCAATTACATAG	Schistosoma japonicum isolate Anhui full length mRNA clone SJFCE3842.013|FSE001-P00025-K04, complete sequence
CUST_421_PI420046723	FN322442.1	emb|FN322442.1|gi|226477025	TGACCGGTGTCTTAGATCTAGTCTATCTACCCTTGTACAATGATTATTCCAATTACATAG	Schistosoma japonicum isolate Anhui full length mRNA clone SJFCE3842.014|FSE001-P00010-M05, complete sequence
CUST_422_PI420046723	FN322443.1	emb|FN322443.1|gi|226477027	TGACCGGTGTCTTAGATCTAGTCTATCTACCCTTGTACAATGATTATTCCAATTACATAG	Schistosoma japonicum isolate Anhui full length mRNA clone SJFCE3842.015|FSE001-P00019-P20, complete sequence
CUST_423_PI420046723	FN322444.1	emb|FN322444.1|gi|226477029	GACCGGTGTCTTAGATCTAGTCTGTCTACCCTTGTACAATGATTATTCCAATTACATAGT	Schistosoma japonicum isolate Anhui full length mRNA clone SJFCE3842.016|FSE001-P00031-C19, complete sequence
CUST_424_PI420046723	FN322445.1	emb|FN322445.1|gi|226477031	TGACCGGTGTCTTAGATCTAGTCTATCTACCCTTGTACAATGATTATTCCAATTACATAG	Schistosoma japonicum isolate Anhui full length mRNA clone SJFCE3842.020|FSE001-P00034-H11, complete sequence
CUST_425_PI420046723	FN322446.1	emb|FN322446.1|gi|226477033	TGACCGGTGTCTTAGATCTAGTCTATCTACCCTTGTACAATGATTATTCCAATTACATAG	Schistosoma japonicum isolate Anhui full length mRNA clone SJFCE3842.022|FSE001-P00006-P18, complete sequence
CUST_426_PI420046723	FN322447.1	emb|FN322447.1|gi|226477035	TGACCGGTGTCTTAGATCTAGTCTATCTACCCTTGTACAATGATTATTCCAATTACATAG	Schistosoma japonicum isolate Anhui full length mRNA clone SJFCE3842.023|FSE001-P00005-G06, complete sequence
CUST_427_PI420046723	FN322448.1	emb|FN322448.1|gi|226477037	TGACCGGTGTCTTAGATCTAGTCTATCTACCCTTGTACAATGATTATTCCAATTACATAG	Schistosoma japonicum isolate Anhui full length mRNA clone SJFCE3842.025|FSE001-P00018-P04, complete sequence
CUST_547_PI420046723	FN323091.1	emb|FN323091.1|gi|226480301	CAGTAACTTATTGTCAACGTGATTTAATACAGTCGCTAACCAATCAACCAATTTCACTAC	Schistosoma japonicum isolate Anhui full length mRNA clone SJFCE3875.001|FSE001-P00016-C06, complete sequence
CUST_548_PI420046723	FN323092.1	emb|FN323092.1|gi|226480303	CGAGAATATCCTTTGCAATAATCCCTAGTAAGCATTTCATAAACAACAATGTTGGTGACA	Schistosoma japonicum isolate Anhui full length mRNA clone SJFCE3875.002|FSE001-P00035-E09, complete sequence
CUST_549_PI420046723	FN323093.1	emb|FN323093.1|gi|226480305	CTGAGTGATCTGTGTTTTGACCAATTGATACAAACAATCAGTAACTTATTGTCAACGTGA	Schistosoma japonicum isolate Anhui full length mRNA clone SJFCE3875.003|FSE001-P00030-P14, complete sequence
CUST_550_PI420046723	FN323094.1	emb|FN323094.1|gi|226480307	CAGTAACTTATTGTCAACGTGATTTAATACAGTCGCTAACCAATCAACCAATTTCACTAC	Schistosoma japonicum isolate Anhui full length mRNA clone SJFCE3875.004|FSE001-P00008-E12, complete sequence
CUST_551_PI420046723	FN323095.1	emb|FN323095.1|gi|226480309	CAGTAACTTATTGTCAACGTGATTTAATACAGTCGCTAACCAATCAACCAATTTCACTAC	Schistosoma japonicum isolate Anhui full length mRNA clone SJFCE3875.005|FSE001-P00010-K13, complete sequence
CUST_552_PI420046723	FN323097.1	emb|FN323097.1|gi|226480313	CAGTAACTTATTGTCAACATGATTTAATACAGTCGCTAACCAATCGACCAATTTCACTAC	Schistosoma japonicum isolate Anhui full length mRNA clone SJFCE3875.007|FSE001-P00020-A04, complete sequence
CUST_553_PI420046723	FN323098.1	emb|FN323098.1|gi|226480315	GGTGCCGAGAATTAATTTTAGTTAAGTAATCTGTAGGATCCTCATCAGATAATCAAGTGA	Schistosoma japonicum isolate Anhui full length mRNA clone SJFCE3875.008|FSE001-P00020-O06, complete sequence
CUST_554_PI420046723	FN323099.1	emb|FN323099.1|gi|226480317	GGTGCCGAGAATTAATTTTAGTTAAGTAATCTGTAGGATCCTCATCAGATAATCAAGTGA	Schistosoma japonicum isolate Anhui full length mRNA clone SJFCE3875.009|FSE001-P00025-A12, complete sequence
CUST_555_PI420046723	FN323100.1	emb|FN323100.1|gi|226480319	GGTGCCGAGAATTAATTTTAGTTAAGTAATCTGTAGGATCCTCATCAGATAATCAAGTGA	Schistosoma japonicum isolate Anhui full length mRNA clone SJFCE3875.010|FSE001-P00028-A23, complete sequence
CUST_556_PI420046723	FN323101.1	emb|FN323101.1|gi|226480321	CTGAGTGATCTGTGTTTTGACCAATTGATACAAACAATCAGTAACTTATTGTCAACGTGA	Schistosoma japonicum isolate Anhui full length mRNA clone SJFCE3875.011|FSE001-P00005-K08, complete sequence
CUST_557_PI420046723	FN323102.1	emb|FN323102.1|gi|226480323	CAGTAACTTATTGTCAACGTGATTTAATACAGTCGCTAACCAATCAACCAATTTCACTAC	Schistosoma japonicum isolate Anhui full length mRNA clone SJFCE3875.012|FSE001-P00009-A11, complete sequence
CUST_558_PI420046723	FN323103.1	emb|FN323103.1|gi|226480325	CAGTAACTTATTGTCAACGTGATTTAATACAGTCGCTAACCAATCAACCAATTTCACTAC	Schistosoma japonicum isolate Anhui full length mRNA clone SJFCE3875.013|FSE001-P00013-M05, complete sequence
CUST_559_PI420046723	FN323104.1	emb|FN323104.1|gi|226480327	CAGTAACTTATTGTCAACGTGATTTAATACAGTCGCTAACCAATCAACCAATTTCACTAC	Schistosoma japonicum isolate Anhui full length mRNA clone SJFCE3875.014|FSE001-P00019-G23, complete sequence
CUST_560_PI420046723	FN323109.1	emb|FN323109.1|gi|226480337	GGTGCCGAGAATTAATTTTAGTTAAGTAATCTGTAGGATCCTCATCAGATAATCAAGTGA	Schistosoma japonicum isolate Anhui full length mRNA clone SJFCE3875.019|FSE001-P00030-H11, complete sequence
CUST_561_PI420046723	FN323110.1	emb|FN323110.1|gi|226480339	CTTATTGTCAACGTGATTTAATACAGTCGCTAACCAATCAACCAATTTCGCTACATTTCA	Schistosoma japonicum isolate Anhui full length mRNA clone SJFCE3875.020|FSE001-P00028-N01, complete sequence
CUST_562_PI420046723	FN323111.1	emb|FN323111.1|gi|226480341	CAGTAACTTATTGTCAACGTGATTTAATACAGTCGCTAACCAATCAACCAATTTCACTAC	Schistosoma japonicum isolate Anhui full length mRNA clone SJFCE3875.021|FSE001-P00024-K12, complete sequence
CUST_563_PI420046723	FN323112.1	emb|FN323112.1|gi|226480343	CAGTAACTTATTGTCAACATGATTTAATACAGTCGCTAACCAATCGACCAATTTCACTAC	Schistosoma japonicum isolate Anhui full length mRNA clone SJFCE3875.022|FSE001-P00033-A15, complete sequence
CUST_564_PI420046723	FN323113.1	emb|FN323113.1|gi|226480345	CTGAGTGATCTGTGTTTTGACCAATTGATACAAACAATCAGTAACTTATTGTCAACGTGA	Schistosoma japonicum isolate Anhui full length mRNA clone SJFCE3875.023|FSE001-P00012-F02, complete sequence
CUST_565_PI420046723	FN323114.1	emb|FN323114.1|gi|226480347	GGTGCCGAGAATTAATTTTAGTTAAGTAATCTGTAGGATCCTCATCAGATAATCAAGTGA	Schistosoma japonicum isolate Anhui full length mRNA clone SJFCE3875.024|FSE001-P00011-L18, complete sequence
CUST_566_PI420046723	FN323115.1	emb|FN323115.1|gi|226480349	GGTGCCGAGAATTAATTTTAGTTAAGTAATCTGTAGGATCCTCATCAGATAATCAAGTGA	Schistosoma japonicum isolate Anhui full length mRNA clone SJFCE3875.025|FSE001-P00009-N05, complete sequence
CUST_567_PI420046723	FN323116.1	emb|FN323116.1|gi|226480351	GGTGCCGAGAATTAATTTTAGTTAAGTAATCTGTAGGATCCTCATCAGATAATCAAGTGA	Schistosoma japonicum isolate Anhui full length mRNA clone SJFCE3875.026|FSE001-P00034-L15, complete sequence
CUST_568_PI420046723	FN323117.1	emb|FN323117.1|gi|226480353	GGATCCTCATCAGATAACTGAATGATCTGTGTTTTGACCAATTGATACAAACAATCAGTA	Schistosoma japonicum isolate Anhui full length mRNA clone SJFCE3875.027|FSE001-P00002-O02, complete sequence
CUST_569_PI420046723	FN323118.1	emb|FN323118.1|gi|226480355	CAGTAACTTATTGTCAACGTGATTTAATACAGTCGCTAACCAATCAACCAATTTCACTAC	Schistosoma japonicum isolate Anhui full length mRNA clone SJFCE3875.028|FSE001-P00010-K08, complete sequence
CUST_570_PI420046723	FN323119.1	emb|FN323119.1|gi|226480357	CAGTAACTTATTGTCAACGTGATTTAATACAGTCGCTAACCAATCAACCAATTTCACTAC	Schistosoma japonicum isolate Anhui full length mRNA clone SJFCE3875.029|FSE001-P00025-J20, complete sequence
CUST_571_PI420046723	FN323120.1	emb|FN323120.1|gi|226480359	CTGAGTGATCTGTGTTTTGACCAATTGATACAAACAATCAGTAACTTATTGTCAACGTGA	Schistosoma japonicum isolate Anhui full length mRNA clone SJFCE3875.030|FSE001-P00023-F14, complete sequence
CUST_572_PI420046723	FN323121.1	emb|FN323121.1|gi|226480361	CCTCATCAGTTATCATAATAATTGCTCAACATTGACTGTTTCACAGCATACACCATGAAA	Schistosoma japonicum isolate Anhui full length mRNA clone SJFCE3875.031|FSE001-P00015-A23, complete sequence
CUST_573_PI420046723	FN323122.1	emb|FN323122.1|gi|226480363	GAGATGGTGCCGAGAATTAATTTTAGTTAAGTAATCTGTAGGATCCTCATCAGTTATCAT	Schistosoma japonicum isolate Anhui full length mRNA clone SJFCE3875.032|FSE001-P00029-M08, complete sequence
CUST_640_PI420046723	FN323888.1	emb|FN323888.1|gi|226483886	CGAAATGACAGCTTCATACAACGAAACAGATCAATCAATGATGATGATGTTATTGATGAC	Schistosoma japonicum isolate Anhui full length mRNA clone SJFCE3909.002|FSE001-P00010-D13, complete sequence
CUST_641_PI420046723	FN323889.1	emb|FN323889.1|gi|226483888	CATCGGAATCATCAAACATGACAATGGATGATTCAAATGAATCAGCTGATATAACAGATG	Schistosoma japonicum isolate Anhui full length mRNA clone SJFCE3909.003|FSE001-P00031-A22, complete sequence
CUST_642_PI420046723	FN323890.1	emb|FN323890.1|gi|226483890	CATCGGAATCATCAAACATGACAATGGATGATTCAAATGAATCAGCTGATATAACAGATG	Schistosoma japonicum isolate Anhui full length mRNA clone SJFCE3909.004|FSE001-P00013-E24, complete sequence
CUST_643_PI420046723	FN323891.1	emb|FN323891.1|gi|226483892	CATCGGAATCATCAAACATGACAATGGATGATTCAAATGAATCAGCTGATATAACAGATG	Schistosoma japonicum isolate Anhui full length mRNA clone SJFCE3909.005|FSE001-P00014-G09, complete sequence
CUST_644_PI420046723	FN323893.1	emb|FN323893.1|gi|226483896	CATCGGAATCATCAAACATGACAATGGATGATTCAAATGAATCAGCTGATATAACAGATG	Schistosoma japonicum isolate Anhui full length mRNA clone SJFCE3909.007|FSE001-P00005-B08, complete sequence
CUST_645_PI420046723	FN323894.1	emb|FN323894.1|gi|226483898	CATCGGAATCATCAAACATGACAATGGATGATTCAAATGAATCAGCTGATATAACAGATG	Schistosoma japonicum isolate Anhui full length mRNA clone SJFCE3909.008|FSE001-P00008-I14, complete sequence
CUST_646_PI420046723	FN323897.1	emb|FN323897.1|gi|226483904	CATCGGAATCATCAAACATGACAATGGATGATTCAAATGAATCAGCTGATATAACAGATG	Schistosoma japonicum isolate Anhui full length mRNA clone SJFCE3909.011|FSE001-P00030-A04, complete sequence
CUST_647_PI420046723	FN323898.1	emb|FN323898.1|gi|226483906	CATCGGAATCATCAAACATGACAATGGATGATTCAAATGAATCAGCTGATATAACAGATG	Schistosoma japonicum isolate Anhui full length mRNA clone SJFCE3909.012|FSE001-P00019-I13, complete sequence
CUST_648_PI420046723	FN323899.1	emb|FN323899.1|gi|226483908	CATCGGAATCATCAAACATGACAATGGATGATTCAAATGAATCAGCTGATATAACAGATG	Schistosoma japonicum isolate Anhui full length mRNA clone SJFCE3909.013|FSE001-P00004-K18, complete sequence
CUST_649_PI420046723	FN323901.1	emb|FN323901.1|gi|226483912	CATCGGAATCATCAAACATGACAATGGATGATTCAAATGAATCAGCTGATATAACAGATG	Schistosoma japonicum isolate Anhui full length mRNA clone SJFCE3909.015|FSE001-P00015-B13, complete sequence
CUST_650_PI420046723	FN323902.1	emb|FN323902.1|gi|226483914	CATCGGAATCATCAAACATGACAATGGATGATTCAAATGAATCAGCTGATATAACAGATG	Schistosoma japonicum isolate Anhui full length mRNA clone SJFCE3909.016|FSE001-P00024-K03, complete sequence
CUST_651_PI420046723	FN323904.1	emb|FN323904.1|gi|226483918	CATCGGAATCATCAAACATGACAATGGATGATTCAAATGAATCAGCTGATATAACAGATG	Schistosoma japonicum isolate Anhui full length mRNA clone SJFCE3909.018|FSE001-P00007-G17, complete sequence
CUST_652_PI420046723	FN323905.1	emb|FN323905.1|gi|226483920	GGAGGTAATTTTGAATTCTCTTGGTGATTTCCTTTCGAATTCAACCTTTGTCAAAACGAA	Schistosoma japonicum isolate Anhui full length mRNA clone SJFCE3909.019|FSE001-P00032-O09, complete sequence
CUST_653_PI420046723	FN323906.1	emb|FN323906.1|gi|226483922	GCTTCAGAAAACGTTGGCAGTAATTTTAGCTTATCTGGGTAATCTACTTTCAATTACGAT	Schistosoma japonicum isolate Anhui full length mRNA clone SJFCE3909.020|FSE001-P00022-D16, complete sequence
CUST_654_PI420046723	FN323907.1	emb|FN323907.1|gi|226483924	GGAAGTGATGACGATGTTGTTTATGTGAAATCCCTTAGAAAAATGTTGGAGGTAATTTTG	Schistosoma japonicum isolate Anhui full length mRNA clone SJFCE3909.021|FSE001-P00031-C20, complete sequence
CUST_655_PI420046723	FN323908.1	emb|FN323908.1|gi|226483926	GGTGATTCATATAAAACAGACGAAATGACAGCTTCATACAACGAAACAGATCAATCAAGT	Schistosoma japonicum isolate Anhui full length mRNA clone SJFCE3909.022|FSE001-P00006-L14, complete sequence
CUST_656_PI420046723	FN323909.1	emb|FN323909.1|gi|226483928	CATCGGAATCATCAAACATGACAATGGATGATTCAAATGAATCAGCTGATATAACAGATG	Schistosoma japonicum isolate Anhui full length mRNA clone SJFCE3909.023|FSE001-P00001-K10, complete sequence
CUST_657_PI420046723	FN323910.1	emb|FN323910.1|gi|226483930	CATCGGAATCATCAAACATGACAATGGATGATTCAAATGAATCAGCTGATATAACAGATG	Schistosoma japonicum isolate Anhui full length mRNA clone SJFCE3909.024|FSE001-P00011-B06, complete sequence
CUST_658_PI420046723	FN323911.1	emb|FN323911.1|gi|226483932	CATCGGAATCATCAAACATGACAATGGATGATTCAAATGAATCAGCTGATATAACAGATG	Schistosoma japonicum isolate Anhui full length mRNA clone SJFCE3909.025|FSE001-P00026-L22, complete sequence
CUST_659_PI420046723	FN323913.1	emb|FN323913.1|gi|226483936	CATCGGAATCATCAAACATGACAATGGATGATTCAAATGAATCAGCTGATATAACAGATG	Schistosoma japonicum isolate Anhui full length mRNA clone SJFCE3909.027|FSE001-P00029-F19, complete sequence
CUST_660_PI420046723	FN323914.1	emb|FN323914.1|gi|226483938	CATCGGAATCATCAAACATGACAATGGATGATTCAAATGAATCAGCTGATATAACAGATG	Schistosoma japonicum isolate Anhui full length mRNA clone SJFCE3909.028|FSE001-P00027-H12, complete sequence
CUST_661_PI420046723	FN323915.1	emb|FN323915.1|gi|226483940	CATCGGAATCATCAAACATGACAATGGATGATTCAAATGAATCAGCTGATATAACAGATG	Schistosoma japonicum isolate Anhui full length mRNA clone SJFCE3909.029|FSE001-P00003-G08, complete sequence
CUST_662_PI420046723	FN323916.1	emb|FN323916.1|gi|226483942	CATCGGAATCATCAAACATGACAATGGATGATTCAAATGAATCAGCTGATATAACAGATG	Schistosoma japonicum isolate Anhui full length mRNA clone SJFCE3909.030|FSE001-P00032-C06, complete sequence
CUST_663_PI420046723	FN323917.1	emb|FN323917.1|gi|226483944	GCTTCAGAAAACGTTGGCAGTAATTTTAGCTTATCTGGGTAATCTACTTTCAATTACGAT	Schistosoma japonicum isolate Anhui full length mRNA clone SJFCE3909.031|FSE_207_09_A02, complete sequence
CUST_664_PI420046723	FN323918.1	emb|FN323918.1|gi|226483946	GCTTCAGAAAACGTTGGCAGTAATTTTAGCTTATCTGGGTAATCTACTTTCAATTACGAT	Schistosoma japonicum isolate Anhui full length mRNA clone SJFCE3909.032|FSE001-P00009-E08, complete sequence
CUST_665_PI420046723	FN323919.1	emb|FN323919.1|gi|226483948	GCTTCAGAAAACGTTGGCAGTAATTTTAGCTTATCTGGGTAATCTACTTTCAATTACGAT	Schistosoma japonicum isolate Anhui full length mRNA clone SJFCE3909.033|FSE001-P00010-G05, complete sequence
CUST_666_PI420046723	FN323921.1	emb|FN323921.1|gi|226483952	GCTTCAGAAAACGTTGGCAGTAATTTTAGCTTATCTGGGTAATCTACTTTCAATTACGAT	Schistosoma japonicum isolate Anhui full length mRNA clone SJFCE3909.035|FSE001-P00013-C04, complete sequence
CUST_667_PI420046723	FN323922.1	emb|FN323922.1|gi|226483954	GGTGATTCATATAAAACAGACGAAATGACAGCTTCATACAACGAAACAGATCAATCAAGT	Schistosoma japonicum isolate Anhui full length mRNA clone SJFCE3909.037|FSE001-P00003-H07, complete sequence
CUST_668_PI420046723	FN323923.1	emb|FN323923.1|gi|226483956	GGGGATTTACTTTCGAATTCAACCATTGTCAAAACGAAGGCCAATAAAACTATGACTAAT	Schistosoma japonicum isolate Anhui full length mRNA clone SJFCE3909.038|FSE001-P00018-A03, complete sequence
CUST_669_PI420046723	FN323924.1	emb|FN323924.1|gi|226483958	GGTGATTCATATAAAACAGACGAAATGACAGCTTCATACAACGAAACAGATCAATCAAGT	Schistosoma japonicum isolate Anhui full length mRNA clone SJFCE3909.039|FSE001-P00011-I02, complete sequence
CUST_670_PI420046723	FN323925.1	emb|FN323925.1|gi|226483960	GCTTCAGAAAACGTTGGCAGTAATTTTAGCTTATCTGGGTAATCTACTTTCAATTACGAT	Schistosoma japonicum isolate Anhui full length mRNA clone SJFCE3909.040|FSE001-P00016-K12, complete sequence
CUST_671_PI420046723	FN323929.1	emb|FN323929.1|gi|226483968	GCTTCAGAAAACGTTGGCAGTAATTTTAGCTTATCTGGGTAATCTACTTTCAATTACGAT	Schistosoma japonicum isolate Anhui full length mRNA clone SJFCE3909.044|FSE001-P00017-J16, complete sequence
CUST_672_PI420046723	FN323930.1	emb|FN323930.1|gi|226483970	GCTTCAGAAAACGTTGGCAGTAATTTTAGCTTATCTGGGTAATCTACTTTCAATTACGAT	Schistosoma japonicum isolate Anhui full length mRNA clone SJFCE3909.045|FSE001-P00018-J22, complete sequence
CUST_673_PI420046723	FN323931.1	emb|FN323931.1|gi|226483972	GCTTCAGAAAACGTTGGCAGTAATTTTAGCTTATCTGGGTAATCTACTTTCAATTACGAT	Schistosoma japonicum isolate Anhui full length mRNA clone SJFCE3909.046|FSE001-P00020-G06, complete sequence
CUST_674_PI420046723	FN323933.1	emb|FN323933.1|gi|226483976	GCTTCAGAAAACGTTGGCAGTAATTTTAGCTTATCTGGGTAATCTACTTTCAATTACGAT	Schistosoma japonicum isolate Anhui full length mRNA clone SJFCE3909.048|FSE001-P00029-G13, complete sequence
CUST_675_PI420046723	FN323934.1	emb|FN323934.1|gi|226483978	GCTTCAGAAAACGTTGGCAGTAATTTTAGCTTATCTGGGTAATCTACTTTCAATTACGAT	Schistosoma japonicum isolate Anhui full length mRNA clone SJFCE3909.049|FSE001-P00030-G18, complete sequence
CUST_676_PI420046723	FN323935.1	emb|FN323935.1|gi|226483980	GCTTCAGAAAACGTTGGCAGTAATTTTAGCTTATCTGGGTAATCTACTTTCAATTACGAT	Schistosoma japonicum isolate Anhui full length mRNA clone SJFCE3909.050|FSE001-P00024-G11, complete sequence
CUST_677_PI420046723	FN323936.1	emb|FN323936.1|gi|226483982	GCTTCAGAAAACGTTGGCAGTAATTTTAGCTTATCTGGGTAATCTACTTTCAATTACGAT	Schistosoma japonicum isolate Anhui full length mRNA clone SJFCE3909.051|FSE001-P00004-G01, complete sequence
CUST_678_PI420046723	FN323937.1	emb|FN323937.1|gi|226483984	GGTGATTCATATAAAACAGACGAAATGACAGCTTCATACAACGAAACAGATCAATCAAGT	Schistosoma japonicum isolate Anhui full length mRNA clone SJFCE3909.052|FSE001-P00018-O08, complete sequence
CUST_679_PI420046723	FN323938.1	emb|FN323938.1|gi|226483986	GCTTCAGAAAACGTTGGCAGTAATTTTAGCTTATCTGGGTAATCTACTTTCAATTACGAT	Schistosoma japonicum isolate Anhui full length mRNA clone SJFCE3909.053|FSE001-P00002-M04, complete sequence
CUST_680_PI420046723	FN323939.1	emb|FN323939.1|gi|226483988	GGTGATTCATATAAAACAGACGAAATGACAGCTTCATACAACGAAACAGATCAATCAAGT	Schistosoma japonicum isolate Anhui full length mRNA clone SJFCE3909.054|FSE001-P00010-O10, complete sequence
CUST_681_PI420046723	FN323941.1	emb|FN323941.1|gi|226483992	GCTTCAGAAAACGTTGGCAGTAATTTTAGCTTATCTGGGTAATCTACTTTCAATTACGAT	Schistosoma japonicum isolate Anhui full length mRNA clone SJFCE3909.056|FSE001-P00001-N18, complete sequence
CUST_682_PI420046723	FN323942.1	emb|FN323942.1|gi|226483994	GCTTCAGAAAACGTTGGCAGTAATTTTAGCTTATCTGGGTAATCTACTTTCAATTACGAT	Schistosoma japonicum isolate Anhui full length mRNA clone SJFCE3909.057|FSE001-P00001-N19, complete sequence
CUST_683_PI420046723	FN323944.1	emb|FN323944.1|gi|226483998	GCTTCAGAAAACGTTGGCAGTAATTTTAGCTTATCTGGGTAATCTACTTTCAATTACGAT	Schistosoma japonicum isolate Anhui full length mRNA clone SJFCE3909.059|FSE001-P00034-K09, complete sequence
CUST_1007_PI420046723	FN324231.1	emb|FN324231.1|gi|257208542	TATCCAGACGCCAGTGTTTCTTTGATATCTGAGTTGCATTTTACTTTGTGAATAAAACAG	Schistosoma japonicum isolate Anhui full length mRNA clone SJFCE3917.005|FSE001-P00009-M16, complete sequence
CUST_1008_PI420046723	FN324232.1	emb|FN324232.1|gi|257208544	TATCCAGACGCCAGTGTTTCTTTGATATCTGAGTTGCATTTTACTTTGTGAATAAAACAG	Schistosoma japonicum isolate Anhui full length mRNA clone SJFCE3917.006|FSE001-P00013-O09, complete sequence
CUST_1009_PI420046723	FN324233.1	emb|FN324233.1|gi|257208546	CGCTGTGACAAATAAATAATCAGAATACAAGTACATAATCCAGACGCCAGTGTTTCTTTA	Schistosoma japonicum isolate Anhui full length mRNA clone SJFCE3917.007|FSE001-P00015-L24, complete sequence
CUST_1010_PI420046723	FN324234.1	emb|FN324234.1|gi|257208548	CGGTGTCGCATCGAATTTAAATCTCAACAATTCAAATGATTCATCTATTGCGGAATGCCT	Schistosoma japonicum isolate Anhui full length mRNA clone SJFCE3917.008|FSE001-P00014-H20, complete sequence
CUST_1011_PI420046723	FN324235.1	emb|FN324235.1|gi|257208550	CGGTGTCGCATCGAATTTAAATCTCAACAATTCAAATGATTCATCTATTGCGGAATGCCT	Schistosoma japonicum isolate Anhui full length mRNA clone SJFCE3917.009|FSE001-P00023-M09, complete sequence
CUST_1012_PI420046723	FN324932.1	emb|FN324932.1|gi|257211044	CACTTTTGTTTATTGGTTTCGAAATTCTGGCAGATGCACCTCCTGATCTTGCTAGCTTGT	Schistosoma japonicum isolate Anhui full length mRNA clone SJFCE3924.015|FSE001-P00015-M11, complete sequence
CUST_1013_PI420046723	FN324933.1	emb|FN324933.1|gi|257211046	CACTTTTGTTTATTGGTTTCGAAATTCTGGCAGATGCACCTCCTGATCTTGCTAGCTTGT	Schistosoma japonicum isolate Anhui full length mRNA clone SJFCE3924.090|FSE001-P00018-G07, complete sequence
CUST_1034_PI420046723	FN326656.1	emb|FN326656.1|gi|257216349	AATTGGACAAATATTTCCAATAGAGAGTATTATTCGAGGTGTTGATATCCCAGCTCACTG	Schistosoma japonicum isolate Anhui full length mRNA clone SJFCE4318|FSE_038_22_F03, complete sequence
CUST_1035_PI420046723	FN326658.1	emb|FN326658.1|gi|257216353	GCAATGACGTTTTCGAATTAAAGGAGTCAGTCTTTCCCGAAACTATGATTAAATTTATGC	Schistosoma japonicum isolate Anhui full length mRNA clone SJFCE4322|FSE_040_23_G03, complete sequence
CUST_1036_PI420046723	FN326662.1	emb|FN326662.1|gi|257216361	CTGTGCCCTAGGATTAACAATTATTCCTCGTAATTAACAGACCATACAACTGTTACTCAA	Schistosoma japonicum isolate Anhui full length mRNA clone SJFCE4328|FSE_045_55_G07, complete sequence
CUST_1037_PI420046723	FN326665.1	emb|FN326665.1|gi|257216367	ATGAACGGTTTCACAATTGTATTTGTTTCTACTCCTTTGAATTCCCGTCCCGAAATTTTT	Schistosoma japonicum isolate Anhui full length mRNA clone SJFCE4338|FSE_053_07_G01, complete sequence
CUST_1038_PI420046723	FN326670.1	emb|FN326670.1|gi|257216377	GGATATGAACTCTATGTACAAACTTCTGCACATAAAACCTGAGAAATAACAAGTGCTGTT	Schistosoma japonicum isolate Anhui full length mRNA clone SJFCE4346|FSE_056_52_D07, complete sequence
CUST_1039_PI420046723	FN326675.1	emb|FN326675.1|gi|257216387	GGAACGCCCAACCACCCAGGCATTAAATATATTTTATAATACATTATGGTTTAGATGCAT	Schistosoma japonicum isolate Anhui full length mRNA clone SJFCE4363|FSE_073_81_A11, complete sequence
CUST_1040_PI420046723	FN326677.1	emb|FN326677.1|gi|257216391	GCGCACTACATTGGTCACTGGTCAATTGATATTTCAACTGATTACGTATTAGAAACAATA	Schistosoma japonicum isolate Anhui full length mRNA clone SJFCE4365|FSE_075_48_H06, complete sequence
CUST_1041_PI420046723	FN326681.1	emb|FN326681.1|gi|257216399	GGTCAACGTGGAAAAATGTATTACCAACACGGTAGGAAATGATCATTTTTATATGATGAC	Schistosoma japonicum isolate Anhui full length mRNA clone SJFCE4381|FSE_082_41_A06, complete sequence
CUST_1042_PI420046723	FN326682.1	emb|FN326682.1|gi|257216401	TTGGATCGGCATCCAATCACAAAATTTCCACTTCCATCAATCTGTGAAATATATCACAAA	Schistosoma japonicum isolate Anhui full length mRNA clone SJFCE4382|FSE_082_42_B06, complete sequence
CUST_1043_PI420046723	FN326685.1	emb|FN326685.1|gi|257216407	GAAGTACAAGTTAGTATATGGCCTGAACATGTTCGTCGTGAATGTGAAGAGAATAATATA	Schistosoma japonicum isolate Anhui full length mRNA clone SJFCE4392|FSE_085_84_D11, complete sequence
CUST_1044_PI420046723	FN326699.1	emb|FN326699.1|gi|257216435	TTTTGAACGATGCTTTTTGTAGTTCTCCATGTTTCAGCTCTACACAATACAGCTGTCTTG	Schistosoma japonicum isolate Anhui full length mRNA clone SJFCE4437|FSE_113_64_H08, complete sequence
CUST_1045_PI420046723	FN326701.1	emb|FN326701.1|gi|257216439	CCGTTTCGGCTGATCACACAATGCAATTCAGTGTACTGAACATAAATAAATCATTACTTT	Schistosoma japonicum isolate Anhui full length mRNA clone SJFCE4442|FSE_117_55_G07, complete sequence
CUST_1046_PI420046723	FN326702.1	emb|FN326702.1|gi|257216441	CTCACGGTAGGTTAATTCAGTTGATTTGACGACAATGTAAAATGTATGTTGACTTACTTG	Schistosoma japonicum isolate Anhui full length mRNA clone SJFCE4446|FSE_120_13_E02, complete sequence
CUST_1047_PI420046723	FN326703.1	emb|FN326703.1|gi|257216443	ACGTGTAACATCAGACCAGGCAATACTGAAACGCATTGATTATTAACATTCCGAATTGAA	Schistosoma japonicum isolate Anhui full length mRNA clone SJFCE4449|FSE_123_21_E03, complete sequence
CUST_1048_PI420046723	FN326707.1	emb|FN326707.1|gi|257216451	GAAGTACAAGTTAGTATATGGCCTGAACATGTTCGTCGTGAATGTGAAGAGAATAATATA	Schistosoma japonicum isolate Anhui full length mRNA clone SJFCE4457|FSE_128_02_B01, complete sequence
CUST_1049_PI420046723	FN326709.1	emb|FN326709.1|gi|257216455	AAGATAAAAAGCCAAAGGTTGCACCTATTGATTACGACGAGTATTAAGCCAAAGAACACA	Schistosoma japonicum isolate Anhui full length mRNA clone SJFCE4461|FSE_131_76_D10, complete sequence
CUST_1050_PI420046723	FN326713.1	emb|FN326713.1|gi|257216463	GTTAAAGACAGGTGGCTCTTACGCTGCACATTGTGTTTTTTATATTTTTGATGCCTTAAA	Schistosoma japonicum isolate Anhui full length mRNA clone SJFCE4473|FSE_140_03_C01, complete sequence
CUST_1051_PI420046723	FN326719.1	emb|FN326719.1|gi|257216475	TCGAGAGTTGAACAGTTCTAAAGTAGCTGCTTGACTGCTCAAATTAAATTGTGATAACAC	Schistosoma japonicum isolate Anhui full length mRNA clone SJFCE4492|FSE_157_44_D06, complete sequence
CUST_822_PI420046723	FN326724.1	emb|FN326724.1|gi|257205593	GCATAACTCGAATAAATGATGCCTAGAAGAAATGAGAACTTTTGGTTTCTATGAACAGAG	Schistosoma japonicum isolate Anhui full length mRNA clone SJFCE4498|FSE_161_41_A06, complete sequence
CUST_823_PI420046723	FN326729.1	emb|FN326729.1|gi|257205603	AACGATCAAAACGAATGAGTGTTTTTGAAGCTCGATGATGGAAATACTATTTCCAATTGG	Schistosoma japonicum isolate Anhui full length mRNA clone SJFCE4510|FSE_169_65_A09, complete sequence
CUST_824_PI420046723	FN326730.1	emb|FN326730.1|gi|257205605	CACTCAACCTTAATCAAGTGTATTTAGTCTACGTTAATACGTATTTCAAACGTTCGATGG	Schistosoma japonicum isolate Anhui full length mRNA clone SJFCE4515|FSE_171_75_C10, complete sequence
CUST_825_PI420046723	FN326732.1	emb|FN326732.1|gi|257205609	TGGACAGTTATCTTACTACTACTATGTTTAGTAGGGTACAGAAATCTTTCGAAGCTCAAA	Schistosoma japonicum isolate Anhui full length mRNA clone SJFCE4521|FSE_173_59_C08, complete sequence
CUST_826_PI420046723	FN326734.1	emb|FN326734.1|gi|257205613	TGATATCCTGCACTCTGGTTAACGTAGTGGAATTGACTAGAAGACGATCTCACGAAAAAA	Schistosoma japonicum isolate Anhui full length mRNA clone SJFCE4523|FSE_174_79_G10, complete sequence
CUST_827_PI420046723	FN326736.1	emb|FN326736.1|gi|257205617	CATTATCCAGATTTCTGTACACAACTCATCTAGTCCAGTCTGTAATTTGTTTTGTATGCT	Schistosoma japonicum isolate Anhui full length mRNA clone SJFCE4533|FSE_180_55_G07, complete sequence
CUST_828_PI420046723	FN326744.1	emb|FN326744.1|gi|257205633	CAACCCACATTTGCCACAAAAAATCTCATTCCATTATAATTCGAATAATGAGTGGGTGTA	Schistosoma japonicum isolate Anhui full length mRNA clone SJFCE4549|FSE_189_47_G06, complete sequence
CUST_829_PI420046723	FN326756.1	emb|FN326756.1|gi|257205657	CAACGAGAATGCATTTTCACAATTGTACTGTCACATTGAAGCGTCAGATATCAATAAGTT	Schistosoma japonicum isolate Anhui full length mRNA clone SJFCE4578|FSE_210_47_G06, complete sequence
CUST_830_PI420046723	FN326757.1	emb|FN326757.1|gi|257205659	AGATTTAGCGTTGGCTAATCATTTTCCCGACTTGGCAGATGTAATTCGTAGAGAAGCAAA	Schistosoma japonicum isolate Anhui full length mRNA clone SJFCE4579|FSE_211_29_E04, complete sequence
CUST_831_PI420046723	FN326761.1	emb|FN326761.1|gi|257205667	GAAGAATTGGAGTTTTGGGCAGTGGTTAGTTTATTTAGTGAACTATTTGCATCATTGAGT	Schistosoma japonicum isolate Anhui full length mRNA clone SJFCE4586|FSE_223_94_F12, complete sequence
CUST_832_PI420046723	FN326772.1	emb|FN326772.1|gi|257205689	CGTTGTTTGCAAGCTCAAACACCCAACATTGGTCCTCATTAATTTTCATTTCGTTGTTTA	Schistosoma japonicum isolate Anhui full length mRNA clone SJFCE4625|FSE001-P00001-J07, complete sequence
CUST_833_PI420046723	FN326776.1	emb|FN326776.1|gi|257205697	GGTTCATAGTAATAGTGTGTGTAGGAATATCACATTTAGTCAAATGGTTGTACACATCCG	Schistosoma japonicum isolate Anhui full length mRNA clone SJFCE4636|FSE001-P00002-B02, complete sequence
CUST_834_PI420046723	FN326782.1	emb|FN326782.1|gi|257205709	TGTGGAATTATATCGACGACAAAGAAGAATGACTGATAGAATACACGCAACATGCAAAAT	Schistosoma japonicum isolate Anhui full length mRNA clone SJFCE4654|FSE001-P00002-L07, complete sequence
CUST_835_PI420046723	FN326784.1	emb|FN326784.1|gi|257205713	CGTTGTTTGCAAGCTCAAACACCCAACATTGGTCCTCATTAATTTTCATTTCGTTGTTTA	Schistosoma japonicum isolate Anhui full length mRNA clone SJFCE4656|FSE001-P00002-M17, complete sequence
CUST_836_PI420046723	FN326787.1	emb|FN326787.1|gi|257205719	AATTAAGATAAACACGAAATCAGGCATAGTCTAGTCGACTTCAATACGTTCGTTGAAATG	Schistosoma japonicum isolate Anhui full length mRNA clone SJFCE4663|FSE001-P00003-A11, complete sequence
CUST_837_PI420046723	FN326788.1	emb|FN326788.1|gi|257205721	CTCATTGGACGCATGCAATAAATTTTGTAATAACAAAAATGCGTGGTGCATAAAAGCTGT	Schistosoma japonicum isolate Anhui full length mRNA clone SJFCE4664|FSE001-P00003-B02, complete sequence
CUST_838_PI420046723	FN326789.1	emb|FN326789.1|gi|257205723	AACGAAGAGCATCACATAATCCTACAAATATGTCATCAAACTACCAGTCAAGCAAACAAT	Schistosoma japonicum isolate Anhui full length mRNA clone SJFCE4665|FSE001-P00003-C09, complete sequence
CUST_839_PI420046723	FN326794.1	emb|FN326794.1|gi|257205733	CATCGGAATCATCAAACATGACAATGGATGATTCAAATGAATCAGCTGATATAACAGATG	Schistosoma japonicum isolate Anhui full length mRNA clone SJFCE4672|FSE001-P00003-H17, complete sequence
CUST_840_PI420046723	FN326796.1	emb|FN326796.1|gi|257205737	AGGCATAGTCAGGTCGATTTCAATGCATTCGCTGAAATGTGTGGATTGATTTGCTGAATT	Schistosoma japonicum isolate Anhui full length mRNA clone SJFCE4674|FSE001-P00003-K06, complete sequence
CUST_841_PI420046723	FN326798.1	emb|FN326798.1|gi|257205741	ACCATTACTGCCTGAAAGATAAATGAGATGATCATAAACTGAAGCATCGTGAAGTGGAAT	Schistosoma japonicum isolate Anhui full length mRNA clone SJFCE4677|FSE001-P00003-M10, complete sequence
CUST_842_PI420046723	FN326802.1	emb|FN326802.1|gi|257205749	TCCGATGACAGCGATTAGCTTCGTCTTTGTACAGAGCATATAATAAACTGTATATTTCCG	Schistosoma japonicum isolate Anhui full length mRNA clone SJFCE4685|FSE001-P00004-B12, complete sequence
CUST_843_PI420046723	FN326804.1	emb|FN326804.1|gi|257205753	TTCAATGCATTCGCTAAAATGTGTGGATTGATTTGCTGAATTACCTGGAATTTGTCGATT	Schistosoma japonicum isolate Anhui full length mRNA clone SJFCE4688|FSE001-P00004-D01, complete sequence
CUST_844_PI420046723	FN326806.1	emb|FN326806.1|gi|257205757	GGACAATATAGAGCACAGGAAGATAGATTGATTTAAACAAACTGTTCTAACGCTGATCAA	Schistosoma japonicum isolate Anhui full length mRNA clone SJFCE4691|FSE001-P00004-E04, complete sequence
CUST_845_PI420046723	FN326809.1	emb|FN326809.1|gi|257205763	CGTTGTTTGCAAGCTCAAACACCCAACATTGGTCCTCATTAATTTTCATTTCGTTGTTTA	Schistosoma japonicum isolate Anhui full length mRNA clone SJFCE4695|FSE001-P00004-F03, complete sequence
CUST_846_PI420046723	FN326815.1	emb|FN326815.1|gi|257205775	CTGGGATTTGTCGAACACTCACTTGAATTTAATAACTTGCATCATTTGTCAGTCAGCATC	Schistosoma japonicum isolate Anhui full length mRNA clone SJFCE4708|FSE001-P00004-N13, complete sequence
CUST_847_PI420046723	FN326816.1	emb|FN326816.1|gi|257205777	GTGTGAAGAAAAGTCTTATCTTGGCGAGAAAAGTTGTAATAACGACTGTAACAGAATTTC	Schistosoma japonicum isolate Anhui full length mRNA clone SJFCE4709|FSE001-P00004-N14, complete sequence
CUST_848_PI420046723	FN326817.1	emb|FN326817.1|gi|257205779	CCGGTTTGCAACACACTCCACAATTCGCTTTTATCACCATCCGAATTCTAATTGATGTTT	Schistosoma japonicum isolate Anhui full length mRNA clone SJFCE4710|FSE001-P00004-P04, complete sequence
CUST_849_PI420046723	FN326818.1	emb|FN326818.1|gi|257205781	GTGGCAGCATTCGCATTCGCTATCCTTCAAATATTAAGTATTGTTTTTACTGTCTGTATT	Schistosoma japonicum isolate Anhui full length mRNA clone SJFCE4711|FSE001-P00005-A17, complete sequence
CUST_850_PI420046723	FN326821.1	emb|FN326821.1|gi|257205787	GAAAACGTATTCGAGTCATGCTGTACCCTTCTCGAGTATAATAAAGTAAACAAATGTGGT	Schistosoma japonicum isolate Anhui full length mRNA clone SJFCE4717|FSE001-P00005-H05, complete sequence
CUST_851_PI420046723	FN326823.1	emb|FN326823.1|gi|257205791	CAATACCTTCTTAACTGCCTATAAAACAGACTTTTCCATTCATACTTGTAACATATGCCG	Schistosoma japonicum isolate Anhui full length mRNA clone SJFCE4723|FSE001-P00005-I23, complete sequence
CUST_852_PI420046723	FN326824.1	emb|FN326824.1|gi|257205793	GAGGTTTAGTTGTTTCGCCAAAGGACTATTCGACTAAGTACCGATATTAAATGTTTTTCT	Schistosoma japonicum isolate Anhui full length mRNA clone SJFCE4724|FSE001-P00005-J03, complete sequence
CUST_853_PI420046723	FN326825.1	emb|FN326825.1|gi|257205795	GTCAAGTCGATTTCAATGCATTTGCTAAAATGTGTGGATTAATTTGCTGAATTACCTGGA	Schistosoma japonicum isolate Anhui full length mRNA clone SJFCE4726|FSE001-P00005-J11, complete sequence
CUST_854_PI420046723	FN326833.1	emb|FN326833.1|gi|257205811	CAGTCTAGATCAGCTTCAGTCTATAACAAACCAACAGGAAGATATAACTTCATCCTAATT	Schistosoma japonicum isolate Anhui full length mRNA clone SJFCE4744|FSE001-P00006-K05, complete sequence
CUST_855_PI420046723	FN326838.1	emb|FN326838.1|gi|257205821	TCATGGGTTGAAATGAAGCCTCAATTATTTTCATTTCGAAGAAGTGTTTCAGAGAAGAAC	Schistosoma japonicum isolate Anhui full length mRNA clone SJFCE4753|FSE001-P00007-B14, complete sequence
CUST_856_PI420046723	FN326839.1	emb|FN326839.1|gi|257205823	CAAGTGGTTAATTTTGACAGTTTTGTTCTCCCGCTTTTGAGTGTAGATTGTACATTTTTC	Schistosoma japonicum isolate Anhui full length mRNA clone SJFCE4756|FSE001-P00007-C21, complete sequence
CUST_857_PI420046723	FN326842.1	emb|FN326842.1|gi|257205829	CCCTGGTTTGGCAACTGATAATCAAACAGTGTATGTATTCAAAAGACATTATCACTGTTT	Schistosoma japonicum isolate Anhui full length mRNA clone SJFCE4760|FSE001-P00007-D20, complete sequence
CUST_858_PI420046723	FN326843.1	emb|FN326843.1|gi|257205831	GCTTCAACACTTTAGATAGAACACACTGTTTTCATACAAACATTGAGTGTCTTCGAAAGT	Schistosoma japonicum isolate Anhui full length mRNA clone SJFCE4762|FSE001-P00007-G10, complete sequence
CUST_859_PI420046723	FN326845.1	emb|FN326845.1|gi|257205835	TTGTCTGTCAGCGAAAGTGTGCTAGCATTACAAAATGCAAGGAGGGTTGCGATAAAGAGT	Schistosoma japonicum isolate Anhui full length mRNA clone SJFCE4767|FSE001-P00007-K02, complete sequence
CUST_860_PI420046723	FN326847.1	emb|FN326847.1|gi|257205839	CACTGGAGAAGGACGAAGTTAAAACTGTAGTTGTTAAATCACTGTAATACAGAGATCAAA	Schistosoma japonicum isolate Anhui full length mRNA clone SJFCE4772|FSE001-P00007-N08, complete sequence
CUST_861_PI420046723	FN326853.1	emb|FN326853.1|gi|257205851	AGGCATAGTCAGGTCGATTTCAATGCATTCGCTGAAATGTGTGGATTGATTTGCTGAATT	Schistosoma japonicum isolate Anhui full length mRNA clone SJFCE4782|FSE001-P00008-C22, complete sequence
CUST_862_PI420046723	FN326855.1	emb|FN326855.1|gi|257205855	CTGAAAATGGCATTGCAAAAATTATCCAGTTAAGGATGATAAGATGGTCTGAATCGATTG	Schistosoma japonicum isolate Anhui full length mRNA clone SJFCE4785|FSE001-P00008-F08, complete sequence
CUST_863_PI420046723	FN326856.1	emb|FN326856.1|gi|257205857	TACCTGGGATTTGTCGAACACTCACTTGAATTTAATAATTTGCATCATTTATCAGTCAGC	Schistosoma japonicum isolate Anhui full length mRNA clone SJFCE4787|FSE001-P00008-F15, complete sequence
CUST_864_PI420046723	FN326858.1	emb|FN326858.1|gi|257205861	CATCGGAATCATCAAACATGACAATGGATGATTCAAATGAATCAGCTGATATAACAGATG	Schistosoma japonicum isolate Anhui full length mRNA clone SJFCE4792|FSE001-P00008-I16, complete sequence
CUST_865_PI420046723	FN326861.1	emb|FN326861.1|gi|257205867	GATACGTATAGTTGGATTTATTAGTATAGATGTTCGTCATTTCTGATCTGTGGCTTGGAA	Schistosoma japonicum isolate Anhui full length mRNA clone SJFCE4796|FSE001-P00008-M15, complete sequence
CUST_866_PI420046723	FN326863.1	emb|FN326863.1|gi|257205871	GATGAAGTTAAGAGGGTATTTTCCCCCAGTCAATACTGAAACACATTGATTATTACATTC	Schistosoma japonicum isolate Anhui full length mRNA clone SJFCE4804|FSE001-P00009-B12, complete sequence
CUST_867_PI420046723	FN326864.1	emb|FN326864.1|gi|257205873	TAACGAACCCCGATTTACTGCATCATGATTCTCAGATAGTGAAAACTGTTTGAGTAGCAG	Schistosoma japonicum isolate Anhui full length mRNA clone SJFCE4807|FSE001-P00009-D21, complete sequence
CUST_868_PI420046723	FN326868.1	emb|FN326868.1|gi|257205881	GAAAACGTATTCGAGTCATGCTGTACCCTTCTCGAGTATAATAAAGTAAACAAATGTGGT	Schistosoma japonicum isolate Anhui full length mRNA clone SJFCE4814|FSE001-P00009-J18, complete sequence
CUST_869_PI420046723	FN326869.1	emb|FN326869.1|gi|257205883	GTGGCAGCATTCGCATTCGCTATCCTTCAAATATTAAGTATTGTTTTTACTGTCTGTATT	Schistosoma japonicum isolate Anhui full length mRNA clone SJFCE4816|FSE001-P00009-K08, complete sequence
CUST_870_PI420046723	FN326871.1	emb|FN326871.1|gi|257205887	AGTGCCTTCGAACTACGGCAAAATTATGCTAAGGATGAAAGTAAATTATCGACTCAATAA	Schistosoma japonicum isolate Anhui full length mRNA clone SJFCE4824|FSE001-P00010-B01, complete sequence
CUST_871_PI420046723	FN326873.1	emb|FN326873.1|gi|257205891	GTCGCAGCTTAATCCACTTCATATTGAAGTAGTTGATTTTTCAGATGGATGTGGTCTGAA	Schistosoma japonicum isolate Anhui full length mRNA clone SJFCE4827|FSE001-P00010-E12, complete sequence
CUST_872_PI420046723	FN326874.1	emb|FN326874.1|gi|257205893	ACGGTTTTCAGAAATGTATGCATGATAGTGAAAACTGTTTGAGTAGCAGGTAAATTTACG	Schistosoma japonicum isolate Anhui full length mRNA clone SJFCE4829|FSE001-P00010-F22, complete sequence
CUST_873_PI420046723	FN326876.1	emb|FN326876.1|gi|257205897	CACTGGAGAAGGACGAAGTTAAAACTGTAGTTGTTAAATCACTGTAATACAGAGATCAAA	Schistosoma japonicum isolate Anhui full length mRNA clone SJFCE4833|FSE001-P00010-G20, complete sequence
CUST_874_PI420046723	FN326877.1	emb|FN326877.1|gi|257205899	TTTACAAAATGCAAGGAGGGTTGCGATAAAGAGTGTATACCAAAAGATGTATGCTTTAAC	Schistosoma japonicum isolate Anhui full length mRNA clone SJFCE4834|FSE001-P00010-H12, complete sequence
CUST_875_PI420046723	FN326879.1	emb|FN326879.1|gi|257205903	CACTGGAGAAGGACGAAGTTAAAACTGTAGTTGTTAAATCACTGTAATACAGAGATCAAA	Schistosoma japonicum isolate Anhui full length mRNA clone SJFCE4838|FSE001-P00010-N10, complete sequence
CUST_876_PI420046723	FN326880.1	emb|FN326880.1|gi|257205905	CGTTGTTTGCAAGCTCAAACACCCAACATTGGTCCTCATTAATTTTCATTTCGTTGTTTA	Schistosoma japonicum isolate Anhui full length mRNA clone SJFCE4841|FSE001-P00010-P03, complete sequence
CUST_877_PI420046723	FN326884.1	emb|FN326884.1|gi|257205913	GATCCCCTATCAATATTCATATTCCAGTCACTTCACACCAATAACCATACACAAGATAAA	Schistosoma japonicum isolate Anhui full length mRNA clone SJFCE4847|FSE001-P00011-C08, complete sequence
CUST_878_PI420046723	FN326888.1	emb|FN326888.1|gi|257205921	GAAAACGTATTCGAGTCATGCTGTACCCTTCTCGAGTATAATAAAGTAAACAAATGTGGT	Schistosoma japonicum isolate Anhui full length mRNA clone SJFCE4856|FSE001-P00011-G24, complete sequence
CUST_879_PI420046723	FN326892.1	emb|FN326892.1|gi|257205929	CTGAAGGATAATTAAGATAAACACGAAATCAGGCATAGTCTAGTCGACTTCGATACGTTC	Schistosoma japonicum isolate Anhui full length mRNA clone SJFCE4861|FSE001-P00011-K24, complete sequence
CUST_880_PI420046723	FN326896.1	emb|FN326896.1|gi|257205937	GATGAAGTTAAGAGGGTATTTTCCCCCAGTCAATACTGAAACACATTGATTATTACATTC	Schistosoma japonicum isolate Anhui full length mRNA clone SJFCE4868|FSE001-P00011-O12, complete sequence
CUST_881_PI420046723	FN326900.1	emb|FN326900.1|gi|257205945	GACTCTGACCACAAAAAGAAGTAACTGTCATCAATATGACAAGAATGTGACATTGATTCA	Schistosoma japonicum isolate Anhui full length mRNA clone SJFCE4877|FSE001-P00012-D20, complete sequence
CUST_882_PI420046723	FN326902.1	emb|FN326902.1|gi|257205949	GATAGTGTGTAGGTTAGACACAAGGTTGATGTCATACTGTCAGTTATAAGAATGATTATG	Schistosoma japonicum isolate Anhui full length mRNA clone SJFCE4884|FSE001-P00012-H03, complete sequence
CUST_883_PI420046723	FN326906.1	emb|FN326906.1|gi|257205957	CGTTGTTTGCAAGCTCAAACACCCAACATTGGTCCTCATTAATTTTCATTTCGTTGTTTA	Schistosoma japonicum isolate Anhui full length mRNA clone SJFCE4890|FSE001-P00012-M14, complete sequence
CUST_884_PI420046723	FN326908.1	emb|FN326908.1|gi|257205961	CACTGGAGAAGGACGAAGTTAAAACTGTAGTTGTTAAATCACTGTAATACAGAGATCAAA	Schistosoma japonicum isolate Anhui full length mRNA clone SJFCE4895|FSE001-P00013-B01, complete sequence
CUST_885_PI420046723	FN326909.1	emb|FN326909.1|gi|257205963	TACCTGGGATTTGTCGAACACTCATTAGAATTTAATAATTTGCATCATTTGTCAGTCAGC	Schistosoma japonicum isolate Anhui full length mRNA clone SJFCE4899|FSE001-P00013-D08, complete sequence
CUST_886_PI420046723	FN326912.1	emb|FN326912.1|gi|257205969	CACCTGGGATTTGTCGAACACTCACTTGAATTTAATAATTTGCATCATTTATCAGTCAGC	Schistosoma japonicum isolate Anhui full length mRNA clone SJFCE4908|FSE001-P00013-M12, complete sequence
CUST_887_PI420046723	FN326916.1	emb|FN326916.1|gi|257205977	CCCTTTAATACCTCTTATCCATTTAATTGACCATATTATTGGCACACCTAGTTTTGAACG	Schistosoma japonicum isolate Anhui full length mRNA clone SJFCE4913|FSE001-P00013-O15, complete sequence
CUST_888_PI420046723	FN326921.1	emb|FN326921.1|gi|257205987	TCTCTTGTGCTTTGTAATAATGTAAAATCCCTCATTAGTTCTCTGTGTGGTCTGATTTTG	Schistosoma japonicum isolate Anhui full length mRNA clone SJFCE4926|FSE001-P00014-E05, complete sequence
CUST_889_PI420046723	FN326925.1	emb|FN326925.1|gi|257205995	TTCAATGCATTCGCTAAAATGTGTGGATTGATTTGCTGAATTACCTGGAATTTGTCGATT	Schistosoma japonicum isolate Anhui full length mRNA clone SJFCE4934|FSE001-P00014-I10, complete sequence
CUST_890_PI420046723	FN326928.1	emb|FN326928.1|gi|257206001	GGACAATATAGAGCACAGGAAGATAGATTGATTTAAACAAACTGTTCTAACGCTGATCAA	Schistosoma japonicum isolate Anhui full length mRNA clone SJFCE4941|FSE001-P00014-K18, complete sequence
CUST_891_PI420046723	FN326931.1	emb|FN326931.1|gi|257206007	GATAGTGAAAACTGTTTGAGTGGCAGATCAAAGTAAACAAATGCTGTCGTTATTTACAAG	Schistosoma japonicum isolate Anhui full length mRNA clone SJFCE4946|FSE001-P00014-M08, complete sequence
CUST_892_PI420046723	FN326934.1	emb|FN326934.1|gi|257206013	GAAAACGTATTCGAGTCATGCTGTACCCTTCTCGAGTATAATAAAGTAAACAAATGTGGT	Schistosoma japonicum isolate Anhui full length mRNA clone SJFCE4952|FSE001-P00014-O16, complete sequence
CUST_893_PI420046723	FN326936.1	emb|FN326936.1|gi|257206017	CGTTGTTTGCAAGCTCAAACACCCAACATTGGTCCTCATTAATTTTCATTTCGTTGTTTA	Schistosoma japonicum isolate Anhui full length mRNA clone SJFCE4955|FSE001-P00015-A04, complete sequence
CUST_894_PI420046723	FN326937.1	emb|FN326937.1|gi|257206019	CATTAAAGTAATCTCCTATATCCCGTGATCTTTGATGGTATGTACTTAACTTTTCTCACC	Schistosoma japonicum isolate Anhui full length mRNA clone SJFCE4958|FSE001-P00015-B10, complete sequence
CUST_895_PI420046723	FN326939.1	emb|FN326939.1|gi|257206023	GAGGTTTAGTTGTTTCGCCAAAGGACTATTCGACTAAGTACCGATATTAAATGTTTTTCT	Schistosoma japonicum isolate Anhui full length mRNA clone SJFCE4962|FSE001-P00015-D17, complete sequence
CUST_896_PI420046723	FN326940.1	emb|FN326940.1|gi|257206025	AGTGCCTTCGAACTACGGCAAAATTATGTCAAGGATGAAAGTAAATTATCGACTCAATAA	Schistosoma japonicum isolate Anhui full length mRNA clone SJFCE4964|FSE001-P00015-E17, complete sequence
CUST_897_PI420046723	FN326943.1	emb|FN326943.1|gi|257206031	TGAGTGGCAGGTTATAAAATATGACATGTGTAGCTAGCAATATTCTGCTAGTATTGGAAT	Schistosoma japonicum isolate Anhui full length mRNA clone SJFCE4969|FSE001-P00015-G17, complete sequence
CUST_898_PI420046723	FN326947.1	emb|FN326947.1|gi|257206039	TACCTGGGATTTGTCGAACACTCATTAGAATTTAATAATTTGCATCATTTGTCAGTCAGC	Schistosoma japonicum isolate Anhui full length mRNA clone SJFCE4977|FSE001-P00015-J19, complete sequence
CUST_899_PI420046723	FN326954.1	emb|FN326954.1|gi|257206053	AATTAAGATAAACACGAAATCAGGCATAGTCTAGTCGACTTCAATACGTTCGTTGAAATG	Schistosoma japonicum isolate Anhui full length mRNA clone SJFCE4988|FSE001-P00016-E22, complete sequence
CUST_900_PI420046723	FN326956.1	emb|FN326956.1|gi|257206057	GAAAACGTATTCGAGTCATGCTGTACCCTTCTCGAGTATAATAAAGTAAACAAATGTGGT	Schistosoma japonicum isolate Anhui full length mRNA clone SJFCE4991|FSE001-P00016-F15, complete sequence
CUST_901_PI420046723	FN326964.1	emb|FN326964.1|gi|257206073	TCGAAAGTGTGCTAGCGACAATTCCTTTACAAAATGTTGCGATAAAGTAAACGAAAAATG	Schistosoma japonicum isolate Anhui full length mRNA clone SJFCE5001|FSE001-P00016-K14, complete sequence
CUST_902_PI420046723	FN326966.1	emb|FN326966.1|gi|257206077	CCTGGGATTTGTCGAACACTCACTTGAATTTAATAATTTGCATCATTTGTCAGTCAGCAT	Schistosoma japonicum isolate Anhui full length mRNA clone SJFCE5003|FSE001-P00016-L04, complete sequence
CUST_903_PI420046723	FN326968.1	emb|FN326968.1|gi|257206081	CATCAGTGTGCTAGATTCCTTAACACAACATATCTACTTCCCCTTCTAATGTTTCAATTT	Schistosoma japonicum isolate Anhui full length mRNA clone SJFCE5005|FSE001-P00016-L14, complete sequence
CUST_904_PI420046723	FN326971.1	emb|FN326971.1|gi|257206087	GCTATGTCTAAACTCTATATCGCATATATTTTAGCTAACGGTCAATGGTAAATCGACAGT	Schistosoma japonicum isolate Anhui full length mRNA clone SJFCE5013|FSE001-P00016-P21, complete sequence
CUST_905_PI420046723	FN326972.1	emb|FN326972.1|gi|257206089	TACCTGGGATTTGTCGAACACTCACTTGAATTTAATAATTTGCATCATTTATCAGTCAGC	Schistosoma japonicum isolate Anhui full length mRNA clone SJFCE5014|FSE001-P00017-A16, complete sequence
CUST_906_PI420046723	FN326975.1	emb|FN326975.1|gi|257206095	CACCTGGGATTTGTCGAACACTCACTTGAATTTAATAATTTGCATCATTTATCAGTCAGC	Schistosoma japonicum isolate Anhui full length mRNA clone SJFCE5018|FSE001-P00017-D11, complete sequence
CUST_907_PI420046723	FN326976.1	emb|FN326976.1|gi|257206097	TATTCGAGTCATGCTGTACCCTTCTCGAGTATAATAAAGTAAACAAATGTGGTCTGTAAA	Schistosoma japonicum isolate Anhui full length mRNA clone SJFCE5019|FSE001-P00017-D15, complete sequence
CUST_908_PI420046723	FN326977.1	emb|FN326977.1|gi|257206099	AGGCTGATTCCTCATGTTTGGAACTCCCGCCAAAATACTTTATGTATATCTTTGTTTTGT	Schistosoma japonicum isolate Anhui full length mRNA clone SJFCE5021|FSE001-P00017-E13, complete sequence
CUST_909_PI420046723	FN326979.1	emb|FN326979.1|gi|257206103	GGAGTCAATCAAGTTGGACTGAATGTTTTGAATCAACAATCCTACTTGTTGAATTTATCG	Schistosoma japonicum isolate Anhui full length mRNA clone SJFCE5024|FSE001-P00017-H03, complete sequence
CUST_910_PI420046723	FN326981.1	emb|FN326981.1|gi|257206107	GCTCACATGTACAAAAAGCTACTTGTGAATCAATCCATTATTACTATCTACTCGACTGTA	Schistosoma japonicum isolate Anhui full length mRNA clone SJFCE5028|FSE001-P00017-J22, complete sequence
CUST_911_PI420046723	FN326982.1	emb|FN326982.1|gi|257206109	CTCAAGGTTGCTAAGGTGTACTGATGAGTGTTTACACTGAAAGTAAAGACACAGCTATTG	Schistosoma japonicum isolate Anhui full length mRNA clone SJFCE5029|FSE001-P00017-K04, complete sequence
CUST_912_PI420046723	FN326983.1	emb|FN326983.1|gi|257206111	GTTTTCGGAGGTATGATTCCTGTTCAAGTGATTATCCAAAATCATATCAAAGTTGTTTGC	Schistosoma japonicum isolate Anhui full length mRNA clone SJFCE5035|FSE001-P00017-L24, complete sequence
CUST_913_PI420046723	FN326984.1	emb|FN326984.1|gi|257206113	GAAAACGTATTCGAGTCATGCTGTACCCTTCTCGAGTATAATAAAGTAAACAAATGTGGT	Schistosoma japonicum isolate Anhui full length mRNA clone SJFCE5036|FSE001-P00017-M06, complete sequence
CUST_914_PI420046723	FN326987.1	emb|FN326987.1|gi|257206119	CGATGACAGCGATTAGCTTCGTCTTTGTACAGAGCATATAATAAACTGTATATTTCCGCT	Schistosoma japonicum isolate Anhui full length mRNA clone SJFCE5042|FSE001-P00018-D02, complete sequence
CUST_915_PI420046723	FN326993.1	emb|FN326993.1|gi|257206131	GAAAACGTATTCGAGTCATGCTGTACCCTTCTCGAGTATAATAAAGTAAACAAATGTGGT	Schistosoma japonicum isolate Anhui full length mRNA clone SJFCE5051|FSE001-P00018-H05, complete sequence
CUST_916_PI420046723	FN326995.1	emb|FN326995.1|gi|257206135	GTGGCAGCATTCGCATTCGCTATCCTTCAAATATTAAGTATTGTTTTTACTGTCTGTATT	Schistosoma japonicum isolate Anhui full length mRNA clone SJFCE5055|FSE001-P00018-L17, complete sequence
CUST_917_PI420046723	FN326996.1	emb|FN326996.1|gi|257206137	TACCTGGGATTTGTCGAACACTCACTTGAATTTAATAATTTGCATCATTTATCAGTCAGC	Schistosoma japonicum isolate Anhui full length mRNA clone SJFCE5057|FSE001-P00018-M24, complete sequence
CUST_918_PI420046723	FN327002.1	emb|FN327002.1|gi|257206149	TTTCTTCAATCCCATTGATAATTTTGTGTCATATTCAGACGGTATGTAGTTGTGGTCAAC	Schistosoma japonicum isolate Anhui full length mRNA clone SJFCE5073|FSE001-P00019-J03, complete sequence
CUST_919_PI420046723	FN327003.1	emb|FN327003.1|gi|257206151	CCTCATTGGACGCATGCAATAAAATTTGTAATAACAAATGTAAACCAGAAAATGCGTGGT	Schistosoma japonicum isolate Anhui full length mRNA clone SJFCE5074|FSE001-P00019-L17, complete sequence
CUST_920_PI420046723	FN327004.1	emb|FN327004.1|gi|257206153	GTGGCAGCATTCGCATTCGCTATCCTTCAAATATTAAGTATTGTTTTTACTGTCTGTATT	Schistosoma japonicum isolate Anhui full length mRNA clone SJFCE5075|FSE001-P00019-M02, complete sequence
CUST_921_PI420046723	FN327005.1	emb|FN327005.1|gi|257206155	ACTTCAGCCAAACAATTATCCAACGAAATATCCAAAGAAAAGGTATCATCATGTTCAAGG	Schistosoma japonicum isolate Anhui full length mRNA clone SJFCE5076|FSE001-P00019-M17, complete sequence
CUST_922_PI420046723	FN327007.1	emb|FN327007.1|gi|257206159	TAATGCAAATTTATTAATGATTGTATAATGATAAAAAATCATATAGCAACAAATATTTCG	Schistosoma japonicum isolate Anhui full length mRNA clone SJFCE5081|FSE001-P00019-N18, complete sequence
CUST_923_PI420046723	FN327015.1	emb|FN327015.1|gi|257206175	GGACAATATAGAGCACAGGAAGATAGATTGATTTAAACAAACTGTTCTAACGCTGATCAA	Schistosoma japonicum isolate Anhui full length mRNA clone SJFCE5103|FSE001-P00020-H14, complete sequence
CUST_924_PI420046723	FN327019.1	emb|FN327019.1|gi|257206183	CTCATTGGACGCATGCAATAAATTTTGTAATAACAAAAATGCGTGGTGCATAAAAGCTGT	Schistosoma japonicum isolate Anhui full length mRNA clone SJFCE5107|FSE001-P00020-J18, complete sequence
CUST_925_PI420046723	FN327020.1	emb|FN327020.1|gi|257206185	AGTGCCTTCGAACTACGGCAAATTTATGCTAAGGATGAAAGTAAATTATCGACTCAATAA	Schistosoma japonicum isolate Anhui full length mRNA clone SJFCE5109|FSE001-P00020-K18, complete sequence
CUST_926_PI420046723	FN327023.1	emb|FN327023.1|gi|257206191	TCAGGCATAGTCAAGTCGATTTCAATGCATTTGCTAAAATGTGTGGATTAATTTGCTGAA	Schistosoma japonicum isolate Anhui full length mRNA clone SJFCE5112|FSE001-P00020-O13, complete sequence
CUST_927_PI420046723	FN327024.1	emb|FN327024.1|gi|257206193	CTGCCTGAAAGATAAATGAGATGATCATAAACTGAAGCATAGTGAAGTGGAATTCAATAC	Schistosoma japonicum isolate Anhui full length mRNA clone SJFCE5116|FSE001-P00021-B18, complete sequence
CUST_928_PI420046723	FN327026.1	emb|FN327026.1|gi|257206197	GAAAACGTATTCGAGTCATGCTGTACCCTTCTCGAGTATAATAAAGTAAACAAATGTGGT	Schistosoma japonicum isolate Anhui full length mRNA clone SJFCE5122|FSE001-P00021-E23, complete sequence
CUST_929_PI420046723	FN327029.1	emb|FN327029.1|gi|257206203	ATGGCGCAAATTTGCATTTCTAAGTTGTACGTGAGTTTTGTTAGGATGGTGTTGAGAATC	Schistosoma japonicum isolate Anhui full length mRNA clone SJFCE5125|FSE001-P00021-F23, complete sequence
CUST_930_PI420046723	FN327032.1	emb|FN327032.1|gi|257206209	TTTCCTGCACTGGGGAAAATGTCTATCTGTGGTCCATGTACTCTAAAATTTATTTATTTC	Schistosoma japonicum isolate Anhui full length mRNA clone SJFCE5135|FSE001-P00021-J05, complete sequence
CUST_931_PI420046723	FN327033.1	emb|FN327033.1|gi|257206211	CAGGAAAGTGATCAGAAATAATGCATATTGACATGGCACTACGCATCGATTACATAATAA	Schistosoma japonicum isolate Anhui full length mRNA clone SJFCE5136|FSE001-P00021-J17, complete sequence
CUST_932_PI420046723	FN327040.1	emb|FN327040.1|gi|257206225	CATCCGATGACAGCGATTAGCTTCGTCTTTGTACAGAGCATATAATAAACTGTATATTTC	Schistosoma japonicum isolate Anhui full length mRNA clone SJFCE5153|FSE001-P00022-E08, complete sequence
CUST_933_PI420046723	FN327044.1	emb|FN327044.1|gi|257206233	AGGCATAGTCAGGTCGATTTCAATGCATTCGCTGAAATGTGTGGATTGATTTGCTGAATT	Schistosoma japonicum isolate Anhui full length mRNA clone SJFCE5158|FSE001-P00022-G07, complete sequence
CUST_934_PI420046723	FN327052.1	emb|FN327052.1|gi|257206249	CTGTTCTTTGAATGGCTTGGGGCAAATTGTTCCAGATTCTCGAGAATTCATTTGTAAAAT	Schistosoma japonicum isolate Anhui full length mRNA clone SJFCE5170|FSE001-P00023-D24, complete sequence
CUST_935_PI420046723	FN327058.1	emb|FN327058.1|gi|257206261	GGATGGAGTATCTATCACAGTCGTTGGCTGATATGTTAACATATGAAACATCTTAAACAT	Schistosoma japonicum isolate Anhui full length mRNA clone SJFCE5184|FSE001-P00023-K24, complete sequence
CUST_936_PI420046723	FN327059.1	emb|FN327059.1|gi|257206263	CGTTGTTTGCAAGCTCAAACACCCAACATTGGTCCTCAATAATTTTCATTTCGTTGTTTA	Schistosoma japonicum isolate Anhui full length mRNA clone SJFCE5185|FSE001-P00023-L04, complete sequence
CUST_937_PI420046723	FN327070.1	emb|FN327070.1|gi|257206285	ATTCGAGTCATGCTGTACCCTTCTCGAGTATAATAAAGTAAACAAGTGTGGTCTGTAAAA	Schistosoma japonicum isolate Anhui full length mRNA clone SJFCE5200|FSE001-P00024-D19, complete sequence
CUST_938_PI420046723	FN327071.1	emb|FN327071.1|gi|257206287	AAACGTATTCGAGTCATGCTGTACCCTTCTCGAGTATAATAAAGTAAACAAATGTGGTCT	Schistosoma japonicum isolate Anhui full length mRNA clone SJFCE5201|FSE001-P00024-E03, complete sequence
CUST_939_PI420046723	FN327072.1	emb|FN327072.1|gi|257206289	CAATCGGATTGATCAGGTTAATGACAATCAATTGACAGTAGAATAATGATCCATCAGTGA	Schistosoma japonicum isolate Anhui full length mRNA clone SJFCE5202|FSE001-P00024-E13, complete sequence
CUST_940_PI420046723	FN327078.1	emb|FN327078.1|gi|257206301	CCTAATTGGTCTGCTGTGTGGTCTGGTTTGATATATATATGAGCAAATGTATGGAATATA	Schistosoma japonicum isolate Anhui full length mRNA clone SJFCE5215|FSE001-P00024-M14, complete sequence
CUST_941_PI420046723	FN327079.1	emb|FN327079.1|gi|257206303	TCAGGCATAGTCAAGTCGATTTCAATGCATTTGCTAAAATGTGTGGATTAATTTGCTGAA	Schistosoma japonicum isolate Anhui full length mRNA clone SJFCE5217|FSE001-P00024-M21, complete sequence
CUST_942_PI420046723	FN327081.1	emb|FN327081.1|gi|257206307	GGACAATATAGAGCACAGGAAGATAGATTGATTTAAACAAACTGTTCTAACGCTGATCAA	Schistosoma japonicum isolate Anhui full length mRNA clone SJFCE5219|FSE001-P00024-N13, complete sequence
CUST_943_PI420046723	FN327088.1	emb|FN327088.1|gi|257206321	GTGTGAAGAAAAGTCTTATCTTGGCGAGAAAAGTTGTAATAACGACTGTAACAGAATTTC	Schistosoma japonicum isolate Anhui full length mRNA clone SJFCE5226|FSE001-P00025-A10, complete sequence
CUST_944_PI420046723	FN327090.1	emb|FN327090.1|gi|257206325	AGAATGCAAGAATGTAAACGATCAATGTGAAAATACATGTCGAGACGGTTTTCAGAAATG	Schistosoma japonicum isolate Anhui full length mRNA clone SJFCE5229|FSE001-P00025-D06, complete sequence
CUST_945_PI420046723	FN327091.1	emb|FN327091.1|gi|257206327	CGTTGTTTGCAAGCTCAAACACCCAACATTGGTCCTCATTAATTTTCATTTCGTTGTTTA	Schistosoma japonicum isolate Anhui full length mRNA clone SJFCE5230|FSE001-P00025-D11, complete sequence
CUST_946_PI420046723	FN327093.1	emb|FN327093.1|gi|257206331	TTGCGATAAAGAGTGTATACCAAAAGATGATAAAACACAGTGTTATAATAGTTGCTGGGG	Schistosoma japonicum isolate Anhui full length mRNA clone SJFCE5232|FSE001-P00025-D19, complete sequence
CUST_947_PI420046723	FN327095.1	emb|FN327095.1|gi|257206335	AGTGCCTTCGAACTACGGCAAAATTATGCTAAGGATGAAAGTAAATTATCGACTCAATAA	Schistosoma japonicum isolate Anhui full length mRNA clone SJFCE5234|FSE001-P00025-E06, complete sequence
CUST_948_PI420046723	FN327097.1	emb|FN327097.1|gi|257206339	CTGTTCTTTGAATGGCTTGGGGCAAATTGTTCCAGATTCTCGAGAATTCATTTGTAAAAT	Schistosoma japonicum isolate Anhui full length mRNA clone SJFCE5237|FSE001-P00025-G17, complete sequence
CUST_949_PI420046723	FN327098.1	emb|FN327098.1|gi|257206341	GCCATAATGAAGATACTGTCCAGTTTGCTTTAAAAAAGTCAAGCTGGCTATTCTGTATAT	Schistosoma japonicum isolate Anhui full length mRNA clone SJFCE5240|FSE001-P00025-H02, complete sequence
CUST_950_PI420046723	FN327099.1	emb|FN327099.1|gi|257206343	GCGCAATGGTTGTATTCTACAAACTAGCATGAGTATCGTCCACATAAATGTTGTATAATT	Schistosoma japonicum isolate Anhui full length mRNA clone SJFCE5241|FSE001-P00025-H13, complete sequence
CUST_951_PI420046723	FN327101.1	emb|FN327101.1|gi|257206347	TACCTGGGATTTGTCGAACACTCACTTGAATTTAATAATTTGCATCATTTATCAGTCAGC	Schistosoma japonicum isolate Anhui full length mRNA clone SJFCE5243|FSE001-P00025-J24, complete sequence
CUST_952_PI420046723	FN327102.1	emb|FN327102.1|gi|257206349	GATCTCATCTCGGTACTGTGCAATCTAGTTTAAGCATGATGATTCAAAATGAATCTTCTT	Schistosoma japonicum isolate Anhui full length mRNA clone SJFCE5245|FSE001-P00025-K08, complete sequence
CUST_953_PI420046723	FN327104.1	emb|FN327104.1|gi|257206353	TCAGGCATAGTCAAGTCGATTTCAATGCATTTGCTAAAATGTGTGGATTAATTTGCTGAA	Schistosoma japonicum isolate Anhui full length mRNA clone SJFCE5252|FSE001-P00025-O16, complete sequence
CUST_954_PI420046723	FN327106.1	emb|FN327106.1|gi|257206357	GAAAACGTATTCGAGTCATGCTGTACCCTTCTCGAGTATAATAAAGTAAACAAATGTGGT	Schistosoma japonicum isolate Anhui full length mRNA clone SJFCE5256|FSE001-P00026-B06, complete sequence
CUST_955_PI420046723	FN327107.1	emb|FN327107.1|gi|257206359	TACCTGGGATTTGTCGAACACTCACTTGAATTTAATAATTTGCATCATTTATCAGTCAGC	Schistosoma japonicum isolate Anhui full length mRNA clone SJFCE5257|FSE001-P00026-D13, complete sequence
CUST_956_PI420046723	FN327108.1	emb|FN327108.1|gi|257206361	TACCTGGGATTTGTCGAACACTCATTAGAATTTAATAATTTGCATCATTTGTCAGTCAGC	Schistosoma japonicum isolate Anhui full length mRNA clone SJFCE5258|FSE001-P00026-D17, complete sequence
CUST_957_PI420046723	FN327110.1	emb|FN327110.1|gi|257206365	CCTGGGATTTGTCGAACACTCACTTGAATTTAATAATTTGCATCATTTGTCAGTCAGCAT	Schistosoma japonicum isolate Anhui full length mRNA clone SJFCE5267|FSE001-P00026-H07, complete sequence
CUST_958_PI420046723	FN327117.1	emb|FN327117.1|gi|257206379	GAAAACGTATTCGAGTCATGCTGTACCCTTCTCGAGTATAATAAAGTAAACAAATGTGGT	Schistosoma japonicum isolate Anhui full length mRNA clone SJFCE5280|FSE001-P00026-O02, complete sequence
CUST_959_PI420046723	FN327123.1	emb|FN327123.1|gi|257206437	ACTGTTTGAGTGGCAGATCAAAGTAAACAAATGCTGTCGTTATTTACAAGCTCAAACACC	Schistosoma japonicum isolate Anhui full length mRNA clone SJFCE5293|FSE001-P00027-F02, complete sequence
CUST_960_PI420046723	FN327127.1	emb|FN327127.1|gi|257206445	CGCCAATTCATTTACAGAATGCAAGAATGTAAACGAACAATGTGAAAATACATGTCGAGA	Schistosoma japonicum isolate Anhui full length mRNA clone SJFCE5300|FSE001-P00027-I09, complete sequence
CUST_961_PI420046723	FN327132.1	emb|FN327132.1|gi|257206455	GAGACAAGTTGTAATTACGACTGTCAGAGTGTTTCAAGTCATCCTGAAGTGTGTTCACTT	Schistosoma japonicum isolate Anhui full length mRNA clone SJFCE5307|FSE001-P00027-K12, complete sequence
CUST_962_PI420046723	FN327134.1	emb|FN327134.1|gi|257206459	GACAGCCTCATATATTTGTCTTCTTCTAGTTGGATTCAATGAAGCTCAACTGAATTTTTC	Schistosoma japonicum isolate Anhui full length mRNA clone SJFCE5309|FSE001-P00027-K23, complete sequence
CUST_963_PI420046723	FN327138.1	emb|FN327138.1|gi|257206467	CAAATTTATTAATGATTGTATAATGATAAAAAATCATATAGCAACAAATATTTTGAAAAA	Schistosoma japonicum isolate Anhui full length mRNA clone SJFCE5319|FSE001-P00027-P19, complete sequence
CUST_964_PI420046723	FN327141.1	emb|FN327141.1|gi|257206473	TACCTGGGATTTGTCGAACACTCATTAGAATTTAATAATTTGCATCATTTGTCAGTCAGC	Schistosoma japonicum isolate Anhui full length mRNA clone SJFCE5323|FSE001-P00028-B05, complete sequence
CUST_965_PI420046723	FN327142.1	emb|FN327142.1|gi|257206475	TACCTGGGATTTGTCGAACACTCACTTGAATTTAATAATTTGCATCATTTATCAGTCAGC	Schistosoma japonicum isolate Anhui full length mRNA clone SJFCE5329|FSE001-P00028-C15, complete sequence
CUST_966_PI420046723	FN327148.1	emb|FN327148.1|gi|257206487	GAAAACGTATTCGAGTCATGCTGTACCCTTCTCGAGTATAATAAAGTAAACAAATGTGGT	Schistosoma japonicum isolate Anhui full length mRNA clone SJFCE5340|FSE001-P00028-I24, complete sequence
CUST_967_PI420046723	FN327151.1	emb|FN327151.1|gi|257206493	GGACAATATAGAGCACAGGAAGATAGATTGATTTAAACAAACTGTTCTAACGCTGATCAA	Schistosoma japonicum isolate Anhui full length mRNA clone SJFCE5343|FSE001-P00028-L04, complete sequence
CUST_968_PI420046723	FN327152.1	emb|FN327152.1|gi|257206495	GGAAAACGTATTCGAGTCATGCTGTACCCTTCTCGAGTATAATAAAGTAAACAAATGTGG	Schistosoma japonicum isolate Anhui full length mRNA clone SJFCE5346|FSE001-P00028-O24, complete sequence
CUST_969_PI420046723	FN327159.1	emb|FN327159.1|gi|257206509	GTAATCGCTTTCAAAGTCGTGCTCTTAGTCTAGTTCAAAATACTTACATTGGGTCGCTAG	Schistosoma japonicum isolate Anhui full length mRNA clone SJFCE5358|FSE001-P00029-G10, complete sequence
CUST_970_PI420046723	FN327164.1	emb|FN327164.1|gi|257206519	CGTTGTTTGCAAGCTCAAACACCCAACATTGGTCCTCATTAATTTTCATTTCGTTGTTTA	Schistosoma japonicum isolate Anhui full length mRNA clone SJFCE5363|FSE001-P00029-J18, complete sequence
CUST_971_PI420046723	FN327166.1	emb|FN327166.1|gi|257206523	GAAAACGTATTCGAGTCATGCTGTACCCTTCTCGAGTATAATAAAGTAAACAAATGTGGT	Schistosoma japonicum isolate Anhui full length mRNA clone SJFCE5365|FSE001-P00029-K14, complete sequence
CUST_972_PI420046723	FN327169.1	emb|FN327169.1|gi|257206529	CGTTGTTTGCAAGCTCAAACACCCAACATTGGTCCTCATTAATTTTCATTTCGTTGTTTA	Schistosoma japonicum isolate Anhui full length mRNA clone SJFCE5370|FSE001-P00029-M09, complete sequence
CUST_973_PI420046723	FN327170.1	emb|FN327170.1|gi|257206531	CTATTGAATGTACTAATGCAAATTTATTTATGATTGTATAATGATAAAAAATCATATAGC	Schistosoma japonicum isolate Anhui full length mRNA clone SJFCE5372|FSE001-P00029-N17, complete sequence
CUST_974_PI420046723	FN327173.1	emb|FN327173.1|gi|257206537	GTGGCAGCATTCGCATTCGCTATCCTTCAAATATTAAGTATTGTTTTTACTGTCTGTATT	Schistosoma japonicum isolate Anhui full length mRNA clone SJFCE5375|FSE001-P00030-A17, complete sequence
CUST_975_PI420046723	FN327174.1	emb|FN327174.1|gi|257206539	TACCTGGGATTTGTCGAACTCTCATTAGAATTTAATAATTTGCATCATTTGTCAGTCAGC	Schistosoma japonicum isolate Anhui full length mRNA clone SJFCE5376|FSE001-P00030-C01, complete sequence
CUST_976_PI420046723	FN327175.1	emb|FN327175.1|gi|257206541	CTGATTGTGTATACGTTACTCAAGTTCACTGTCACTGTTGCTCTTATTTTGTATTGATGT	Schistosoma japonicum isolate Anhui full length mRNA clone SJFCE5377|FSE001-P00030-C09, complete sequence
CUST_977_PI420046723	FN327180.1	emb|FN327180.1|gi|257206551	GGATAAAGCACGTTTCAATAGTTTAGCACTTCGAAGTGTACGTATTAGTTTAGGCATTTT	Schistosoma japonicum isolate Anhui full length mRNA clone SJFCE5385|FSE001-P00030-F04, complete sequence
CUST_978_PI420046723	FN327181.1	emb|FN327181.1|gi|257206553	GTGGCAGCATTCGCATTCGCTATCCTTCAAATATTAAGTATTGTTTTTACTGTCTGTATT	Schistosoma japonicum isolate Anhui full length mRNA clone SJFCE5387|FSE001-P00030-H14, complete sequence
CUST_979_PI420046723	FN327183.1	emb|FN327183.1|gi|257206557	TACCTGGGATTTGTCGAACACTCATTAGAATTTAATAATTTGCATCATTTGTCAGTCAGC	Schistosoma japonicum isolate Anhui full length mRNA clone SJFCE5389|FSE001-P00030-H24, complete sequence
CUST_980_PI420046723	FN327184.1	emb|FN327184.1|gi|257206559	TCGAAAGTGTGCTAGCGACAATTCCTTTACAAAATGTTGCGATAAAGTAAACGAAAAATG	Schistosoma japonicum isolate Anhui full length mRNA clone SJFCE5392|FSE001-P00030-K15, complete sequence
CUST_981_PI420046723	FN327186.1	emb|FN327186.1|gi|257206563	AGATGTTCGTCATTTCTGATCTGTGGCTTGGAAATTTTGAATTGATTTTAGCATTTGTCC	Schistosoma japonicum isolate Anhui full length mRNA clone SJFCE5394|FSE001-P00030-L06, complete sequence
CUST_982_PI420046723	FN327187.1	emb|FN327187.1|gi|257206565	CAATACCTTCTTAACTGCCTATAAAACAGACTTTTCCATTCATACTTGTAACATATGCCG	Schistosoma japonicum isolate Anhui full length mRNA clone SJFCE5396|FSE001-P00030-L11, complete sequence
CUST_983_PI420046723	FN327189.1	emb|FN327189.1|gi|257206569	GTATTCGAGTCATGCTGTACCCTTCTCGAGTATAATAAAGTAAACAAATGTGGTCTGTAA	Schistosoma japonicum isolate Anhui full length mRNA clone SJFCE5400|FSE001-P00030-M21, complete sequence
CUST_984_PI420046723	FN327193.1	emb|FN327193.1|gi|257206577	TACCTGGGATTTGTCGAACACTCACTTGAATTTAATAATTTGCATCATTTATCAGTCAGC	Schistosoma japonicum isolate Anhui full length mRNA clone SJFCE5405|FSE001-P00031-A07, complete sequence
CUST_985_PI420046723	FN327194.1	emb|FN327194.1|gi|257206579	TCACCCTATCAAGTAAAATGGGTTATTGGCAAAATAAGAGAATCGAAATAAAGGAAGCAC	Schistosoma japonicum isolate Anhui full length mRNA clone SJFCE5406|FSE001-P00031-B14, complete sequence
CUST_986_PI420046723	FN327201.1	emb|FN327201.1|gi|257206593	ATGCTGTCGTTATTTACAAGCTCAAACACCCAACATAAGTCCTCATTAATTTTCAATTCC	Schistosoma japonicum isolate Anhui full length mRNA clone SJFCE5421|FSE001-P00031-H07, complete sequence
CUST_987_PI420046723	FN327212.1	emb|FN327212.1|gi|257206615	CAGCGAAAGTGTGCTAGCAACAATTCCTTTACAAATGCAAGGAGGGTTGCGATAAAGAGT	Schistosoma japonicum isolate Anhui full length mRNA clone SJFCE5442|FSE001-P00032-K24, complete sequence
CUST_988_PI420046723	FN327213.1	emb|FN327213.1|gi|257206617	GAAAACGTATTCGAGTCATGCTGTACCCTTCTCGAGTATAATAAAGTAAACAAGTGTGGT	Schistosoma japonicum isolate Anhui full length mRNA clone SJFCE5443|FSE001-P00032-L19, complete sequence
CUST_989_PI420046723	FN327220.1	emb|FN327220.1|gi|257206631	CCTAGACGTTGCTAGCCCATTAAAGTTCTGTATACGCTCAAATACAGTTTCGCTTCCACC	Schistosoma japonicum isolate Anhui full length mRNA clone SJFCE5456|FSE001-P00033-G15, complete sequence
CUST_990_PI420046723	FN327225.1	emb|FN327225.1|gi|257206641	CGTTGTTTGCAAGCTCAAACACCCAACATTGGTCCTCATTAATTTTCATTTCGTTGTTTA	Schistosoma japonicum isolate Anhui full length mRNA clone SJFCE5464|FSE001-P00033-M02, complete sequence
CUST_991_PI420046723	FN327230.1	emb|FN327230.1|gi|257206651	TACCTGGGATTTGTCGAACACTCACTTGAATTTAATAATTTGCATCATTTATCAGTCAGC	Schistosoma japonicum isolate Anhui full length mRNA clone SJFCE5472|FSE001-P00033-P14, complete sequence
CUST_992_PI420046723	FN327231.1	emb|FN327231.1|gi|257206653	TATTCGAGTCATGCTGTACCCTTCTCGAGTATAATAAAGTAAACAAATGTGGTCTGTAAA	Schistosoma japonicum isolate Anhui full length mRNA clone SJFCE5473|FSE001-P00033-P17, complete sequence
CUST_993_PI420046723	FN327234.1	emb|FN327234.1|gi|257206659	TCAGGCATAGTCAAGTCGATTTCAATGCATTTGCTAAAATGTGTGGATTAATTTGCTGAA	Schistosoma japonicum isolate Anhui full length mRNA clone SJFCE5477|FSE001-P00034-D18, complete sequence
CUST_994_PI420046723	FN327236.1	emb|FN327236.1|gi|257206663	GAGGTTTAGTTGTTTCGCCAAAGGACTATTCGACTAAGTACCGATATTAAATGTTTTTCT	Schistosoma japonicum isolate Anhui full length mRNA clone SJFCE5479|FSE001-P00034-E01, complete sequence
CUST_995_PI420046723	FN327238.1	emb|FN327238.1|gi|257206667	AGGCATAGTCAGGTCGATTTCAATGCATTCGCTGAAATGTGTGGATTGATTTGCTGAATT	Schistosoma japonicum isolate Anhui full length mRNA clone SJFCE5481|FSE001-P00034-I02, complete sequence
CUST_996_PI420046723	FN327244.1	emb|FN327244.1|gi|257206679	CATTAAAGTAATCTCCTATATCCCGTGATCTTTGATGGTATGTACTTAACTTTTCTCACC	Schistosoma japonicum isolate Anhui full length mRNA clone SJFCE5492|FSE001-P00035-A11, complete sequence
CUST_997_PI420046723	FN327245.1	emb|FN327245.1|gi|257206681	TTCAATGCATTCGCTAAAATGTGTGGATTGATTTGCTGAATTACCTGGAATTTGTCGATT	Schistosoma japonicum isolate Anhui full length mRNA clone SJFCE5495|FSE001-P00035-B10, complete sequence
CUST_998_PI420046723	FN327248.1	emb|FN327248.1|gi|257206687	GATCTCATCTCGGTACTGTGCAATCTAGTTTAAGCATGATGATTCAAAATGAATCTTCTT	Schistosoma japonicum isolate Anhui full length mRNA clone SJFCE5499|FSE001-P00035-F20, complete sequence
CUST_999_PI420046723	FN327249.1	emb|FN327249.1|gi|257206689	AATTAAGATAAACACGAAATCAGGCATAGTCTAGTCGACTTCAATACGTTCGTTGAAATG	Schistosoma japonicum isolate Anhui full length mRNA clone SJFCE5500|FSE001-P00035-F23, complete sequence
CUST_1000_PI420046723	FN327255.1	emb|FN327255.1|gi|257206701	CTGAAAATGGCATTGCAAAAATTATCCAGTTAAGGATGATAAGATGGTCTGAATCGATTG	Schistosoma japonicum isolate Anhui full length mRNA clone SJFCE5508|FSE001-P00035-I18, complete sequence
CUST_1001_PI420046723	FN327256.1	emb|FN327256.1|gi|257206703	GGATGGAGTATCTATCACAGTCGTTGGCTGATATGTTAACATATGAAACATCTTAAACAT	Schistosoma japonicum isolate Anhui full length mRNA clone SJFCE5509|FSE001-P00035-J10, complete sequence
CUST_1002_PI420046723	FN327258.1	emb|FN327258.1|gi|257206707	GATCAAAACGAATGAGTGTTTTTGAAGCTCGATGATGGAAATACTATTTCCAATTGGCAT	Schistosoma japonicum isolate Anhui full length mRNA clone SJFCE5512|FSE001-P00035-L14, complete sequence
CUST_1003_PI420046723	FN327261.1	emb|FN327261.1|gi|257206713	GTCGCAGCTTAATCCACTTCATATTGAAGTAGTTGATTTTTCAGATGGATGTGGTCTGAA	Schistosoma japonicum isolate Anhui full length mRNA clone SJFCE5515|FSE001-P00035-O03, complete sequence
CUST_1004_PI420046723	FN327262.1	emb|FN327262.1|gi|257206715	TGGAGTTGCTTATGTCTAACGACAAAAGCGTCACAGCATTCCCTGATGGTGAAAATCTCA	Schistosoma japonicum isolate Anhui full length mRNA clone SJFCE5516|FSE001-P00035-O04, complete sequence
CUST_1005_PI420046723	FN327265.1	emb|FN327265.1|gi|257206721	GCGTCCTGTAATGAACTATGTCTACTACTGAATTTGTATTCAACTCTATGTGCTATAACA	Schistosoma japonicum isolate Anhui full length mRNA clone SJFCE5520|FSE001-P00035-O20, complete sequence
CUST_1014_PI420046723	FN330801.1	emb|FN330801.1|gi|257215731	GGATACGACAAATATGGCTACGATAAGTATGGCTATGGCAAGGATTATGACAAATATTCT	Schistosoma japonicum isolate Anhui partial mRNA clone SJFCA2589.001|FSA001-P00006-E24
CUST_1015_PI420046723	FN330802.1	emb|FN330802.1|gi|257215733	ACGGAACAAGATCGAGCCAGTCCTGACAACTGTGTAAAGATAGCGGTTTTAAACTGTCCT	Schistosoma japonicum isolate Anhui partial mRNA clone SJFCA2700.001|FSA001-P00012-C21
CUST_1016_PI420046723	FN330808.1	emb|FN330808.1|gi|257215745	TTTAATGTCTACTCATTACCGTTCCTTGCGTAGTAGTACCGACAAGTATCCTGTTAGTGT	Schistosoma japonicum isolate Anhui partial mRNA clone SJFCA2990.002|FSA001-P00016-K13
CUST_1017_PI420046723	FN330810.1	emb|FN330810.1|gi|257215749	TACCACCGTTTTATGTTCGTTGTATGGCAGAGCTTGAGGATTTTATCAATGATTCATGGG	Schistosoma japonicum isolate Anhui partial mRNA clone SJFCA3101.002|FSA001-P00022-I23
CUST_1018_PI420046723	FN330811.1	emb|FN330811.1|gi|257215751	GTACCACCGTTTTATGTTCGTTGTATGGCAGAGCTTGAGGATTTTATCAATGATTCATGG	Schistosoma japonicum isolate Anhui partial mRNA clone SJFCA3101.003|FSA001-P00023-L03
CUST_1019_PI420046723	FN330815.1	emb|FN330815.1|gi|257215759	GCAAGATACATTACAGCAAACAAGTGAAAAAATAACCACGAGAAATATCCTTTCCCACTA	Schistosoma japonicum isolate Anhui partial mRNA clone SJFCA3185.004|FSA001-P00016-P22
CUST_1020_PI420046723	FN330839.1	emb|FN330839.1|gi|257215807	TTTGCTTGACTGGAGTCACTTAAAAGCTTTTGAATACGACCTTGCAAGCTTGTTTAGCAT	Schistosoma japonicum isolate Anhui partial mRNA clone SJFCE0652|FSE_038_70_F09
CUST_1021_PI420046723	FN330851.1	emb|FN330851.1|gi|257215831	ATTCTGTGTGGAGCAGCAGATGAAGTTATCGCTACTTCTAAAAATACGCATTTGAAAGAT	Schistosoma japonicum isolate Anhui partial mRNA clone SJFCE1148|FSE_216_53_E07
CUST_1022_PI420046723	FN330900.1	emb|FN330900.1|gi|257215929	GTACCACCGTTTTATGTTCGTTGTATGGCAGAGCTTGAGGATTTTATCAATGATTCATGG	Schistosoma japonicum isolate Anhui partial mRNA clone SJFCE3101.001|FSE001-P00006-C19
CUST_1023_PI420046723	FN330959.1	emb|FN330959.1|gi|257216052	CGAAACGAATTCAAAGGAAAGTTGTGTTATATCAGCAACACCAATGAGTTGTTCAGATAT	Schistosoma japonicum isolate Anhui partial mRNA clone SJFCE3840.019|FSE001-P00003-P01
CUST_1024_PI420046723	FN330960.1	emb|FN330960.1|gi|257216054	CAGTTTTTGGAGATCCAATGACACGTAGATGTAATGAATGTCAACATTTATGTCCTGAAT	Schistosoma japonicum isolate Anhui partial mRNA clone SJFCE3840.020|FSE001-P00029-O22
CUST_1025_PI420046723	FN330961.1	emb|FN330961.1|gi|257216056	CAGTTTTTGGAGATCCAATGACACGTAGATGTAATGAATGTCAACATTTATGTCCTGAAT	Schistosoma japonicum isolate Anhui partial mRNA clone SJFCE3840.021|FSE001-P00035-P15
CUST_1026_PI420046723	FN330962.1	emb|FN330962.1|gi|257216058	ATTACTTGCATTGAGGATGATACAGGTCATAAACAAAGGGGGTCAGAACCAGGTGGTGCT	Schistosoma japonicum isolate Anhui partial mRNA clone SJFCE3840.022|FSE001-P00005-N06
CUST_1027_PI420046723	FN330963.1	emb|FN330963.1|gi|257216060	CCCTAAATTTAGAACAACGTTATCTTACAGTTTTTGGAGATCCAATGACACGTAGATGTA	Schistosoma japonicum isolate Anhui partial mRNA clone SJFCE3840.023|FSE001-P00015-H11
CUST_1028_PI420046723	FN330964.1	emb|FN330964.1|gi|257216062	ATTACTTGCATTGAGGATGATACAGGTCATAAACAAAGGGGGTCAGAACCAGGTGGTGCT	Schistosoma japonicum isolate Anhui partial mRNA clone SJFCE3840.024|FSE001-P00030-N22
CUST_1029_PI420046723	FN330965.1	emb|FN330965.1|gi|257216064	CAGTTTTTGGAGATCCATTGACACGTAGATGTAATGAATGTCAACATTTATGTCCTGAAT	Schistosoma japonicum isolate Anhui partial mRNA clone SJFCE3840.025|FSE001-P00020-F24
CUST_1030_PI420046723	FN330970.1	emb|FN330970.1|gi|257216074	CAAGTACCCCTTGACTCTGATCTGTACCATGGTTCTATGTTTTATGAGGGTAACTTTCTT	Schistosoma japonicum isolate Anhui partial mRNA clone SJFCE4915|FSE001-P00014-A04
CUST_1031_PI420046723	FN330971.1	emb|FN330971.1|gi|257216076	GTTTTAAGTTTATTGGGACAGACAGCACCGACTAAGGATCCTACTCATAATACAAATGTT	Schistosoma japonicum isolate Anhui partial mRNA clone SJFCE5052|FSE001-P00018-H11
CUST_1032_PI420046723	FN330972.1	emb|FN330972.1|gi|257216078	CAAGTACCCCATGACTCTGATCTGTACCATGGTTCTATGTTTTATGAGGGTAACCTTCTT	Schistosoma japonicum isolate Anhui partial mRNA clone SJFCE5094|FSE001-P00020-D02
CUST_1033_PI420046723	FN330973.1	emb|FN330973.1|gi|257216080	TCATATGCTGCTGTTAACCGGTGGTGTCGTGAATCAACTGAAGAAGGGGATTACGATGTT	Schistosoma japonicum isolate Anhui partial mRNA clone SJFCE5239|FSE001-P00025-G23
CUST_814_PI420046723	FN356209.1	emb|FN356209.1|gi|254587280	CAATAGTATTCTGAACTCCGGTAATTCGCTCAGTCGTAGCTTTCAGTCGGCTGATTTGAC	Schistosoma japonicum LTR retrotransposon SjCHGCS7, complete sequence
CUST_815_PI420046723	FN356214.1	emb|FN356214.1|gi|254587291	ATATATACGCATGAGTTGTGTGTGATGATGTCGTCTGACAGGCTGCCTGTGGAATAAACG	Schistosoma japonicum LTR retrotransposon SjCHGCS12, complete sequence
CUST_816_PI420046723	FN356215.1	emb|FN356215.1|gi|254587293	ATTAATAATTGACGACAGAGATTTTCGCGGTCGAATAAGAATCCAAACCACGCGTCACAA	Schistosoma japonicum LTR retrotransposon SjCHGCS13, complete sequence
CUST_817_PI420046723	FN356221.1	emb|FN356221.1|gi|254587305	ACGACGTTGGAAATGGATAGGACATATGACATTGCGCAAATCATCAGACTGTATTACGAG	Schistosoma japonicum non-LTR retrotransposon SjCHGCS19, complete sequence
CUST_818_PI420046723	FN356223.1	emb|FN356223.1|gi|254587309	AGGCTCATACTGCATCTGCTCTATCAAGCACCTATTGAATTTATATGACAGACAATATTT	Schistosoma japonicum non-LTR retrotransposon SjCHGCS21, complete sequence
CUST_819_PI420046723	FN356224.1	emb|FN356224.1|gi|254587311	GTGCCAATCACCTCAGTCGATGAATATTTACAACTTCATCGTTTCACACCCATATGGTCA	Schistosoma japonicum non-LTR retrotransposon SjCHGCS22, complete sequence
CUST_820_PI420046723	FN356226.1	emb|FN356226.1|gi|254587314	TTGCTACCATCCCATCTCCTATATCACCCATATACAGCGATACCTATATATATATTTGAC	Schistosoma japonicum Penelope-like element retrotransposon Sj-penelope2, complete sequence
CUST_821_PI420046723	FN356227.1	emb|FN356227.1|gi|254587316	CAAATACCATTGACCCCCTTGAAATTATTATGTAACACATTACCAATTATTCGGTGATGC	Schistosoma japonicum Penelope-like element retrotransposon Sj-penelope3, complete sequence
CUST_1073_PI420046723	AY808310.1	gb|AY808310.1|gi|60595033	TTCGTCGTGTTTCACTCACGGTACCAAAACACCTTGATTATTGTTCCACCCTCCATAAGG	Schistosoma japonicum clone SJCHGC00522 unknown mRNA
CUST_1074_PI420046723	AY808311.1	gb|AY808311.1|gi|60595158	TTCGTCGTGTTTCACTCACGGTACCAAAACACCTTGATTATTGTTCCACCCTCCATAAGG	Schistosoma japonicum clone SJCHGC01700 unknown mRNA
CUST_1075_PI420046723	AY808312.1	gb|AY808312.1|gi|60595160	TTCGTCGTGTTTCACTCACGGTACCAAAACACCTTGATTATTGTTCCACCCTCCATAAGG	Schistosoma japonicum clone SJCHGC00342 unknown mRNA
CUST_1076_PI420046723	AY808534.1	gb|AY808534.1|gi|60595745	AAGGAATATTTCTAAACTTCAGAAGCCAAAATCAGTCACGCGAAACGGCACATTACACCA	Schistosoma japonicum SJCHGC06569 protein mRNA, partial cds
CUST_1077_PI420046723	AY808715.1	gb|AY808715.1|gi|60596107	CATTGATTCGTCCTATGAGTAATAAATATGGAGCGTTGGATATTTTAGGTCAACGAAATG	Schistosoma japonicum SJCHGC08901 protein mRNA, partial cds
CUST_1078_PI420046723	AY808798.1	gb|AY808798.1|gi|60596274	ATGCAGGGGATGAATTGATAGATAAAATGATTGCTAATCAATCAATTGATACTGAGGCAG	Schistosoma japonicum SJCHGC01913 protein mRNA, partial cds
CUST_1079_PI420046723	AY809022.1	gb|AY809022.1|gi|60596723	TCTATGTTCCATTTTGTTTACTCAGCCGTTTTCCGGATCATAACGCCAGGGACGAAAAGC	Schistosoma japonicum SJCHGC02234 protein mRNA, partial cds
CUST_1080_PI420046723	AY809701.1	gb|AY809701.1|gi|60598081	TTTGACTTTGCCCAGTTTATTCTTACCTTTATCGGGGGGAAGGCCCTGAAAACCAAATCC	Schistosoma japonicum SJCHGC07817 protein mRNA, partial cds
CUST_1081_PI420046723	AY809813.1	gb|AY809813.1|gi|60598305	AACGCCGTGGCGAAATTTTATCTACCTTACGACTTAGAAAAATTATCGAGTGTTTGGTTG	Schistosoma japonicum SJCHGC03444 protein mRNA, partial cds
CUST_1082_PI420046723	AY810253.1	gb|AY810253.1|gi|60599186	TTCGTCGTGTTTCACTCACGGTACCAAAACACCTTGATTATTGTTCCACCCTCCATAAGG	Schistosoma japonicum clone SJCHGC05969 unknown mRNA
CUST_1083_PI420046723	AY810259.1	gb|AY810259.1|gi|60599198	TTCGTCGTGTTTCACTCACGGTACCAAAACACCTTGATTATTGTTCCACCCTCCATAAGG	Schistosoma japonicum clone SJCHGC00257 unknown mRNA
CUST_1084_PI420046723	AY810374.1	gb|AY810374.1|gi|60599435	GCGTTTTGATAAAGATCGAAGCGGATTCATTGAAGCTGATGAACTGAAATCATTTCTATT	Schistosoma japonicum SJCHGC07211 protein mRNA, partial cds
CUST_1085_PI420046723	AY810568.1	gb|AY810568.1|gi|60599826	TTCGTCGTGTTTCACTCACGGTACCAAAACACCTTGATTATTGTTCCACCCTCCATAAGG	Schistosoma japonicum clone SJCHGC08893 unknown mRNA
CUST_1086_PI420046723	AY810821.1	gb|AY810821.1|gi|60600332	TATTAACGAAGGGTGATGATAGTGCTAAGACGGTCCCTGTACGGTGTTGTTTCTGACAGA	Schistosoma japonicum clone SJCHGC02116 unknown mRNA
CUST_1087_PI420046723	AY811116.1	gb|AY811116.1|gi|60601095	TTCGTCGTGTTTCACTCACGGTACCAAAACACCTTGATTATTGTTCCACCCTCCATAAGG	Schistosoma japonicum clone SJCHGC00390 unknown mRNA
CUST_1088_PI420046723	AY811121.1	gb|AY811121.1|gi|60601105	TTCGTCGTGTTTCACTCACGGTACCAAAACACCTTGATTATTGTTCCACCCTCCATAAGG	Schistosoma japonicum clone SJCHGC00332 unknown mRNA
CUST_1089_PI420046723	AY811469.1	gb|AY811469.1|gi|60601801	AGAGACAGTTGTCCATTTGTGGGAGAAATTCTTGAAGACTGTCTTAAACTTCTGTTTAAT	Schistosoma japonicum SJCHGC08359 protein mRNA, partial cds
CUST_1090_PI420046723	AY811699.1	gb|AY811699.1|gi|60602261	TTCGTCGTGTTTCACTCACGGTACCAAAACACCTTGATTATTGTTCCACCCTCCATAAGG	Schistosoma japonicum clone SJCHGC00729 unknown mRNA
CUST_1091_PI420046723	AY811935.1	gb|AY811935.1|gi|60602733	AGTGGTACAGCCTGTAAATCACGAAGCGATTAGATTTAAAGTACTTACATTTCTTCTCAA	Schistosoma japonicum SJCHGC07586 protein mRNA, partial cds
CUST_1052_PI420046723	AY812981.1	gb|AY812981.1|gi|56753002	CTCAGTATGAAGATTCCTTCAAGTATGCAGAGAAAGCATGACATATTAAACTGTCTAATC	Schistosoma japonicum SJCHGC01892 protein mRNA, complete cds
CUST_1053_PI420046723	AY812985.1	gb|AY812985.1|gi|56753010	TAAGACGCGACGGGTTGCACCTCTTAAGGATCTTCCTATAAATGATGAGTATGTCCCTGT	Schistosoma japonicum clone SJCHGC00388 unknown mRNA
CUST_1054_PI420046723	AY813236.1	gb|AY813236.1|gi|56753530	TTCGTCGTGTTTCACTCACGGTACCAAAACACCTTGATTATTGTTCCACCCTCCATAAGG	Schistosoma japonicum clone SJCHGC00367 unknown mRNA
CUST_1055_PI420046723	AY813490.1	gb|AY813490.1|gi|56754062	TTCGTCGTGTTTCACTCACGGTACCAAAACACCTTGATTATTGTTCCACCCTCCATAAGG	Schistosoma japonicum clone SJCHGC07143 unknown mRNA
CUST_1056_PI420046723	AY813492.1	gb|AY813492.1|gi|56754066	ATCTAAAAAATCAGAAAGTGAAGATGTCTTGGCCTTTAATTCAGCTGTTACTTTACCAGG	Schistosoma japonicum clone SJCHGC00825 unknown mRNA
CUST_1057_PI420046723	AY813495.1	gb|AY813495.1|gi|56754073	GTTGTCGGGATAACACATGAATTCACACCAATATAAGAGTAAGAGATAAAACAAAGCGAT	Schistosoma japonicum SJCHGC08982 protein mRNA, complete cds
CUST_1058_PI420046723	AY813496.1	gb|AY813496.1|gi|56754077	TTCGTCGTGTTTCACTCACGGTACCAAAACACCTTGATTATTGTTCCACCCTCCATAAGG	Schistosoma japonicum clone SJCHGC00239 unknown mRNA
CUST_1059_PI420046723	AY813747.1	gb|AY813747.1|gi|56754582	GTTTATCTATGTACATTTCAACATTGGGCGACATTCTTTGAATAAATGTTCGGTGGGGGG	Schistosoma japonicum SJCHGC04290 protein mRNA, complete cds
CUST_1060_PI420046723	AY813751.1	gb|AY813751.1|gi|56754590	TTCGTCGTGTTTCACTCACGGTACCAAAACACCTTGATTATTGTTCCACCCTCCATAAGG	Schistosoma japonicum clone SJCHGC00509 unknown mRNA
CUST_1061_PI420046723	AY814002.1	gb|AY814002.1|gi|56755108	ACTGTATTCTTACTCCTCTTATGTATTACACAACTGAGCTCTGTTTCCTTCAATTGAGAA	Schistosoma japonicum SJCHGC08711 protein mRNA, complete cds
CUST_1062_PI420046723	AY814254.1	gb|AY814254.1|gi|56755614	GAAGGTTTTTAAAAGGAAGTCTTATTGCAAACAGTCTATTCTCTGAAATGACGTCTTCCT	Schistosoma japonicum SJCHGC02396 protein mRNA, complete cds
CUST_1063_PI420046723	AY814508.1	gb|AY814508.1|gi|56756123	TTCGTCGTGTTTCACTCACGGTACCAAAACACCTTGATTATTGTTCCACCCTCCATAAGG	Schistosoma japonicum clone SJCHGC00068 unknown mRNA
CUST_1064_PI420046723	AY814763.1	gb|AY814763.1|gi|56756644	TTCGTCGTGTTTCACTCACGGTACCAAAACACCTTGATTATTGTTCCACCCTCCATAAGG	Schistosoma japonicum clone SJCHGC01592 unknown mRNA
CUST_1065_PI420046723	AY815012.1	gb|AY815012.1|gi|56757144	TACAGCATGTCTGTGTACAGTATTCATAAAACAGACAGAGGAAGGAGGACAGGAAGTGGG	Schistosoma japonicum SJCHGC07715 protein mRNA, complete cds
CUST_1066_PI420046723	AY815017.1	gb|AY815017.1|gi|56757154	CCTTGCATCATAAAATCAGTAAAACACCATTGGATCACATCATCTATGAATGCCGTTTTA	Schistosoma japonicum SJCHGC08701 protein mRNA, complete cds
CUST_1067_PI420046723	AY815018.1	gb|AY815018.1|gi|56757156	TTCGTCGTGTTTCACTCACGGTACCAAAACACCTTGATTATTGTTCCACCCTCCATAAGG	Schistosoma japonicum clone SJCHGC01413 unknown mRNA
CUST_1068_PI420046723	AY815019.1	gb|AY815019.1|gi|56757158	GCGAATAGATTTCGTGCTTCTTAAACGTGTATTCTCGTCAAAACTTCCTCAGAACTTATA	Schistosoma japonicum SJCHGC04523 protein mRNA, complete cds
CUST_1069_PI420046723	AY815531.1	gb|AY815531.1|gi|56758245	TTCGTCGTGTTTCACTCACGGTACCAAAACACCTTGATTATTGTTCCACCCTCCATAAGG	Schistosoma japonicum clone SJCHGC01803 unknown mRNA
CUST_1070_PI420046723	AY815780.1	gb|AY815780.1|gi|56758743	AACCCGTATTCAAGTACAAAAAGGTGAACCGAAGAATATTTCATGGAGCATAGAATTCAA	Schistosoma japonicum SJCHGC08884 protein mRNA, complete cds
CUST_1071_PI420046723	AY815783.1	gb|AY815783.1|gi|56758749	CCGAACAGTTTGTACCATAAGTGTGACAATTTGTGAGATTCATTTTCCTGAACATAATAC	Schistosoma japonicum SJCHGC09542 protein mRNA, complete cds
CUST_1072_PI420046723	AY815786.1	gb|AY815786.1|gi|56758755	TTCGTCGTGTTTCACTCACGGTACCAAAACACCTTGATTATTGTTCCACCCTCCATAAGG	Schistosoma japonicum clone SJCHGC01180 unknown mRNA
CUST_1092_PI420046723	AY915054.1	gb|AY915054.1|gi|60687883	TCCTGTGCTTTTCTTAACTTGCTTTGCATAATGTCTGCCCACAGTTCGCTACACGTGCAT	Schistosoma japonicum SJCHGC02681 protein mRNA, complete cds
CUST_1093_PI420046723	AY915309.1	gb|AY915309.1|gi|60690819	GACAGATGCACTTATGTGCCAGGTTCTATGTTGTTCATACATACATCATTTAAGACTGAT	Schistosoma japonicum SJCHGC04561 protein mRNA, partial cds
CUST_1094_PI420046723	AY915561.1	gb|AY915561.1|gi|60695396	CAACTGTAAATTTCGGTGGTCCTCAAGGTTCCATTTTAGGACCACTATTATTTTCACTAT	Schistosoma japonicum SJCHGC07670 protein mRNA, partial cds
CUST_1095_PI420046723	AY915565.1	gb|AY915565.1|gi|60695488	GATTACGATGCTTCGCTTGCCTCATGCACGGATCAATCGCACTCGTCTATTCACCGCGCC	Schistosoma japonicum SJCHGC07694 protein mRNA, partial cds
CUST_1096_PI420046723	AY915817.1	gb|AY915817.1|gi|60699745	TTGTTCTGGACAGTCTACTTCAGATTTATGAATTTATCAAGCGGGTTATGGAAAGTAAAG	Schistosoma japonicum SJCHGC09745 protein mRNA, complete cds
CUST_1097_PI420046723	AY915818.1	gb|AY915818.1|gi|60699791	TGAATTGATTTACTTTCCTTGTTTTAAGCCCGGTTGCTGTTCATCACTCCACACTTCAAT	Schistosoma japonicum SJCHGC09746 protein mRNA, complete cds
CUST_1098_PI420046723	AY915819.1	gb|AY915819.1|gi|60699841	GTAATAGTCCATGATTGTATCACTTTGATAGCAGTATATTAATCAGACCTCATTGGTTGC	Schistosoma japonicum SJCHGC09747 protein mRNA, complete cds
CUST_1099_PI420046723	AY915820.1	gb|AY915820.1|gi|60699862	CACACTTTGAAAATCAAGTTCAACACAAAACATGATTGACCAACCTAGTTAGTCATAGGA	Schistosoma japonicum SJCHGC09748 protein mRNA, complete cds
CUST_1100_PI420046723	lsbi_CNUS0000095394.1	gnl|lsbi_CNUS0000095394.1	AGTGAGGAACCAATTTTTAGCTATTCGATCCCTACCAATTTCTTCATCCATAAAAGAGCA	Schistosoma japonicum Conserved hypothetical protein, IPR002073 3'5'-cyclic nucleotide phosphodiesterase,domain-containing, mRNA
CUST_1101_PI420046723	lsbi_CNUS0000095395.1	gnl|lsbi_CNUS0000095395.1	GTAGCCATCTTGGTTAAATGCACACTTAGCAATGTGAAAAATGCTAATAAGGATGATTTG	Schistosoma japonicum nrv2; nervana 2; ko:K01538 Na+/K+-exchanging ATPase, putative, mRNA
CUST_1102_PI420046723	lsbi_CNUS0000095396.1	gnl|lsbi_CNUS0000095396.1	AGAGAAAAGACCGTTATCAATAAATGTCCTCAATTCCTTTCGCAGTCTGCTACAGCAATT	Schistosoma japonicum expressed protein, putative, mRNA
CUST_1103_PI420046723	lsbi_CNUS0000095397.1	gnl|lsbi_CNUS0000095397.1	CCAGAGGCTGAAGCAATGTATGCTATCCTAGCAGATGGTATCGGAGATGCAAAAGATTAA	Schistosoma japonicum RAD51; RAD51 homolog (RecA homolog) ; ko:K04482 DNA repair protein Rad51, putative, mRNA
CUST_1104_PI420046723	lsbi_CNUS0000095398.1	gnl|lsbi_CNUS0000095398.1	CAGATAGTAGTTATACACGACCACGTTCTGCATATATACGAGCTTTTTTGGATACTAATT	Schistosoma japonicum UPF0351 protein C9orf32 homolog, putative, mRNA
CUST_1105_PI420046723	lsbi_CNUS0000095399.1	gnl|lsbi_CNUS0000095399.1	GAAGTAAACAACATTCATCATGCATCAGATACTATGCTACAATCTACTAGTGTATGGACA	Schistosoma japonicum Epha5; EphA5 [EC:2.7.10.1]; ko:K05106 Eph receptor A5, putative, mRNA
CUST_1106_PI420046723	lsbi_CNUS0000095400.1	gnl|lsbi_CNUS0000095400.1	CTAACACATTGTTCTATCATCCGAAATGGATGGCTAGAATCGTATTCCTGTCATAAAAAA	Schistosoma japonicum Conserved hypothetical protein, IPR000408 Regulator of chromosome condensation, RCC1,IPR001190 Speract/scavenger receptor,IPR001304 C-type lectin,domain-containing, mRNA
CUST_1107_PI420046723	lsbi_CNUS0000095401.1	gnl|lsbi_CNUS0000095401.1	AACATTAATCGGCGTGGTTACAGAGTTGCGACGGCGAAAGTATTAGAAGCACCGTTATAG	Schistosoma japonicum expressed protein, putative, mRNA
CUST_1108_PI420046723	lsbi_CNUS0000095402.1	gnl|lsbi_CNUS0000095402.1	ATGTCTAAACTTGATCAAACTGCGGCAGCTATTCCTGCAGACAATTCAGCTAATGTCGGC	Schistosoma japonicum SWI/SNF-related matrix-associated actin-dependent regulator chromatin subfamily E member 1 (BRG1-associated factor 57), putative, mRNA
CUST_1109_PI420046723	lsbi_CNUS0000095403.1	gnl|lsbi_CNUS0000095403.1	CTCCTCCATTGAAGTGTTCCATTCAAGATGTCATAGATACAGAATATACTTCTTGTCAAT	Schistosoma japonicum hypothetical protein, mRNA
CUST_1110_PI420046723	lsbi_CNUS0000095404.1	gnl|lsbi_CNUS0000095404.1	CCTAAAACCGTTAAACCCAAGAAACCAGTTGCAAAGAAAACACCAAAGAAAGTTGCGAAG	Schistosoma japonicum Histone H1-delta, putative, mRNA
CUST_1111_PI420046723	lsbi_CNUS0000095405.1	gnl|lsbi_CNUS0000095405.1	TGTTACCGTTATAGTCCTCCATCAGGATTATCAGATACATTCTTGGACACTTCACTATAA	Schistosoma japonicum hypothetical protein, mRNA
CUST_1112_PI420046723	lsbi_CNUS0000095406.1	gnl|lsbi_CNUS0000095406.1	ATCGGTGGTTCATTTGCCGGTGATCCTAGATTAAAATCAAGGGTTGGAAGATACGTAGCT	Schistosoma japonicum expressed protein, putative, mRNA
CUST_1113_PI420046723	lsbi_CNUS0000095407.1	gnl|lsbi_CNUS0000095407.1	CAATGCTACATGGATTGAATCATGGCCTCCTAATGAAGACCAAATATGTTTAAATATACC	Schistosoma japonicum expressed protein, putative, mRNA
CUST_1114_PI420046723	lsbi_CNUS0000095408.1	gnl|lsbi_CNUS0000095408.1	CCTGTTTTGAAAATTGACAAATCTTTCTACGAACAAGGAAATTGGGTTGTACACGTAACA	Schistosoma japonicum Conserved hypothetical protein, IPR013216 Methyltransferase type 11,domain-containing, mRNA
CUST_1115_PI420046723	lsbi_CNUS0000095409.1	gnl|lsbi_CNUS0000095409.1	ACATGCGGAATCGAGATACCCGACTTATCTTCGAAAATCAACTTGAAAAATCTCCGGTAA	Schistosoma japonicum expressed protein, putative, mRNA
CUST_1116_PI420046723	lsbi_CNUS0000095410.1	gnl|lsbi_CNUS0000095410.1	AGTGAAATGATTGGTCTCCCAAGAGCTTCAAAAAAGGCTACTAAATATGTTCCTCCAGAA	Schistosoma japonicum IPR001648 Ribosomal protein S18,domain-containing protein, mRNA
CUST_1117_PI420046723	lsbi_CNUS0000095411.1	gnl|lsbi_CNUS0000095411.1	CGACATCAACAAACAACAACCCACCATCAATCATAACAGGTAATCAGAAATCGAATATGG	Schistosoma japonicum CDKL1; cyclin-dependent kinase-like 1 (CDC2-related kinase) [EC:2.7.11.22]; ko:K08824 cyclin-dependent kinase-like, putative, mRNA
CUST_1118_PI420046723	lsbi_CNUS0000095412.1	gnl|lsbi_CNUS0000095412.1	AAAGGTTGTGATCAAATTCCTTTGCCTTATCTTGTATGGATGTTACGGTTAGCGAATAAA	Schistosoma japonicum expressed protein, putative, mRNA
CUST_1119_PI420046723	lsbi_CNUS0000095413.1	gnl|lsbi_CNUS0000095413.1	GTCAATATTAGCGAGCTTCCTGACGTCATGGAAATATCTAGTTACATGGAAGATCGATAA	Schistosoma japonicum Hel25E; Helicase at 25E; ko:K01509 adenosinetriphosphatase, putative, mRNA
CUST_1120_PI420046723	lsbi_CNUS0000095414.1	gnl|lsbi_CNUS0000095414.1	GCTCTTCCATGGGTACGTTATATTACACAAAATGGTGATTATCAACTACGTACTTTGTAA	Schistosoma japonicum AP-1 complex subunit mu-1 (Adaptor-related protein complex 1 mu-1 subunit) (Mu-adaptin 1) (Adaptor protein complex AP-1 mu-1 subunit) (Golgi adaptor HA1/AP1 adaptin mu-1 subunit) (Clathrin assembly protein assembly protein complex 1 medium chain 1) (AP-mu chain family member mu1A) (Clathrin coat assembly protein AP47) (Clathrin coat-associated protein AP47), putative, mRNA
CUST_1121_PI420046723	lsbi_CNUS0000095415.1	gnl|lsbi_CNUS0000095415.1	GTGTTGTTGGCGGTCTTGGTGAAGCATTGCAACTAGCTCTTAATGTAAATTGTTCATTTT	Schistosoma japonicum Retinoic acid-induced protein 1, putative, mRNA
CUST_1122_PI420046723	lsbi_CNUS0000095416.1	gnl|lsbi_CNUS0000095416.1	GCTGGGAATGTTGTGTCTCGAAAAACTTATGAGGATTTGAAACGTCAAGGTCTTCTCTAA	Schistosoma japonicum Splicing factor 3A subunit 3 (Spliceosome-associated protein 61) (SAP 61) (SF3a60), putative, mRNA
CUST_1123_PI420046723	lsbi_CNUS0000095417.1	gnl|lsbi_CNUS0000095417.1	CCTATCCATGGGGTATTGTTGAATGTGACAATCTTGAACACAATGATTTTCATGCATTAA	Schistosoma japonicum Septin-7, putative, mRNA
CUST_1124_PI420046723	lsbi_CNUS0000095418.1	gnl|lsbi_CNUS0000095418.1	TGATATTCTAAGAATGTGGCCTCAGTCAAAATCTCGACAAGCACATTTATCATGGTTACC	Schistosoma japonicum Conserved hypothetical protein, IPR006616 Protein of unknown function DM9,domain-containing, mRNA
CUST_1125_PI420046723	lsbi_CNUS0000095419.1	gnl|lsbi_CNUS0000095419.1	CCCTGGGAAGTGGGTTATAAATTATGGTCTAGGTTATATATCATATGATGGAAGAGAAAT	Schistosoma japonicum Conserved hypothetical protein, IPR006616 Protein of unknown function DM9,domain-containing, mRNA
CUST_1126_PI420046723	lsbi_CNUS0000095420.1	gnl|lsbi_CNUS0000095420.1	CGTAACCTCATACCAAGTAACCTGTCTGGTAGACGTTTATCCAAATTACAAATACTTAAA	Schistosoma japonicum Helix-loop-helix protein 2 (HEN2) (Nescient helix loop helix 2) (NSCL-2), putative, mRNA
CUST_1127_PI420046723	lsbi_CNUS0000095421.1	gnl|lsbi_CNUS0000095421.1	TATTGTAGGACGGACTACTGTGTGAATGACAAGCAAATATCTCATCAAAAAGATAGGTGA	Schistosoma japonicum Splicing factor, arginine/serine-rich 16 (Suppressor of white-apricot homolog 2) (Clk4-associating SR-related protein), putative, mRNA
CUST_1128_PI420046723	lsbi_CNUS0000095422.1	gnl|lsbi_CNUS0000095422.1	CAGCAGTTGGTCACTACGTATCATGGTCCTAGCCCGATCCATGATTTAAAAGTCAGTTAA	Schistosoma japonicum Splicing factor, arginine/serine-rich 16 (Suppressor of white-apricot homolog 2) (Clk4-associating SR-related protein), putative, mRNA
CUST_1129_PI420046723	lsbi_CNUS0000095423.1	gnl|lsbi_CNUS0000095423.1	AGTCCAAATACTGATGAATCGAATCGAATATCTTCCACTCGATCCAGTATTATTATCGAC	Schistosoma japonicum expressed protein, putative, mRNA
CUST_1130_PI420046723	lsbi_CNUS0000095424.1	gnl|lsbi_CNUS0000095424.1	ATCCACTGCCCAGATTCTCATCGACATTTGTAGATACAATAAAAGTAAATCCATTCTTGT	Schistosoma japonicum B-cell lymphoma/leukemia 11A (B-cell CLL/lymphoma 11A) (COUP-TF-interacting protein 1) (Ecotropic viral integration site 9 protein homolog) (EVI-9), putative, mRNA
CUST_1131_PI420046723	lsbi_CNUS0000095425.1	gnl|lsbi_CNUS0000095425.1	TCAGTGATAGCCTGTGGCTTCGAAATATCCAATCCTGAAAAACCTCTACCCTACTTCTAA	Schistosoma japonicum Histone H4, putative, mRNA
CUST_1132_PI420046723	lsbi_CNUS0000095426.1	gnl|lsbi_CNUS0000095426.1	CTAGTTCATGTCATCGTCAGAATTCAGCAAATCATGAATGGGTACAACATTTTTGTCAAT	Schistosoma japonicum expressed protein, putative, mRNA
CUST_1133_PI420046723	lsbi_CNUS0000095427.1	gnl|lsbi_CNUS0000095427.1	GGCCATTATACAGATAATGTACCAAGACCTAAGAAAAACGCACCACCAAGTAAGAAAAAA	Schistosoma japonicum IPR001283 Allergen V5/Tpx-1 related,domain-containing protein, mRNA
CUST_1134_PI420046723	lsbi_CNUS0000095428.1	gnl|lsbi_CNUS0000095428.1	AAAGCCTAGTGGCCCAGTGGTACAGATGGTTGAGCGTTCATTCTAAATCAAAGGTTTCTT	Schistosoma japonicum Golgi-associated plant pathogenesis-related protein 1 (Golgi-associated PR-1 protein) (GAPR-1) (Glioma pathogenesis-related protein 2) (GliPR 2), putative, mRNA
CUST_1135_PI420046723	lsbi_CNUS0000095429.1	gnl|lsbi_CNUS0000095429.1	AATATAGGTGATTTTGGATGGAATGTACCTCATTTTCAAGGTGTAAGACGAGCTGGTAAG	Schistosoma japonicum Golgi-associated plant pathogenesis-related protein 1 (Golgi-associated PR-1 protein) (GAPR-1) (Glioma pathogenesis-related protein 2) (GliPR 2), putative, mRNA
CUST_1136_PI420046723	lsbi_CNUS0000095430.1	gnl|lsbi_CNUS0000095430.1	GAAACTGTTCTAGAAACAACTACAATCGAGGAATATAAACGGCGTTTAATAGATGACTGA	Schistosoma japonicum hypothetical protein, mRNA
CUST_1137_PI420046723	lsbi_CNUS0000095431.1	gnl|lsbi_CNUS0000095431.1	CAGAAAAGTGTTTTATGGGGATTACGTTGTTGGATTGGAAGTTGGATTGTTAATATCCAA	Schistosoma japonicum expressed protein, putative, mRNA
CUST_1138_PI420046723	lsbi_CNUS0000095432.1	gnl|lsbi_CNUS0000095432.1	GAAGAATTATATGCTCCCCCACGTTATCCTGATGTTTATGTACGTGAAGAATTAGCATTA	Schistosoma japonicum Serine-rich adhesin for platelets precursor (Staphylococcus aureus surface protein A), putative, mRNA
CUST_1139_PI420046723	lsbi_CNUS0000095433.1	gnl|lsbi_CNUS0000095433.1	GTGGACACGTGAAATGTTCTACATGTTAACTGATTCATCAGATATCTGTAACCAACATTT	Schistosoma japonicum hypothetical protein, mRNA
CUST_1140_PI420046723	lsbi_CNUS0000095434.1	gnl|lsbi_CNUS0000095434.1	GAAAGCTTAGATTTTGCAGTTGAATGTTCGATGTGGCCTACAAAATGGCGGTGCCATTAA	Schistosoma japonicum Histidine-rich glycoprotein precursor, putative, mRNA
CUST_1141_PI420046723	lsbi_CNUS0000095435.1	gnl|lsbi_CNUS0000095435.1	GCAGATGATTATGGATGCCCTACTTGCAAATGCTTAGCGCCTATTGCATCGTATTATTAA	Schistosoma japonicum expressed protein, putative, mRNA
CUST_1142_PI420046723	lsbi_CNUS0000095436.1	gnl|lsbi_CNUS0000095436.1	CGTTTCTATCTTTATACTTCATACGTGGTTGGTCTGTTTACTGGTTTTCAGTTGATCATA	Schistosoma japonicum CLIP-associating protein 1 (Cytoplasmic linker-associated protein 1), putative, mRNA
CUST_1143_PI420046723	lsbi_CNUS0000095437.1	gnl|lsbi_CNUS0000095437.1	GCAGATGATAGTGGAATGCGTACAACTGGAACATTTATTCAATTACCAGTAAACGATTGA	Schistosoma japonicum expressed protein, putative, mRNA
CUST_1144_PI420046723	lsbi_CNUS0000095438.1	gnl|lsbi_CNUS0000095438.1	ATGATTCAATTAGATCGTATGTTAGAAGATCCACGAATTCAAATTTGTGGTCTACGGGTA	Schistosoma japonicum Conserved hypothetical protein, IPR001251 Cellular retinaldehyde-binding/triple function, C-terminal,domain-containing, mRNA
CUST_1145_PI420046723	lsbi_CNUS0000095439.1	gnl|lsbi_CNUS0000095439.1	CTCATGTCCACATTTAACAGTACCTGATGATGATGTCTTTTTACTTGGTTTCTTACGTTA	Schistosoma japonicum Uncharacterized protein C20orf121 homolog, putative, mRNA
CUST_1146_PI420046723	lsbi_CNUS0000095440.1	gnl|lsbi_CNUS0000095440.1	CGTGAATTATTATCTGAATGTGAACGGCATAAAATTGCTATCGATCAAGTGGATAATCAC	Schistosoma japonicum expressed protein, putative, mRNA
CUST_1147_PI420046723	lsbi_CNUS0000095441.1	gnl|lsbi_CNUS0000095441.1	GCACCGGATTGGGTAGGTATGGTTCAAGAAAAATACATGTCTAGAAGTAATACTAATAAT	Schistosoma japonicum atpbd1b; ATP binding domain 1 family, member B; ko:K06883, putative, mRNA
CUST_1148_PI420046723	lsbi_CNUS0000095442.1	gnl|lsbi_CNUS0000095442.1	GACCTAAGTTTAATCCACAATGGGAATCAGATGGAGTAAGTGTTATAACACTTTTCTTCA	Schistosoma japonicum Acvr2a; activin receptor IIA [EC:2.7.11.30]; ko:K04670 activin receptor, type II, putative, mRNA
CUST_1149_PI420046723	lsbi_CNUS0000095443.1	gnl|lsbi_CNUS0000095443.1	CGTGAACGTCTTCTTGAAACAAGTACCGATTCAATTGAATTGCATACAAACCATCTGAAA	Schistosoma japonicum Coiled-coil domain-containing protein 12, putative, mRNA
CUST_1150_PI420046723	lsbi_CNUS0000095444.1	gnl|lsbi_CNUS0000095444.1	AACCTAAACATATGTATGGAGATTATTCTTCGGCAGCACAGTTTTATGTATTTACTGGTG	Schistosoma japonicum Synaptophysin (Major synaptic vesicle protein p38), putative, mRNA
CUST_1151_PI420046723	lsbi_CNUS0000095445.1	gnl|lsbi_CNUS0000095445.1	GGAACTAATCAACGTTGTATAGTTCAATGGCAAATGCGTACACCTGAGAAAAAATCATTA	Schistosoma japonicum LOC483088; similar to catenin, alpha 2; ko:K05691 catenin (cadherin-associated protein), alpha, putative, mRNA
CUST_1152_PI420046723	lsbi_CNUS0000095446.1	gnl|lsbi_CNUS0000095446.1	GCCCAAGAGAAATTCACAATTATGGAACGTTTAACAGGTCAAGCCAAAGCTGAACGTAAG	Schistosoma japonicum expressed protein, putative, mRNA
CUST_1153_PI420046723	lsbi_CNUS0000095447.1	gnl|lsbi_CNUS0000095447.1	CAGTTATTGACAGAATCTGACTATTTAACTGATAATGGACCAGATTTCCTAGTTGATCGA	Schistosoma japonicum Conserved hypothetical protein, mRNA
CUST_1154_PI420046723	lsbi_CNUS0000095448.1	gnl|lsbi_CNUS0000095448.1	TGTGTTGTGTTTGTTATTACTTTTGACTGGTCGCCCTTCTATCTTGGCGTAGAGGTATGC	Schistosoma japonicum DNA methyltransferase 1-associated protein 1 (DNMT1-associated protein 1) (DNMAP1) (MAT1-mediated transcriptional repressor), putative, mRNA
CUST_1155_PI420046723	lsbi_CNUS0000095449.1	gnl|lsbi_CNUS0000095449.1	CTTTTGGAATATGAAGTGGAAATTGATTCCAACTTGATCGTTGGACTGAGGGGACGGGCT	Schistosoma japonicum expressed protein, putative, mRNA
CUST_1156_PI420046723	lsbi_CNUS0000095450.1	gnl|lsbi_CNUS0000095450.1	ATTTCTTCTTCCTCTAGTTCTTCATCATCAGCAGCATCATCAATGTCGTCAACATCTTGA	Schistosoma japonicum RCJMB04_1j13, ELK3; ELK3, ETS-domain protein (SRF accessory protein 2); ko:K09430 ETS domain-containing protein Elk-3 (SRF accessory protein 2), putative, mRNA
CUST_1157_PI420046723	lsbi_CNUS0000095451.1	gnl|lsbi_CNUS0000095451.1	CCAGTTAAACTTGGTACTGTCCGCTTTCAAATGGAAGATTCAATGTATGTAAAAAAGCTT	Schistosoma japonicum IPR008386 ATPase, F0 complex, subunit E, mitochondrial,domain-containing protein, mRNA
CUST_1158_PI420046723	lsbi_CNUS0000095452.1	gnl|lsbi_CNUS0000095452.1	GTGCTTTAAAACTTTGGTTTGTTCTGCGTTTATACGGGTTGAAAAATATTCGTAACCTAC	Schistosoma japonicum Aromatic-L-amino-acid decarboxylase (EC 4.1.1.28) (AADC) (DOPA decarboxylase) (DDC), putative, mRNA
CUST_1159_PI420046723	lsbi_CNUS0000095453.1	gnl|lsbi_CNUS0000095453.1	ACCCGAAGGCATGTTCAAAATACTGCTATTCATATACATAAGCTGGTGAGTCTAAGTCAT	Schistosoma japonicum hypothetical protein, mRNA
CUST_1160_PI420046723	lsbi_CNUS0000095454.1	gnl|lsbi_CNUS0000095454.1	TGTGATGGTAGTAGGCGATCAAGATTTGATAGTGTACTGGGTACAACAACACGTTCATAA	Schistosoma japonicum expressed protein, putative, mRNA
CUST_1161_PI420046723	lsbi_CNUS0000095455.1	gnl|lsbi_CNUS0000095455.1	TTGGCAGATATTTAGCTCAACCACATGCTAAACAAATTCGTTCAAATGGTAAACTACGAC	Schistosoma japonicum beta4GalNAcTA; 4GalNAcTA; ko:K01805 xylose isomerase, putative, mRNA
CUST_1162_PI420046723	lsbi_CNUS0000095456.1	gnl|lsbi_CNUS0000095456.1	GAGGCACAAAAGGAGTTAAAAGCTTGCTTTGTATGTAGGTATTTGTTTGCCGATGGTTTA	Schistosoma japonicum Serine/arginine repetitive matrix protein 2, putative, mRNA
CUST_1163_PI420046723	lsbi_CNUS0000095457.1	gnl|lsbi_CNUS0000095457.1	GACGAATGGAGTCGAAACGATCATTACAGACATTATTGAATGGTCGTCAAACAAATAAAT	Schistosoma japonicum Srpk2; serine/arginine-rich protein specific kinase 2 [EC:2.7.11.1]; ko:K08831 SFRS protein kinase, putative, mRNA
CUST_1164_PI420046723	lsbi_CNUS0000095458.1	gnl|lsbi_CNUS0000095458.1	CAATATACATCTAATCAATTATCACGTGACCCTCGACTTTCCTCCACAACAAGAAGATGA	Schistosoma japonicum Chd1; Chromodomain-helicase-DNA-binding protein; ko:K01509 adenosinetriphosphatase, putative, mRNA
CUST_1165_PI420046723	lsbi_CNUS0000095459.1	gnl|lsbi_CNUS0000095459.1	CATAAGGTTCCATCAACTACAACGCATAATGTGCCTTACATTACTACTGAATATTCAACA	Schistosoma japonicum Serine-rich adhesin for platelets precursor (Staphylococcus aureus surface protein A), putative, mRNA
CUST_1166_PI420046723	lsbi_CNUS0000095460.1	gnl|lsbi_CNUS0000095460.1	TTGCTGCTGCGAATTGATGATGTTGTTTCCGGGGTAAAGAAACAATCGGGAGAGAATACG	Schistosoma japonicum T-complex protein 1 subunit gamma (TCP-1-gamma) (CCT-gamma) (Matricin) (mTRiC-P5), putative, mRNA
CUST_1167_PI420046723	lsbi_CNUS0000095461.1	gnl|lsbi_CNUS0000095461.1	AATATTACACCTGATCGTGTGTTGAACTTGCTAAGTCAGCTTTGTGACGAAGTACACTGA	Schistosoma japonicum Cctgamma; Cct; ko:K09495 T-complex protein 1 subunit gamma, putative, mRNA
CUST_1168_PI420046723	lsbi_CNUS0000095462.1	gnl|lsbi_CNUS0000095462.1	AGGTTGATACACGACCACAACGTCTACCGTTACGTGATATAATTCTACCAAATATTATAA	Schistosoma japonicum Collagen alpha-2(V) chain precursor, putative, mRNA
CUST_1169_PI420046723	lsbi_CNUS0000095463.1	gnl|lsbi_CNUS0000095463.1	ACAAGGGACATAAAGGATGGACCGGTCCTCCAGGTGACCCTGGTACTTCCCGGAATAGCT	Schistosoma japonicum Collagen alpha-1(I) chain precursor (Alpha-1 type I collagen), putative, mRNA
CUST_1170_PI420046723	lsbi_CNUS0000095464.1	gnl|lsbi_CNUS0000095464.1	AAGTTAACTGGTAAACGTGTTAAAAAGCCTCGGCTCACACCGATTCGAAGTGAACTTTGA	Schistosoma japonicum Coiled-coil domain-containing protein 134 precursor, putative, mRNA
CUST_1171_PI420046723	lsbi_CNUS0000095465.1	gnl|lsbi_CNUS0000095465.1	CAAACAGTGAATCGTTCGAATTGGCTAAATATTGGACGACAATCTTCAGGTAGTGAACAG	Schistosoma japonicum PCTK1; PCTAIRE protein kinase 1 [EC:2.7.11.22]; ko:K08820 PCTAIRE protein kinase, putative, mRNA
CUST_1172_PI420046723	lsbi_CNUS0000095466.1	gnl|lsbi_CNUS0000095466.1	GGTCATATAGCAAGTCGATGCAACAGAGGTAAATCCATCATCGAATCAGATTCGGACTGC	Schistosoma japonicum CG3800; ko:K09250 cellular nucleic acid-binding protein, putative, mRNA
CUST_1173_PI420046723	lsbi_CNUS0000095467.1	gnl|lsbi_CNUS0000095467.1	AGTATGGCCAGGGGTAGCTATACTTTTTCAAAATTTACTCATTTGTACATCATCGATTCT	Schistosoma japonicum Transmembrane protein 50A (Small membrane protein 1), putative, mRNA
CUST_1174_PI420046723	lsbi_CNUS0000095468.1	gnl|lsbi_CNUS0000095468.1	GAAGATTGTTTATGGATGGATGCACATCGATTGGTAATGATTTCCCGTTTTACTTTATTG	Schistosoma japonicum Putative elongator complex protein 1 (ELP1) (IkappaB kinase complex-associated protein) (IKK complex-associated protein), putative, mRNA
CUST_1175_PI420046723	lsbi_CNUS0000095469.1	gnl|lsbi_CNUS0000095469.1	TGTTGTAAAATGATGTCACCTAGAAGACGGACAACATTGCATAGACCACATGAGAGATGA	Schistosoma japonicum LOC539318; similar to G protein-coupled receptor; ko:K08419 oxoglutarate (alpha-ketoglutarate) receptor 1, putative, mRNA
CUST_1176_PI420046723	lsbi_CNUS0000095470.1	gnl|lsbi_CNUS0000095470.1	TTACAAAGACAACCATTTTTTGTACGAACTGGTCTTGTACATGTTCAGACCATCACATAA	Schistosoma japonicum zgc:56307 [EC:3.1.26.4]; ko:K03469 ribonuclease HI, putative, mRNA
CUST_1177_PI420046723	lsbi_CNUS0000095471.1	gnl|lsbi_CNUS0000095471.1	CCAGAAGATTTTACCCACTTAACTTTAACAATGGAGAAAGGTGTTAATGATGGTATGTAG	Schistosoma japonicum Centrosomal protein of 41 kDa (Protein Cep41) (Testis-specific gene A14 protein), putative, mRNA
CUST_1178_PI420046723	lsbi_CNUS0000095472.1	gnl|lsbi_CNUS0000095472.1	CATCGACGGTTGAGTGCAGATATCGCTGCTGCAATTACAGCTGTTTTAAAATTGTCCTAG	Schistosoma japonicum IPR010916 TonB box, N-terminal,domain-containing protein, mRNA
CUST_1179_PI420046723	lsbi_CNUS0000095473.1	gnl|lsbi_CNUS0000095473.1	AAGCTAGGGATTCTCTACTACTGATTGGAGCTTATTCATTGAGAGATGAAGAATTTAGTC	Schistosoma japonicum hypothetical protein, mRNA
CUST_1180_PI420046723	lsbi_CNUS0000095474.1	gnl|lsbi_CNUS0000095474.1	CGTCGACAAAGCATGCAAACAGTATACGTGGTGATTTAGATAAAATTGTCAATAAATTGC	Schistosoma japonicum NGFI-A-binding protein 1 (EGR-1-binding protein 1), putative, mRNA
CUST_1181_PI420046723	lsbi_CNUS0000095475.1	gnl|lsbi_CNUS0000095475.1	AAGAAGGTTGTCTCGGATGACGATTCTGATGAGTCCATCGGCTTTGGCTTGTTTGATTAA	Schistosoma japonicum RpLP1; Ribosomal protein LP1; ko:K02942 large subunit ribosomal protein LP1, putative, mRNA
CUST_1182_PI420046723	lsbi_CNUS0000095476.1	gnl|lsbi_CNUS0000095476.1	GCTACATTATACAATTTAATAGGGGTTCCTGTTGCAGCAGGTGAGTTGAATCTCTTTGAT	Schistosoma japonicum Copper-transporting ATPase 2 (EC 3.6.3.4) (Copper pump 2) (Wilson disease-associated protein), putative, mRNA
CUST_1183_PI420046723	lsbi_CNUS0000095477.1	gnl|lsbi_CNUS0000095477.1	ACTTAGTCGTGTAACTAACTTTGGAGATGAAGGTGAATTATGCCATTGTGTTTACTTTGT	Schistosoma japonicum Copper-transporting ATPase 2 (EC 3.6.3.4) (Copper pump 2) (Wilson disease-associated protein homolog), putative, mRNA
CUST_1184_PI420046723	lsbi_CNUS0000095478.1	gnl|lsbi_CNUS0000095478.1	AGTGTCAAATCCTATGGATCTAATTTTTCATGGAACAAGCGAACACGGATTGGATCGAAA	Schistosoma japonicum MGC85528; MGC85528 protein [EC:1.6.5.3 1.6.99.3]; ko:K03937 NADH dehydrogenase (ubiquinone) Fe-S protein 4, putative, mRNA
CUST_1185_PI420046723	lsbi_CNUS0000095479.1	gnl|lsbi_CNUS0000095479.1	CTGGTATGCAAATATTATCACAATTACCGACTTGCGCTCTTTCCTATAATTGTGTAATCT	Schistosoma japonicum ATP7A, MNK; ATPase, Cu++ transporting, alpha polypeptide (Menkes syndrome) [EC:3.6.3.4]; ko:K01533 Cu2+-exporting ATPase, putative, mRNA
CUST_1186_PI420046723	lsbi_CNUS0000095480.1	gnl|lsbi_CNUS0000095480.1	CGAAAAGAAACACAGGACTCACTCTGACAGAAGTCACTAATGCAGTTATGAATTTTTGTA	Schistosoma japonicum entpd1; ectonucleoside triphosphate diphosphohydrolase 1 [EC:3.6.1.5]; ko:K01510 apyrase, putative, mRNA
CUST_1187_PI420046723	lsbi_CNUS0000095481.1	gnl|lsbi_CNUS0000095481.1	TGTGGGACTATACTTTTGCATAGGATGCCCATGGGACATTGGTTTCTGCCATCCTCTTAT	Schistosoma japonicum LOC609594; similar to BCL2/adenovirus E1B 19kDa-interacting protein 1; ko:K08497 protein transport protein SEC20, putative, mRNA
CUST_1188_PI420046723	lsbi_CNUS0000095482.1	gnl|lsbi_CNUS0000095482.1	ACAATGCCTACCTCAGTCTTCCGTCTATTGACAGGACAAATTATTCCTCGGTATATATAA	Schistosoma japonicum APBA1; amyloid beta A4 precursor protein-binding, family A, member 1; ko:K04531 amyloid beta (A4) precursor protein-binding, family A, member 1, putative, mRNA
CUST_1189_PI420046723	lsbi_CNUS0000095483.1	gnl|lsbi_CNUS0000095483.1	TGATAAATGGCAGGAGAATAAACCAAAGAGCTCTTCAAATGACATACAAGTTAATGATGG	Schistosoma japonicum Conserved hypothetical protein, IPR006768 Protein similar to CwfJ, C-terminal 1,domain-containing, mRNA
CUST_1190_PI420046723	lsbi_CNUS0000095484.1	gnl|lsbi_CNUS0000095484.1	GCTTCATAAACTTGCTCTCGGTAATCAGGTATGCATTAATAGAAAAATTGCCTCATTGTT	Schistosoma japonicum Conserved hypothetical protein, expressed protein, putative, mRNA
CUST_1191_PI420046723	lsbi_CNUS0000095485.1	gnl|lsbi_CNUS0000095485.1	TCAGCTAATCATCAAGTTACTTGGAAATCCAAATCTCAGCCCTCTTCACTTCCATTTCGA	Schistosoma japonicum hypothetical protein, mRNA
CUST_1192_PI420046723	lsbi_CNUS0000095486.1	gnl|lsbi_CNUS0000095486.1	CTACATGGCCATGGTATGATGATACAGTTGATTGGTTTAAATCTTCCAATGTACAGAATG	Schistosoma japonicum Serine-rich adhesin for platelets precursor (Staphylococcus aureus surface protein A), putative, mRNA
CUST_1193_PI420046723	lsbi_CNUS0000095487.1	gnl|lsbi_CNUS0000095487.1	GGTGGAAAGGTGTTTGTCGTAATAAAATTGGCTTATTTCCAGCTAATTATGTTACATTGC	Schistosoma japonicum MGC80961; MGC80961 protein; ko:K06106 cortactin, putative, mRNA
CUST_1194_PI420046723	lsbi_CNUS0000095488.1	gnl|lsbi_CNUS0000095488.1	GTTGGATCACAGAGTGGGAGAACAAACCAAGAAGTCAAAATAGTTAATTGCGGGCAATGC	Schistosoma japonicum Ppia; peptidylprolyl isomerase A [EC:5.2.1.8]; ko:K03767 peptidyl-prolyl cis-trans isomerase A (cyclophilin A), putative, mRNA
CUST_1195_PI420046723	lsbi_CNUS0000095489.1	gnl|lsbi_CNUS0000095489.1	CGACCAGTGGATTCATCATCTTCAATTATATCATCAGTCATAAATCATGTCGAAGTGTAA	Schistosoma japonicum CdsA; CDP diglyceride synthetase [EC:2.7.7.41]; ko:K00981 phosphatidate cytidylyltransferase, putative, mRNA
CUST_1196_PI420046723	lsbi_CNUS0000095490.1	gnl|lsbi_CNUS0000095490.1	GGACAGATGAAGAAGCTGCAATTAAACTACAATCTTATTGGAGAGGTTATCTTGTAAGTT	Schistosoma japonicum Conserved hypothetical protein, IPR000048 IQ calmodulin-binding region,domain-containing, mRNA
CUST_1197_PI420046723	lsbi_CNUS0000095491.1	gnl|lsbi_CNUS0000095491.1	CGCGTGATACACTTGCTCCAATATGGTTTAGATATTCATTGCTTAAATCTGTTTCTAATC	Schistosoma japonicum Neurogenic locus notch protein homolog precursor (xOTCH), putative, mRNA
CUST_1198_PI420046723	lsbi_CNUS0000095492.1	gnl|lsbi_CNUS0000095492.1	CTGGAGTCGATATAGACCTGTATTTTTTACAGCTACCAATAAAGGTTCTATAGTTGCATG	Schistosoma japonicum Angio-associated migratory cell protein, putative, mRNA
CUST_1199_PI420046723	lsbi_CNUS0000095493.1	gnl|lsbi_CNUS0000095493.1	TAGTTCAACTTATCCAAGTCCAGCTACATATGATGACAATAATGAAGTAGATGTAGCAGA	Schistosoma japonicum expressed protein, putative, mRNA
CUST_1200_PI420046723	lsbi_CNUS0000095494.1	gnl|lsbi_CNUS0000095494.1	CAACATTATCATTGTATATCATGTGATCGTCCATTGGAGGTGGCGTTGAGTCAAGAGTAA	Schistosoma japonicum Conserved hypothetical protein, mRNA
CUST_1201_PI420046723	lsbi_CNUS0000095495.1	gnl|lsbi_CNUS0000095495.1	GGCGGTAATATGGGTTTATGGATTGGTATCTCTGTTATTGGTTTATTTGAATTTGTGGAA	Schistosoma japonicum IPR001873 Na+ channel, amiloride-sensitive,domain-containing protein, mRNA
CUST_1202_PI420046723	lsbi_CNUS0000095496.1	gnl|lsbi_CNUS0000095496.1	CAATCTGTACAAACAAATAAACGTTTAGATGCTACTGAAGAAGGTCTACATCGTGTAAGT	Schistosoma japonicum expressed protein, putative, mRNA
CUST_1203_PI420046723	lsbi_CNUS0000095497.1	gnl|lsbi_CNUS0000095497.1	GCAGACGTACTACTTTAGATAGACCCATACTTAGTCATTTTGTAAATGATCCTATTGCTT	Schistosoma japonicum expressed protein, putative, mRNA
CUST_1204_PI420046723	lsbi_CNUS0000095498.1	gnl|lsbi_CNUS0000095498.1	GTCATCATGGATAAACAAATGGGACACACAAGTTGAAAATAATATGTTCCCATACGAGAT	Schistosoma japonicum Conserved hypothetical protein, IPR003213 Cytochrome oxidase c, subunit VIb,domain-containing, mRNA
CUST_1205_PI420046723	lsbi_CNUS0000095499.1	gnl|lsbi_CNUS0000095499.1	CAATTCGTTTAATTGGTGAAATGGATGATTGGAATTTACCCAGTTGTTCTGATGATTCTG	Schistosoma japonicum expressed protein, putative, mRNA
CUST_1206_PI420046723	lsbi_CNUS0000095500.1	gnl|lsbi_CNUS0000095500.1	GCTTATTATTCAAATAATACGAAGATCCTACAGAAACTCCGTGAATCTCGACCACCTTAA	Schistosoma japonicum Metaxin-1, putative, mRNA
CUST_1207_PI420046723	lsbi_CNUS0000095501.1	gnl|lsbi_CNUS0000095501.1	CCGTCAACAGATGAAATCAAGCCTACAGATAATGAAATTGTAGATGTTAAAAATGGTCCT	Schistosoma japonicum Kelch-like protein 10, putative, mRNA
CUST_1208_PI420046723	lsbi_CNUS0000095502.1	gnl|lsbi_CNUS0000095502.1	ATTCGTCGAGACCGATCTCGACAATCAGATTATGATGATGAAGAGGAGGAGAGTTCTTAG	Schistosoma japonicum Histone H3-like centromeric protein CSE4 (CENP-A homolog), putative, mRNA
CUST_1209_PI420046723	lsbi_CNUS0000095503.1	gnl|lsbi_CNUS0000095503.1	AAAGAGAATCATCCACCACAACCTGCACTTATTATCCAAATCCATAAATTTGCTCAGATT	Schistosoma japonicum Serine-rich adhesin for platelets precursor, putative, mRNA
CUST_1210_PI420046723	lsbi_CNUS0000095504.1	gnl|lsbi_CNUS0000095504.1	GCTATGATCAAGACGCGTTGGAACAAACATTCAATGGAAGATATACATTGATTGAATCTA	Schistosoma japonicum hypothetical protein, mRNA
CUST_1211_PI420046723	lsbi_CNUS0000095505.1	gnl|lsbi_CNUS0000095505.1	GGATACCACTCCCACAGAAGAAATAAACATTTTACAAACTGTTGAAGATGATCAGCATTT	Schistosoma japonicum Cytoplasmic dynein 1 light intermediate chain 1 (Dynein light intermediate chain 1, cytosolic) (Dynein light chain A) (DLC-A), putative, mRNA
CUST_1212_PI420046723	lsbi_CNUS0000095506.1	gnl|lsbi_CNUS0000095506.1	GGCAGCTGGTAGTAGTAGTGGAAACAAATATCATATTGATGCTAGTCATATTTCATTACA	Schistosoma japonicum CAP-Gly domain-containing linker protein 4 (Restin-like protein 2), putative, mRNA
CUST_1213_PI420046723	lsbi_CNUS0000095507.1	gnl|lsbi_CNUS0000095507.1	CAAGTGGTCGATTCCTGACAATAATAATAATAATAAATCAGAGTCGAGGAGTTCAAGCAT	Schistosoma japonicum Ptpn23; protein tyrosine phosphatase, non-receptor type 23 [EC:3.1.3.48]; ko:K01104 protein-tyrosine phosphatase, putative, mRNA
CUST_1214_PI420046723	lsbi_CNUS0000095508.1	gnl|lsbi_CNUS0000095508.1	CCAAAGTAAATGCTTCAAAATTCAACAGGCACCAGAAATTACAGGTTACTTATCAACACT	Schistosoma japonicum Lgmn; legumain [EC:3.4.22.34]; ko:K01369 legumain, putative, mRNA
CUST_1215_PI420046723	lsbi_CNUS0000095509.1	gnl|lsbi_CNUS0000095509.1	CGATATGATGCGAAACATGCCAAAGATGGTTATGGGCGTACACCATATGGTGAGTCATAA	Schistosoma japonicum Cdc91l1; CDC91 cell division cycle 91-like 1 [EC:2.6.-.-]; ko:K05293 phosphatidylinositol glycan, class U, putative, mRNA
CUST_1216_PI420046723	lsbi_CNUS0000095510.1	gnl|lsbi_CNUS0000095510.1	CCACAACACTTGTTGTCACGCTTGAAATCAGTCAATGAAATCAAAAATGATGAAAACACT	Schistosoma japonicum Putative serine/threonine-protein kinase C05D10.2 in chromosome III (EC 2.7.11.24), putative, mRNA
CUST_1217_PI420046723	lsbi_CNUS0000095511.1	gnl|lsbi_CNUS0000095511.1	CATTAGATCAAATTGGACGTATTATAGCTGGATTGCCAAGATTAAGCAAAGAAGGTATGA	Schistosoma japonicum MGC138052; similar to extracellular signal-regulated kinase 7 [EC:2.7.11.24]; ko:K08293 mitogen-activated protein kinase, putative, mRNA
CUST_1218_PI420046723	lsbi_CNUS0000095512.1	gnl|lsbi_CNUS0000095512.1	TCAAATCAGTTAGCTACACAGTCTAAAACATCATCATTAAGATATTGGATGGAGGGAGGC	Schistosoma japonicum Putative serine/threonine-protein kinase C05D10.2 in chromosome III (EC 2.7.11.24), putative, mRNA
CUST_1219_PI420046723	lsbi_CNUS0000095513.1	gnl|lsbi_CNUS0000095513.1	GCTGAACCAATCTCATGGTCGAAACTTGAATATTGTAAATCAGTGAATGAAAACACAGAT	Schistosoma japonicum Integrin beta-1-binding protein 2 (Melusin), putative, mRNA
CUST_1220_PI420046723	lsbi_CNUS0000095514.1	gnl|lsbi_CNUS0000095514.1	CCTCATCATCCTTACCATTGTCAACATCAGTTATCAATTCTGACAAATCATCAATATCAG	Schistosoma japonicum Forkhead box protein I1c (FoxI1c) (xFoxI1c) (Fork head domain related protein 10) (xFD-10), putative, mRNA
CUST_1221_PI420046723	lsbi_CNUS0000095515.1	gnl|lsbi_CNUS0000095515.1	GAAACCACCATATTCTTATATTGCATTAATTGCTATGGCAATAAAATATGCTCCAGGACG	Schistosoma japonicum IPR001766 Fork head transcription factor,domain-containing protein, mRNA
CUST_1222_PI420046723	lsbi_CNUS0000095516.1	gnl|lsbi_CNUS0000095516.1	TATGCTGACTTCATATTTGCTCATGTCATCCTGCACTTAGTTGTCTTTAATTTCATTGGA	Schistosoma japonicum oligosaccharyltransferase [EC:2.4.1.119]; ko:K00730 dolichyl-diphosphooligosaccharide--protein glycosyltransferase, putative, mRNA
CUST_1223_PI420046723	lsbi_CNUS0000095517.1	gnl|lsbi_CNUS0000095517.1	GATTCTCACAACCAGTTTCATGAATTCAGCTCAGGAGAAAACTAAAAGATACAAAGGAAT	Schistosoma japonicum hypothetical protein, mRNA
CUST_1224_PI420046723	lsbi_CNUS0000095518.1	gnl|lsbi_CNUS0000095518.1	GCCATATTCCGTAACAAGTGATATAGGTTTACAAGAATGTCTTTCACCAGATACTGAATA	Schistosoma japonicum Ankyrin-2 (Brain ankyrin) (Ankyrin-B) (Ankyrin, nonerythroid), putative, mRNA
CUST_1225_PI420046723	lsbi_CNUS0000095519.1	gnl|lsbi_CNUS0000095519.1	CATCAAAGCCGAAACAAAAGAAAACTCGTAAACAAAAACGTTCAGCGAAACGAAACATCT	Schistosoma japonicum RNA-binding protein 28 (RNA-binding motif protein 28), putative, mRNA
CUST_1226_PI420046723	lsbi_CNUS0000095520.1	gnl|lsbi_CNUS0000095520.1	CATAAAGTTAATTTAGATGATCTTGATAGTATTTTAGGTCTTAGTTACCATCTCAATTAA	Schistosoma japonicum Asparagine-rich protein (Ag319) (ARP) (Fragment), putative, mRNA
CUST_1227_PI420046723	lsbi_CNUS0000095521.1	gnl|lsbi_CNUS0000095521.1	AATCTTAATTCACGCCGTATACCTTGGGTGGATTTAGTATTGTTTCTTCTACGTACATGA	Schistosoma japonicum zgc:112536 [EC:3.1.3.16]; ko:K01090 protein phosphatase, putative, mRNA
CUST_1228_PI420046723	lsbi_CNUS0000095522.1	gnl|lsbi_CNUS0000095522.1	TCAAGTTGTATGCCATCTTTTTCCACAGCTACTGCAGATAATAAATATCGTTATGACTGA	Schistosoma japonicum Conserved hypothetical protein, IPR009580 Phospho-ethanolamine N-methyltransferase,domain-containing, mRNA
CUST_1229_PI420046723	lsbi_CNUS0000095523.1	gnl|lsbi_CNUS0000095523.1	GCTGTGCAATTCTACTAAAGAAGGATTATTCATACAGCTTATACAAGATTCTATGAAGCC	Schistosoma japonicum hypothetical protein, mRNA
CUST_1230_PI420046723	lsbi_CNUS0000095524.1	gnl|lsbi_CNUS0000095524.1	GCTGGCAGAGTCGATAGTAATAAGAATGAATGTATAAAATGTAATCCCATATCACCTATC	Schistosoma japonicum IPR001917 Aminotransferase, class-II,domain-containing protein, mRNA
CUST_1231_PI420046723	lsbi_CNUS0000095525.1	gnl|lsbi_CNUS0000095525.1	CGTGGAGGAAGAGATAATTATCATAATGAAGATGGCTCGCCAGATATGCGCGATGCATAG	Schistosoma japonicum LOC491913; similar to cold shock domain protein A; ko:K03704 cold shock protein (beta-ribbon, CspA family), putative, mRNA
CUST_1232_PI420046723	lsbi_CNUS0000095526.1	gnl|lsbi_CNUS0000095526.1	CGATGAAGACTTTAATGGTCATTCAGTCTACTTGGAAAAACTAAAGGTTAAGCTTAGTAC	Schistosoma japonicum expressed protein, putative, mRNA
CUST_1233_PI420046723	lsbi_CNUS0000095527.1	gnl|lsbi_CNUS0000095527.1	ATCACAGCAATTGATCGGCTAATAGAAACGGTCAGTTCAGGGTTAAGTGTTTATGCTTTG	Schistosoma japonicum Conserved hypothetical protein, expressed protein, putative, mRNA
CUST_1234_PI420046723	lsbi_CNUS0000095528.1	gnl|lsbi_CNUS0000095528.1	GCAGACGTGACAAATCAATTGATTCTTTATCAGATCTACGTTTAATGCCAGAAATCAACA	Schistosoma japonicum expressed protein, putative, mRNA
CUST_1235_PI420046723	lsbi_CNUS0000095529.1	gnl|lsbi_CNUS0000095529.1	CCTACATCTCCCTCTCATACAAATGCAGTAAACTGTCTACAAGTACTAGTTATGAATGAA	Schistosoma japonicum expressed protein, putative, mRNA
CUST_1236_PI420046723	lsbi_CNUS0000095530.1	gnl|lsbi_CNUS0000095530.1	GAGCCAACGATCTTTATTCAAGTATCAGTGTAATGGGTAATAATCAGGGTCATTATAATG	Schistosoma japonicum Conserved hypothetical protein, expressed protein, putative, mRNA
CUST_1237_PI420046723	lsbi_CNUS0000095531.1	gnl|lsbi_CNUS0000095531.1	GACATCGACAGTGTGATTTAGCTCCTCATTTGAATCAACATATGAAGAATGATCATTTTC	Schistosoma japonicum Probable transcriptional regulatory protein YBR150C, putative, mRNA
CUST_1238_PI420046723	lsbi_CNUS0000095532.1	gnl|lsbi_CNUS0000095532.1	TTACCACGTGATCAGTTCTGTACTGATGAATTGAAATCAATAGCAGATTTTGTGAAACAG	Schistosoma japonicum expressed protein, putative, mRNA
CUST_1239_PI420046723	lsbi_CNUS0000095533.1	gnl|lsbi_CNUS0000095533.1	TGTATTAATGCATTTGAATGTCCACCAGAAGAAGGTATTCATCGTGGAATGAAGTATCGT	Schistosoma japonicum hypothetical protein, mRNA
CUST_1240_PI420046723	lsbi_CNUS0000095534.1	gnl|lsbi_CNUS0000095534.1	GTAATGTCCTCTGCTTCGCTAGCATGCCTTCAATTTTGCTATCAGCTGATGAAGAGTTGC	Schistosoma japonicum IPR000253 Forkhead-associated,IPR008984 SMAD/FHA,domain-containing protein, mRNA
CUST_1241_PI420046723	lsbi_CNUS0000095535.1	gnl|lsbi_CNUS0000095535.1	ACTTGGACATTTAACGCATCATCATCACCCTCATCGTCACCATTTCAGTAGTAGCAGTAT	Schistosoma japonicum expressed protein, putative, mRNA
CUST_1242_PI420046723	lsbi_CNUS0000095536.1	gnl|lsbi_CNUS0000095536.1	CGGAAACATCACCATCAACAACAACCTGGATTTCTAAACTACCATTTATTATTGGCTTTA	Schistosoma japonicum Sympk; symplekin; ko:K06100 symplekin, putative, mRNA
CUST_1243_PI420046723	lsbi_CNUS0000095537.1	gnl|lsbi_CNUS0000095537.1	GGGTTACATAGCTCTGGATTTAAATGTGGTATTGAGAAATTTTGATAAGTTTGGAGTCGA	Schistosoma japonicum Conserved hypothetical protein, IPR010796 B9,domain-containing, mRNA
CUST_1244_PI420046723	lsbi_CNUS0000095538.1	gnl|lsbi_CNUS0000095538.1	GGTGACGAGTCGGAAAGTTATCGTATCTTATTCGATTTGACTTTTTTCTTCTTCGTTATT	Schistosoma japonicum Ryanodine receptor 44F, putative, mRNA
CUST_1245_PI420046723	lsbi_CNUS0000095539.1	gnl|lsbi_CNUS0000095539.1	GAATCTATTGCTGGTGGTACTGTTACAGCGGTAGGTGGAAATGTGTGCTTCTTCCAATAA	Schistosoma japonicum HBS1-like protein, putative, mRNA
CUST_1246_PI420046723	lsbi_CNUS0000095540.1	gnl|lsbi_CNUS0000095540.1	GATCCAACACATCGGAAACAATTTTCACTACATGTTCCAAGTTCCATGATAAAAAGCTTG	Schistosoma japonicum Elongator complex protein 4 (PAX6 neighbor gene protein), putative, mRNA
CUST_1247_PI420046723	lsbi_CNUS0000095541.1	gnl|lsbi_CNUS0000095541.1	GGAGAAGCAACAACTTATCTAATTGGTGCAGCATTAACTGCTGTTACAAAAGATTTCTTA	Schistosoma japonicum PAB-dependent poly(A)-specific ribonuclease subunit 2 (EC 3.1.13.4) (Inactive ubiquitin carboxyl-terminal hydrolase 52), putative, mRNA
CUST_1248_PI420046723	lsbi_CNUS0000095542.1	gnl|lsbi_CNUS0000095542.1	ATTGTACGATCTGCATCTGGAATATTATCTACTGAATTATCTGGTGCTTATCGTGATTCA	Schistosoma japonicum Enhancer of mRNA-decapping protein 4, putative, mRNA
CUST_1249_PI420046723	lsbi_CNUS0000095543.1	gnl|lsbi_CNUS0000095543.1	GGGGGTGGAGAGGAACACGATGCAGCAAATCATCGTAACAAATTTAATGGGACCAAATAA	Schistosoma japonicum LOC541215; similar to TTBK2 protein [EC:2.7.11.26]; ko:K08815 tau tubulin kinase, putative, mRNA
CUST_1250_PI420046723	lsbi_CNUS0000095544.1	gnl|lsbi_CNUS0000095544.1	ATTATTTGGGGAAATCTTAGGTGTCAATGCGTCACGCGATCCCACAAACTCTGGCTGTTT	Schistosoma japonicum Uncharacterized protein YPR045C, putative, mRNA
CUST_1251_PI420046723	lsbi_CNUS0000095545.1	gnl|lsbi_CNUS0000095545.1	GCCAACTGCTGGAAAACTAACCATTAATATTTTGGAAGCTAAGAATCTCAAGAAAATGGA	Schistosoma japonicum Syt2; synaptotagmin II; ko:K03709 Mn-dependent transcriptional regulator, putative, mRNA
CUST_1252_PI420046723	lsbi_CNUS0000095546.1	gnl|lsbi_CNUS0000095546.1	GCACACCACATAGGAACCTGAATTATTACGCCAAATACTGGGATAATAATGAACATATTT	Schistosoma japonicum expressed protein, putative, mRNA
CUST_1253_PI420046723	lsbi_CNUS0000095547.1	gnl|lsbi_CNUS0000095547.1	AATTCAAACCCATTCACTTTTGGCACTTCCTCGACTGGTTCTTCATCGAGTGCTCCGAAT	Schistosoma japonicum Serine-rich adhesin for platelets precursor, putative, mRNA
CUST_1254_PI420046723	lsbi_CNUS0000095548.1	gnl|lsbi_CNUS0000095548.1	GCGTTAGTGATTATGTCAGATAATGAACAAGCCAAATTGGCAATACATTACTTAAATGGG	Schistosoma japonicum ELAV-like protein 1 (Hu-antigen R) (HuR), putative, mRNA
CUST_1255_PI420046723	lsbi_CNUS0000095549.1	gnl|lsbi_CNUS0000095549.1	GTTTAGGTTATGGATTTGTGAATTATGTAGATGCATCTGATGCTGAACGAGCAATACGTG	Schistosoma japonicum ELAV-like protein 2, putative, mRNA
CUST_1256_PI420046723	lsbi_CNUS0000095550.1	gnl|lsbi_CNUS0000095550.1	GTAGCATTCCATCACTGATCGAGTTTAATACTGTAAGTGTATTTACCGTATGTCATTGTT	Schistosoma japonicum Thioredoxin-like protein 5 (14 kDa thioredoxin-related protein) (TRP14) (Protein 42-9-9), putative, mRNA
CUST_1257_PI420046723	lsbi_CNUS0000095551.1	gnl|lsbi_CNUS0000095551.1	GTTATTAATTTGAGTGAACGAGATATGCCTATCAGGTCACAAACTTTGGATATCTTGTGA	Schistosoma japonicum Xylosyltransferase oxt (EC 2.4.2.26) (Peptide O-xylosyltransferase), putative, mRNA
CUST_1258_PI420046723	lsbi_CNUS0000095552.1	gnl|lsbi_CNUS0000095552.1	TAGTGGACAATGTTTAAAAGTATTTCTGCAAAGAGTTCGTGATGCATCAAATTCAGCTAC	Schistosoma japonicum expressed protein, putative, mRNA
CUST_1259_PI420046723	lsbi_CNUS0000095553.1	gnl|lsbi_CNUS0000095553.1	CCAATATCAGATGATGGTGTAATACATTACACTTATAGACCATCTGGAGAAGGTTGTATT	Schistosoma japonicum CD109 antigen precursor (p180) (150 KDa TGF-beta-1-binding protein) (r150) (Platelet-specific Gov antigen), putative, mRNA
CUST_1260_PI420046723	lsbi_CNUS0000095554.1	gnl|lsbi_CNUS0000095554.1	CTCAACAGCATCGATGTTCAGCTTATGAATATTATGAACCAGGTCGTTACAATAATTCAT	Schistosoma japonicum CD109 antigen precursor (p180) (150 KDa TGF-beta-1-binding protein) (r150) (Platelet-specific Gov antigen), putative, mRNA
CUST_1261_PI420046723	lsbi_CNUS0000095555.1	gnl|lsbi_CNUS0000095555.1	AGTAATGCAAACAGTGTCAATTCAAGTGGTCTACGTGACACTGCCAATCGTCAACCACCA	Schistosoma japonicum IPR007866 Protein of unknown function DUF714,domain-containing protein, mRNA
CUST_1262_PI420046723	lsbi_CNUS0000095556.1	gnl|lsbi_CNUS0000095556.1	GACAGGATCTACTCGAAAAGGATTTTTACCCAATTTTTTAACATCATTTCGAGATATGGC	Schistosoma japonicum Rac GTPase-activating protein 1 (MgcRacGAP), putative, mRNA
CUST_1263_PI420046723	lsbi_CNUS0000095557.1	gnl|lsbi_CNUS0000095557.1	CCTGCTGATGATCATTTACAAGAGGAAATAAGCGATTTTGTTGAACTACTTCATCCAATT	Schistosoma japonicum Dynactin subunit 6 (Dynactin subunit p27) (WS-3 protein), putative, mRNA
CUST_1264_PI420046723	lsbi_CNUS0000095558.1	gnl|lsbi_CNUS0000095558.1	CCAAGCTCTAAAGATGATTCAGCAGATGAATTTGTAGAGAAGTTTGATTCCGATGAATAG	Schistosoma japonicum DNA-repair protein complementing XP-C cells homolog (Xeroderma pigmentosum group C-complementing protein homolog) (XPCDM) (Mutagen-sensitive 209 protein), putative, mRNA
CUST_1265_PI420046723	lsbi_CNUS0000095559.1	gnl|lsbi_CNUS0000095559.1	GTATCGTTGAGCTACTTAAGTGTCGACTGGACCTCTGTAGACCTGATATTTGGCCAATAA	Schistosoma japonicum Splicing factor 1 (Zinc finger protein 162) (Transcription factor ZFM1) (Zinc finger gene in MEN1 locus) (Mammalian branch point-binding protein mBBP) (BBP), putative, mRNA
CUST_1266_PI420046723	lsbi_CNUS0000095560.1	gnl|lsbi_CNUS0000095560.1	GTCCCGTTGATGTTGAAGAAAAATCACAAGAGGAACGTACTGGTCTATTATGTACTGATA	Schistosoma japonicum expressed protein, putative, mRNA
CUST_1267_PI420046723	lsbi_CNUS0000095561.1	gnl|lsbi_CNUS0000095561.1	TTAAAATTCCTATACATAAAGTGTATACAGTAGATGGTGAATTAGTAAGTTCTATTTTTT	Schistosoma japonicum IPR003533 Doublecortin,domain-containing protein, mRNA
CUST_1268_PI420046723	lsbi_CNUS0000095562.1	gnl|lsbi_CNUS0000095562.1	CACCAGATCAATATTCATCATCTAGTAGATCACGTACAAATAGATCAGTTTCACCATCAT	Schistosoma japonicum expressed protein, putative, mRNA
CUST_1269_PI420046723	lsbi_CNUS0000095563.1	gnl|lsbi_CNUS0000095563.1	ACAAACTTGCATGTGAATGGTGGACAACACTTCTTAGTTGCGAGCGCGTTGCAATGTTGA	Schistosoma japonicum expressed protein, putative, mRNA
CUST_1270_PI420046723	lsbi_CNUS0000095564.1	gnl|lsbi_CNUS0000095564.1	ACATGCAAGTTTGTCAATCAACGAGAAGGTATTTGTGTGAGAGAAGACCCAGGTGTATGA	Schistosoma japonicum expressed protein, putative, mRNA
CUST_1271_PI420046723	lsbi_CNUS0000095565.1	gnl|lsbi_CNUS0000095565.1	TACGCTGCCTTCTTGGTGTACGAAAGAATTTTTGGTTGAATTGTTTGAAGTTGAAGACTT	Schistosoma japonicum MGC83618; MGC83618 protein [EC:3.1.3.2]; ko:K01078 acid phosphatase, putative, mRNA
CUST_1272_PI420046723	lsbi_CNUS0000095566.1	gnl|lsbi_CNUS0000095566.1	TCCTTTAATCATCATCCACTCGCTGATCCCCCATCAAAATGTGATGGCCTGGTTAGGTAA	Schistosoma japonicum TRMT1; TRM1 tRNA methyltransferase 1 homolog [EC:2.1.1.32]; ko:K00555 tRNA (guanine-N2-)-methyltransferase, putative, mRNA
CUST_1273_PI420046723	lsbi_CNUS0000095567.1	gnl|lsbi_CNUS0000095567.1	TTACACTTGATTGCTGACAACCTGGGATGGATCAAAGATAAACACTGGTTGGTCGCTTTT	Schistosoma japonicum Uncharacterized protein YNL310C, putative, mRNA
CUST_1274_PI420046723	lsbi_CNUS0000095568.1	gnl|lsbi_CNUS0000095568.1	CTACGAGCTGAACGGGATCAATTACAGCAACAACAAAAACAATTGGTATGTCGTGGTTAA	Schistosoma japonicum ELKS/RAB6-interacting/CAST family member 1 (RAB6-interacting protein 2) (ERC protein 1), putative, mRNA
CUST_1275_PI420046723	lsbi_CNUS0000095569.1	gnl|lsbi_CNUS0000095569.1	GAATTTCCGTCCAGAGAAGAACGAAAGGATTCACAAATTTTGGGCGCCGAGTGTACGTAA	Schistosoma japonicum ERC protein 2 (CAZ-associated structural protein 1) (CAST1), putative, mRNA
CUST_1276_PI420046723	lsbi_CNUS0000095570.1	gnl|lsbi_CNUS0000095570.1	CGTTATGATGAGAATGATTATGGTGCTCAACCAATGATGCTTCAGACCTACAGCGCGTAG	Schistosoma japonicum IPR003887 Lamino-associated polypeptide 2/emerin,domain-containing protein, mRNA
CUST_1277_PI420046723	lsbi_CNUS0000095571.1	gnl|lsbi_CNUS0000095571.1	GAAGTAAATCTACCAGAAAGGCCAAAAGATTTCTTGGACAAATTTCTATCTGGGAAGCAG	Schistosoma japonicum CG7712 [EC:1.6.5.3 1.6.99.3]; ko:K03950 NADH dehydrogenase (ubiquinone) 1 alpha subcomplex 6, putative, mRNA
CUST_1278_PI420046723	lsbi_CNUS0000095572.1	gnl|lsbi_CNUS0000095572.1	CGATTCCTGGACATTTGAAATCGACAACAAAAATAATTTTAGTGGATTTGTGAATGCCCA	Schistosoma japonicum Sortilin precursor (Neurotensin receptor 3) (NTR3) (mNTR3), putative, mRNA
CUST_1279_PI420046723	lsbi_CNUS0000095573.1	gnl|lsbi_CNUS0000095573.1	CGTGATCAACATGTCCAACACATATTGTTTGATGATAACATACGTTTTGAAGAAGATGGT	Schistosoma japonicum Conserved hypothetical protein, expressed protein, putative, mRNA
CUST_1280_PI420046723	lsbi_CNUS0000095574.1	gnl|lsbi_CNUS0000095574.1	AAACGTGGGAATAAGAAGGTACAGCCTGCAGTTACTCCAACAGTAGCGGGATGTAAATAA	Schistosoma japonicum RPL29; ribosomal protein L29; ko:K02905 large subunit ribosomal protein L29e, putative, mRNA
CUST_1281_PI420046723	lsbi_CNUS0000095575.1	gnl|lsbi_CNUS0000095575.1	CCAGCTGATGAAGAATGCCGCGAATACATAAGTACTTTACTAAAGGTCTTGTCTTCTAAA	Schistosoma japonicum expressed protein, putative, mRNA
CUST_1282_PI420046723	lsbi_CNUS0000095576.1	gnl|lsbi_CNUS0000095576.1	GAATTTAGTGGTGGTGGAGTTAATCGTTCATCATTTTTGAATCCATCATCTGTTGGTAAC	Schistosoma japonicum DNA replication complex GINS protein PSF2, putative, mRNA
CUST_1283_PI420046723	lsbi_CNUS0000095577.1	gnl|lsbi_CNUS0000095577.1	GTTCCTGAGAAGAGTCATCAACGTCTCAAGCAGATTCATCTCCAGTGGATTACAAAATGA	Schistosoma japonicum Pggt1b; protein geranylgeranyltransferase type I, beta subunit [EC:2.5.1.59]; ko:K05955 E2.5.1.59, putative, mRNA
CUST_1284_PI420046723	lsbi_CNUS0000095578.1	gnl|lsbi_CNUS0000095578.1	GACTTGAGTGTCTTTCAGAAGTTCAAAGACATGAAATTAGGTTTCCGTGTTGGTTGGCGC	Schistosoma japonicum Voltage-dependent anion-selective channel protein 2 (Outer mitochondrial membrane protein porin), putative, mRNA
CUST_1285_PI420046723	lsbi_CNUS0000095579.1	gnl|lsbi_CNUS0000095579.1	GTATAAATCCCCAACAAACAGCAGGTGAAATATTTCTTAAACATGGATCAGATTTACGGT	Schistosoma japonicum Ubiquitin-fold modifier 1 precursor, putative, mRNA
CUST_1286_PI420046723	lsbi_CNUS0000095580.1	gnl|lsbi_CNUS0000095580.1	GACCTACGGTGTATGGAGGCAAAATACTGTGATATTGAAAAAGAGGAACGCAGAAGGTAA	Schistosoma japonicum expressed protein, putative, mRNA
CUST_1287_PI420046723	lsbi_CNUS0000095581.1	gnl|lsbi_CNUS0000095581.1	CCATCCGATCAGAACAGAGAAAGTAGTTCTCCTTTGTCTGTAAGCGGTTCATTAAAATAA	Schistosoma japonicum Cutaneous T-cell lymphoma-associated antigen 5 (cTAGE-5 protein) (cTAGE family member 5) (Meningioma-expressed antigen 6/11), putative, mRNA
CUST_1288_PI420046723	lsbi_CNUS0000095582.1	gnl|lsbi_CNUS0000095582.1	CAGATAACTAAACTGCAACAAAAACTCCAGCAGGAACATGCGAAAGCAGCATTAAAGGCA	Schistosoma japonicum h2-ke2; H2-K region expressed gene 2; ko:K04798 prefoldin beta subunit, putative, mRNA
CUST_1289_PI420046723	lsbi_CNUS0000095583.1	gnl|lsbi_CNUS0000095583.1	GCATCAGCTAGAGCAAAGATTTCAGCTCATTTAACTAGTTGTCATTATAACGATAAGACT	Schistosoma japonicum F-box only protein 40 (Muscle disease-related protein), putative, mRNA
CUST_1290_PI420046723	lsbi_CNUS0000095584.1	gnl|lsbi_CNUS0000095584.1	GGCGAAAATTGAAACTGAACATCTGAATCAATCAAAAGATTGTAGTTTGGATAACGGTCA	Schistosoma japonicum hypothetical protein, mRNA
CUST_1291_PI420046723	lsbi_CNUS0000095585.1	gnl|lsbi_CNUS0000095585.1	ACTGTTGCAATGTCATTCTCTGAAGCTATCCATATGGAGCACCAATTATATGAAATGAAT	Schistosoma japonicum Histone deacetylase 4 (HD4), putative, mRNA
CUST_1292_PI420046723	lsbi_CNUS0000095586.1	gnl|lsbi_CNUS0000095586.1	GTTGTATTACAATCAGAGACTTGGTTATCTACAGCACGAGATTATTTAGGTCGTTTCTTA	Schistosoma japonicum Serine-rich adhesin for platelets precursor (Staphylococcus aureus surface protein A), putative, mRNA
CUST_1293_PI420046723	lsbi_CNUS0000095587.1	gnl|lsbi_CNUS0000095587.1	ATGCGCTCACAGGATACCTAGCTGTTTTATTGCACCACCAGCAAGTGGATTCGAATGTTA	Schistosoma japonicum Chaoptin (Photoreceptor cell-specific membrane protein) (Fragment), putative, mRNA
CUST_1294_PI420046723	lsbi_CNUS0000095588.1	gnl|lsbi_CNUS0000095588.1	GAGAGTTTACCAGTATCAGAATTTACATATGATCCAAATGATAGGCTTTGCTGTTCCAAT	Schistosoma japonicum Acetyl-coenzyme A transporter 1 (AT-1) (Acetyl-CoA transporter) (Solute carrier family 33 member 1), putative, mRNA
CUST_1295_PI420046723	lsbi_CNUS0000095589.1	gnl|lsbi_CNUS0000095589.1	CGTCTAGAATACTTACGAATGCAGTCTTACTTCGTAAAATGATGGAATATATTTGTGGCT	Schistosoma japonicum Vacuolar protein sorting-associated protein 54 (Protein scattered), putative, mRNA
CUST_1296_PI420046723	lsbi_CNUS0000095590.1	gnl|lsbi_CNUS0000095590.1	CTTATTGATACATATCGGGTTATGTTTGGTGTGATTCGATTGAAACCTGTTTGGCAATTT	Schistosoma japonicum Acetyl-coenzyme A transporter 1 (AT-1) (Acetyl-CoA transporter) (Solute carrier family 33 member 1), putative, mRNA
CUST_1297_PI420046723	lsbi_CNUS0000095591.1	gnl|lsbi_CNUS0000095591.1	GACGACAGTTGAAAATTCCAATATGTTTGAATGAAACACTAGACGGAGAATTGTCTCGTA	Schistosoma japonicum Acetyl-coenzyme A transporter 1 (AT-1) (Acetyl-CoA transporter) (Solute carrier family 33 member 1), putative, mRNA
CUST_1298_PI420046723	lsbi_CNUS0000095592.1	gnl|lsbi_CNUS0000095592.1	GATAATCATCTAAAACTCAGTGACCCAGGGAAAACAACTCATTCCATCGGTCCACCTTTG	Schistosoma japonicum SelT-like protein precursor, putative, mRNA
CUST_1299_PI420046723	lsbi_CNUS0000095593.1	gnl|lsbi_CNUS0000095593.1	TTGAGGCGTGAAATCGAAGAATTTGCTTCGAAATACCCTCTGCCCGGACTAGATTACTAA	Schistosoma japonicum shmt1-prov; serine hydroxymethyltransferase 1 (soluble) [EC:2.1.2.1]; ko:K00600 glycine hydroxymethyltransferase, putative, mRNA
CUST_1300_PI420046723	lsbi_CNUS0000095594.1	gnl|lsbi_CNUS0000095594.1	GCCGATGTTCAAAACCTTTGAGTTCATTAATTCCATTGATCAATTTAGCCAGAGAACAAA	Schistosoma japonicum Serine/threonine-protein kinase PAK 1 (EC 2.7.11.1) (p21-activated kinase 1) (PAK-1) (p68-PAK) (Alpha-PAK) (Protein kinase MUK2), putative, mRNA
CUST_1301_PI420046723	lsbi_CNUS0000095595.1	gnl|lsbi_CNUS0000095595.1	GTAAATCCACCACCAGTAGTGACGATAGAAGCTCCTGGAGAAGACCAGAATTGTGAGTAA	Schistosoma japonicum Rab proteins geranylgeranyltransferase component A 2 (Rab escort protein 2) (REP-2) (Choroideraemia-like protein), putative, mRNA
CUST_1302_PI420046723	lsbi_CNUS0000095596.1	gnl|lsbi_CNUS0000095596.1	TACTTGGGGAATTCTTCCGATATATTACACGGCAATGGAATGAAGCAAGATACTTCATAG	Schistosoma japonicum LOC478644; similar to Potential phospholipid-transporting ATPase IF (ATPase class I type 11B) (ATPase IR); ko:K01530 phospholipid-translocating ATPase, putative, mRNA
CUST_1303_PI420046723	lsbi_CNUS0000095597.1	gnl|lsbi_CNUS0000095597.1	GCAAAAGTTAATGAATTTACTGTGGCGCACTAGTGATATATCAGATAGTAGAGAAGAAGT	Schistosoma japonicum expressed protein, putative, mRNA
CUST_1304_PI420046723	lsbi_CNUS0000095598.1	gnl|lsbi_CNUS0000095598.1	ACAGCTCTCTTTAAAGGCCTCGTCCCTACACTTATTGGAGTAATGCCGACACGTTTATTG	Schistosoma japonicum Conserved hypothetical protein, IPR001993 Mitochondrial substrate carrier,domain-containing, mRNA
CUST_1305_PI420046723	lsbi_CNUS0000095599.1	gnl|lsbi_CNUS0000095599.1	GGGGCTCCGGTAGTTAGTAAGTCTGGATCGAACAATGATAGTAATGATGACCAAATGTAG	Schistosoma japonicum Pumilio homolog 2, putative, mRNA
CUST_1306_PI420046723	lsbi_CNUS0000095600.1	gnl|lsbi_CNUS0000095600.1	GCTTGATTTTATTATCTCAGCTTTTCGTGGTCAAAGAAATGTGAAACGAGAAATCACTTG	Schistosoma japonicum Maternal protein pumilio, putative, mRNA
CUST_1307_PI420046723	lsbi_CNUS0000095601.1	gnl|lsbi_CNUS0000095601.1	GGATGCTCCGAAAACATCAACTTATACAGATAACTATACGACATATGATGGAATGCATAA	Schistosoma japonicum Forkhead box protein J3, putative, mRNA
CUST_1308_PI420046723	lsbi_CNUS0000095602.1	gnl|lsbi_CNUS0000095602.1	CATGGGCTGTTATAAAATTTCACTTGACTGCAGTCATGAAAAAGTCGGATTTTATGAGAA	Schistosoma japonicum expressed protein, putative, mRNA
CUST_1309_PI420046723	lsbi_CNUS0000095603.1	gnl|lsbi_CNUS0000095603.1	GACGGTTACAGTGTACTGACGCCGTTTAATTCATGGACTGCAGCATTGGAACGTTACTAA	Schistosoma japonicum IPR000408 Regulator of chromosome condensation, RCC1,IPR013026 Tetratricopeptide region,domain-containing protein, mRNA
CUST_1310_PI420046723	lsbi_CNUS0000095604.1	gnl|lsbi_CNUS0000095604.1	ATACTAAGGGCGCAAGCTGAATTTATGCGTGCACTTATGGCACACATGTATGAAGAATAA	Schistosoma japonicum F-box only protein 47, putative, mRNA
CUST_1311_PI420046723	lsbi_CNUS0000095605.1	gnl|lsbi_CNUS0000095605.1	CCTACCGTCCACTACAACATGGGAGGAATTCCCACTAATTACAAAGGACAGGAAAATTAG	Schistosoma japonicum sdha-prov; succinate dehydrogenase complex, subunit A, flavoprotein (Fp) [EC:1.3.5.1]; ko:K00234 succinate dehydrogenase (ubiquinone) flavoprotein subunit precursor, putative, mRNA
CUST_1312_PI420046723	lsbi_CNUS0000095606.1	gnl|lsbi_CNUS0000095606.1	TGCAAATGAAGAGTTGATGATTATGGATACAATTAATAAACGATGGGGTGGGACAACGTA	Schistosoma japonicum Conserved hypothetical protein, expressed protein, putative, mRNA
CUST_1313_PI420046723	lsbi_CNUS0000095607.1	gnl|lsbi_CNUS0000095607.1	GCTTTATCAATGAGAGAACAACTCAACAATGGATTGATATGTTATCAGTTGGTCGAAATC	Schistosoma japonicum tax-2; abnormal CHEmotaxis; ko:K05326 cyclic nucleotide gated channel, invertebrate, putative, mRNA
CUST_1314_PI420046723	lsbi_CNUS0000095608.1	gnl|lsbi_CNUS0000095608.1	CCGATTCTCTCAGAAGCGACAGAAATACACGGTCCCATTGAAAGATGTAGAATTTCATGA	Schistosoma japonicum LOC479574; similar to agrin; ko:K06254 agrin, putative, mRNA
CUST_1315_PI420046723	lsbi_CNUS0000095609.1	gnl|lsbi_CNUS0000095609.1	CCGCCAACTAGTGGTAACGTGAATGTACTAATCAATAGTAGTGCTTCAGTGAATAATTCA	Schistosoma japonicum LOC397724; TFIID subunit; ko:K03131 transcription initiation factor TFIID subunit D5, putative, mRNA
CUST_1316_PI420046723	lsbi_CNUS0000095610.1	gnl|lsbi_CNUS0000095610.1	TCAGTTTCGTCTAGTTCCGCATCTAGACGTTCAACTGCGAAATCGAGGAAAGCTGAATAG	Schistosoma japonicum Uncharacterized protein C15orf24 homolog precursor, putative, mRNA
CUST_1317_PI420046723	lsbi_CNUS0000095611.1	gnl|lsbi_CNUS0000095611.1	GAAGTAATAAAAGATGACATCTGGCCAAATCCACTCCAATATTACCTTTCACCAGATTTG	Schistosoma japonicum Protein SET (Phosphatase 2A inhibitor I2PP2A) (I-2PP2A) (Template-activating factor I) (TAF-I), putative, mRNA
CUST_1318_PI420046723	lsbi_CNUS0000095612.1	gnl|lsbi_CNUS0000095612.1	TTCTATTACATCCTCATGCTTGTTGATTGTTCATATGTTCCTCATGGAGTAGCTTTTTGA	Schistosoma japonicum hypothetical protein, mRNA
CUST_1319_PI420046723	lsbi_CNUS0000095613.1	gnl|lsbi_CNUS0000095613.1	TGTCAACTCTCCTGTAATATTCATCTGGAACTCCTTAAATCAGAATCTGATCAGAACTAA	Schistosoma japonicum Retinoic acid receptor RXR-alpha-A (Retinoid X receptor alpha-A) (RXRalpha-B), putative, mRNA
CUST_1320_PI420046723	lsbi_CNUS0000095614.1	gnl|lsbi_CNUS0000095614.1	CGGTAGAATTGGGTTGTTTAAAGTTGATTTTACTGCTAAATCCAGATTCTCTAACATGTC	Schistosoma japonicum Retinoic acid receptor RXR-alpha (Retinoid X receptor alpha), putative, mRNA
CUST_1321_PI420046723	lsbi_CNUS0000095615.1	gnl|lsbi_CNUS0000095615.1	ATTTCCAAACAAGAATATGATGAATCTGGTCCTGGTATTGTTCACCGAAAATGCTTCTAA	Schistosoma japonicum Actin-2, putative, mRNA
CUST_1322_PI420046723	lsbi_CNUS0000095616.1	gnl|lsbi_CNUS0000095616.1	AATCTTTATCCTATGATGCCCTCATATTAGCAAAGGCGGGTGTTGAGAGAATGGGATGGG	Schistosoma japonicum Hmbs; hydroxymethylbilane synthase [EC:2.5.1.61]; ko:K01749 hydroxymethylbilane synthase, putative, mRNA
CUST_1323_PI420046723	lsbi_CNUS0000095617.1	gnl|lsbi_CNUS0000095617.1	TACTATTCATCTACATTTCATAGTTTACTCGTTCATTATTTGGAAATATTTACAAACTGA	Schistosoma japonicum hypothetical protein, mRNA
CUST_1324_PI420046723	lsbi_CNUS0000095618.1	gnl|lsbi_CNUS0000095618.1	CCATCTGTCTGTTTATGGATAAGTGATCCAGATTTGGAAGCAGTTAAACGAGCAGTAATG	Schistosoma japonicum hypothetical protein, mRNA
CUST_1325_PI420046723	lsbi_CNUS0000095619.1	gnl|lsbi_CNUS0000095619.1	GTATACTGGAATTATGAAAAGGTTGGCTCTAGACAATCGTCAATAGATTTAGCAGTTTCT	Schistosoma japonicum Mucin-4 precursor (Pancreatic adenocarcinoma mucin) (Testis mucin) (Ascites sialoglycoprotein) (ASGP) [Contains: Mucin-4 alpha chain (Ascites sialoglycoprotein 1) (ASGP-1); Mucin-4 beta chain (Ascites sialoglycoprotein 2) (ASGP-2)], putative, mRNA
CUST_1326_PI420046723	lsbi_CNUS0000095620.1	gnl|lsbi_CNUS0000095620.1	ACTACACGCGTTGTTCGAGATATGCCTGTTCATGATGTTGAAACAATGGATCTTTCCTAA	Schistosoma japonicum PSMB7; proteasome (prosome, macropain) subunit, beta type, 7 [EC:3.4.25.1]; ko:K02739 20S proteasome subunit beta 2, putative, mRNA
CUST_1327_PI420046723	lsbi_CNUS0000095621.1	gnl|lsbi_CNUS0000095621.1	TAATACATTTACTGGGCCAACTACTTCTTGTTCTGCTGATTACGTACCGACCAAAGTGAT	Schistosoma japonicum IPR002000 Lysosome-associated membrane glycoprotein (Lamp)/CD68,domain-containing protein, mRNA
CUST_1328_PI420046723	lsbi_CNUS0000095622.1	gnl|lsbi_CNUS0000095622.1	ATTTGGAGAGCTATCGGTGGTTCTGAAGAGGAAATTGATGGTCTGCATTCAGATTCTAGT	Schistosoma japonicum Alpha- and gamma-adaptin-binding protein p34, putative, mRNA
CUST_1329_PI420046723	lsbi_CNUS0000095623.1	gnl|lsbi_CNUS0000095623.1	CTCCCTAAACCTCATAAAGCTTCACATTCTACAACTAGTACCCTGTTTTTGTGACGAGTT	Schistosoma japonicum expressed protein, putative, mRNA
CUST_1330_PI420046723	lsbi_CNUS0000095624.1	gnl|lsbi_CNUS0000095624.1	CTTTCATCATTAACACCGTTAATTTTAGTTGCACGAGATCAAGCCAGAAATCAAACACAA	Schistosoma japonicum Pak; PAK-kinase [EC:2.7.11.1]; ko:K04409 p21-activated kinase 1, putative, mRNA
CUST_1331_PI420046723	lsbi_CNUS0000095625.1	gnl|lsbi_CNUS0000095625.1	GTCTCTCTCTCCAGTGAAGTGGATGGTTCATCTAAAAGAAATTCAGATTCATTGTATAAT	Schistosoma japonicum expressed protein, putative, mRNA
CUST_1332_PI420046723	lsbi_CNUS0000095626.1	gnl|lsbi_CNUS0000095626.1	GGAACCATTCTAATCAGCCTATCAATGTAATGTTAACTAAAGAATATGATGCTGGAGGTT	Schistosoma japonicum Conserved hypothetical protein, IPR001382 Glycoside hydrolase, family 47,domain-containing, mRNA
CUST_1333_PI420046723	lsbi_CNUS0000095627.1	gnl|lsbi_CNUS0000095627.1	ATGTCGTTTAATCAAGATGGAAGATTAACCCTGACACACCATCATAATTCTGTGAGTTAA	Schistosoma japonicum EDEM3, C1orf22; ER degradation enhancer, mannosidase alpha-like 3 [EC:3.2.1.-]; ko:K01238 E3.2.1.-, putative, mRNA
CUST_1334_PI420046723	lsbi_CNUS0000095628.1	gnl|lsbi_CNUS0000095628.1	TTTAGACTATTGACACAGTGGTCTGATCAAGTGGATTATATACAATCTGTCTGGGGAATC	Schistosoma japonicum Surfeit locus protein 4, putative, mRNA
CUST_1335_PI420046723	lsbi_CNUS0000095629.1	gnl|lsbi_CNUS0000095629.1	CGTGGTCGAGTGTCTGAAGGCATTGATTTTGATCACCATCTTGGTCGTTGTGTTATCATG	Schistosoma japonicum TFIIH basal transcription factor complex helicase subunit (EC 3.6.1.-) (DNA-repair protein complementing XP-D cells) (Xeroderma pigmentosum group D-complementing protein) (CXPD) (DNA excision repair protein ERCC-2), putative, mRNA
CUST_1336_PI420046723	lsbi_CNUS0000095630.1	gnl|lsbi_CNUS0000095630.1	TTAGTGGTTGCTTATGGACCTGGTGGAGTCAGTGTAGATGATTACAAGAAAAAGTGGTGA	Schistosoma japonicum Surfeit locus protein 4 homolog, putative, mRNA
CUST_1337_PI420046723	lsbi_CNUS0000095631.1	gnl|lsbi_CNUS0000095631.1	GACGAGTATACGGAACTGCATTTGATAAATATGTTGCATACATGCTCGCTTATTTAAACA	Schistosoma japonicum ercc2; excision repair cross-complementing rodent repair deficiency, complementation group 2 [EC:3.6.1.-]; ko:K01529 E3.6.1.-, putative, mRNA
CUST_1338_PI420046723	lsbi_CNUS0000095632.1	gnl|lsbi_CNUS0000095632.1	AGGAATAGTCAAATGGACACTGTTGCATTATGTTCAAACTTGAGGCGAGTTACCATTTAA	Schistosoma japonicum Protein TIS11 (dTIS11), putative, mRNA
CUST_1339_PI420046723	lsbi_CNUS0000095633.1	gnl|lsbi_CNUS0000095633.1	CGTATACATTGAGCCAGTGTATTCTGAAAATAAATCCTCCACTTCAACATATGTACATGA	Schistosoma japonicum Stromal cell-derived factor 2 precursor (SDF-2), putative, mRNA
CUST_1340_PI420046723	lsbi_CNUS0000095634.1	gnl|lsbi_CNUS0000095634.1	TGCCGAAAAAGGAAATGTGGGCATACTAGTAATGTACGCCCTAAGAAGAAACTTCGTTAA	Schistosoma japonicum RpL40; Ribosomal protein L40; ko:K02927 large subunit ribosomal protein L40e, putative, mRNA
CUST_1341_PI420046723	lsbi_CNUS0000095635.1	gnl|lsbi_CNUS0000095635.1	GGTTAGTAAAACTTGTGAATTAATTAATTCTGGTCGAACGTCACAAGTTAGCGCTAGATA	Schistosoma japonicum Intermediate filament protein ifa-1 (Intermediate filament protein A1) (IF-A1) (Cel IF A1), putative, mRNA
CUST_1342_PI420046723	lsbi_CNUS0000095636.1	gnl|lsbi_CNUS0000095636.1	AGTTGGGTTCTTGAACTAGCTAGATTTTATGAATGGTTAGAGAGAAATGGAACACAGTGA	Schistosoma japonicum qdpr-1; Quinoid DihyroPteridine Reductase [EC:1.5.1.34]; ko:K00357 dihydropteridine reductase, putative, mRNA
CUST_1343_PI420046723	lsbi_CNUS0000095637.1	gnl|lsbi_CNUS0000095637.1	GATACTGATACTTCAGTAGCTAAAAGCCAATTAAACGACGCTCTTTCACAAATGGTATAG	Schistosoma japonicum expressed protein, putative, mRNA
CUST_1344_PI420046723	lsbi_CNUS0000095638.1	gnl|lsbi_CNUS0000095638.1	AGTAGATGGTTACCTGATCCTGCTTCTCCCAAGCCAGATAGAAAACACAATAATAGTTAA	Schistosoma japonicum hypothetical protein, mRNA
CUST_1345_PI420046723	lsbi_CNUS0000095639.1	gnl|lsbi_CNUS0000095639.1	CCGTGATTATGATTGTATTGAACGGTTAGAACGATGTCCTCATCAAAATGATAGTAAGTT	Schistosoma japonicum hypothetical protein, mRNA
CUST_1346_PI420046723	lsbi_CNUS0000095640.1	gnl|lsbi_CNUS0000095640.1	GTCTGTGCTTAATGATGACTTTCAATTACTGATAACATGTATCCCCTACAGTTATCCATA	Schistosoma japonicum expressed protein, putative, mRNA
CUST_1347_PI420046723	lsbi_CNUS0000095641.1	gnl|lsbi_CNUS0000095641.1	TCTGGTGATGAAGTTGAGGCTAGTTTGGATAGTCTGTGTCCCATAAGATTTGGCGTGAAG	Schistosoma japonicum Fumarylacetoacetate hydrolase domain-containing protein 1 (EC 3.-.-.-), putative, mRNA
CUST_1348_PI420046723	lsbi_CNUS0000095642.1	gnl|lsbi_CNUS0000095642.1	AGTGGTTATATAGCATCACATGAAGTAGCTCCTCCACCATTGTCAAAGCCTTATCCATAA	Schistosoma japonicum LOC420688; similar to DnaJ domain-containing protein RME-8; ko:K09533 DnaJ homolog, subfamily C, member 13, putative, mRNA
CUST_1349_PI420046723	lsbi_CNUS0000095643.1	gnl|lsbi_CNUS0000095643.1	GTATTATGCATTTTTACAAATGTATTATATCCAAGAAAATCAACATTATCATCTTTATAA	Schistosoma japonicum hypothetical protein, mRNA
CUST_1350_PI420046723	lsbi_CNUS0000095644.1	gnl|lsbi_CNUS0000095644.1	GTAGCAAATCATTATGGATTAACTGCATCAAATCCATCAGTTCAAGCGTATTTACCGAAT	Schistosoma japonicum Sex-determining protein fem-1 (Feminization of XX and XO animals protein 1), putative, mRNA
CUST_1351_PI420046723	lsbi_CNUS0000095645.1	gnl|lsbi_CNUS0000095645.1	CAGACGATCCTACACAGAATGTAAATTCTGAAAATTTCAACAAGCTAACTGAAACACCAA	Schistosoma japonicum Conserved hypothetical protein, IPR011107 Protein phosphatase inhibitor,domain-containing, mRNA
CUST_1352_PI420046723	lsbi_CNUS0000095646.1	gnl|lsbi_CNUS0000095646.1	TAGCTGGTGGTAATCTATTTGCTGAAGCAGTATTCTATGAATCAAATAAAATTTCCGGTG	Schistosoma japonicum Probable phospholipid-transporting ATPase IF (EC 3.6.3.1) (ATPase class I type 11B) (ATPase IR), putative, mRNA
CUST_1353_PI420046723	lsbi_CNUS0000095647.1	gnl|lsbi_CNUS0000095647.1	GACGGAGAACAACAAGATATAACGTCTAAACTAACCTATGAATTTGAACTGGAATCTCAA	Schistosoma japonicum 39S ribosomal protein L40, mitochondrial precursor (L40mt) (MRP-40) (Nuclear localization signal-containing protein deleted in velocardiofacial syndrome) (Up-regulated in metastasis), putative, mRNA
CUST_1354_PI420046723	lsbi_CNUS0000095648.1	gnl|lsbi_CNUS0000095648.1	CAGAATCCAACATATTCTGAGAAGGTACCAATGAAGACACAATTAATCGATACGAAAAAG	Schistosoma japonicum LOC495303; hypothetical LOC495303 [EC:6.1.1.9]; ko:K01873 valyl-tRNA synthetase, putative, mRNA
CUST_1355_PI420046723	lsbi_CNUS0000095649.1	gnl|lsbi_CNUS0000095649.1	ATCCAACTGGCTATTTGCAGTAATCACATACCACCACTGTTTCAAGTGAGCCAATATTGA	Schistosoma japonicum tif225; hypothetical protein; ko:K03240 translation initiation factor eIF-2B epsilon subunit, putative, mRNA
CUST_1356_PI420046723	lsbi_CNUS0000095650.1	gnl|lsbi_CNUS0000095650.1	GATGATATATGGTGGTGGAAAGACGATTCACCACTTTTACTTGATGGTGATATTTTAGAA	Schistosoma japonicum Eif2b5; eukaryotic translation initiation factor 2B, subunit 5 epsilon; ko:K03240 translation initiation factor eIF-2B epsilon subunit, putative, mRNA
CUST_1357_PI420046723	lsbi_CNUS0000095651.1	gnl|lsbi_CNUS0000095651.1	CCACAAACGTCTGAAGCTATACCGTTAATTGGTATCTACTTTTCATGTACAATGTTTATG	Schistosoma japonicum CHRNA7; cholinergic receptor, nicotinic, alpha polypeptide 7; ko:K04809 cholinergic receptor, nicotinic, alpha 7, putative, mRNA
CUST_1358_PI420046723	lsbi_CNUS0000095652.1	gnl|lsbi_CNUS0000095652.1	GAAACTTCCCAAAACTGTACAAGATCCATTCAACAATGAACTACATGATAACTCCAAGAA	Schistosoma japonicum Neuronal acetylcholine receptor subunit alpha-7 precursor, putative, mRNA
CUST_1359_PI420046723	lsbi_CNUS0000095653.1	gnl|lsbi_CNUS0000095653.1	TCAGCACCAACTGTGATTAAAGCATTCACATCAAGAGGTGCACCATCACAACCAATGTAA	Schistosoma japonicum IPR006201 Neurotransmitter-gated ion-channel,domain-containing protein, mRNA
CUST_1360_PI420046723	lsbi_CNUS0000095654.1	gnl|lsbi_CNUS0000095654.1	CACATTTTACTTGTGCTACAGATACAGAGAATATTCGTGTTGTTTTCGTTGCTGTAAAAG	Schistosoma japonicum Guanine nucleotide-binding protein G(q) subunit alpha (Guanine nucleotide-binding protein alpha-q), putative, mRNA
CUST_1361_PI420046723	lsbi_CNUS0000095655.1	gnl|lsbi_CNUS0000095655.1	GGTTTGAATCCAACCAAAATAATTGGTTATTATTCGGCTGTAAAATACGTCCAGTTGTCT	Schistosoma japonicum E3 ubiquitin-protein ligase RNF19 (EC 6.3.2.-) (RING finger protein 19) (XY body protein) (XYbp) (Gametogenesis expressed protein GEG-154) (UBCM4-interacting protein 117) (UIP117), putative, mRNA
CUST_1362_PI420046723	lsbi_CNUS0000095656.1	gnl|lsbi_CNUS0000095656.1	TGTAAAGAAGAGTTACGTGCTATACTTCCACAATCTTTACAACATAATTTCGCGGCCTAA	Schistosoma japonicum IPR007087 Zinc finger, C2H2-type,domain-containing protein, mRNA
CUST_1363_PI420046723	lsbi_CNUS0000095657.1	gnl|lsbi_CNUS0000095657.1	AAATCCTTTTTATGTGAAATGAACCTTGTCACCCCTGAGGAAGTAAAACTCCATGGGTTT	Schistosoma japonicum Protein translation factor SUI1 homolog, putative, mRNA
CUST_1364_PI420046723	lsbi_CNUS0000095658.1	gnl|lsbi_CNUS0000095658.1	GCTAGCGCTTGCGATACATGTGAGAAAACTACGCAGTCATATGAGAAGGGTTCACAGTAA	Schistosoma japonicum hypothetical protein, mRNA
CUST_1365_PI420046723	lsbi_CNUS0000095659.1	gnl|lsbi_CNUS0000095659.1	TTGACATCTCATTTATCAACTGATGATACACAAGAGACGAGATTGTGCAGTCAAGTTTAA	Schistosoma japonicum Phosphatidylinositol 3-kinase 3 (EC 2.7.1.137) (PI3-kinase) (PtdIns-3-kinase) (PI3K) (Fragment), putative, mRNA
CUST_1366_PI420046723	lsbi_CNUS0000095660.1	gnl|lsbi_CNUS0000095660.1	GAGAAATATCGAGATAAGTGGGAACAAGAATTCCTTAGTCTTAATCCAGTTGATGGCCGC	Schistosoma japonicum Ehd4; EH-domain containing 4 [EC:2.1.1.45]; ko:K00560 thymidylate synthase, putative, mRNA
CUST_1367_PI420046723	lsbi_CNUS0000095661.1	gnl|lsbi_CNUS0000095661.1	ATTGTCGTAATCTGTGCGCAAATTTTCGTGAGGATATTCAATTTCGTTTTTCTCTCAGTT	Schistosoma japonicum Mfn2; mitofusin 2 [EC:3.6.5.-]; ko:K06030 E3.6.5.-, putative, mRNA
CUST_1368_PI420046723	lsbi_CNUS0000095662.1	gnl|lsbi_CNUS0000095662.1	TGATAGAGGAGTTTTGAAGCAAAATGCAACAGACTATAATCAATCATTAGAAGAGGTCAC	Schistosoma japonicum hypothetical protein, mRNA
CUST_1369_PI420046723	lsbi_CNUS0000095663.1	gnl|lsbi_CNUS0000095663.1	CCAATTCGTGTTGTTGATGTAGATATGGATTTCAATTTATGTGTTATCTTCCCATCACGA	Schistosoma japonicum expressed protein, putative, mRNA
CUST_1370_PI420046723	lsbi_CNUS0000095664.1	gnl|lsbi_CNUS0000095664.1	GAAGTAAGTTTTTTCCCTACGATTCTTCAAGATCGCATTTTCCGTATTTCAGTGGGCTAA	Schistosoma japonicum Leucine-rich repeat-containing protein 40, putative, mRNA
CUST_1371_PI420046723	lsbi_CNUS0000095665.1	gnl|lsbi_CNUS0000095665.1	TGCATGGGTTTGGTCAACAATATTTCACTCAAGAGATACATCGTTTACTGAAAACTTCGT	Schistosoma japonicum Protein PER1 precursor (Protein processing in the ER protein 1), putative, mRNA
CUST_1372_PI420046723	lsbi_CNUS0000095666.1	gnl|lsbi_CNUS0000095666.1	CCTTCACAATCTTTCACTCGTGAATGGTTTAAGAAGACTTTATGGAAAGATAGACAATCT	Schistosoma japonicum hypothetical protein, mRNA
CUST_1373_PI420046723	lsbi_CNUS0000095667.1	gnl|lsbi_CNUS0000095667.1	GAATCAAATGAATTCAATAAAATAATTCATTTAAACAAAGAAATTAATGTAAGTAGATAA	Schistosoma japonicum hypothetical protein, mRNA
CUST_1374_PI420046723	lsbi_CNUS0000095668.1	gnl|lsbi_CNUS0000095668.1	TTTTTCCCATATGACTCGTCCGAATCCTCGACTAGGATTCTATCCTCCACTTGCAGAATG	Schistosoma japonicum WD repeat and FYVE domain-containing protein 2 (WD40- and FYVE domain-containing protein 2), putative, mRNA
CUST_1375_PI420046723	lsbi_CNUS0000095669.1	gnl|lsbi_CNUS0000095669.1	CCACCCGTTGCTCATAAAGTAGCCAGAGAATTAAATGAATTAAAATCATCACAACACTTA	Schistosoma japonicum W02D3.2 [EC:1.3.3.1]; ko:K00226 dihydroorotate oxidase, putative, mRNA
CUST_1376_PI420046723	lsbi_CNUS0000095670.1	gnl|lsbi_CNUS0000095670.1	CATAATGATAATACGAAAACTACAACTACCGCAACTATTGTATCCTCCTCTAGACGGTAA	Schistosoma japonicum expressed protein, putative, mRNA
CUST_1377_PI420046723	lsbi_CNUS0000095671.1	gnl|lsbi_CNUS0000095671.1	ATCGTATCAAATAAACAAGAGCTTAATAATTCAACATCTTCAAGGCAGAAGTGGGCATGA	Schistosoma japonicum expressed protein, putative, mRNA
CUST_1378_PI420046723	lsbi_CNUS0000095672.1	gnl|lsbi_CNUS0000095672.1	CCGTTATCAGGCTATGGTTTATCTACCATCGGAACGACAAACTTTAATTATAGCTTATTT	Schistosoma japonicum ARHGAP5; Rho GTPase activating protein 5; ko:K05732 Rho GTPase activating protein 5/ glucocorticoid receptor DNA binding, putative, mRNA
CUST_1379_PI420046723	lsbi_CNUS0000095673.1	gnl|lsbi_CNUS0000095673.1	TAAAAAGCTAATTGGTAATGGGTATCCAGTTCAGTGGACAGTCGGATCCTCATCAGTGCG	Schistosoma japonicum IPR001400 Somatotropin hormone,domain-containing protein, mRNA
CUST_1380_PI420046723	lsbi_CNUS0000095674.1	gnl|lsbi_CNUS0000095674.1	CATACTTTATGTTTGAGGGAAGCTATACCATTTGCATGAAATGTGGTATATCATCGTTTG	Schistosoma japonicum Collagen alpha-1(XI) chain precursor, putative, mRNA
CUST_1381_PI420046723	lsbi_CNUS0000095675.1	gnl|lsbi_CNUS0000095675.1	AAATGCTGGTCTGCCTGGAAGAACAGGACTACCTGGACCTCCCGGAAAAGACGGCCAAGT	Schistosoma japonicum Collagen alpha-1(I) chain precursor (Alpha-1 type I collagen), putative, mRNA
CUST_1382_PI420046723	lsbi_CNUS0000095676.1	gnl|lsbi_CNUS0000095676.1	CATATGGTCATCCTTATCTTGGATATGAAATTGTGCAGAATACATGTCATGTTTCATCAG	Schistosoma japonicum Collagen alpha-1(I) chain precursor (Alpha-1 type I collagen), putative, mRNA
CUST_1383_PI420046723	lsbi_CNUS0000095677.1	gnl|lsbi_CNUS0000095677.1	ATGGCAGAGGTTTTAGCGACCGAAGCGTTTCATTCTTAGTCACTAAATCACGTGTTCGGA	Schistosoma japonicum Transducin-like enhancer protein 4 (Groucho-related protein 4) (Grg-4), putative, mRNA
CUST_1384_PI420046723	lsbi_CNUS0000095678.1	gnl|lsbi_CNUS0000095678.1	CGCCAAGAGAATTAACACAAGCGTATATACGTGCAAAAACAAAAGAACGTTTTGATAAAC	Schistosoma japonicum Angiogenic factor with G patch and FHA domains 1 (Angiogenic factor VG5Q) (Vasculogenesis gene on 5q protein) (hVG5Q) (G patch domain-containing protein 7), putative, mRNA
CUST_1385_PI420046723	lsbi_CNUS0000095679.1	gnl|lsbi_CNUS0000095679.1	CCTACTTCTAACTACTGATATTTCAGAAAATCTACTTGCCTCAATAGCAACTTCGTTTAC	Schistosoma japonicum Angiogenic factor with G patch and FHA domains 1 (Angiogenic factor VG5Q) (mVG5Q), putative, mRNA
CUST_1386_PI420046723	lsbi_CNUS0000095680.1	gnl|lsbi_CNUS0000095680.1	TTAATTGATGCTAACACTGTGCCAAGTTTTGTCGATTCTATCACCAATGACTGTGTATAA	Schistosoma japonicum SRR1-like protein, putative, mRNA
CUST_1387_PI420046723	lsbi_CNUS0000095681.1	gnl|lsbi_CNUS0000095681.1	CTCATACGATTAATAAACATAGTCATACTAGTGATGGATCCCATTATCACCAATCGATTC	Schistosoma japonicum hypothetical protein, mRNA
CUST_1388_PI420046723	lsbi_CNUS0000095682.1	gnl|lsbi_CNUS0000095682.1	GCCAGATATGTGTTTGGTACGTGATCTCTTAGCAAAAGCAAAATACAATGATAACTGTTT	Schistosoma japonicum LOC486994; similar to transient receptor potential cation channel, subfamily A, member 1; ko:K04984 transient receptor potential cation channel, subfamily A, member 1, putative, mRNA
CUST_1389_PI420046723	lsbi_CNUS0000095683.1	gnl|lsbi_CNUS0000095683.1	TGTCCTTGGTGTAATGAACATATTCCACCAACAGGTCAGTGTGGGCATGAGGCAATATGT	Schistosoma japonicum expressed protein, putative, mRNA
CUST_1390_PI420046723	lsbi_CNUS0000095684.1	gnl|lsbi_CNUS0000095684.1	ATTCTGGGTTTCGCTCCTTCTCGCTCATTCAATAAACAGTCCACTGGATTTGCTCAAAGT	Schistosoma japonicum Transmembrane and coiled-coil domains protein 1 (Meg-2-like protein), putative, mRNA
CUST_1391_PI420046723	lsbi_CNUS0000095685.1	gnl|lsbi_CNUS0000095685.1	CAACAACCGCATAGTTATTTCTCACCAGGTTATCATTCAGAATTTGTGCCTGCACCAAAT	Schistosoma japonicum Actin-related protein 2/3 complex subunit 3 (ARP2/3 complex 21 kDa subunit) (p21-ARC), putative, mRNA
CUST_1392_PI420046723	lsbi_CNUS0000095686.1	gnl|lsbi_CNUS0000095686.1	ACTAAGACAAGAATTGGGTGTGCGGTTATTGGAGAGAGTTTACTGCGATGATAACAGTCC	Schistosoma japonicum LOC477474; similar to Actin-related protein 2/3 complex subunit 3 (ARP2/3 complex 21 kDa subunit) (p21-ARC); ko:K05756 actin related protein 2/3 complex, subunit 3, 21kDa, putative, mRNA
CUST_1393_PI420046723	lsbi_CNUS0000095687.1	gnl|lsbi_CNUS0000095687.1	ATGATTCGCGAAGACGGATGAATAATGTGCGTCCTAATCGATCAGCATCAAGGTCCAGAT	Schistosoma japonicum FUS-interacting serine-arginine-rich protein 1 (TLS-associated protein with Ser-Arg repeats) (TLS-associated protein with SR repeats) (TASR) (TLS-associated serine-arginine protein) (TLS-associated SR protein) (Neural-specific SR protein) (Neural-salient serine/arginine-rich protein), putative, mRNA
CUST_1394_PI420046723	lsbi_CNUS0000095688.1	gnl|lsbi_CNUS0000095688.1	GTGGTTATGGAATAGAACATGTGAACTCCTTGGACTTGATAACCAAACAAATGTTAGTAA	Schistosoma japonicum hypothetical protein, mRNA
CUST_1395_PI420046723	lsbi_CNUS0000095689.1	gnl|lsbi_CNUS0000095689.1	AGCTAGAGCAAAAGTATACAACTCAATTACATCATTATGAAGAGCGCCTTGTGTTGCAGA	Schistosoma japonicum Ran-binding protein 2-like 4 (RanBP2L4), putative, mRNA
CUST_1396_PI420046723	lsbi_CNUS0000095690.1	gnl|lsbi_CNUS0000095690.1	TCATCTCAGGTTAAAGGTCAATTGACATCATTGTATCTTGGCGAAAGTTCACTAAATCCA	Schistosoma japonicum expressed protein, putative, mRNA
CUST_1397_PI420046723	lsbi_CNUS0000095691.1	gnl|lsbi_CNUS0000095691.1	TTCTACATCTAATCAACAACAAACTTCTGATTGGAGTAGTTATATTTCTGCAGTTTGGCG	Schistosoma japonicum Conserved hypothetical protein, IPR000237 GRIP,domain-containing, mRNA
CUST_1398_PI420046723	lsbi_CNUS0000095692.1	gnl|lsbi_CNUS0000095692.1	TCTGATCTACTTGGATTGGACTTTGGATGTACCAGCTTCGTGACTGGGAAGCCTTCAAAT	Schistosoma japonicum Stromal membrane-associated protein 1, putative, mRNA
CUST_1399_PI420046723	lsbi_CNUS0000095693.1	gnl|lsbi_CNUS0000095693.1	ACAGGTTTCACGATTATAGATCTTAGTCATTCGGTAATTGTTTCTCGATTTTCCACTACT	Schistosoma japonicum SAC domain-containing protein 3, putative, mRNA
CUST_1400_PI420046723	lsbi_CNUS0000095694.1	gnl|lsbi_CNUS0000095694.1	CGAATCTGAATTTGTTTCAAAGCCCTCTTCATCCAGAATTATCACTAGTACAATCAAAAC	Schistosoma japonicum SAC domain-containing protein 3, putative, mRNA
CUST_1401_PI420046723	lsbi_CNUS0000095695.1	gnl|lsbi_CNUS0000095695.1	GGTGAAATACCTGTGTATTTGTTGATGTTTGCATTAATGATTATTGCTGCACGGATACTT	Schistosoma japonicum hypothetical protein, mRNA
CUST_1402_PI420046723	lsbi_CNUS0000095696.1	gnl|lsbi_CNUS0000095696.1	ATGGCTTTCAACGTCGTCAAGTTCGTATGGGCAGTGGTGGTCATATACCTCATCAAAGAA	Schistosoma japonicum expressed protein, putative, mRNA
CUST_1403_PI420046723	lsbi_CNUS0000095697.1	gnl|lsbi_CNUS0000095697.1	GTGTTAGCTTATGTCCAGAAACAAATAGTGTTGAAACTACTTTCAAAGGTGTGTTTCTCA	Schistosoma japonicum Ddx1; Dead-box-1; ko:K01509 adenosinetriphosphatase, putative, mRNA
CUST_1404_PI420046723	lsbi_CNUS0000095698.1	gnl|lsbi_CNUS0000095698.1	CAATTCTGGTTAGCGAATTATTTTTATGGACGTTGTAAGGCTCCACGTAATATACGGTAA	Schistosoma japonicum Conserved hypothetical protein, expressed protein, putative, mRNA
CUST_1405_PI420046723	lsbi_CNUS0000095699.1	gnl|lsbi_CNUS0000095699.1	AATTACAGTTTGGCCTCTAAACTCGGTCTACCAGTGCCAAATCTTGCTCCTGATGTTGAG	Schistosoma japonicum Nuclear inhibitor of protein phosphatase 1 (NIPP-1) (Protein phosphatase 1 regulatory inhibitor subunit 8), putative, mRNA
CUST_1406_PI420046723	lsbi_CNUS0000095700.1	gnl|lsbi_CNUS0000095700.1	CGGAATGAACTATCTGAAATGACGGATCAAATATTTGAACCGATATTACGTGAAGCAAAT	Schistosoma japonicum hypothetical protein, mRNA
CUST_1407_PI420046723	lsbi_CNUS0000095701.1	gnl|lsbi_CNUS0000095701.1	GTAGTATTCTACGTTGACTTTAATCAGTGGCATCATGAATTTCAACAGCGCTACTTCTGA	Schistosoma japonicum Protein neurobeachin (Protein rugose) (A-kinase anchor protein 550) (AKAP 550) (dAKAP550), putative, mRNA
CUST_1408_PI420046723	lsbi_CNUS0000095702.1	gnl|lsbi_CNUS0000095702.1	GAACAATGGTTGGAATTCTATCGTTATCTTGCCAAAATTGACGATATACCAGACGAACAT	Schistosoma japonicum Conserved hypothetical protein, expressed protein, putative, mRNA
CUST_1409_PI420046723	lsbi_CNUS0000095703.1	gnl|lsbi_CNUS0000095703.1	CGTCTTGGTTTATCACGTACAAAACGATTGCGACCTTTGCATGCAAATATCCGTATAGCG	Schistosoma japonicum hypothetical protein, mRNA
CUST_1410_PI420046723	lsbi_CNUS0000095704.1	gnl|lsbi_CNUS0000095704.1	CTGGTGGACAATATGCAATTAGTGAGGTCACAGTATTATTCCATGCTAAAGTAAGTTCCT	Schistosoma japonicum LOC246266; lysophospholipase [EC:3.5.1.1]; ko:K01424 L-asparaginase, putative, mRNA
CUST_1411_PI420046723	lsbi_CNUS0000095705.1	gnl|lsbi_CNUS0000095705.1	TCTCTAGAACGACGAGTTCGTGCACAAGCATCAAATATTATTTCACCTGTATCCTTTTAG	Schistosoma japonicum expressed protein, putative, mRNA
CUST_1412_PI420046723	lsbi_CNUS0000095706.1	gnl|lsbi_CNUS0000095706.1	AGTCTATGTGATTTCAAACCCGAACAATTCGGTCTCCCAGCGTTCGAAATTGCTTTTTGA	Schistosoma japonicum Gs1l; GS1-like; ko:K01915 glutamine synthetase, putative, mRNA
CUST_1413_PI420046723	lsbi_CNUS0000095707.1	gnl|lsbi_CNUS0000095707.1	CTACCTGGCCTGGAATGCTTGATAATATGCTTGATGGTATTTCCATTCTTTACAATTTTA	Schistosoma japonicum Conserved hypothetical protein, expressed protein, putative, mRNA
CUST_1414_PI420046723	lsbi_CNUS0000095708.1	gnl|lsbi_CNUS0000095708.1	TATCTTCGTCAAGGTTATGATGAAGCTGTTAAAGTAAGCAAAACATTCGGCATCTCAACA	Schistosoma japonicum LOC486756; similar to Wnt-5b protein precursor; ko:K00444 wingless-type MMTV integration site family, member 5, putative, mRNA
CUST_1415_PI420046723	lsbi_CNUS0000095709.1	gnl|lsbi_CNUS0000095709.1	TGGTGTTGTCGCGTTGAGTGTCAAACATGTGTTAAAACAGAAGAGTATCATGTATGTAAT	Schistosoma japonicum Protein Wnt-5 precursor (dWnt-5) (dWnt-3), putative, mRNA
CUST_1416_PI420046723	lsbi_CNUS0000095710.1	gnl|lsbi_CNUS0000095710.1	CGAGAACAATTCTTGGAACTGTTGAAACAAAAACGTATTGTACTCCAAGAAAATGATGCT	Schistosoma japonicum Serine-rich adhesin for platelets precursor (Staphylococcus aureus surface protein A), putative, mRNA
CUST_1417_PI420046723	lsbi_CNUS0000095711.1	gnl|lsbi_CNUS0000095711.1	GGACCAACATCCATGTGGAATAGCACCAAGTGTACACTCAAATGAATATAAAACACACTC	Schistosoma japonicum Plakophilin-4 (Armadillo-related protein), putative, mRNA
CUST_1418_PI420046723	lsbi_CNUS0000095712.1	gnl|lsbi_CNUS0000095712.1	GCCATATACGTTTCAGAAAGCTATTATTATGAATTTTCACCTGCAGTTCACCACAGTTTT	Schistosoma japonicum Rabphilin-3A (Exophilin-1), putative, mRNA
CUST_1419_PI420046723	lsbi_CNUS0000095713.1	gnl|lsbi_CNUS0000095713.1	CGATGCGCTAATCTAGCACCAATGGATCTTAATGGATTTTCTGATCCTTTCGTAAAATTG	Schistosoma japonicum hypothetical protein, mRNA
CUST_1420_PI420046723	lsbi_CNUS0000095714.1	gnl|lsbi_CNUS0000095714.1	GACCACCATATCGTCGTATTGAAGCTTGGTTTCAATTATCTAATAGAACTGAAAATGGTA	Schistosoma japonicum Double C2-like domain-containing protein alpha (Doc2-alpha) (Doc2), putative, mRNA
CUST_1421_PI420046723	lsbi_CNUS0000095715.1	gnl|lsbi_CNUS0000095715.1	GGAAGACATTTGGTCCACAGCTTTGGAAAAGCATATCTCTTTCTGTACTGATGTGATTTG	Schistosoma japonicum Actin-related protein 8, putative, mRNA
CUST_1422_PI420046723	lsbi_CNUS0000095716.1	gnl|lsbi_CNUS0000095716.1	TTATGGCTCACACCAACTGAGTGGAATAGATTTGGTTCGAGGGCTCTTCGTGAAAAAGCA	Schistosoma japonicum Conserved hypothetical protein, IPR004000 Actin/actin-like,domain-containing, mRNA
CUST_1423_PI420046723	lsbi_CNUS0000095717.1	gnl|lsbi_CNUS0000095717.1	CTGGAGATATGGAGAATGACATATTCTCAGACTTGCCTGAATCTAAAGTACTATTTGTTG	Schistosoma japonicum Transcriptional activator protein Pur-beta (Purine-rich element-binding protein B), putative, mRNA
CUST_1424_PI420046723	lsbi_CNUS0000095718.1	gnl|lsbi_CNUS0000095718.1	CCCATTCTAATCGGTGTCATAATTGGATTGATTCTAACGTTTATACGTTTTCGTACTCAT	Schistosoma japonicum expressed protein, putative, mRNA
CUST_1425_PI420046723	lsbi_CNUS0000095719.1	gnl|lsbi_CNUS0000095719.1	CTATCTTAACTGAACGTGCTGATATGTACAAGAAAAGAGCTAATTCTATAAAAGCCCGAA	Schistosoma japonicum Protein UXT (Ubiquitously expressed transcript protein), putative, mRNA
CUST_1426_PI420046723	lsbi_CNUS0000095720.1	gnl|lsbi_CNUS0000095720.1	ATGGATGCCATTTTGGAAGTTCAAGCTAAGAAGCGCACTAATCTAAATTACTATGCCTAA	Schistosoma japonicum PSMC3; proteasome (prosome, macropain) 26S subunit, ATPase, 3; ko:K03065 26S proteasome regulatory subunit T5, putative, mRNA
CUST_1427_PI420046723	lsbi_CNUS0000095721.1	gnl|lsbi_CNUS0000095721.1	GCAGTTCCATTTACACCGCGTACACCACGTGCTAAAATCTCACAAACTGTACCAATTGTT	Schistosoma japonicum Serine incorporator 1 (Tumor differentially expressed protein 2) (Tumor differentially expressed 1 protein-like) (Membrane protein TMS-2) (Axotomy-induced glyco/Golgi protein 2), putative, mRNA
CUST_1428_PI420046723	lsbi_CNUS0000095722.1	gnl|lsbi_CNUS0000095722.1	AAACGTACTAGTGGGTTATTTAATGTGGAACCTGGACTAGTCAATTCATTAAGTAAGTAG	Schistosoma japonicum hypothetical protein, mRNA
CUST_1429_PI420046723	lsbi_CNUS0000095723.1	gnl|lsbi_CNUS0000095723.1	CTACTCGGTGGTATTATGTGTGCGCATAATTATGGTTGTTCAGTGATTTATCCACAAAAA	Schistosoma japonicum IPR001841 Zinc finger, RING-type,domain-containing protein, mRNA
CUST_1430_PI420046723	lsbi_CNUS0000095724.1	gnl|lsbi_CNUS0000095724.1	GGAGCGTATAACTAATATGCTTGCTGAAACTCAGAATCTTCTTCAAGAACATTCTTTTGT	Schistosoma japonicum Asparagine-rich protein (Ag319) (ARP) (Fragment), putative, mRNA
CUST_1431_PI420046723	lsbi_CNUS0000095725.1	gnl|lsbi_CNUS0000095725.1	CCTGAAGATTTAACTATGCCGTTAGCTATACCACCAGATATAATTTATGCAGGTGGTTAG	Schistosoma japonicum Conserved hypothetical protein, IPR003812 Filamentation induced by cAMP protein Fic,domain-containing, mRNA
CUST_1432_PI420046723	lsbi_CNUS0000095726.1	gnl|lsbi_CNUS0000095726.1	CACCAAATGCCGAACCTATTCTAATTTTCCCAGAAGGTACTTGTATTAATAATACATCAG	Schistosoma japonicum Agpat6; 1-acylglycerol-3-phosphate O-acyltransferase 6 (lysophosphatidic acid acyltransferase, zeta) [EC:2.3.1.51]; ko:K00655 1-acyl-sn-glycerol-3-phosphate acyltransferase, putative, mRNA
CUST_1433_PI420046723	lsbi_CNUS0000095727.1	gnl|lsbi_CNUS0000095727.1	ACCGTTTACAGATAACATACGACAAATGGATGATAAACAACAACCTACGATTTGTCAGCC	Schistosoma japonicum Glycerol-3-phosphate dehydrogenase, mitochondrial precursor (EC 1.1.99.5) (GPD-M) (GPDH-M) (mtGPD), putative, mRNA
CUST_1434_PI420046723	lsbi_CNUS0000095728.1	gnl|lsbi_CNUS0000095728.1	TATGATGGTATACGAACTACTCATGGCGCTACTCTCGCTCATATGATACGCAACGGTTAG	Schistosoma japonicum arginine kinase [EC:2.7.3.3]; ko:K00934 arginine kinase, putative, mRNA
CUST_1435_PI420046723	lsbi_CNUS0000095729.1	gnl|lsbi_CNUS0000095729.1	GGCGTTGCATTAGATGCTGCATCTAGAGGCTCTAATATATTTGGCATATGTTTTCAGAAG	Schistosoma japonicum IPR000447 FAD-dependent glycerol-3-phosphate dehydrogenase,domain-containing protein, mRNA
CUST_1436_PI420046723	lsbi_CNUS0000095730.1	gnl|lsbi_CNUS0000095730.1	GCAGCTCATGAGATGGCTGAAGGTGTTGCTAAAATGATTGAAGTTGAAAAAGCATTATAA	Schistosoma japonicum Argk; Arginine kinase; ko:K00934 arginine kinase, putative, mRNA
CUST_1437_PI420046723	lsbi_CNUS0000095731.1	gnl|lsbi_CNUS0000095731.1	AATGGACAAGAAGGTCATTTCCCAACAAATTACGTCCGTGTACTTTGTCCTTTGCCATAA	Schistosoma japonicum SH3-containing GRB2-like protein 3 (Endophilin-3) (Endophilin-A3) (SH3 domain protein 2C) (EEN-B2), putative, mRNA
CUST_1438_PI420046723	lsbi_CNUS0000095732.1	gnl|lsbi_CNUS0000095732.1	GTTTATTGAAATGCATCGCTACGAATTCTATGGGTTCAGTATCATCAGAAGAAGTAAAAC	Schistosoma japonicum IPR007110 Immunoglobulin-like,domain-containing protein, mRNA
CUST_1439_PI420046723	lsbi_CNUS0000095733.1	gnl|lsbi_CNUS0000095733.1	CAATATGGACAAAGTAAACCATCTAGACCATTGGCTTTTAGAACTAAGGGTAAGATACAT	Schistosoma japonicum Conserved hypothetical protein, IPR007110 Immunoglobulin-like,domain-containing, mRNA
CUST_1440_PI420046723	lsbi_CNUS0000095734.1	gnl|lsbi_CNUS0000095734.1	GTCCGGTTGATACTATTAACACAGTTGGCTGTAATAGGATGCAAAATAAAGGTCAGCTAG	Schistosoma japonicum hypothetical protein, mRNA
CUST_1441_PI420046723	lsbi_CNUS0000095735.1	gnl|lsbi_CNUS0000095735.1	GATACTCATCACAGAAGTGCAGTTTTTGATGATAAACCCCAAGAGAATCGAGAATTGTAA	Schistosoma japonicum Serine/threonine-protein kinase SNF1-like kinase 2 (EC 2.7.11.1) (Qin-induced kinase) (SIK2), putative, mRNA
CUST_1442_PI420046723	lsbi_CNUS0000095736.1	gnl|lsbi_CNUS0000095736.1	TATACAAGAAGAGATTGATAGAAAGCGTAAAGAGCAAGAACGTGAAGCTGCCTATGAAGC	Schistosoma japonicum Coiled-coil domain-containing protein 19 (Nasopharyngeal epithelium-specific protein 1), putative, mRNA
CUST_1443_PI420046723	lsbi_CNUS0000095737.1	gnl|lsbi_CNUS0000095737.1	AATCGGTGTTAAGTTCAACATACTGTAGTGGAACTATCACCAAAGTGAATTGTATCAAGA	Schistosoma japonicum expressed protein, putative, mRNA
CUST_1444_PI420046723	lsbi_CNUS0000095738.1	gnl|lsbi_CNUS0000095738.1	AATTCTTGTGGTGCAACGCATCTGCTACGAATAAAGAAAAGCATCATGACCTTTCTGCAC	Schistosoma japonicum alp; alkaline phosphatase [EC:3.1.3.1]; ko:K01077 alkaline phosphatase, putative, mRNA
CUST_1445_PI420046723	lsbi_CNUS0000095739.1	gnl|lsbi_CNUS0000095739.1	GAGCATATCATCGACTTTTCCATGTGCGGAATCTCACCTTATCGATTCAATATTAATCAT	Schistosoma japonicum Conserved hypothetical protein, expressed protein, putative, mRNA
CUST_1446_PI420046723	lsbi_CNUS0000095740.1	gnl|lsbi_CNUS0000095740.1	AGCGAACGCTCTGGCCGTTGGAATTACTTTATTATCTACTGATGAAATGTATAATATGCA	Schistosoma japonicum mcts1; malignant T cell amplified sequence 1; ko:K07575 PUA domain protein, putative, mRNA
CUST_1447_PI420046723	lsbi_CNUS0000095741.1	gnl|lsbi_CNUS0000095741.1	TGGATTCCTCAATCTTGTAAGCAAGTTACGGTTGCAAATAAGACAGCTAACGTTGTTGTT	Schistosoma japonicum expressed protein, putative, mRNA
CUST_1448_PI420046723	lsbi_CNUS0000095742.1	gnl|lsbi_CNUS0000095742.1	CAGTTACTCTTAAACGTATTGGACCCAAACATTACCAAATATCTCAGCCAAATAGACTTT	Schistosoma japonicum Histone-lysine N-methyltransferase SUV420H1-B (EC 2.1.1.43) (Suppressor of variegation 4-20 homolog 1-B) (Suv4-20h1-B) (Su(var)4-20 homolog 1-B), putative, mRNA
CUST_1449_PI420046723	lsbi_CNUS0000095743.1	gnl|lsbi_CNUS0000095743.1	ATGGAATACGTTCTTCGAATAGATCAAATACCAAAAGCGTGTATATATTTCCCAGACTGA	Schistosoma japonicum Cysteine-rich hydrophobic domain 2 protein (BrX-like translocated in leukemia), putative, mRNA
CUST_1450_PI420046723	lsbi_CNUS0000095744.1	gnl|lsbi_CNUS0000095744.1	AAGAAGTTATCAATTGAAAGTGAAAATGACCTGTTCTCACCTCAAACAATATCACCATGG	Schistosoma japonicum expressed protein, putative, mRNA
CUST_1451_PI420046723	lsbi_CNUS0000095745.1	gnl|lsbi_CNUS0000095745.1	TCCACCATTTACAACAACTGTAATAGCATTATCAGCGACAACAGTATCAACTGCAACACT	Schistosoma japonicum Muscarinic acetylcholine receptor M1, putative, mRNA
CUST_1452_PI420046723	lsbi_CNUS0000095746.1	gnl|lsbi_CNUS0000095746.1	AACTCACAACAACAACAACAAACTCAACAAAACGAGAAATCATTAGCACAAAGACGACAA	Schistosoma japonicum Probable muscarinic acetylcholine receptor gar-2 (G-protein-linked acetylcholine receptor 2), putative, mRNA
CUST_1453_PI420046723	lsbi_CNUS0000095747.1	gnl|lsbi_CNUS0000095747.1	GTAGACAGTGCTAGTGATGCGGAATTTTATGATCGTGACCTAAAACGTAAAAGACGGTAG	Schistosoma japonicum Pre-mRNA-processing factor 40 homolog A (Formin-binding protein 3) (Formin-binding protein 11) (FBP-11), putative, mRNA
CUST_1454_PI420046723	lsbi_CNUS0000095748.1	gnl|lsbi_CNUS0000095748.1	GTCAGATATATCCAGACTAATTCAAATAGAGACAGCTGAATTACTGAATGCAACAAGACA	Schistosoma japonicum hus2; hypothetical protein [EC:3.6.1.-]; ko:K03654 ATP-dependent DNA helicase RecQ, putative, mRNA
CUST_1455_PI420046723	lsbi_CNUS0000095749.1	gnl|lsbi_CNUS0000095749.1	TTTTACTATTATTAAGCTTGCTGCGGTTGCTCAAGATGCAGAACAAGTGGAACAAATGGA	Schistosoma japonicum CpG-binding protein (PHD finger and CXXC domain-containing protein 1) (CXXC-type zinc finger protein 1), putative, mRNA
CUST_1456_PI420046723	lsbi_CNUS0000095750.1	gnl|lsbi_CNUS0000095750.1	GGGCAACTTTAACACTAACTACTATTGGTGATTTAAGTTCACCTACTAGTAGTATAGAGT	Schistosoma japonicum cGMP-gated cation channel alpha 1 (CNG channel alpha 1) (CNG-1) (CNG1) (Cyclic nucleotide-gated channel alpha 1) (Cyclic nucleotide-gated channel, photoreceptor) (Cyclic nucleotide-gated cation channel 1) (Rod photoreceptor cGMP-gated channel subunit alpha), putative, mRNA
CUST_1457_PI420046723	lsbi_CNUS0000095751.1	gnl|lsbi_CNUS0000095751.1	GGTGAAATAGCACGTGAAATGTTTATAATTGCTGATGGTGTACTTGAAGTACTCAGGTGA	Schistosoma japonicum Cyclic nucleotide-gated olfactory channel (Cyclic nucleotide-gated cation channel 2) (CNG channel 2) (CNG-2) (CNG2), putative, mRNA
CUST_1458_PI420046723	lsbi_CNUS0000095752.1	gnl|lsbi_CNUS0000095752.1	ATAGGTTGTTCAGTTGGCAGAGAATTATCACGATTTTCTACAAGTCCAGTTACTTTTGAT	Schistosoma japonicum expressed protein, putative, mRNA
CUST_1459_PI420046723	lsbi_CNUS0000095753.1	gnl|lsbi_CNUS0000095753.1	CCCTAATCATTTTTTAAATGGGAGCTTACGAAACTTGTCAAAAGGTCCAAGTAAATCACT	Schistosoma japonicum CCNB1IP1, C14orf18; cyclin B1 interacting protein 1 [EC:6.3.2.-]; ko:K01932 E6.3.2.-, putative, mRNA
CUST_1460_PI420046723	lsbi_CNUS0000095754.1	gnl|lsbi_CNUS0000095754.1	GCTACATTAACGCTGACAACAATTGGTGATCTTAGTGCACCAACAAGTAGTATAGAGTAA	Schistosoma japonicum Cyclic nucleotide-gated channel rod photoreceptor subunit alpha (CNG channel 3) (CNG-3) (CNG3), putative, mRNA
CUST_1461_PI420046723	lsbi_CNUS0000095755.1	gnl|lsbi_CNUS0000095755.1	CTTACCAAGGAAAGCTGGGAGTTATCAATCAGAAAACAAAACACATGTGAATGGAACAAA	Schistosoma japonicum Conserved hypothetical protein, IPR007110 Immunoglobulin-like,domain-containing, mRNA
CUST_1462_PI420046723	lsbi_CNUS0000095756.1	gnl|lsbi_CNUS0000095756.1	GATCGACGTCAGTGGTGTGCTATTTTCTCTTTGTTGATCACACTTATCATCATATTAATT	Schistosoma japonicum Syx6; Syntaxin 6; ko:K08498 syntaxin 6, putative, mRNA
CUST_1463_PI420046723	lsbi_CNUS0000095757.1	gnl|lsbi_CNUS0000095757.1	CAGTCACTATTAAAGCGTAGAAGACTTCGTCGAAGTTATATGAAGAATGCAAAATCTTCA	Schistosoma japonicum expressed protein, putative, mRNA
CUST_1464_PI420046723	lsbi_CNUS0000095758.1	gnl|lsbi_CNUS0000095758.1	CCTCCTGCATTAACATTTGCAAGACGACGTCGTTACTGTCGGTGTTGTCGCATAATATAA	Schistosoma japonicum Fbxl20; F-box and leucine-rich repeat protein 20; ko:K03875 S-phase kinase-associated protein 2, putative, mRNA
CUST_1465_PI420046723	lsbi_CNUS0000095759.1	gnl|lsbi_CNUS0000095759.1	CATCTTACACCTGATGAAGGATTAATATGTCCTGGTGGTTATCAAGTTATACAGATTGAA	Schistosoma japonicum Hydrocephalus-inducing protein homolog, putative, mRNA
CUST_1466_PI420046723	lsbi_CNUS0000095760.1	gnl|lsbi_CNUS0000095760.1	GTCAACGGAGCATTGGAATCCATTAGACGTGGTAAGTTAACTTTTGATTACATAATGTAT	Schistosoma japonicum Hydrocephalus-inducing protein (Protein Hy-3), putative, mRNA
CUST_1467_PI420046723	lsbi_CNUS0000095761.1	gnl|lsbi_CNUS0000095761.1	ACTTTCGTACAACTATAGGACAACGACATTGTCAAGCTGTTAAATTTATGAATCTGTCGA	Schistosoma japonicum Hydrocephalus-inducing protein homolog, putative, mRNA
CUST_1468_PI420046723	lsbi_CNUS0000095762.1	gnl|lsbi_CNUS0000095762.1	TCCAATAACTGGTAAATTAGTTGTAACAGCAGTTCGTGCACAATCAAGTGCACATGCAAT	Schistosoma japonicum Hydrocephalus-inducing protein (Protein Hy-3), putative, mRNA
CUST_1469_PI420046723	lsbi_CNUS0000095763.1	gnl|lsbi_CNUS0000095763.1	TTTGATACTGGCATTGGCGATCACTCGTTTTCATTCCCAAGTCACTATGTCAATATTAAG	Schistosoma japonicum CG5677 [EC:3.4.-.-]; ko:K01423 E3.4.-.-, putative, mRNA
CUST_1470_PI420046723	lsbi_CNUS0000095764.1	gnl|lsbi_CNUS0000095764.1	TCAGCAGTTCGAATCGGATCTATCCGAATCGAACTTCTTGGTACATCTGAGGTATTGACC	Schistosoma japonicum DDB1; ko:K00134 glyceraldehyde 3-phosphate dehydrogenase, putative, mRNA
CUST_1471_PI420046723	lsbi_CNUS0000095765.1	gnl|lsbi_CNUS0000095765.1	TGGCAGTGTAAGTAGTTATGTAGTACACAATTCAAATGTACCATGTATTACAGTGCCACC	Schistosoma japonicum Conserved hypothetical protein, IPR006015 Universal stress protein (Usp),IPR006016 UspA,domain-containing, mRNA
CUST_1472_PI420046723	lsbi_CNUS0000095766.1	gnl|lsbi_CNUS0000095766.1	GGAGATGGAGAAGTTAGCGAAGAAGAGTTCTTATGGATAATGCGTAAAACAAATATCCTT	Schistosoma japonicum Caltractin (Centrin), putative, mRNA
CUST_1473_PI420046723	lsbi_CNUS0000095767.1	gnl|lsbi_CNUS0000095767.1	CAATTAAAAGATGGTTTGATACTATGTTGCAGAAACTGTCTCTAGATGCATCTTTTTGGC	Schistosoma japonicum Uncharacterized protein C11orf73 homolog (Lethal gene on chromosome 7 Rinchik 6 protein), putative, mRNA
CUST_1474_PI420046723	lsbi_CNUS0000095768.1	gnl|lsbi_CNUS0000095768.1	GAGCGATGGCAGAAGCCGATGATATTGTGAACAGCTTAAAAGATGAACTTAATAGAAATT	Schistosoma japonicum Ppcdc; phosphopantothenoylcysteine decarboxylase [EC:4.1.1.36]; ko:K01598 phosphopantothenoylcysteine decarboxylase, putative, mRNA
CUST_1475_PI420046723	lsbi_CNUS0000095769.1	gnl|lsbi_CNUS0000095769.1	TTGCCGACCCAGCTTAAAACGTGTCCTAGTGGTTAGAATATTATTCTTTCCATGGACTTG	Schistosoma japonicum DnaJ homolog dnj-2 precursor (DnaJ domain protein 2), putative, mRNA
CUST_1476_PI420046723	lsbi_CNUS0000095770.1	gnl|lsbi_CNUS0000095770.1	TGACATTAAAATGTCAACATATTTTGAAGTTTATTATTAGTTCACCCTGTACAACGTATT	Schistosoma japonicum hypothetical protein, mRNA
CUST_1477_PI420046723	lsbi_CNUS0000095771.1	gnl|lsbi_CNUS0000095771.1	CGACCTAGTTTAAAGCCACAAGCTGAATCAACTATGACTGAAGTTCCATATGACTATACT	Schistosoma japonicum hypothetical protein, mRNA
CUST_1478_PI420046723	lsbi_CNUS0000095772.1	gnl|lsbi_CNUS0000095772.1	ACCAATGATATCATTCAGTTGATGAATCCCAAACAAAGTGAAATGTTCATTTTCGGCTGA	Schistosoma japonicum Homeobox protein DLL-1 (DLL) (XDLL), putative, mRNA
CUST_1479_PI420046723	lsbi_CNUS0000095773.1	gnl|lsbi_CNUS0000095773.1	GCATCAACCTTATTAAAAGTTGATAGTAGCAACAATGAGCATTTAGCGACTGGTACAAAA	Schistosoma japonicum hypothetical protein, mRNA
CUST_1480_PI420046723	lsbi_CNUS0000095774.1	gnl|lsbi_CNUS0000095774.1	GAATAATAAGAAACATGGACCTTATGACCTTTCTTGTTTAGGATCATCTAGATCCGTATG	Schistosoma japonicum expressed protein, putative, mRNA
CUST_1481_PI420046723	lsbi_CNUS0000095775.1	gnl|lsbi_CNUS0000095775.1	ACAGGATATGGATTAAGTAATTCACGTAAAAGTAATACACGTCAGCGTGATCGTATGAAA	Schistosoma japonicum expressed protein, putative, mRNA
CUST_1482_PI420046723	lsbi_CNUS0000095776.1	gnl|lsbi_CNUS0000095776.1	TGGAGGATCCTGATATGGTTGAATATCTTAATTCTTTGCGCACGAGTTGCTTGGAAGCGT	Schistosoma japonicum Importin beta-1 subunit (Karyopherin beta-1 subunit) (Nuclear factor P97) (Importin 90), putative, mRNA
CUST_1483_PI420046723	lsbi_CNUS0000095777.1	gnl|lsbi_CNUS0000095777.1	GTCGATGGTATTCAAAGGAATTTCGTAATGGTCAAAAAATTCCAACAACTAAAGGTACCA	Schistosoma japonicum expressed protein, putative, mRNA
CUST_1484_PI420046723	lsbi_CNUS0000095778.1	gnl|lsbi_CNUS0000095778.1	AATTTAGGTTATGAGAATTCATTAAAATGTAAAATGATGCAATCAAAAACAATATGGTAA	Schistosoma japonicum hypothetical protein, mRNA
CUST_1485_PI420046723	lsbi_CNUS0000095779.1	gnl|lsbi_CNUS0000095779.1	GGAGAAGATGGTATTGTTTGGTTCATTGATTGGCCAATGAAATGTCCAGAACGATTATGT	Schistosoma japonicum expressed protein, putative, mRNA
CUST_1486_PI420046723	lsbi_CNUS0000095780.1	gnl|lsbi_CNUS0000095780.1	AATTCTACATTACATCAAGCTGTTGCTGATGGTTTCCGTCCAACAGAAATGAATATCTAG	Schistosoma japonicum expressed protein, putative, mRNA
CUST_1487_PI420046723	lsbi_CNUS0000095781.1	gnl|lsbi_CNUS0000095781.1	GGTGGCATTGGTAACGATTATGCTGATAGCTTTTGGAGCCATCATTACGAAAAATAAATC	Schistosoma japonicum Ssr4; signal sequence receptor, delta; ko:K04571 signal sequence receptor, delta (translocon-associated protein, putative, mRNA
CUST_1488_PI420046723	lsbi_CNUS0000095782.1	gnl|lsbi_CNUS0000095782.1	GTATCTTCTATGCCATCATCAACATCCTCATCTTCGCAGCCTTATTCATCTTCAGTTGTT	Schistosoma japonicum Serine-rich adhesin for platelets precursor, putative, mRNA
CUST_1489_PI420046723	lsbi_CNUS0000095783.1	gnl|lsbi_CNUS0000095783.1	TCGTCTACTACGGCATAAACGTTATGAATTAGATGTGCTATTGAAACGAACTGAATTACA	Schistosoma japonicum Conserved hypothetical protein, expressed protein, putative, mRNA
CUST_1490_PI420046723	lsbi_CNUS0000095784.1	gnl|lsbi_CNUS0000095784.1	AGTAAAAGAACCCTTATATGGCGTCGGCAACCAGAAGACGATGAACTCCCTCATATCCAT	Schistosoma japonicum Conserved hypothetical protein, expressed protein, putative, mRNA
CUST_1491_PI420046723	lsbi_CNUS0000095785.1	gnl|lsbi_CNUS0000095785.1	TTTACAGGTATCGTCTCCGTTTTGTTCTGTGGTATTACTCAAGCACACTACACCTTATAA	Schistosoma japonicum Sodium/hydrogen exchanger 7 (Na(+)/H(+) exchanger 7) (NHE-7) (Solute carrier family 9 member 7), putative, mRNA
CUST_1492_PI420046723	lsbi_CNUS0000095786.1	gnl|lsbi_CNUS0000095786.1	CATACTATTTTTCTTTCCGCACTAAAGCAAACCTACGGATATGGTGGACGTATGTTTTAA	Schistosoma japonicum Activator of 90 kDa heat shock protein ATPase homolog 1 (AHA1), putative, mRNA
CUST_1493_PI420046723	lsbi_CNUS0000095787.1	gnl|lsbi_CNUS0000095787.1	TGAAAATCAGAGAGACTCCTGTGAGTACAAATGATAATCGACAGTTATCCGAGCGTGCCC	Schistosoma japonicum Eukaryotic translation initiation factor 4H (eIF-4H) (Williams-Beuren syndrome chromosome region 1 protein), putative, mRNA
CUST_1494_PI420046723	lsbi_CNUS0000095788.1	gnl|lsbi_CNUS0000095788.1	TCTGATGAGTATGCACAAGCTAAATCAGAAGCTGATAGCCTTATGGCTATGCTTGAATAG	Schistosoma japonicum zgc:92726 [EC:3.4.25.1]; ko:K02725 20S proteasome subunit alpha 6, putative, mRNA
CUST_1495_PI420046723	lsbi_CNUS0000095789.1	gnl|lsbi_CNUS0000095789.1	GTTGGAATGGTTATGATATGATTTCAGCTGGAGATCATCGTTCGTTAAATAGTAAGACAT	Schistosoma japonicum LOC419121; similar to gamma-glutamyltransferase-like 3 [EC:2.3.2.2]; ko:K00681 gamma-glutamyltranspeptidase, putative, mRNA
CUST_1496_PI420046723	lsbi_CNUS0000095790.1	gnl|lsbi_CNUS0000095790.1	TTAATTTACTACCCAATACATCTGCGATAACTTCTGTGCTTATACCACCTACATGTTGCT	Schistosoma japonicum pax6; paired box gene 6; ko:K08031 paired box protein 6, putative, mRNA
CUST_1497_PI420046723	lsbi_CNUS0000095791.1	gnl|lsbi_CNUS0000095791.1	AGTTCTATCTATCCTGAAGCAAATCTGTCTAGTAACTTTCGCTTGTTACCATGTTGTTAA	Schistosoma japonicum Chek2; CHK2 checkpoint homolog (S. pombe) [EC:2.7.11.1]; ko:K06641 serine/threonine-protein kinase Chk2, putative, mRNA
CUST_1498_PI420046723	lsbi_CNUS0000095792.1	gnl|lsbi_CNUS0000095792.1	GAGCTTAACGCAGACAGAATTTCATCAGATAAAATTCCAACAACTATGTATCCATTTGCA	Schistosoma japonicum oligo-1,6-glucosidase [EC:3.2.1.10]; ko:K01182 oligo-1,6-glucosidase, putative, mRNA
CUST_1499_PI420046723	lsbi_CNUS0000095793.1	gnl|lsbi_CNUS0000095793.1	TAAAATCACAGCACACAAAGTTAGCTCAGAACTCCACACCAAGAGAGAACACGAAGCGGT	Schistosoma japonicum Serine-rich adhesin for platelets precursor (Staphylococcus aureus surface protein A), putative, mRNA
CUST_1500_PI420046723	lsbi_CNUS0000095794.1	gnl|lsbi_CNUS0000095794.1	GGACACGACATGCCACTTACGTTAACTGAACGAATGGGTAGAATTAATATTTATACTTGA	Schistosoma japonicum expressed protein, putative, mRNA
CUST_1501_PI420046723	lsbi_CNUS0000095795.1	gnl|lsbi_CNUS0000095795.1	ACTTAGCTGCTCTTGAGAAAGATTACGAGGAAGTTGGTGTTGACAGTGTTGATGGAGAGG	Schistosoma japonicum Tuba1; tubulin, alpha 1; ko:K07374 tubulin, alpha, putative, mRNA
CUST_1502_PI420046723	lsbi_CNUS0000095796.1	gnl|lsbi_CNUS0000095796.1	GGCTCATGAAAACACATATACAAGTTCGTCGGTTATTAATCTGTTGCACAAACTATTTGA	Schistosoma japonicum Beta-catenin-like protein 1 (Nuclear-associated protein) (NAP) (p14), putative, mRNA
CUST_1503_PI420046723	lsbi_CNUS0000095797.1	gnl|lsbi_CNUS0000095797.1	TATTTTTCTGCTGTGAGGAATCGGAAACCTGCAACTAGTCCACACGAGAACGTTGAGTAG	Schistosoma japonicum Histone H4, putative, mRNA
CUST_1504_PI420046723	lsbi_CNUS0000095798.1	gnl|lsbi_CNUS0000095798.1	AGACTTAGTAAATTCTGCTCGTCCAATTGCTGGAAAGCGTAGTCGAGGACATCAATCTCC	Schistosoma japonicum Dip-B; Dipeptidase B [EC:3.4.11.1]; ko:K01255 leucyl aminopeptidase, putative, mRNA
CUST_1505_PI420046723	lsbi_CNUS0000095799.1	gnl|lsbi_CNUS0000095799.1	GTGGTGGAGAAGGACGTGAAGAATTCATTAAGAAAGATTCAACAACATTTAACATGTATG	Schistosoma japonicum Rho guanine nucleotide exchange factor 17, putative, mRNA
CUST_1506_PI420046723	lsbi_CNUS0000095800.1	gnl|lsbi_CNUS0000095800.1	TTCACAGTAGCAAGACGTAGAGGAAGTCAAGTCATTAAGAAGCCAATATTTCTTCGTCTG	Schistosoma japonicum Rho guanine nucleotide exchange factor 17 (164 kDa Rho-specific guanine-nucleotide exchange factor) (p164RhoGEF) (p164-RhoGEF) (Tumor endothelial marker 4), putative, mRNA
CUST_1507_PI420046723	lsbi_CNUS0000095801.1	gnl|lsbi_CNUS0000095801.1	ACAATCTCAAGGGCAAAGTAGTGGTTTTACACCTTCAGAAGAAGGTATGTTTTTAAAAGT	Schistosoma japonicum Conserved hypothetical protein, mRNA
CUST_1508_PI420046723	lsbi_CNUS0000095802.1	gnl|lsbi_CNUS0000095802.1	CAACCTAAAAGTATGTGGCATAAAGAAACTCATTCGGGAACCAAAACTTCATGAAAAAAG	Schistosoma japonicum Cytosolic carboxypeptidase 3 (EC 3.4.17.-) (ATP/GTP-binding protein-like 3), putative, mRNA
CUST_1509_PI420046723	lsbi_CNUS0000095803.1	gnl|lsbi_CNUS0000095803.1	GGCTGAAAAGAAGCTCGAGAAAGATATTGGTTTAGATCAACCGATTACAAAAACTGAATT	Schistosoma japonicum Zinc transporter SLC39A6 precursor (Solute carrier family 39 member 6), putative, mRNA
CUST_1510_PI420046723	lsbi_CNUS0000095804.1	gnl|lsbi_CNUS0000095804.1	GGTGTGTTATCGTTTTCACAAGTATTTATGCTTGGGTAATAACTTGGGTTCCACTATTTT	Schistosoma japonicum F-actin capping protein subunit alpha-2 (CapZ alpha-2), putative, mRNA
CUST_1511_PI420046723	lsbi_CNUS0000095805.1	gnl|lsbi_CNUS0000095805.1	TAGGACTTCCAGCCACACAACCTACTTCTTTTCAGGTTGATACAAGAGATGCAGGTCTTG	Schistosoma japonicum FLNA; filamin A, alpha (actin binding protein 280); ko:K04437 filamin, putative, mRNA
CUST_1512_PI420046723	lsbi_CNUS0000095806.1	gnl|lsbi_CNUS0000095806.1	GGAACTTTCATTGACCTATTTCGCATCACAACTGATTTCCTTTAAAATTGGGTTATTAGC	Schistosoma japonicum Eftud1; elongation factor Tu GTP binding domain containing 1 [EC:3.6.5.3]; ko:K03234 elongation factor EF-2, putative, mRNA
CUST_1513_PI420046723	lsbi_CNUS0000095807.1	gnl|lsbi_CNUS0000095807.1	ACGTGTATTGGATGATTTACCACATGCATTTCTTAATTTTTGCTTACTTGGCCCAGAATT	Schistosoma japonicum Hormone-sensitive lipase (EC 3.1.1.79) (HSL), putative, mRNA
CUST_1514_PI420046723	lsbi_CNUS0000095808.1	gnl|lsbi_CNUS0000095808.1	CAGTCCATACCTTCTAATTTATGTCGGTTAAGTGAAGAATATGATACTCCACACAAATCT	Schistosoma japonicum LIPE; lipase, hormone-sensitive [EC:3.1.1.79]; ko:K07188 hormone-sensitive lipase, putative, mRNA
CUST_1515_PI420046723	lsbi_CNUS0000095809.1	gnl|lsbi_CNUS0000095809.1	GCTGAGAAAAAACATGTTGGTGAAGCACAAATCTCTGCAACAAATTTATGTGAATCATCA	Schistosoma japonicum PHD finger protein 10 (XAP135), putative, mRNA
CUST_1516_PI420046723	lsbi_CNUS0000095810.1	gnl|lsbi_CNUS0000095810.1	GGTGCATGTGATAATTGGCATGTTATACATCATTGGAATATGGAAAAGTTACCGATAACA	Schistosoma japonicum hypothetical protein, mRNA
CUST_1517_PI420046723	lsbi_CNUS0000095811.1	gnl|lsbi_CNUS0000095811.1	CAACCTAATTTCAAGGTAATCTACTTTCTTACAATCTGGCTGTTATCCACCAACAATGAA	Schistosoma japonicum Leucine-rich repeat-containing protein 24 precursor, putative, mRNA
CUST_1518_PI420046723	lsbi_CNUS0000095812.1	gnl|lsbi_CNUS0000095812.1	ACTATGAAAACTACTGTAACTGTCGATGATGTTACGGCTATTCGGAATTACAAACGATTG	Schistosoma japonicum FABP7; fatty acid binding protein 7, brain; ko:K08756 fatty acid-binding protein 7, brain, putative, mRNA
CUST_1519_PI420046723	lsbi_CNUS0000095813.1	gnl|lsbi_CNUS0000095813.1	GTTGAGCAATTTGCTTGTGGACTGTCACAATTAACAAGAGGTTCAAGTATGGATAAAATT	Schistosoma japonicum Calsenilin (DRE-antagonist modulator) (DREAM) (Kv channel-interacting protein 3) (A-type potassium channel modulatory protein 3) (KChIP3), putative, mRNA
CUST_1520_PI420046723	lsbi_CNUS0000095814.1	gnl|lsbi_CNUS0000095814.1	TTGTACGAATACGCAAATACTGGTGCATACGTGGATCAGTTGAAACTTTATCGGAAAAAA	Schistosoma japonicum SDR1; SDR1 protein [EC:1.1.-.-]; ko:K00120 E1.1.-.-, putative, mRNA
CUST_1521_PI420046723	lsbi_CNUS0000095815.1	gnl|lsbi_CNUS0000095815.1	GAAGAGAATTATCGAACTGGTTCGGGACATTTTACAGTTAATGTAAACAATCAAAGATGG	Schistosoma japonicum IPR002625 Smr protein/MutS2 C-terminal,domain-containing protein, mRNA
CUST_1522_PI420046723	lsbi_CNUS0000095816.1	gnl|lsbi_CNUS0000095816.1	TCTATGTACAACCTAAAAAGATGCTGCTTGTACTGTGCGAAAGTTGGGAATCATAGTTAT	Schistosoma japonicum Conserved hypothetical protein, expressed protein, putative, mRNA
CUST_1523_PI420046723	lsbi_CNUS0000095817.1	gnl|lsbi_CNUS0000095817.1	GAAGGATTAAAATATGCTACACTGAAAAGTTGTGTACGACTTCGGCGAAGGAAACATTAA	Schistosoma japonicum IPR007087 Zinc finger, C2H2-type,domain-containing protein, mRNA
CUST_1524_PI420046723	lsbi_CNUS0000095818.1	gnl|lsbi_CNUS0000095818.1	TAGAAATAACGTAAGTACAGCAAGTCGAGCAGCTCAACCACCTGCCGCAACTATGAATTC	Schistosoma japonicum RNA-binding protein EWS, putative, mRNA
CUST_1525_PI420046723	lsbi_CNUS0000095819.1	gnl|lsbi_CNUS0000095819.1	AGCAATAGTGATTCCAACAGGAGACAAAGATGCAACAATTATTGCATTGGTTGCACTGGC	Schistosoma japonicum expressed protein, putative, mRNA
CUST_1526_PI420046723	lsbi_CNUS0000095820.1	gnl|lsbi_CNUS0000095820.1	TGCAAGAAAATAGTCAAGGTTGTTATGGTCCGCCACCGAATTGTTTCTGTATGTATACAA	Schistosoma japonicum APOBEC1 complementation factor (APOBEC1-stimulating protein), putative, mRNA
CUST_1527_PI420046723	lsbi_CNUS0000095821.1	gnl|lsbi_CNUS0000095821.1	TGTGTAGATGTTACCTTCACATCAACTAATGGTAGTGCAAAAGTTAAATCAAATCCTGCT	Schistosoma japonicum expressed protein, putative, mRNA
CUST_1528_PI420046723	lsbi_CNUS0000095822.1	gnl|lsbi_CNUS0000095822.1	ACTGAAGTCGCTTCTTCATCGATACGTTATTTCGGTGATAAATCTCAATTATGGAGGTAA	Schistosoma japonicum expressed protein, putative, mRNA
CUST_1529_PI420046723	lsbi_CNUS0000095823.1	gnl|lsbi_CNUS0000095823.1	GGAAGATTGCAAAACGTGCCAGTAAGTAGCAATGTAATAATGGATATCCTGTTATGTTTA	Schistosoma japonicum expressed protein, putative, mRNA
CUST_1530_PI420046723	lsbi_CNUS0000095824.1	gnl|lsbi_CNUS0000095824.1	CGATCCCCGATGGAGTCGTGGATTATTTTCTGGTATAATCATTTCTCTTTTTCTTTTATC	Schistosoma japonicum hypothetical protein, mRNA
CUST_1531_PI420046723	lsbi_CNUS0000095825.1	gnl|lsbi_CNUS0000095825.1	TTCAATGCTCCCAAGAGTCGCGAACTGAATCCTTTGCCACTTATTAAAGGTAAATCCTAA	Schistosoma japonicum hypothetical protein, mRNA
CUST_1532_PI420046723	lsbi_CNUS0000095826.1	gnl|lsbi_CNUS0000095826.1	TCGCCGGAAGGGCCTTAGGTACACACTGCTTAGAAATCTTGAAAGTATCTGAATCAATAT	Schistosoma japonicum expressed protein, putative, mRNA
CUST_1533_PI420046723	lsbi_CNUS0000095827.1	gnl|lsbi_CNUS0000095827.1	CTTGTGGATCATTACAACCGAAAGCCATCATATTTTCCAGTTTAACTGTTTTGAAAAGGA	Schistosoma japonicum MGC81245; hypothetical protein MGC81245 [EC:2.7.7.6]; ko:K03011 DNA-directed RNA polymerase II subunit C, putative, mRNA
CUST_1534_PI420046723	lsbi_CNUS0000095828.1	gnl|lsbi_CNUS0000095828.1	GACCAATGGCTGATTGTGATAATAAAGGTTCTGAAAATCGTCTAGAATATCATATTCCAG	Schistosoma japonicum AAC-rich mRNA clone AAC11 protein (Fragment), putative, mRNA
CUST_1535_PI420046723	lsbi_CNUS0000095829.1	gnl|lsbi_CNUS0000095829.1	TATCTCTCATTAGAAATGGTGGATAAACTGGATCCGTTTCGTCACATAGTAATGAATCAT	Schistosoma japonicum BTB/POZ domain-containing protein 6 (Lens BTB domain protein), putative, mRNA
CUST_1536_PI420046723	lsbi_CNUS0000095830.1	gnl|lsbi_CNUS0000095830.1	GCCACAGCTGACAATACTAGCTCTCGTTTACCCACAATTCATCAGAATTGTATTAAGTAA	Schistosoma japonicum Sop2; Suppressor of profilin 2; ko:K05757 actin related protein 2/3 complex, subunit 1A/1B, 41kDa, putative, mRNA
CUST_1537_PI420046723	lsbi_CNUS0000095831.1	gnl|lsbi_CNUS0000095831.1	AATGCAAGTGTGTTTGTTCGAATCGAAATAGTGAGAAATCGATCGAGTGAACTATTCTAA	Schistosoma japonicum endoglycoceramidase [EC:3.2.1.123]; ko:K05991 E3.2.1.123, putative, mRNA
CUST_1538_PI420046723	lsbi_CNUS0000095832.1	gnl|lsbi_CNUS0000095832.1	GGTGTCAGTAATGCGAGTGTGTTTGTTCGAATCGAAATAGTGAGAAAATCGATCGAGTGA	Schistosoma japonicum expressed protein, putative, mRNA
CUST_1539_PI420046723	lsbi_CNUS0000095833.1	gnl|lsbi_CNUS0000095833.1	CCACAGCCATGTGAAAACAAGAATGAGTCGTCAGTTAATGAAGCTATGGAAGAGGACTAG	Schistosoma japonicum expressed protein, putative, mRNA
CUST_1540_PI420046723	lsbi_CNUS0000095834.1	gnl|lsbi_CNUS0000095834.1	ATGGTCTTTAACATTTTGGGTAACCTACGAAAAAATTCGATGTTTAGCTGGAGTTAGTGG	Schistosoma japonicum SLC25A30; solute carrier family 25, member 30; ko:K03454 mitochondrial carrier protein, MC family, putative, mRNA
CUST_1541_PI420046723	lsbi_CNUS0000095835.1	gnl|lsbi_CNUS0000095835.1	TCTGCATCAAACGATGGCAAAATTTATGTTTGGCGTTATTTCGATCCTGATATTATGCAA	Schistosoma japonicum Conserved hypothetical protein, IPR011046 WD40-like,IPR001680 WD-40 repeat,domain-containing, mRNA
CUST_1542_PI420046723	lsbi_CNUS0000095836.1	gnl|lsbi_CNUS0000095836.1	GCACGTCGATTACGTCGTCTACAACAAAATTGTACTGAAACTATATTAGAAGCTGAAAAA	Schistosoma japonicum SLC16A13; monocarboxylate transporter 13; ko:K08189 MFS transporter, MCP family, solute carrier family 16, putative, mRNA
CUST_1543_PI420046723	lsbi_CNUS0000095837.1	gnl|lsbi_CNUS0000095837.1	CGTATACTTGTAAGTGACACTTCTTTATATTCTCAGCATTTCTGCGTGGTTGAGTGTGAA	Schistosoma japonicum mRNA turnover protein 4 homolog, putative, mRNA
CUST_1544_PI420046723	lsbi_CNUS0000095838.1	gnl|lsbi_CNUS0000095838.1	CCCATTGCAGCATTAATTGCTGAATATTTGAAACGTAGAGGTATTTTAGCTTGTAAGTTG	Schistosoma japonicum Mitochondrial uncoupling protein 4 (UCP 4) (Solute carrier family 25 member 27), putative, mRNA
CUST_1545_PI420046723	lsbi_CNUS0000095839.1	gnl|lsbi_CNUS0000095839.1	AAGGCAGCACTGACTCGTCTTTCTTTGGAGTTTAATTTCACTCCTACAAAACCAGAACTC	Schistosoma japonicum Uncharacterized protein C19orf10 homolog precursor, putative, mRNA
CUST_1546_PI420046723	lsbi_CNUS0000095840.1	gnl|lsbi_CNUS0000095840.1	CACACTAATTCAATGTCGAACCACGCCAATTTCAAAACTCATTCTAAATTTCTATCAGTG	Schistosoma japonicum expressed protein, putative, mRNA
CUST_1547_PI420046723	lsbi_CNUS0000095841.1	gnl|lsbi_CNUS0000095841.1	CTTCAAGGACGTTCTGCTAGTTTAGCTCAATTACATTCATCCAATGATAAAACTTCATCA	Schistosoma japonicum expressed protein, putative, mRNA
CUST_1548_PI420046723	lsbi_CNUS0000095842.1	gnl|lsbi_CNUS0000095842.1	GGCATTGCGTTATCTGATGATCCATTACAAATATGGGATTTAGAAGTTAGTGATGAAATG	Schistosoma japonicum hypothetical protein, mRNA
CUST_1549_PI420046723	lsbi_CNUS0000095843.1	gnl|lsbi_CNUS0000095843.1	CTGTGGTGACCAAATACCAGAGCCTATTACATCACATACCAATGAATTAAGTATTGAATT	Schistosoma japonicum tll1; tolloid-like 1 [EC:3.4.24.-]; ko:K01417 E3.4.24.-, putative, mRNA
CUST_1550_PI420046723	lsbi_CNUS0000095844.1	gnl|lsbi_CNUS0000095844.1	TCGCAGCCACAAATACTGCATGGTCTAAAACCCATAGTGAATACCTAACAATTAATTACA	Schistosoma japonicum Tolloid-like protein 2 precursor (EC 3.4.24.-) (Xenopus tolloid) (Metalloprotease xolloid), putative, mRNA
CUST_1551_PI420046723	lsbi_CNUS0000095845.1	gnl|lsbi_CNUS0000095845.1	CATCACCATCGTCACTATTTCTAACTAATTCATTAGAGAGAATGAATGCGGGAAATCTAA	Schistosoma japonicum Tyrosine-protein phosphatase 3 (EC 3.1.3.48) (Protein-tyrosine-phosphate phosphohydrolase 3), putative, mRNA
CUST_1552_PI420046723	lsbi_CNUS0000095846.1	gnl|lsbi_CNUS0000095846.1	GTCAATTTCCATTGATTGGACAGCAATCACAACAACAACAACAACAAAAATCTCATACAC	Schistosoma japonicum Iroquois-class homeodomain protein IRX-4 (Iroquois homeobox protein 4), putative, mRNA
CUST_1553_PI420046723	lsbi_CNUS0000095847.1	gnl|lsbi_CNUS0000095847.1	CAAATCGCATTGAAAAAGCTTCAGCGAATTCCTACATTTGAACCAATTTTGTCCTCTGCA	Schistosoma japonicum expressed protein, putative, mRNA
CUST_1554_PI420046723	lsbi_CNUS0000095848.1	gnl|lsbi_CNUS0000095848.1	ACATATTTTTGTGCTCGTGATGTATCACGACTTGTTGTTGCTCAACAACAGTCAGATTGA	Schistosoma japonicum Conserved hypothetical protein, expressed protein, putative, mRNA
CUST_1555_PI420046723	lsbi_CNUS0000095849.1	gnl|lsbi_CNUS0000095849.1	CATGTTGAAGGGAAACATATCAATTGTTATACTCCAGGAACCACGAAATTACTAACATGA	Schistosoma japonicum expressed protein, putative, mRNA
CUST_1556_PI420046723	lsbi_CNUS0000095850.1	gnl|lsbi_CNUS0000095850.1	GTAGCAGCAATATATGAAATTTCTGAGGATTGGTGGTTAGGTGAGTCTATTTTGATATAC	Schistosoma japonicum hypothetical protein, mRNA
CUST_1557_PI420046723	lsbi_CNUS0000095851.1	gnl|lsbi_CNUS0000095851.1	GTCTATAAGGCGTATCAAAAGTCTTAAAAAATTGGCATTCAAACCTTCACGACTGACTTA	Schistosoma japonicum Protein WEB1 (Protein transport protein SEC31), putative, mRNA
CUST_1558_PI420046723	lsbi_CNUS0000095852.1	gnl|lsbi_CNUS0000095852.1	TCTAGTTCTTTATTATCCGATAGAAATCGACTATGGTCTCGTCAGCAGCAACAAACATAA	Schistosoma japonicum RGD1559518_predicted; similar to RP3-330M21.4 (predicted) [EC:2.7.11.26]; ko:K08815 tau tubulin kinase, putative, mRNA
CUST_1559_PI420046723	lsbi_CNUS0000095853.1	gnl|lsbi_CNUS0000095853.1	TCCAGCCATTACTAGAAACACTTATACTATTTGATCGTTTATGGTGTCTTCGAGAACAGT	Schistosoma japonicum expressed protein, putative, mRNA
CUST_1560_PI420046723	lsbi_CNUS0000095854.1	gnl|lsbi_CNUS0000095854.1	CAATTAATCAACGTAGTCGCTGACTCACCTATACATGAAAGTGATCTCGGATGCGTCTAA	Schistosoma japonicum MCOLN3; mucolipin 3; ko:K04994 mucolipin 3, putative, mRNA
CUST_1561_PI420046723	lsbi_CNUS0000095855.1	gnl|lsbi_CNUS0000095855.1	CCTGTACGTGTAGATCATTTATTACGTATTGGACAATTTAGTATATTTCCTGATCCTGGA	Schistosoma japonicum expressed protein, putative, mRNA
CUST_1562_PI420046723	lsbi_CNUS0000095856.1	gnl|lsbi_CNUS0000095856.1	CGTGCACAAGAAGCTATCATTAAAATATTGAAAACTCGTAGACGTCTACATCATAACGAA	Schistosoma japonicum Cullin-5 (CUL-5), putative, mRNA
CUST_1563_PI420046723	lsbi_CNUS0000095857.1	gnl|lsbi_CNUS0000095857.1	TCGAATGAGATTACAACAGCTGATGAATCCAGTATACTGACGAATAGATCAGTAATTGCA	Schistosoma japonicum expressed protein, putative, mRNA
CUST_1564_PI420046723	lsbi_CNUS0000095858.1	gnl|lsbi_CNUS0000095858.1	CACTAATGAGGATACTATTTTACCTTTATGGGAAGGTAAAATTGTTGCCAAAGTTGAACG	Schistosoma japonicum LOC504357; similar to Axin-1 (Axis inhibition protein 1) (Fused protein); ko:K02157 axin 1, putative, mRNA
CUST_1565_PI420046723	lsbi_CNUS0000095859.1	gnl|lsbi_CNUS0000095859.1	GTTTCATCGAGCCTACGATACGCTTTATTATCTTCAGGTTCTGGTCAAGGTTCAATGTAA	Schistosoma japonicum General negative regulator of transcription subunit 1, putative, mRNA
CUST_1566_PI420046723	lsbi_CNUS0000095860.1	gnl|lsbi_CNUS0000095860.1	CCTCCTCCAACTGTAGTAAATTTATCTGTTTTAAAAGTACCAGGCTATGATTATGTTCGA	Schistosoma japonicum SMPDL3A; acid sphingomyelinase-like phosphodiesterase 3A [EC:3.1.4.-]; ko:K01128 E3.1.4.-, putative, mRNA
CUST_1567_PI420046723	lsbi_CNUS0000095861.1	gnl|lsbi_CNUS0000095861.1	GGACCTGGCGAATTATCTCGTAGTTATATTTTGAAAGGCGAATCAGCTGAAGATATAGAG	Schistosoma japonicum Conserved hypothetical protein, IPR001849 Pleckstrin-like,domain-containing, mRNA
CUST_1568_PI420046723	lsbi_CNUS0000095862.1	gnl|lsbi_CNUS0000095862.1	GGAGTATTGTGCATGATTTACAGCATCAAATTACTCAACTACATCATGATAAGCAACAGA	Schistosoma japonicum Tektin-2, putative, mRNA
CUST_1569_PI420046723	lsbi_CNUS0000095863.1	gnl|lsbi_CNUS0000095863.1	ATGGTACTGGTCCTCCAGTTCCATCATCGGAATATATTGATGGTTTATTAAATTTGGAAG	Schistosoma japonicum Uncharacterized protein C20orf121, putative, mRNA
CUST_1570_PI420046723	lsbi_CNUS0000095864.1	gnl|lsbi_CNUS0000095864.1	GCTGATTCGAATAACAATAATTTGAAACAACACTTGTCAAAGCCTGATGAACTTGGTCAT	Schistosoma japonicum expressed protein, putative, mRNA
CUST_1571_PI420046723	lsbi_CNUS0000095865.1	gnl|lsbi_CNUS0000095865.1	ATAGAATTATGCGATGAAGGTCGATATGGATTTCTCCTACCTCCATCGTATATTGGACAA	Schistosoma japonicum Cpa2; carboxypeptidase A2, pancreatic [EC:3.4.17.15]; ko:K01298 carboxypeptidase A2, putative, mRNA
CUST_1572_PI420046723	lsbi_CNUS0000095866.1	gnl|lsbi_CNUS0000095866.1	CTGAAAAAGATTCGGATGAACCGGAAAGTTTAGATTCTGATGAATCAGAAGGCAAAGATT	Schistosoma japonicum expressed protein, putative, mRNA
CUST_1573_PI420046723	lsbi_CNUS0000095867.1	gnl|lsbi_CNUS0000095867.1	CCACCTTCTACAGTTGAAACATGTATCGGGAGTTCAGAAAATGCCGTTGAAATTAAACTA	Schistosoma japonicum expressed protein, putative, mRNA
CUST_1574_PI420046723	lsbi_CNUS0000095868.1	gnl|lsbi_CNUS0000095868.1	GACAAACTTGTAGTGCTAAAATTCAGTGTAAGTATCATTTTTCGGAAAGTGAACTGCTCA	Schistosoma japonicum IPR001810 Cyclin-like F-box,domain-containing protein, mRNA
CUST_1575_PI420046723	lsbi_CNUS0000095869.1	gnl|lsbi_CNUS0000095869.1	ACCAAATGTTCCAATCATCCTTCATTGGCTAAATCAATGTATGCATCACCATTTCAACAT	Schistosoma japonicum Transmembrane protein 104 homolog, putative, mRNA
CUST_1576_PI420046723	lsbi_CNUS0000095870.1	gnl|lsbi_CNUS0000095870.1	ATGGTTGCTCATTGGTTAAGGAGTCCGACTCCTGACTATCAAGTCACAAGTTCGAATCCT	Schistosoma japonicum TPMT; thiopurine S-methyltransferase; ko:K00569 thiopurine S-methyltransferase, putative, mRNA
CUST_1577_PI420046723	lsbi_CNUS0000095871.1	gnl|lsbi_CNUS0000095871.1	GTGATTTCAGTTGATGAAAACATTGAATTAAATGATACTGAGCCAAATTCATTTTTATAA	Schistosoma japonicum expressed protein, putative, mRNA
CUST_1578_PI420046723	lsbi_CNUS0000095872.1	gnl|lsbi_CNUS0000095872.1	TTCTCTGACTTTGCTTATTGCCCTACGGTTAAGGCGACTTTCAAGTGGTATGCCATTTAA	Schistosoma japonicum hypothetical protein, mRNA
CUST_1579_PI420046723	lsbi_CNUS0000095873.1	gnl|lsbi_CNUS0000095873.1	TATCGTCTTCCTTCCTCTCCTCGACATTATAGTCGATCGTTGTCAAGAGAACGACGTTAA	Schistosoma japonicum Splicing factor, arginine/serine-rich 2 (Splicing factor SC35) (SC-35) (Splicing component, 35 kDa), putative, mRNA
CUST_1580_PI420046723	lsbi_CNUS0000095874.1	gnl|lsbi_CNUS0000095874.1	GAAAAACGTCGTCGTTTAGTTCAAGAAGTACACACAGCTTTACAAAATAAGTCTCAGTTA	Schistosoma japonicum F-actin capping protein subunit beta (CapZ beta), putative, mRNA
CUST_1581_PI420046723	lsbi_CNUS0000095875.1	gnl|lsbi_CNUS0000095875.1	CTGCACCTCCAACAATCCAATCTACTAAGCCAACTAAACAGTCAAATAAAAAGAACATAA	Schistosoma japonicum expressed protein, putative, mRNA
CUST_1582_PI420046723	lsbi_CNUS0000095876.1	gnl|lsbi_CNUS0000095876.1	TACGCATAAAGATGCACCAGATGTAACTCTTTCAAAGAGTACCAACTTCTATGAATCAAT	Schistosoma japonicum Ral guanine nucleotide dissociation stimulator-like 1 (RalGDS-like 1), putative, mRNA
CUST_1583_PI420046723	lsbi_CNUS0000095877.1	gnl|lsbi_CNUS0000095877.1	CGTTCTAAATTCAAGTAGAGCAATGAATTTGCCAGAAGAAGATGGGATTAATGATCAAGA	Schistosoma japonicum expressed protein, putative, mRNA
CUST_1584_PI420046723	lsbi_CNUS0000095878.1	gnl|lsbi_CNUS0000095878.1	TACGGTGAATGAGCAAAATGGAACACATGAAGAAACACGTAAGCGATTGGTAGTACAATA	Schistosoma japonicum expressed protein, putative, mRNA
CUST_1585_PI420046723	lsbi_CNUS0000095879.1	gnl|lsbi_CNUS0000095879.1	CCACTAAGGGACATCTTTTCAATGCCGTTATTTGTCATTTCTGTGTAGATTTAATCAATG	Schistosoma japonicum Alpha-soluble NSF attachment protein (SNAP-alpha) (N-ethylmaleimide-sensitive factor attachment protein, alpha), putative, mRNA
CUST_1586_PI420046723	lsbi_CNUS0000095880.1	gnl|lsbi_CNUS0000095880.1	GCTCCGGTAATCTTGGAAAGCCCATTAATTAAACAATGGATATCCAAAGTTTGTGATTAG	Schistosoma japonicum Eif2ak3; eukaryotic translation initiation factor 2 alpha kinase 3 [EC:2.7.11.1]; ko:K08860 eukaryotic translation initiation factor 2-alpha kinase, putative, mRNA
CUST_1587_PI420046723	lsbi_CNUS0000095881.1	gnl|lsbi_CNUS0000095881.1	CCACCAAGTGAATCTCGAAGAGAAGAAGGCATGAATCATGTAATAATTCATCAAGATAAT	Schistosoma japonicum Ankyrin repeat domain-containing protein 5, putative, mRNA
CUST_1588_PI420046723	lsbi_CNUS0000095882.1	gnl|lsbi_CNUS0000095882.1	GACATTGCTCACGTCATGTAAATCGACTGAAATCTTTTGTAAAACAATTCAATCGGTCAA	Schistosoma japonicum ext2; exostoses (multiple) 2 [EC:2.4.1.224 2.4.1.225]; ko:K02367 glucuronyl/N-acetylglucosaminyl transferase EXT2, putative, mRNA
CUST_1589_PI420046723	lsbi_CNUS0000095883.1	gnl|lsbi_CNUS0000095883.1	TTTCAACTGATGACCAATCGTCTAATCCTGTCCCTATATCTCATTCTAGTCCAATAAAAT	Schistosoma japonicum TREX1; three prime repair exonuclease 1 [EC:3.1.11.2]; ko:K01142 exodeoxyribonuclease III, putative, mRNA
CUST_1590_PI420046723	lsbi_CNUS0000095884.1	gnl|lsbi_CNUS0000095884.1	GAAAGTCTAGGTGAACTCTTGGATGTCCTGAATTGTGATGTATTTGACAGTGTATCCACA	Schistosoma japonicum IPR004827 Basic-leucine zipper (bZIP) transcription factor,domain-containing protein, mRNA
CUST_1591_PI420046723	lsbi_CNUS0000095885.1	gnl|lsbi_CNUS0000095885.1	GATGACTGCGTATATATTATTAGGTGCTGCAGTATTTTGTTTATGGGAATCAACAGACTA	Schistosoma japonicum Conserved hypothetical protein, IPR013099 Ion transport 2,domain-containing, mRNA
CUST_1592_PI420046723	lsbi_CNUS0000095886.1	gnl|lsbi_CNUS0000095886.1	AACGGACGTTGTGTAGCCTGTGAAAACTCACCACGTAAGTTTAATATTTTACGCTATTGA	Schistosoma japonicum Voltage-dependent calcium channel type A alpha-1 subunit (Cacophony protein) (Nightblind A protein) (No-on-transient B protein) (Dmca1A), putative, mRNA
CUST_1593_PI420046723	lsbi_CNUS0000095887.1	gnl|lsbi_CNUS0000095887.1	GAAGGTTTGAAACGAACTTTAAGTAAATTTGAAGAGTCTTTAAGCACACCGTTGAAGTGA	Schistosoma japonicum hypothetical protein, mRNA
CUST_1594_PI420046723	lsbi_CNUS0000095888.1	gnl|lsbi_CNUS0000095888.1	ACTTCCAATGATGTTGGAAGCTTTGGATCTCCAGATTTAGATGAGAAATTGGCTGTTATT	Schistosoma japonicum hypothetical protein, mRNA
CUST_1595_PI420046723	lsbi_CNUS0000095889.1	gnl|lsbi_CNUS0000095889.1	GAACGACTATGTACAGCGTATAAAGATTTATACAGACGCCATCAAGAATATGAACGTATT	Schistosoma japonicum expressed protein, putative, mRNA
CUST_1596_PI420046723	lsbi_CNUS0000095890.1	gnl|lsbi_CNUS0000095890.1	ACACGTGTTACGAATAATTTCGCCAGTAAAAGGTCAGTTCAGTTTCCACTATTAGATTAG	Schistosoma japonicum hypothetical protein, mRNA
CUST_1597_PI420046723	lsbi_CNUS0000095891.1	gnl|lsbi_CNUS0000095891.1	CGTTTGGAGACAATCTATTCTCAACGAAGTAATTTCAATCAATTCACATGGTGCTCTTAT	Schistosoma japonicum expressed protein, putative, mRNA
CUST_1598_PI420046723	lsbi_CNUS0000095892.1	gnl|lsbi_CNUS0000095892.1	TGGTGTATAAAACCAGGTCAGCGAATTAAACTCGGTGAACCAATTATCGTAGATTGTTAG	Schistosoma japonicum CG5991 [EC:4.1.1.65]; ko:K01613 phosphatidylserine decarboxylase, putative, mRNA
CUST_1599_PI420046723	lsbi_CNUS0000095893.1	gnl|lsbi_CNUS0000095893.1	GACAGAGAATAGAAATCTACAAAGAATATCTTATATGCCTAAAGCTTCTACAACGGTTGC	Schistosoma japonicum hypothetical protein, mRNA
CUST_1600_PI420046723	lsbi_CNUS0000095894.1	gnl|lsbi_CNUS0000095894.1	TGTGGACCAGTTGTACCATTTGGAGTGTTTACAAGAGATTACAGTTTTCAGTTGATAAAT	Schistosoma japonicum IPR000517 Ribosomal protein L30,domain-containing protein, mRNA
CUST_1601_PI420046723	lsbi_CNUS0000095895.1	gnl|lsbi_CNUS0000095895.1	CTTGGGCTTGGAATACTTTGAAATGTAAATTGCCCAAGGAAAATATGACTTCAAAACGAA	Schistosoma japonicum expressed protein, putative, mRNA
CUST_1602_PI420046723	lsbi_CNUS0000095896.1	gnl|lsbi_CNUS0000095896.1	CGAATTTCCACTGATTTCAGACGTATGCTTTCAGTATCCACAAATGTTGGATATAGTTTC	Schistosoma japonicum hypothetical protein, mRNA
CUST_1603_PI420046723	lsbi_CNUS0000095897.1	gnl|lsbi_CNUS0000095897.1	GTCTTCTATTAGCCATTGGATGCAATAACACATCTAATTCGGCTTGTGATGTTATAAAGT	Schistosoma japonicum IPR000437 Prokaryotic membrane lipoprotein lipid attachment site,domain-containing protein, mRNA
CUST_1604_PI420046723	lsbi_CNUS0000095898.1	gnl|lsbi_CNUS0000095898.1	AGTGTAGAACTTGGCAATTCTTCAACTGATGGTACGACTCGTCAAGGTGGATGTGCTTGT	Schistosoma japonicum rab14; RAB14, member RAS oncogene family; ko:K07881 RAB14, member Ras oncogene family, putative, mRNA
CUST_1605_PI420046723	lsbi_CNUS0000095899.1	gnl|lsbi_CNUS0000095899.1	AATTGTCGACCACTTATCGAAGAACACTCACATGCTACCAATGATGTTGCATATACATAA	Schistosoma japonicum Serine-rich adhesin for platelets precursor (Staphylococcus aureus surface protein A), putative, mRNA
CUST_1606_PI420046723	lsbi_CNUS0000095900.1	gnl|lsbi_CNUS0000095900.1	ACGGAATTATTGGGTGAAATGGTAGACAAACTTATCAGTGATTGTAATTGTTCCCCATAA	Schistosoma japonicum Decaprenyl-diphosphate synthase subunit 2 (EC 2.5.1.-) (Decaprenyl pyrophosphate synthetase subunit 2) (Candidate tumor suppressor protein), putative, mRNA
CUST_1607_PI420046723	lsbi_CNUS0000095901.1	gnl|lsbi_CNUS0000095901.1	TGATAGAACGCCTGTGCAATTAATCAGTCCATGGTGTGAAATTTCTAAACTACGTTTTAA	Schistosoma japonicum IPR001606 AT-rich interaction region,domain-containing protein, mRNA
CUST_1608_PI420046723	lsbi_CNUS0000095902.1	gnl|lsbi_CNUS0000095902.1	GTGGAAAGTCAACTGGCAGTATTTCAGATGATATAAATGAAAGATCTAGATCAATTGGAG	Schistosoma japonicum Autophagy-related protein 23, putative, mRNA
CUST_1609_PI420046723	lsbi_CNUS0000095903.1	gnl|lsbi_CNUS0000095903.1	GAACGTGATTTTTCAGGATTACCAAACAATAAGCTGGTATTAGTTTCGTATAATTCTCGG	Schistosoma japonicum expressed protein, putative, mRNA
CUST_1610_PI420046723	lsbi_CNUS0000095904.1	gnl|lsbi_CNUS0000095904.1	CCATGTGGTGAAAGAGTATTTTGGTTTCCGAGTTTAATGGACTCAACGATAACGTCATGA	Schistosoma japonicum Vacuolar sorting protein SNF8, putative, mRNA
CUST_1611_PI420046723	lsbi_CNUS0000095905.1	gnl|lsbi_CNUS0000095905.1	CGTCAGTTTGATCCGAAGAACTTTATCTGCTGTTTGGCAAATCATCCAGAGCATCGTTAG	Schistosoma japonicum Gpd1; glycerol-3-phosphate dehydrogenase 1 (soluble) [EC:1.1.1.8]; ko:K00006 glycerol-3-phosphate dehydrogenase (NAD+), putative, mRNA
CUST_1612_PI420046723	lsbi_CNUS0000095906.1	gnl|lsbi_CNUS0000095906.1	CGATATGCTTGTAACACAAAATGATTACACAGTACCTGTTCTACGTAAATTCAAACTGTG	Schistosoma japonicum Transmembrane protein 63C, putative, mRNA
CUST_1613_PI420046723	lsbi_CNUS0000095907.1	gnl|lsbi_CNUS0000095907.1	CAATCGAAGAAGTTTCATCAGAATCGCCGAAAAAACTAATCGAGCTTAATCAGATTGATA	Schistosoma japonicum Cyclin-L1 (Cyclin-L) (Cyclin Ania-6a), putative, mRNA
CUST_1614_PI420046723	lsbi_CNUS0000095908.1	gnl|lsbi_CNUS0000095908.1	CACGTTATCTCAATCAGTTAGAGAAAAGTACAATGGGTTCAACTTGAAACTTCGATTAAC	Schistosoma japonicum MGC83743; hypothetical protein MGC83743 [EC:2.7.7.-]; ko:K03515 DNA repair protein REV1, putative, mRNA
CUST_1615_PI420046723	lsbi_CNUS0000095909.1	gnl|lsbi_CNUS0000095909.1	AGCAAGATAAATAAGCTTTCGGATGAGAAGTTAGTCACCGCAAATTGGATTACTGAAAGG	Schistosoma japonicum DNA repair protein REV1 (EC 2.7.7.-) (Rev1-like terminal deoxycytidyl transferase), putative, mRNA
CUST_1616_PI420046723	lsbi_CNUS0000095910.1	gnl|lsbi_CNUS0000095910.1	CCACTCTTAGAATCCAAGGATAATTATGGTAGAAACTGCTTGCATCACGTAAGTTATCAT	Schistosoma japonicum Ankyrin repeat domain-containing protein 39, putative, mRNA
CUST_1617_PI420046723	lsbi_CNUS0000095911.1	gnl|lsbi_CNUS0000095911.1	GCCACAATTGAAATTAAGTATCTGCAGTTGCTCTTACATCCAATTCACACAAATGAACTT	Schistosoma japonicum expressed protein, putative, mRNA
CUST_1618_PI420046723	lsbi_CNUS0000095912.1	gnl|lsbi_CNUS0000095912.1	TTCTAGGGCAAGCGACAATGAGCTTATCCTACTCTCAAAGTTTTCAGCTGTTTTGAATGA	Schistosoma japonicum expressed protein, putative, mRNA
CUST_1619_PI420046723	lsbi_CNUS0000095913.1	gnl|lsbi_CNUS0000095913.1	ATCGCACAGAACGTCCGAAATTCAACTACATAGGGAATTGTTTAAAAGAAATCTGTACAG	Schistosoma japonicum IPR001245 Tyrosine protein kinase,domain-containing protein, mRNA
CUST_1620_PI420046723	lsbi_CNUS0000095914.1	gnl|lsbi_CNUS0000095914.1	TCAACATCACTTCTTCGTCAACATGTACTATCAGCTGATCCTGCTTCAGAGTATTGGGAG	Schistosoma japonicum Sodium- and chloride-dependent creatine transporter 1 (CT1) (Creatine transporter 1) (Solute carrier family 6 member 8), putative, mRNA
CUST_1621_PI420046723	lsbi_CNUS0000095915.1	gnl|lsbi_CNUS0000095915.1	GCACAACTAGAAGGAGCTTTAATTGGCATAACGTATTACTTAAAACCAGATTGGGATAAA	Schistosoma japonicum IPR000175 Sodium:neurotransmitter symporter,domain-containing protein, mRNA
CUST_1622_PI420046723	lsbi_CNUS0000095916.1	gnl|lsbi_CNUS0000095916.1	GAGTTAGTTTTGTTGCTGCCACATGTATTACATCCTATGGTATTGGCTTATTTATGGTAA	Schistosoma japonicum Sodium- and chloride-dependent GABA transporter 3 (GAT3), putative, mRNA
CUST_1623_PI420046723	lsbi_CNUS0000095917.1	gnl|lsbi_CNUS0000095917.1	CCAGTTGTTATGATTGTTGAGATTCTAAGAACACCAGGTACATTTGTAAAATACCGTTGT	Schistosoma japonicum IPR000175 Sodium:neurotransmitter symporter,domain-containing protein, mRNA
CUST_1624_PI420046723	lsbi_CNUS0000095918.1	gnl|lsbi_CNUS0000095918.1	CAAGTCTCCGGATCACTCTTCCTTGGAGAATAAACACACTGTTAATAATGATAACAACAA	Schistosoma japonicum hypothetical protein, mRNA
CUST_1625_PI420046723	lsbi_CNUS0000095919.1	gnl|lsbi_CNUS0000095919.1	CAAAATCTGGCTATGACTAAATACCAGCGTCTATTCTTAACTTCAATGTCTTTGGGGTAA	Schistosoma japonicum SLC27A1; solute carrier family 27 (fatty acid transporter), member 1 [EC:6.2.1.-]; ko:K08745 solute carrier family 27 (fatty acid transporter), member 1, putative, mRNA
CUST_1626_PI420046723	lsbi_CNUS0000095920.1	gnl|lsbi_CNUS0000095920.1	CCACCTGTGACTAAGCCTACAGTTTCAAGTTATGTGAATAATAATAGCGCTTTAATTTAG	Schistosoma japonicum expressed protein, putative, mRNA
CUST_1627_PI420046723	lsbi_CNUS0000095921.1	gnl|lsbi_CNUS0000095921.1	GAGACAGTACAAATAAGAAAGCTTGATTCTGCTGATTTTGGCTTTAATTTTCGTTCCACA	Schistosoma japonicum Connector enhancer of kinase suppressor of ras 2 (Connector enhancer of KSR2) (CNK2) (Membrane-associated guanylate kinase-interacting protein) (MAGUIN), putative, mRNA
CUST_1628_PI420046723	lsbi_CNUS0000095922.1	gnl|lsbi_CNUS0000095922.1	TTCCAATCTCTCGAATTAAAATATAAACCAGAAAGCACACCGTCTATATTTCAACTGCGT	Schistosoma japonicum Uncharacterized protein C17orf39 homolog, putative, mRNA
CUST_1629_PI420046723	lsbi_CNUS0000095923.1	gnl|lsbi_CNUS0000095923.1	TCACTACCGAAGAGCAGAGGCATTAGGTTGTCTATAATAGAGGAGCGTGACAAGCGTATT	Schistosoma japonicum Rps4x; ribosomal protein S4, X-linked; ko:K02987 small subunit ribosomal protein S4e, putative, mRNA
CUST_1630_PI420046723	lsbi_CNUS0000095924.1	gnl|lsbi_CNUS0000095924.1	CCATTTTTTAGGCGGATAAATTGGGAACTTAAGATAACCCAGGTTCATTTATCACAACAT	Schistosoma japonicum hypothetical protein, mRNA
CUST_1631_PI420046723	lsbi_CNUS0000095925.1	gnl|lsbi_CNUS0000095925.1	CTATTCATTCCACCAATGTGTTGCAAGACAAAAGAAGTTCGTTGTCCAACAACTGTATAA	Schistosoma japonicum expressed protein, putative, mRNA
CUST_1632_PI420046723	lsbi_CNUS0000095926.1	gnl|lsbi_CNUS0000095926.1	AGGAGCTGATTTCCATAAGTTTTACTTTGAACAAATCATTCCGAAATCAGTTGTTCGTGC	Schistosoma japonicum LOC450529; similar to calcium/calmodulin-dependent protein kinase II gamma [EC:2.7.11.17]; ko:K04515 calcium/calmodulin-dependent protein kinase (CaM kinase) II, putative, mRNA
CUST_1633_PI420046723	lsbi_CNUS0000095927.1	gnl|lsbi_CNUS0000095927.1	TGATGCAGCGTGGAAAGGTGACCATATGGGTTATTTTCGTATGTATCGAGGTGATGGTAC	Schistosoma japonicum Conserved hypothetical protein, expressed protein, putative, mRNA
CUST_1634_PI420046723	lsbi_CNUS0000095928.1	gnl|lsbi_CNUS0000095928.1	AAAGTCAAAAGTTGTTCATTGATAGGCAACTCTACAAACACTGCACAGACCCCAACTAAA	Schistosoma japonicum expressed protein, putative, mRNA
CUST_1635_PI420046723	lsbi_CNUS0000095929.1	gnl|lsbi_CNUS0000095929.1	GCTTCCAACATTAGTGAACTTTTATAACAAATATTCAAATGAAGCCCACAGATATGTGGC	Schistosoma japonicum expressed protein, putative, mRNA
CUST_1636_PI420046723	lsbi_CNUS0000095930.1	gnl|lsbi_CNUS0000095930.1	ACTGGAAAACAAGAGAGCTGTTTCAAGCATGTTACCGATGTCTGGATTATCTGGAGCACC	Schistosoma japonicum AP-3 complex subunit sigma-2 (Adapter-related protein complex 3 sigma-2 subunit) (Sigma-adaptin 3b) (AP-3 complex sigma-3B subunit) (Sigma-3B-adaptin), putative, mRNA
CUST_1637_PI420046723	lsbi_CNUS0000095931.1	gnl|lsbi_CNUS0000095931.1	TGGGACAAAAAGTAAACTGGGCTGAGGAATCCGCACTAACTGATTTGAAACACAAAATAA	Schistosoma japonicum PPEF1, PPEF; protein phosphatase, EF-hand calcium binding domain 1 [EC:3.1.3.16]; ko:K01090 protein phosphatase, putative, mRNA
CUST_1638_PI420046723	lsbi_CNUS0000095932.1	gnl|lsbi_CNUS0000095932.1	GCTCAAAGCTTTCTGGCTGCTTTGCAACAACAAAAGCAATTTACTAATTCACAAAATTGA	Schistosoma japonicum Serine-rich adhesin for platelets precursor (Staphylococcus aureus surface protein A), putative, mRNA
CUST_1639_PI420046723	lsbi_CNUS0000095933.1	gnl|lsbi_CNUS0000095933.1	ATCAATATTTATGCCTTCAAATTTGGACTGATCTCAAACCATGTGATGGTACTTGTGGTA	Schistosoma japonicum Conserved hypothetical protein, expressed protein, putative, mRNA
CUST_1640_PI420046723	lsbi_CNUS0000095934.1	gnl|lsbi_CNUS0000095934.1	AGTTTCTTTAGATAACATTGTTTTTAGCCGTGACTCGTGTGATAGTGGAAACAATAAGAG	Schistosoma japonicum IPR000010 Proteinase inhibitor I25, cystatin,domain-containing protein, mRNA
CUST_1641_PI420046723	lsbi_CNUS0000095935.1	gnl|lsbi_CNUS0000095935.1	CGGATTGCCATTTACTTTGTGAACTTTGCACTTCAATAGTGAATGCTACAAAGGATTTAT	Schistosoma japonicum expressed protein, putative, mRNA
CUST_1642_PI420046723	lsbi_CNUS0000095936.1	gnl|lsbi_CNUS0000095936.1	CAGCTGACACAGATAAATGCATAGAAACGTTAGAGACAATTGTGAAGTTTCTAGTTCAAT	Schistosoma japonicum IPR008139 Saposin B,domain-containing protein, mRNA
CUST_1643_PI420046723	lsbi_CNUS0000095937.1	gnl|lsbi_CNUS0000095937.1	GACTATGAAATGGTCACATTACAACAAGGTCGTTGTCCATATTGCCATGCAGTGAAAGAA	Schistosoma japonicum Gamma-tubulin complex component 3 homolog (Gamma ring complex protein 109) (Xgrip109) (x109p), putative, mRNA
CUST_1644_PI420046723	lsbi_CNUS0000095938.1	gnl|lsbi_CNUS0000095938.1	CACGTATGTGGAGAAAAACAAGGCATTAAAAATCGTGAATCTATTCGTCATACACGTTTA	Schistosoma japonicum Gamma-tubulin complex component 3 (GCP-3), putative, mRNA
CUST_1645_PI420046723	lsbi_CNUS0000095939.1	gnl|lsbi_CNUS0000095939.1	TTCTAATCCTTCCTGATATGTTGAAAAACTCCCCTATGCTGAAACGCCCACAGGGTGCTA	Schistosoma japonicum Small nuclear ribonucleoprotein SM D3 (snRNP core protein D3) (SM-D3), putative, mRNA
CUST_1646_PI420046723	lsbi_CNUS0000095940.1	gnl|lsbi_CNUS0000095940.1	TTTCTGTACAGACACAAGTTTATTGATAAGGACTCCGGTATGTACTTCATCTCTCTACTT	Schistosoma japonicum Nudix hydrolase 20, chloroplast precursor (EC 3.6.1.-) (AtNUDT20), putative, mRNA
CUST_1647_PI420046723	lsbi_CNUS0000095941.1	gnl|lsbi_CNUS0000095941.1	ACACGAGATTGTAAATCGCATCAGTACTTTAACACTACTTGAAGTTGCAGACTTGTCGGA	Schistosoma japonicum 39S ribosomal protein L12, mitochondrial precursor (L12mt) (MRP-L12), putative, mRNA
CUST_1648_PI420046723	lsbi_CNUS0000095942.1	gnl|lsbi_CNUS0000095942.1	CGATATTTACCTCAGCATGTCGTTAATGGATACTTGGCTTTGAAAGGGGTAGCCAACACT	Schistosoma japonicum Uncharacterized protein C18orf37 homolog, putative, mRNA
CUST_1649_PI420046723	lsbi_CNUS0000095943.1	gnl|lsbi_CNUS0000095943.1	GCGGATGAGAATAGCTTATATGGGAGGTAGTGAAATTGAGATTGGAATTGAATTGAATTG	Schistosoma japonicum expressed protein, putative, mRNA
CUST_1650_PI420046723	lsbi_CNUS0000095944.1	gnl|lsbi_CNUS0000095944.1	TCACAAGACAGTGGGAAGTACTGCTTCGGTGTTGACGACACATTAAAGTCACTAGAGATG	Schistosoma japonicum eRF1; eukaryotic release factor 1; ko:K03265 peptide chain release factor eRF subunit 1, putative, mRNA
CUST_1651_PI420046723	lsbi_CNUS0000095945.1	gnl|lsbi_CNUS0000095945.1	AACGGGGCTTCCAGCTCTAATAACTAGATTGAAAGATCAGTTGCAAAAGTTAAATCAAAA	Schistosoma japonicum Conserved hypothetical protein, IPR008560 Protein of unknown function DUF842, eukaryotic,domain-containing, mRNA
CUST_1652_PI420046723	lsbi_CNUS0000095946.1	gnl|lsbi_CNUS0000095946.1	TGGAATATTCATTACCTACTGTGGATACAGGATGGTCTCAGAATTCAATGAATCCTAATG	Schistosoma japonicum Probable mitochondrial 28S ribosomal protein S25 (S25mt) (MRP-S25), putative, mRNA
CUST_1653_PI420046723	lsbi_CNUS0000095947.1	gnl|lsbi_CNUS0000095947.1	GCTATATGGATTTAATACAGAAAAGGGCATCAGGTTGTGAAATTGCTGGAATTGAAAGGA	Schistosoma japonicum LOC609822; similar to Glutamate--cysteine ligase catalytic subunit (Gamma-glutamylcysteine synthetase) (Gamma-ECS) (GCS heavy chain); ko:K01919 glutamate--cysteine ligase, putative, mRNA
CUST_1654_PI420046723	lsbi_CNUS0000095948.1	gnl|lsbi_CNUS0000095948.1	CACGTTGGTGTAACACATTCACCAATTGCCCATTTTGTCATCCAGAAATTAATGAAAATT	Schistosoma japonicum Transmembrane protein 118, putative, mRNA
CUST_1655_PI420046723	lsbi_CNUS0000095949.1	gnl|lsbi_CNUS0000095949.1	CGCTGCAATATCAGTTGGTATTGGTACAATTGCATCAGGCTTTTGTAATTATGATTATAC	Schistosoma japonicum Conserved hypothetical protein, mRNA
CUST_1656_PI420046723	lsbi_CNUS0000095950.1	gnl|lsbi_CNUS0000095950.1	AGATGGATAGAAACCATTCAAAAGATCATAAGCATACCCCTGACACTCGCAGAACACAAA	Schistosoma japonicum Centaurin-alpha 1 (Putative MAPK-activating protein PM25), putative, mRNA
CUST_1657_PI420046723	lsbi_CNUS0000095951.1	gnl|lsbi_CNUS0000095951.1	AGAAATCATTAGTTGGTGCATTATCTTTTCCATCATTCCATCAACTTGAAAGCTGTCATC	Schistosoma japonicum Serine-rich adhesin for platelets precursor (Staphylococcus aureus surface protein A), putative, mRNA
CUST_1658_PI420046723	lsbi_CNUS0000095952.1	gnl|lsbi_CNUS0000095952.1	ATATTTAAAAAGCTTGCACTCCATCGAATTTCCAGGAATGGATTCAGAGCTGGTGAGTAG	Schistosoma japonicum IPR008521 Protein of unknown function DUF803,domain-containing protein, mRNA
CUST_1659_PI420046723	lsbi_CNUS0000095953.1	gnl|lsbi_CNUS0000095953.1	GGTGATGTCAATTGGTCATTGTCTTAATGATGCTAATGATGACAATGAAGATTGTGCAAA	Schistosoma japonicum High-affinity cationic amino acid transporter 1 (CAT-1) (CAT1) (System Y+ basic amino acid transporter) (Ecotropic retroviral leukemia receptor) (ERR) (Ecotropic retrovirus receptor), putative, mRNA
CUST_1660_PI420046723	lsbi_CNUS0000095954.1	gnl|lsbi_CNUS0000095954.1	CTTAGTAGTCTTGCGTCTGTCACTACAAACATTAATAGTAATGACAACAAACTGACCTAT	Schistosoma japonicum Ski-like protein (Ski-related protein) (Ski-related oncogene), putative, mRNA
CUST_1661_PI420046723	lsbi_CNUS0000095955.1	gnl|lsbi_CNUS0000095955.1	GCTACAGAGCAAGAAATATGGATTCATGATGTTGAACCGAATGCATTGAAAACATTAATC	Schistosoma japonicum Serine-rich adhesin for platelets precursor (Staphylococcus aureus surface protein A), putative, mRNA
CUST_1662_PI420046723	lsbi_CNUS0000095956.1	gnl|lsbi_CNUS0000095956.1	GTTCAAAAAAGTAAACAAACGTAAAAATCTCACTTTTCAACGTTACCGTGATTCGCCTTG	Schistosoma japonicum 39S ribosomal protein L51, mitochondrial precursor (L51mt) (MRP-L51), putative, mRNA
CUST_1663_PI420046723	lsbi_CNUS0000095957.1	gnl|lsbi_CNUS0000095957.1	CAGCGATGATGAGAAGCATACAGAAGCTATGATTGATAAACAGTCTGTTTTCAAGAATTT	Schistosoma japonicum Conserved hypothetical protein, IPR001394 Peptidase C19, ubiquitin carboxyl-terminal hydrolase 2,domain-containing, mRNA
CUST_1664_PI420046723	lsbi_CNUS0000095958.1	gnl|lsbi_CNUS0000095958.1	CTTGATGTGAAGCCCGTTGTTCATATCAACTTTGGTTTCAAAAGCCCAGGTTCACAATAG	Schistosoma japonicum expressed protein, putative, mRNA
CUST_1665_PI420046723	lsbi_CNUS0000095959.1	gnl|lsbi_CNUS0000095959.1	TTCGTTACCTGTGCCGGCTTTTAATACAGCTACGTTTTTCCCAAAAAATGTTTTTACATC	Schistosoma japonicum expressed protein, putative, mRNA
CUST_1666_PI420046723	lsbi_CNUS0000095960.1	gnl|lsbi_CNUS0000095960.1	GTTAATGAAGTATCTTTAAAATTGTCACCAGGCGCTTTGCCATGGCTTATTCATTTCTAA	Schistosoma japonicum Protein MICAL-2, putative, mRNA
CUST_1667_PI420046723	lsbi_CNUS0000095961.1	gnl|lsbi_CNUS0000095961.1	TTTCCACTTAGATACTACCCATGAAGCGACTATAAAAACTATTGCCTGTGGTTCGGAACA	Schistosoma japonicum Secretion-regulating guanine nucleotide exchange factor (Guanine nucleotide exchange factor-related protein) (Deafness locus-associated putative guanine nucleotide exchange factor) (DelGEF), putative, mRNA
CUST_1668_PI420046723	lsbi_CNUS0000095962.1	gnl|lsbi_CNUS0000095962.1	GTCTTTTAGTTCCACGTCTGTTAACAAAAGTAGCATTCTTCACAACTTTCGTTTAACTAG	Schistosoma japonicum Secretion-regulating guanine nucleotide exchange factor (Guanine nucleotide exchange factor-related protein) (Deafness locus-associated putative guanine nucleotide exchange factor) (DelGEF), putative, mRNA
CUST_1669_PI420046723	lsbi_CNUS0000095963.1	gnl|lsbi_CNUS0000095963.1	ATCATACTTTCTCGTACACCTAGACTTCGTCGTACGCGTACTTACTACAAGACGTACTGG	Schistosoma japonicum Taf4b; TAF4B RNA polymerase II, TATA box binding protein (TBP)-associated factor; ko:K03129 transcription initiation factor TFIID subunit D3, putative, mRNA
CUST_1670_PI420046723	lsbi_CNUS0000095964.1	gnl|lsbi_CNUS0000095964.1	CAAAGATGCATAGATGCGAACGAGAATGTTTTGTTGACCCGGAATTACTTGCCAAACGTT	Schistosoma japonicum Protein MICAL-3, putative, mRNA
CUST_1671_PI420046723	lsbi_CNUS0000095965.1	gnl|lsbi_CNUS0000095965.1	GTGGACTATTTTCATTAACTAAGGAGAATGCTTTGCTACGATTTCTATTGGAAACACCAA	Schistosoma japonicum Conserved oligomeric Golgi complex component 3, putative, mRNA
CUST_1672_PI420046723	lsbi_CNUS0000095966.1	gnl|lsbi_CNUS0000095966.1	GATCTCAAAAGCATAACTGATTATGGTGTCTTATCAATCACTTCGGGGTTGCGATTATGA	Schistosoma japonicum kis; kismet; ko:K01509 adenosinetriphosphatase, putative, mRNA
CUST_1673_PI420046723	lsbi_CNUS0000095967.1	gnl|lsbi_CNUS0000095967.1	AAGAAATGCCATTTTGCTTCCGGTGGTTGTTAATCCATTTCAAAAGAGAATTCTCATACG	Schistosoma japonicum TBC1 domain family member 15, putative, mRNA
CUST_1674_PI420046723	lsbi_CNUS0000095968.1	gnl|lsbi_CNUS0000095968.1	TTGGGAAAGAGATGAACTAAGCTCTACATTAGCTGAAACAAGAGAACAACTAATGAAACT	Schistosoma japonicum Synaptonemal complex protein 1 (Synaptonemal complex central region protein ZYP1a), putative, mRNA
CUST_1675_PI420046723	lsbi_CNUS0000095969.1	gnl|lsbi_CNUS0000095969.1	CGCGGTGCTCCATTAGCTAAAGTTGCGTTCAGGGATGTATATTCATACAAGTTGATCAAA	Schistosoma japonicum MGC75725; 60S ribosomal protein L8; ko:K02938 large subunit ribosomal protein L8e, putative, mRNA
CUST_1676_PI420046723	lsbi_CNUS0000095970.1	gnl|lsbi_CNUS0000095970.1	AGGAGCTGGAAAGATTAGCTAAAGAGCAACAAGAAATTTTCGAGCAGTGTGGAGGTAAGG	Schistosoma japonicum Negative cofactor 2 beta (dNC2) (Down-regulator of transcription 1), putative, mRNA
CUST_1677_PI420046723	lsbi_CNUS0000095971.1	gnl|lsbi_CNUS0000095971.1	GATTGATCATGAACGCAGAATTAGCTAAATTTATTCAAGAACAAGCTAGTCAGGTATGTG	Schistosoma japonicum Protein SMG7 (SMG-7 homolog) (EST1-like protein C), putative, mRNA
CUST_1678_PI420046723	lsbi_CNUS0000095972.1	gnl|lsbi_CNUS0000095972.1	CAAGTGTTCAAGCGAAGTGCAAGCCTTTGGACAAGCAAACATAAGAAGCATCGAGTGTAA	Schistosoma japonicum TAR DNA-binding protein 43 (TDP-43), putative, mRNA
CUST_1679_PI420046723	lsbi_CNUS0000095973.1	gnl|lsbi_CNUS0000095973.1	GTCTTAAGCCTACACGAGGCAAAGCTCATATAAGTAAACCAAGAACAGGAAATAAGAAAA	Schistosoma japonicum LOC489733; similar to nin one binding protein; ko:K07060, putative, mRNA
CUST_1680_PI420046723	lsbi_CNUS0000095974.1	gnl|lsbi_CNUS0000095974.1	CAGTACAACTAGTGGACTGTTAACTCTACCATTAAAATCGTATTATACACATCCTACTAC	Schistosoma japonicum POU3F1; POU domain, class 3, transcription factor 1; ko:K09365 POU domain transcription factor, class 3, putative, mRNA
CUST_1681_PI420046723	lsbi_CNUS0000095975.1	gnl|lsbi_CNUS0000095975.1	GCAATTTGCCATATTGTATGCTTATTATTCTGGTTGCTTTCCCTTGTATATCATCATGAC	Schistosoma japonicum hypothetical protein, mRNA
CUST_1682_PI420046723	lsbi_CNUS0000095976.1	gnl|lsbi_CNUS0000095976.1	AAATACGGTGCGGAGTCACTGGCAGTGATCACTGCCCTGTTGTTCTTTATCTTCACATTT	Schistosoma japonicum APEX1; APEX nuclease [EC:4.2.99.18]; ko:K01741 DNA-(apurinic or apyrimidinic site) lyase, putative, mRNA
CUST_1683_PI420046723	lsbi_CNUS0000095977.1	gnl|lsbi_CNUS0000095977.1	TCTGAAGAAACTAGGACAAATTTACCAACTGATTCGAGTCCCGATATACTACTGAAATCA	Schistosoma japonicum Carboxyl-terminal PDZ ligand of neuronal nitric oxide synthase protein (C--terminal PDZ ligand of neuronal nitric oxide synthase protein) (Nitric oxide synthase 1 adaptor protein), putative, mRNA
CUST_1684_PI420046723	lsbi_CNUS0000095978.1	gnl|lsbi_CNUS0000095978.1	GATGATCCACTTGACTTTCTAGCTGAATATTTGTTTTTCAACAATCCACAAGTCGACTAA	Schistosoma japonicum AK7; adenylate kinase 7 [EC:2.7.4.3]; ko:K00939 adenylate kinase, putative, mRNA
CUST_1685_PI420046723	lsbi_CNUS0000095979.1	gnl|lsbi_CNUS0000095979.1	AAGTGGCCTGAAATTGACGAAGATTTAATTAAGGATCTAGGGGAAATGAAACGATCTACC	Schistosoma japonicum Density-regulated protein (DRP) (Protein DRP1) (Smooth muscle cell-associated protein 3) (SMAP-3), putative, mRNA
CUST_1686_PI420046723	lsbi_CNUS0000095980.1	gnl|lsbi_CNUS0000095980.1	ACTCCCACCAGTCAAGTTGCATTGTTCCAGTATTCGTAAAATTGCTTTTGTATTGGTATA	Schistosoma japonicum MGC76074; hypothetical protein MGC76074; ko:K04488 nitrogen fixation protein NifU and related proteins, putative, mRNA
CUST_1687_PI420046723	lsbi_CNUS0000095981.1	gnl|lsbi_CNUS0000095981.1	CATCCACATCATCATCAGACGATAGAACTACAATACAAGATAGGGAGAAATTTCTTGACA	Schistosoma japonicum hypothetical protein, mRNA
CUST_1688_PI420046723	lsbi_CNUS0000095982.1	gnl|lsbi_CNUS0000095982.1	GTTGCTGCTCAACGAAATTATTTCAATGAATGCAAACAAAAGACTGAAGAACTAGCTTCT	Schistosoma japonicum Conserved hypothetical protein, IPR004148 BAR,domain-containing, mRNA
CUST_1689_PI420046723	lsbi_CNUS0000095983.1	gnl|lsbi_CNUS0000095983.1	TGTAATTCAGAAAACTCTTCAGTGTACAGTGAACTGTCTCCGGTCGCAATGGAAACATAG	Schistosoma japonicum Serine/threonine-protein kinase Chk1 (EC 2.7.11.1), putative, mRNA
CUST_1690_PI420046723	lsbi_CNUS0000095984.1	gnl|lsbi_CNUS0000095984.1	TCTGTTCAATTACTGGTGTATCTCACTGGAAACTTCACCAATTCGTCGATTATTAAGAAA	Schistosoma japonicum hypothetical protein, mRNA
CUST_1691_PI420046723	lsbi_CNUS0000095985.1	gnl|lsbi_CNUS0000095985.1	CAAGACAAATATCAACTTCCAGCACATATGATAACAATCCTGGGTTATGGAATAGAAATG	Schistosoma japonicum expressed protein, putative, mRNA
CUST_1692_PI420046723	lsbi_CNUS0000095986.1	gnl|lsbi_CNUS0000095986.1	CAGAAGATACTGTCAGATACTGTCATTTCAATCATGCAATTAATTCAGTGAACGCTGTAT	Schistosoma japonicum APOBEC1 complementation factor (APOBEC1-stimulating protein), putative, mRNA
CUST_1693_PI420046723	lsbi_CNUS0000095987.1	gnl|lsbi_CNUS0000095987.1	GATGAAGAAAGTAGAGCACTTGAACCTCTTTCTAGAAAATTAACTACTGCCAGTATTAGT	Schistosoma japonicum DNA double-strand break repair rad50 ATPase, putative, mRNA
CUST_1694_PI420046723	lsbi_CNUS0000095988.1	gnl|lsbi_CNUS0000095988.1	CCACAATCCAAAAAATCTCAATCTGCTAGATCAAGTAAGAAGAAAACAGCAAAGAAGCAA	Schistosoma japonicum IPR002048 Calcium-binding EF-hand,domain-containing protein, mRNA
CUST_1695_PI420046723	lsbi_CNUS0000095989.1	gnl|lsbi_CNUS0000095989.1	GATCGTGAATTACAACCAGAACTTCGTGTTAGTTTAAAATGTGAAGACAATGGAACAAAC	Schistosoma japonicum Protocadherin gamma A4 precursor (PCDH-gamma-A4), putative, mRNA
CUST_1696_PI420046723	lsbi_CNUS0000095990.1	gnl|lsbi_CNUS0000095990.1	GGACATAATACAACTTACTTACCATCGTTCTATGATCAAACACCATCAATAACAATGCCA	Schistosoma japonicum Protocadherin-11 X-linked precursor (Protocadherin-11) (Protocadherin on the X chromosome), putative, mRNA
CUST_1697_PI420046723	lsbi_CNUS0000095991.1	gnl|lsbi_CNUS0000095991.1	TTTCGTAAACGAATTATTCAGTCGAATTCAGCATATTCTTCATCTAAAACGGAGCTGTGA	Schistosoma japonicum expressed protein, putative, mRNA
CUST_1698_PI420046723	lsbi_CNUS0000095992.1	gnl|lsbi_CNUS0000095992.1	CACGATCTGAATCGATTCGTCTTAGTACACAATGTCTTCATACAATTCGTAAATGTGTTA	Schistosoma japonicum WD repeat and SOCS box-containing protein 1 (WSB-1) (SOCS box-containing WD protein SWiP-1), putative, mRNA
CUST_1699_PI420046723	lsbi_CNUS0000095993.1	gnl|lsbi_CNUS0000095993.1	CACGTGGAATCGCGGATATTGGAAAAGTTAGAAGGAAACAGGAAATTGCTGAAGAATTAG	Schistosoma japonicum expressed protein, putative, mRNA
CUST_1700_PI420046723	lsbi_CNUS0000095994.1	gnl|lsbi_CNUS0000095994.1	AGCTTGACATCATCATCCGAAGACGACGCAGACGATAAAGAAGCTAATGGTTGTAGTTAA	Schistosoma japonicum LOC480101; similar to SET and MYND domain containing 3; ko:K07117, putative, mRNA
CUST_1701_PI420046723	lsbi_CNUS0000095995.1	gnl|lsbi_CNUS0000095995.1	AAATGGAGCTGGAAGTACAATGTCACCTCATATCTATACATTTCCACAAAGTCAAAAGTT	Schistosoma japonicum hypothetical protein, mRNA
CUST_1702_PI420046723	lsbi_CNUS0000095996.1	gnl|lsbi_CNUS0000095996.1	GGCAATTCGTGGCAGAATAAAAAGTAAATTCGATGATTCATTGAGGGAACTAGATATGTT	Schistosoma japonicum expressed protein, putative, mRNA
CUST_1703_PI420046723	lsbi_CNUS0000095997.1	gnl|lsbi_CNUS0000095997.1	GCTTGAATTTCTTGAATCTACAGAGAAACTATGTCGTACACCATGTTTACGAAATGAAGA	Schistosoma japonicum expressed protein, putative, mRNA
CUST_1704_PI420046723	lsbi_CNUS0000095998.1	gnl|lsbi_CNUS0000095998.1	CGGGTGTGGCAATAGATGATGATCAATCACTTGAAACAAGTTTTGACGATAGTATAATTA	Schistosoma japonicum LOC490204; similar to adenylate kinase 5 isoform 1; ko:K00939 adenylate kinase, putative, mRNA
CUST_1705_PI420046723	lsbi_CNUS0000095999.1	gnl|lsbi_CNUS0000095999.1	GTAAATCGATGAGAAACTCTTTTGTCTTTGATATTAGCCGATTAAAATGGGATCCACCAA	Schistosoma japonicum LOC479777; similar to MYST histone acetyltransferase 1 (predicted); ko:K00653 histone acetyltransferase, putative, mRNA
CUST_1706_PI420046723	lsbi_CNUS0000096000.1	gnl|lsbi_CNUS0000096000.1	CGAAGCATATTATCCAACATATACTCCTTGTGTACTTACAACACTTGCAAATACCTCATA	Schistosoma japonicum Cadherin-3 precursor, putative, mRNA
CUST_1707_PI420046723	lsbi_CNUS0000096001.1	gnl|lsbi_CNUS0000096001.1	GTGGAAAATTGGTGATATACCGGAAAGAACATTTAATATTACTCATCCAGGTGTATGTAC	Schistosoma japonicum expressed protein, putative, mRNA
CUST_1708_PI420046723	lsbi_CNUS0000096002.1	gnl|lsbi_CNUS0000096002.1	GCCACGACAGCAATTGTCTCCTGAATTAATTCTATCTTATACATCGGCATTAAAATCTAA	Schistosoma japonicum Exportin-T (tRNA exportin) (Exportin(tRNA)), putative, mRNA
CUST_1709_PI420046723	lsbi_CNUS0000096003.1	gnl|lsbi_CNUS0000096003.1	CCGAAAGTGGCTGAAGTTCGTGGAATTTTAGTGAAACAAGTAACTGATCTTATCACGTAA	Schistosoma japonicum Exportin-T (tRNA exportin) (Exportin(tRNA)), putative, mRNA
CUST_1710_PI420046723	lsbi_CNUS0000096004.1	gnl|lsbi_CNUS0000096004.1	GAAGATGGAGTTAGAATTCGTAATTCCACTTTACTTCAAGGAAGTATTGTTCGTTCACAT	Schistosoma japonicum LOC484766; similar to GDP-mannose pyrophosphorylase B isoform 2 [EC:2.7.7.22]; ko:K00971 mannose-1-phosphate guanylyltransferase, putative, mRNA
CUST_1711_PI420046723	lsbi_CNUS0000096005.1	gnl|lsbi_CNUS0000096005.1	ATGGATTCTTCCACAAAAGGTAACAGTCATTTAAATTTTAGTGCTGATCGACTTGGATGA	Schistosoma japonicum Kinesin-like protein KIF20A (Rabkinesin-6) (Rab6-interacting kinesin-like protein) (GG10_2), putative, mRNA
CUST_1712_PI420046723	lsbi_CNUS0000096006.1	gnl|lsbi_CNUS0000096006.1	ACTTCTGTCATCGATTCTTGTATTAACAAAACCAAATGATGAAGAAGGTCAAGCTTATGG	Schistosoma japonicum Calcium-dependent secretion activator 2 (Calcium-dependent activator protein for secretion 2) (CAPS-2), putative, mRNA
CUST_1713_PI420046723	lsbi_CNUS0000096007.1	gnl|lsbi_CNUS0000096007.1	ATTGTACTTGTAGAATATGTGTACAGTATACATATATGTTACCTGTCTGTGTGCGTGTGA	Schistosoma japonicum Atrial natriuretic peptide receptor A precursor (ANP-A) (ANPRA) (GC-A) (Guanylate cyclase) (EC 4.6.1.2) (NPR-A) (Atrial natriuretic peptide A-type receptor), putative, mRNA
CUST_1714_PI420046723	lsbi_CNUS0000096008.1	gnl|lsbi_CNUS0000096008.1	TGAGAACAGGTAGACATCAACAAAATGATGAAATGTATTGGTTTGGTGTAGATACAACAC	Schistosoma japonicum expressed protein, putative, mRNA
CUST_1715_PI420046723	lsbi_CNUS0000096009.1	gnl|lsbi_CNUS0000096009.1	TACACGAACCAATCTCTGTTGCAGGGGATCCATACAAAAGCACGAATTCAATCTCAGCAA	Schistosoma japonicum TLN1, TLN; talin 1; ko:K06271 talin, putative, mRNA
CUST_1716_PI420046723	lsbi_CNUS0000096010.1	gnl|lsbi_CNUS0000096010.1	CAGTGAAATTAGTCCGATTGGGATTAAATCATTTGTATTGCTCTCTCAGAAGTTTCATCA	Schistosoma japonicum Uncharacterized protein C15A10.05c, putative, mRNA
CUST_1717_PI420046723	lsbi_CNUS0000096011.1	gnl|lsbi_CNUS0000096011.1	CTCAAGTACCATCAGTTGCGAATCCATTTAGTAAGTTTTGTTTCAAATGTTACATTGGGT	Schistosoma japonicum Neurabin-1 (Neurabin-I) (Neural tissue-specific F-actin-binding protein I) (Protein phosphatase 1 regulatory subunit 9A), putative, mRNA
CUST_1718_PI420046723	lsbi_CNUS0000096012.1	gnl|lsbi_CNUS0000096012.1	GCCAGAAGGTAAAGAGGAAGAATTTCTATGCCATAAGGCACTACTAGATAACAGGAATAT	Schistosoma japonicum UPF0360 protein SJCHGC08984, putative, mRNA
CUST_1719_PI420046723	lsbi_CNUS0000096013.1	gnl|lsbi_CNUS0000096013.1	CAGTGGGTGGTACAACTATTCTCCTTCTTAGTCTTCCTCTTTTGAATGATAATAAGATAA	Schistosoma japonicum expressed protein, putative, mRNA
CUST_1720_PI420046723	lsbi_CNUS0000096014.1	gnl|lsbi_CNUS0000096014.1	CCTAAATGTGAGAATGACCCACCATCATTCTGTAACATTGGCTTAACAAAATCTGAAATG	Schistosoma japonicum Serine beta-lactamase-like protein LACTB, mitochondrial precursor (EC 3.4.-.-), putative, mRNA
CUST_1721_PI420046723	lsbi_CNUS0000096015.1	gnl|lsbi_CNUS0000096015.1	CAGACATTCGACGGTATTTCCAAGCTTGAAGAAGTCCTTAATAAGCCTTCAAATACAAAC	Schistosoma japonicum lipA; probable lipase (triacylglycerol lipase) [EC:3.1.1.3]; ko:K01046 triacylglycerol lipase, putative, mRNA
CUST_1722_PI420046723	lsbi_CNUS0000096016.1	gnl|lsbi_CNUS0000096016.1	CATCTAATCGAATCGGCCAACCATTGTATAAATTAGATGAAGGAAATGAAGAGAATGAAC	Schistosoma japonicum Slc16a14; solute carrier family 16 (monocarboxylic acid transporters), member 14; ko:K08190 MFS transporter, MCP family, solute carrier family 16, putative, mRNA
CUST_1723_PI420046723	lsbi_CNUS0000096017.1	gnl|lsbi_CNUS0000096017.1	CCTGTCATCGAAATGAAGTGATCACAACAACCACTAACTTCTATACAATATCCAATCTAA	Schistosoma japonicum expressed protein, putative, mRNA
CUST_1724_PI420046723	lsbi_CNUS0000096019.1	gnl|lsbi_CNUS0000096019.1	CGTATTCCTGATGAACAAAATCACACCTATATCCGACATGAACTGTCTTATATTTTGTGA	Schistosoma japonicum Splicing factor 3B subunit 1 (Spliceosome-associated protein 155) (SAP 155) (SF3b155) (Pre-mRNA-splicing factor SF3b 155 kDa subunit), putative, mRNA
CUST_1725_PI420046723	lsbi_CNUS0000096020.1	gnl|lsbi_CNUS0000096020.1	GGCATTGCATTGTTGGCAAAAATTTTGGAAGTTTTATTACACATGACGAAGGAAGTTTCA	Schistosoma japonicum Dynein light chain 1, cytoplasmic (8 kDa dynein light chain) (Cut up protein), putative, mRNA
CUST_1726_PI420046723	lsbi_CNUS0000096021.1	gnl|lsbi_CNUS0000096021.1	TCATCAACATCTGCCTTGCCTATATGCTCACATACACCATCGAGTGATGACAGTGTATAA	Schistosoma japonicum LOC427381; similar to Diacylglycerol kinase, theta [EC:2.7.1.107]; ko:K00901 diacylglycerol kinase, putative, mRNA
CUST_1727_PI420046723	lsbi_CNUS0000096022.1	gnl|lsbi_CNUS0000096022.1	CATGACGAAGATGACTTAGATGAATCATGTATTCGGCGTCGTTTGATAACATCTACTTAA	Schistosoma japonicum expressed protein, putative, mRNA
CUST_1728_PI420046723	lsbi_CNUS0000096023.1	gnl|lsbi_CNUS0000096023.1	TATAATGCTGAAGAATCCGACTCGCCTATGGAGAATGAGATTGATAGATATTGTTGGTAA	Schistosoma japonicum CACNB2; calcium channel, voltage-dependent, beta 2 subunit; ko:K04863 calcium channel, voltage-dependent, beta 2 subunit, putative, mRNA
CUST_1729_PI420046723	lsbi_CNUS0000096024.1	gnl|lsbi_CNUS0000096024.1	CTTGCTAAACATGCTGTTTCTGAGGGCACAAAAGCTGTTACTAAATACAGTGGATCAAAG	Schistosoma japonicum Histone H2B, putative, mRNA
CUST_1730_PI420046723	lsbi_CNUS0000096025.1	gnl|lsbi_CNUS0000096025.1	CTAATAAACGTGGTATTATTAGTGCCAGATCTTTAAATACAAGTGTTCAGGAATCCTCCT	Schistosoma japonicum IQ and AAA domain-containing protein, putative, mRNA
CUST_1731_PI420046723	lsbi_CNUS0000096026.1	gnl|lsbi_CNUS0000096026.1	ACGATGCAAGATCAAATACGTCAATGGTTTATTGAATGCAGGTTAGCATTTCAACTTTGA	Schistosoma japonicum IQ and AAA domain-containing protein, putative, mRNA
CUST_1732_PI420046723	lsbi_CNUS0000096027.1	gnl|lsbi_CNUS0000096027.1	GCACCATAAACGAAGTGCTCTTTGGAATTGTTTACAATTATTGGGCTATTTTGATTCAGA	Schistosoma japonicum hypothetical protein, mRNA
CUST_1733_PI420046723	lsbi_CNUS0000096028.1	gnl|lsbi_CNUS0000096028.1	TGTTCAGTAAATATTCGTTTTTATAATGGACGTCAACGTATCTTGATGGTGGGGATTTAG	Schistosoma japonicum onecut1; one cut domain, family member 1; ko:K08026 one cut domain, family member 1, hepatocyte nuclear factor 6, putative, mRNA
CUST_1734_PI420046723	lsbi_CNUS0000096029.1	gnl|lsbi_CNUS0000096029.1	AATATCCAAGTCTCAGCACTGTTACTCCGTCACCAGGTTTATCTCACTGTGGAAGTAGTG	Schistosoma japonicum Smad9; MAD homolog 9 ; ko:K04676 SMAD, mothers against DPP 1/5/8, putative, mRNA
CUST_1735_PI420046723	lsbi_CNUS0000096030.1	gnl|lsbi_CNUS0000096030.1	TTCTTATTAGAATTGGATGGGAAGCGAGTACACCATTCTGATATGGTTGAACCACCATGA	Schistosoma japonicum Conserved hypothetical protein, expressed protein, putative, mRNA
CUST_1736_PI420046723	lsbi_CNUS0000096031.1	gnl|lsbi_CNUS0000096031.1	GCTCCAAAATCCCCTAATGGAGTGTTTGCTTTTTCAAAGCTTCTTCATGATGCAAATTAA	Schistosoma japonicum ctsd; cathepsin D (lysosomal aspartyl protease) [EC:3.4.23.5]; ko:K01379 cathepsin D, putative, mRNA
CUST_1737_PI420046723	lsbi_CNUS0000096032.1	gnl|lsbi_CNUS0000096032.1	AAACAACTGAAAACAGCATTTATTAATGATATTATCAGTGAACTTCAAAAGTTAACGTAA	Schistosoma japonicum expressed protein, putative, mRNA
CUST_1738_PI420046723	lsbi_CNUS0000096033.1	gnl|lsbi_CNUS0000096033.1	CTTGCCAATCAGTTGACAGCACAAAATGGTGTAAACATCGAATTCAATTTGAGTTCATAT	Schistosoma japonicum Conserved hypothetical protein, expressed protein, putative, mRNA
CUST_1739_PI420046723	lsbi_CNUS0000096034.1	gnl|lsbi_CNUS0000096034.1	GTGAAATTTGCCCTCGACAGATATCTACAGTCATCTCTAACCACCAGCATATTAGTCTTG	Schistosoma japonicum hypothetical protein, mRNA
CUST_1740_PI420046723	lsbi_CNUS0000096035.1	gnl|lsbi_CNUS0000096035.1	TATGATCGTGCACCATGTGGTCATCCTTATCGACGTCATAATTTAAGAAAAGTTACTTAA	Schistosoma japonicum Conserved hypothetical protein, expressed protein, putative, mRNA
CUST_1741_PI420046723	lsbi_CNUS0000096036.1	gnl|lsbi_CNUS0000096036.1	TCGAGTAGCTTTACTGACTTCTTTATTAGCGTTCTTTTCAAAGCCGAATACCAATCCTGT	Schistosoma japonicum Bloom syndrome protein homolog (EC 3.6.1.-) (Dmblm) (Mutagen-sensitive protein 309) (RecQ helicase homolog), putative, mRNA
CUST_1742_PI420046723	lsbi_CNUS0000096037.1	gnl|lsbi_CNUS0000096037.1	GTTTTTACTGTTATCCAAATAAGCAGACAAGTGACGATCCAGTTTTCACACTTAAATGCT	Schistosoma japonicum Protein C20orf11 homolog (Two-hybrid associated protein 1 with RanBPM) (Twa1), putative, mRNA
CUST_1743_PI420046723	lsbi_CNUS0000096038.1	gnl|lsbi_CNUS0000096038.1	GCATTAAGACGATTTCTACGTCATCTTGTAAAAATTGAACGTGAACGTGATGATTTTGAC	Schistosoma japonicum Rootletin (Ciliary rootlet coiled-coil protein), putative, mRNA
CUST_1744_PI420046723	lsbi_CNUS0000096039.1	gnl|lsbi_CNUS0000096039.1	ACAATAACACTAAATCGAAGTACAAGTGACTCTACAATACGCCGAAGAGAAAATCAACCA	Schistosoma japonicum expressed protein, putative, mRNA
CUST_1745_PI420046723	lsbi_CNUS0000096040.1	gnl|lsbi_CNUS0000096040.1	CCTAAATTTGAATCAGAACTCATTCAGATGGAACTCAGGATGCTCAGGCTTCCTGGCTAG	Schistosoma japonicum Metastasis-associated protein MTA1, putative, mRNA
CUST_1746_PI420046723	lsbi_CNUS0000096041.1	gnl|lsbi_CNUS0000096041.1	CTGAATTGACAGCCAGAGACTTTATTACTGATCCAGATGGTACACGTTGGTTTTGTACTG	Schistosoma japonicum Acsl4; acyl-CoA synthetase long-chain family member 4 [EC:6.2.1.3]; ko:K01897 long-chain fatty-acid-CoA ligase, putative, mRNA
CUST_1747_PI420046723	lsbi_CNUS0000096042.1	gnl|lsbi_CNUS0000096042.1	AAAGGAAATGTCGAAGCTCAACGTGCTCGCGTATTTAGTGAACGTAGTTTACTAAACTAA	Schistosoma japonicum Transmembrane protein 9 precursor (Dermal papilla-derived protein 4), putative, mRNA
CUST_1748_PI420046723	lsbi_CNUS0000096043.1	gnl|lsbi_CNUS0000096043.1	TCATCAAGTTCAGACGATTCTGATACAGACAATAATTCACTTCGACTTGAAGATGTTGAC	Schistosoma japonicum expressed protein, putative, mRNA
CUST_1749_PI420046723	lsbi_CNUS0000096044.1	gnl|lsbi_CNUS0000096044.1	CCTGTTTTATTATCTGGCTACAATCATGGCATTGATATTGATGCCTTTTTAGCCCATTGA	Schistosoma japonicum GABPA; GA binding protein transcription factor, alpha subunit 60kDa; ko:K09441 GA-binding protein transcription factor, alpha, putative, mRNA
CUST_1750_PI420046723	lsbi_CNUS0000096045.1	gnl|lsbi_CNUS0000096045.1	GATGTTTTAGCTATCATTGCTAAACGATGGAATCGACGTACCCGAAAGCTTTGCACATAA	Schistosoma japonicum expressed protein, putative, mRNA
CUST_1751_PI420046723	lsbi_CNUS0000096046.1	gnl|lsbi_CNUS0000096046.1	CAATGATGAAGATAAAGGTGACGAAGAACAACCTAATTCACGATCAGAACATAATGAACT	Schistosoma japonicum IPR000886 Endoplasmic reticulum targeting sequence,domain-containing protein, mRNA
CUST_1752_PI420046723	lsbi_CNUS0000096047.1	gnl|lsbi_CNUS0000096047.1	GACACCGTCTTGAGAAACGTATGAAATTTTTGTCAATGAAACTGGATGAGATGTTGAATT	Schistosoma japonicum expressed protein, putative, mRNA
CUST_1753_PI420046723	lsbi_CNUS0000096048.1	gnl|lsbi_CNUS0000096048.1	TAGGCGGAGATAGTGATTGTAATAAAGATGGTGGACTAAGGTCAATATACAACGTAATCA	Schistosoma japonicum expressed protein, putative, mRNA
CUST_1754_PI420046723	lsbi_CNUS0000096049.1	gnl|lsbi_CNUS0000096049.1	GGGATGCATAAAATCTGGAAGACGATTGATACTTATTCACAGAAGGATGATTTAGATAAG	Schistosoma japonicum expressed protein, putative, mRNA
CUST_1755_PI420046723	lsbi_CNUS0000096050.1	gnl|lsbi_CNUS0000096050.1	GGAGAGAAAATAGCAGAGGTTCTACTTATTTTTCTTCAACGTTTGAATAGACGTCTAGAA	Schistosoma japonicum expressed protein, putative, mRNA
CUST_1756_PI420046723	lsbi_CNUS0000096051.1	gnl|lsbi_CNUS0000096051.1	CTTCATCTGAACCAATGGATGTTATAGTGGAAACTGACAAAGAAACAGAAAAGAAATCAG	Schistosoma japonicum Psmd1; proteasome (prosome, macropain) 26S subunit, non-ATPase, 1; ko:K03032 26S proteasome regulatory subunit N2, putative, mRNA
CUST_1757_PI420046723	lsbi_CNUS0000096052.1	gnl|lsbi_CNUS0000096052.1	CTACTATCTAAAACCAATATAACCATCCCAGACCTACCGCCACTTGAAGGTTGGACTTGA	Schistosoma japonicum Nucleolar complex protein 4 homolog (NOC4 protein homolog) (NOC4-like protein) (Nucleolar complex-associated protein 4-like protein), putative, mRNA
CUST_1758_PI420046723	lsbi_CNUS0000096053.1	gnl|lsbi_CNUS0000096053.1	AATGGAGATCCGTAACCATTATGCCACCTTACATGATCTAATAATAAAAAATCTGGATCG	Schistosoma japonicum PSME3; proteasome activator subunit 3; ko:K06698 proteasome activator subunit 3 (PA28 gamma), putative, mRNA
CUST_1759_PI420046723	lsbi_CNUS0000096054.1	gnl|lsbi_CNUS0000096054.1	CGCTTGTTCTATTTATCATCTAAAACATCTGGACTTAGTGATGGCGCTCAGCAAAAATAA	Schistosoma japonicum Bromodomain adjacent to zinc finger domain protein 1A (Cbp146), putative, mRNA
CUST_1760_PI420046723	lsbi_CNUS0000096055.1	gnl|lsbi_CNUS0000096055.1	GAACTAGATCGAATTAATCATGGTCTATACACATGGAATATTGGTTCCTTCGTTAAACCT	Schistosoma japonicum expressed protein, putative, mRNA
CUST_1761_PI420046723	lsbi_CNUS0000096056.1	gnl|lsbi_CNUS0000096056.1	CACACTACTACGATCACTGCTGCTGAGTTGTTACTACGCTATTTCCTAACTGCTTTTTAG	Schistosoma japonicum hypothetical protein, mRNA
CUST_1762_PI420046723	lsbi_CNUS0000096057.1	gnl|lsbi_CNUS0000096057.1	CTCAGCAGACCACGTTCCAAATATCTTAAATCAAGACGAAAATGAAGGACAAATCTTATT	Schistosoma japonicum atp6v1d; ATPase, H+ transporting, lysosomal 34kDa, V1 subunit D [EC:3.6.3.14]; ko:K02149 V-type H+-transporting ATPase subunit D, putative, mRNA
CUST_1763_PI420046723	lsbi_CNUS0000096058.1	gnl|lsbi_CNUS0000096058.1	CAAGGAAGTAATGTAGTCAGTGAATTACGTAAATGGTGGAAATTCACTCACAATACAGGT	Schistosoma japonicum expressed protein, putative, mRNA
CUST_1764_PI420046723	lsbi_CNUS0000096059.1	gnl|lsbi_CNUS0000096059.1	CACTACACCTGGCTTAGCAAAGTCTACATCATCATCTAATTTGAAAAATATCTCTTCTAC	Schistosoma japonicum expressed protein, putative, mRNA
CUST_1765_PI420046723	lsbi_CNUS0000096060.1	gnl|lsbi_CNUS0000096060.1	CAAACTTCCTGCAATCCTTTTTCACTATCACTTCATGATAGTTACATAACTGATGGATCA	Schistosoma japonicum hypothetical protein, mRNA
CUST_1766_PI420046723	lsbi_CNUS0000096061.1	gnl|lsbi_CNUS0000096061.1	AACGTTCCAGAGTCAACTGTTCCGTCCGCATCGAAGAAATATAAGGAATTCAAGTTTTAG	Schistosoma japonicum Splicing factor 3B subunit 2 (Spliceosome-associated protein 145) (SAP 145) (SF3b150) (Pre-mRNA-splicing factor SF3b 145 kDa subunit), putative, mRNA
CUST_1767_PI420046723	lsbi_CNUS0000096062.1	gnl|lsbi_CNUS0000096062.1	TTTTGTCAGAGAAATGAATGGTAGACGTGATGAATCACGTGGAAGAAGAGGTCGAGATGA	Schistosoma japonicum Splicing factor, arginine/serine-rich 7 (Splicing factor 9G8), putative, mRNA
CUST_1768_PI420046723	lsbi_CNUS0000096063.1	gnl|lsbi_CNUS0000096063.1	TTTATTAAAACAATGCGTATCGGAAATGTAATTCAACCGAATTGGTCTGCACTACCGTAA	Schistosoma japonicum expressed protein, putative, mRNA
CUST_1769_PI420046723	lsbi_CNUS0000096064.1	gnl|lsbi_CNUS0000096064.1	TCAGATGATGGAGCATGAAGGTGATCGGAGATCTTTTGGCAACAATAGTGAATGGACCCT	Schistosoma japonicum hypothetical protein, mRNA
CUST_1770_PI420046723	lsbi_CNUS0000096065.1	gnl|lsbi_CNUS0000096065.1	GGACAAAAAACTCAACAGGAACAACAAAATCATCCTAATGAACAACACCAGATGAATTCT	Schistosoma japonicum Dentin sialophosphoprotein precursor [Contains: Dentin phosphoprotein (Dentin phosphophoryn) (DPP); Dentin sialoprotein (DSP)], putative, mRNA
CUST_1771_PI420046723	lsbi_CNUS0000096066.1	gnl|lsbi_CNUS0000096066.1	CACGTTTACGAAGTCTCTCAGGAGATATAACCAAAATTCTATCAATAGCCAGTTCATTTG	Schistosoma japonicum 39S ribosomal protein L14, mitochondrial precursor (L14mt) (MRP-L14), putative, mRNA
CUST_1772_PI420046723	lsbi_CNUS0000096067.1	gnl|lsbi_CNUS0000096067.1	GAAGAAGATTATAAAGCTTTATTGATGCGTCGAAGACGTTCACGTTCATTTATCTTGAGT	Schistosoma japonicum 28S ribosomal protein S18b, mitochondrial precursor (MRP-S18-b) (Mrps18b) (MRP-S18-2), putative, mRNA
CUST_1773_PI420046723	lsbi_CNUS0000096068.1	gnl|lsbi_CNUS0000096068.1	ATTCATCTGGTGTTATAGAATTCACTGTTACACCAACTGGTTACATACATGTTGATGTTG	Schistosoma japonicum Abp1; amiloride binding protein 1 (amine oxidase, copper-containing) [EC:1.4.3.6]; ko:K00276 copper amine oxidase, putative, mRNA
CUST_1774_PI420046723	lsbi_CNUS0000096069.1	gnl|lsbi_CNUS0000096069.1	GAATGGATTACAGGACCTCAAATGAAGGAAGATTGTCAAATTGAACCAATTCCAATGTTA	Schistosoma japonicum hypothetical protein, mRNA
CUST_1775_PI420046723	lsbi_CNUS0000096070.1	gnl|lsbi_CNUS0000096070.1	CTTCGTGTAATTCTTTTGTATGTTGTACAACGGGGTGGTATAAATGAAGAAAACTTAGCT	Schistosoma japonicum Syntaxin-binding protein 1 (Unc-18 homolog) (Unc-18A) (Unc-18-1) (N-Sec1) (rbSec1) (p67), putative, mRNA
CUST_1776_PI420046723	lsbi_CNUS0000096071.1	gnl|lsbi_CNUS0000096071.1	GGTAAAAACACTGAAACAAGACGTTAATTTGAACGTGAATGATTTTCTTAAAGAGGCTGC	Schistosoma japonicum Proto-oncogene tyrosine-protein kinase ABL1 (EC 2.7.10.2) (p150) (c-ABL) (Abelson murine leukemia viral oncogene homolog 1), putative, mRNA
CUST_1777_PI420046723	lsbi_CNUS0000096072.1	gnl|lsbi_CNUS0000096072.1	CTCAAGATGATAATTCATTATCGATTAGACCTAGTGTTGATCTCTCAGTTGGTGGGGAAG	Schistosoma japonicum Tyrosine-protein kinase transforming protein Abl (EC 2.7.10.2) (V-abl), putative, mRNA
CUST_1778_PI420046723	lsbi_CNUS0000096073.1	gnl|lsbi_CNUS0000096073.1	TGATCAGACTGATATAAATGAGAACTGTGAAGGAGAGGGCAATAATGAAGTTGTTTATGT	Schistosoma japonicum Asparagine-rich protein (Ag319) (ARP) (Fragment), putative, mRNA
CUST_1779_PI420046723	lsbi_CNUS0000096074.1	gnl|lsbi_CNUS0000096074.1	TGATTGTAATGGTGAAAAAGGCGAAGATTCGCGGGTTCCTGAATTTACTAGCTGCTCAGA	Schistosoma japonicum expressed protein, putative, mRNA
CUST_1780_PI420046723	lsbi_CNUS0000096075.1	gnl|lsbi_CNUS0000096075.1	ATGGAGGTTGAGAAGCATCGTTTGGAACGTCTTCCGGAGCATTTGGAAGTTGCAAAAGAT	Schistosoma japonicum Mitochondrial 28S ribosomal protein S10 (S10mt) (MRP-S10), putative, mRNA
CUST_1781_PI420046723	lsbi_CNUS0000096076.1	gnl|lsbi_CNUS0000096076.1	TTCTCTGCTAATGTTAAAATGCCTAATACTGGTGAACAAGAAGTTGGAATTGGTCGTACT	Schistosoma japonicum Protein transport protein Sec23A (SEC23-related protein A), putative, mRNA
CUST_1782_PI420046723	lsbi_CNUS0000096077.1	gnl|lsbi_CNUS0000096077.1	TTCAAAATTTTAATCCGCCACAGCTTGCTCGGATTAATAGCCTGCAAAATCTTACCCTCA	Schistosoma japonicum Eukaryotic translation initiation factor 3 subunit 12 (eIF-3 p25) (eIF3k), putative, mRNA
CUST_1783_PI420046723	lsbi_CNUS0000096078.1	gnl|lsbi_CNUS0000096078.1	ACAATGGCTTCCATTACTTAGTGTTTTTCCTGTTACTTCAAAGTCAACATCTCCATATTC	Schistosoma japonicum Conserved hypothetical protein, expressed protein, putative, mRNA
CUST_1784_PI420046723	lsbi_CNUS0000096079.1	gnl|lsbi_CNUS0000096079.1	TTTACAAAAGTGAAGGACATTGTGAGGGATATCTACGAAGTGGTCACGAATGGAAAATAA	Schistosoma japonicum expressed protein, putative, mRNA
CUST_1785_PI420046723	lsbi_CNUS0000096080.1	gnl|lsbi_CNUS0000096080.1	GTGGGCACTGGTTTAGGAGAATATACTTTCGATAAAGAAACCTTACACGGAGAGAGTGAT	Schistosoma japonicum Ferritin-1 heavy chain (EC 1.16.3.1), putative, mRNA
CUST_1786_PI420046723	lsbi_CNUS0000096081.1	gnl|lsbi_CNUS0000096081.1	AATATTGGTCGTTATCGTATGCCATTTGCATGGGGTGCAAGTCCAATGCGTTTCGCTGAT	Schistosoma japonicum Serine/threonine-protein kinase MARK2 (EC 2.7.11.1) (MAP/microtubule affinity-regulating kinase 2) (ELKL Motif Kinase) (EMK1), putative, mRNA
CUST_1787_PI420046723	lsbi_CNUS0000096082.1	gnl|lsbi_CNUS0000096082.1	TGCTAAAATTACGCTAGCCAGAATAAACAAACCTAACCATTTAAACTCTGCCGTGGAAGT	Schistosoma japonicum Heat shock protein 83, putative, mRNA
CUST_1788_PI420046723	lsbi_CNUS0000096083.1	gnl|lsbi_CNUS0000096083.1	CTATTAAGAATTGGACCGAAATCATCAACATCCTTTTCTACTACGTTGTCTAGACTGTAA	Schistosoma japonicum Dedicator of cytokinesis protein 10 (Zizimin-3), putative, mRNA
CUST_1789_PI420046723	lsbi_CNUS0000096084.1	gnl|lsbi_CNUS0000096084.1	GCAGCATTAATGGCTGAATATTTGAAACGTAGAGTTTGTCTCAAAGATACAGGTCCTTAA	Schistosoma japonicum Dedicator of cytokinesis protein 10, putative, mRNA
CUST_1790_PI420046723	lsbi_CNUS0000096085.1	gnl|lsbi_CNUS0000096085.1	CGACTTAGGAGAACAACACAGAATCAGATTGGTAAATTCCAGTTAGAATGTGAACAATGA	Schistosoma japonicum expressed protein, putative, mRNA
CUST_1791_PI420046723	lsbi_CNUS0000096086.1	gnl|lsbi_CNUS0000096086.1	ACCTTACGACGATCTACTAGACGTGTTAGACCACCGAAACGATATGATTCTTCGGCAGTT	Schistosoma japonicum Conserved hypothetical protein, expressed protein, putative, mRNA
CUST_1792_PI420046723	lsbi_CNUS0000096087.1	gnl|lsbi_CNUS0000096087.1	ACTCGATCCTTCCACCTAGAGAGTGGAGTGAAAATGGCCAGTTATGGATTCAGCAAGTTT	Schistosoma japonicum 33 kDa inner dynein arm light chain, axonemal (p33), putative, mRNA
CUST_1793_PI420046723	lsbi_CNUS0000096088.1	gnl|lsbi_CNUS0000096088.1	GCGTAATAATCCATCATGTTGTTATTATTCACCTCCCGGTTCTTCATTTGTTAATCATCC	Schistosoma japonicum expressed protein, putative, mRNA
CUST_1794_PI420046723	lsbi_CNUS0000096089.1	gnl|lsbi_CNUS0000096089.1	TTTATCAAAGCGCGAGAGAGAGAAGACGAGTTGGCTGGAACACGTTTATTCACCTGCTAA	Schistosoma japonicum Ciliary dynein heavy chain 8 (Axonemal beta dynein heavy chain 8), putative, mRNA
CUST_1795_PI420046723	lsbi_CNUS0000096090.1	gnl|lsbi_CNUS0000096090.1	TACCACGTTCACTTATTATGAATAATGAACCACCACCACCAACTTATAGTGATTCATCAG	Schistosoma japonicum hypothetical protein, mRNA
CUST_1796_PI420046723	lsbi_CNUS0000096091.1	gnl|lsbi_CNUS0000096091.1	AGAACAGTTGATCAAGGGAATATGCATTTGGGTGTTGTAGAGATTGCTGAATTCATAACT	Schistosoma japonicum IPR001568 Ribonuclease T2,domain-containing protein, mRNA
CUST_1797_PI420046723	lsbi_CNUS0000096092.1	gnl|lsbi_CNUS0000096092.1	GCACATTCTAGTAAAAAGTTACCAGAAAATGCAACAATTGTTGATGATGGTAGTGGTAAG	Schistosoma japonicum Zinc finger protein basonuclin-2, putative, mRNA
CUST_1798_PI420046723	lsbi_CNUS0000096093.1	gnl|lsbi_CNUS0000096093.1	TGTCTTCTACCATCGATCCAGCCGTTACAATCAAGTTGGTTAAGAATTAATTTTGAACAC	Schistosoma japonicum hypothetical protein, mRNA
CUST_1799_PI420046723	lsbi_CNUS0000096094.1	gnl|lsbi_CNUS0000096094.1	CCACAGCCTAACGAAACAACATTGAATTCTACTCCAGATTCTCTGATTATCAACAAATTT	Schistosoma japonicum CG6114 [EC:2.7.11.1]; ko:K08796 BR serine/threonine kinase, putative, mRNA
CUST_1800_PI420046723	lsbi_CNUS0000096095.1	gnl|lsbi_CNUS0000096095.1	GCAGCTTTCAACATTTGGTATGGATTGTTAGTTTTTGTAACTATGCTTACCTACATTGGT	Schistosoma japonicum Mitochondrial ATP-binding cassette sub-family B member 6 (Ubiquitously-expressed mammalian ABC half transporter), putative, mRNA
CUST_1801_PI420046723	lsbi_CNUS0000096096.1	gnl|lsbi_CNUS0000096096.1	GTGCACGAGATGTTGTTAATGAGACATTGACAGTTGGACATTTTGTCTTATTTTGTACAT	Schistosoma japonicum Mitochondrial ATP-binding cassette sub-family B member 6 (Mitochondrial ABC transporter 3) (Mt-ABC transporter 3) (Ubiquitously-expressed mammalian ABC half transporter) (P-glycoprotein-related protein), putative, mRNA
CUST_1802_PI420046723	lsbi_CNUS0000096097.1	gnl|lsbi_CNUS0000096097.1	CACGTAATGCTCATATGAAAGCTCACAATACATTACGTCAAACAAATGATTTACGTAGTG	Schistosoma japonicum Zinc finger protein 541, putative, mRNA
CUST_1803_PI420046723	lsbi_CNUS0000096098.1	gnl|lsbi_CNUS0000096098.1	CCATGTCTTCTTGGTTGTATATTCTTGTAATACCATTGGATAATCCAGAAGAGATAGACT	Schistosoma japonicum expressed protein, putative, mRNA
CUST_1804_PI420046723	lsbi_CNUS0000096099.1	gnl|lsbi_CNUS0000096099.1	CACCTCATTGTCATCACCCGTCATTAATAAAAAAGCAGACAATTTATCTAATGCAGATTC	Schistosoma japonicum CG4225; ko:K05663 mitochondrial ABC transporter atm, putative, mRNA
CUST_1805_PI420046723	lsbi_CNUS0000096100.1	gnl|lsbi_CNUS0000096100.1	CTTAGTCCATTTCCACCAGGCTGCAAAGTGTATCCTCCACCAGTGTATGTAGAAGAGTAA	Schistosoma japonicum beta-catenin; beta-catenin protein; ko:K02105 catenin (cadherin-associated protein), beta 1, putative, mRNA
CUST_1806_PI420046723	lsbi_CNUS0000096101.1	gnl|lsbi_CNUS0000096101.1	GAATCAATGCAAATGGCATTTTCATCAATCCCACCATACGAGAAGCATGTTTATGGCTAG	Schistosoma japonicum Snurportin-1 (RNA U transporter 1), putative, mRNA
CUST_1807_PI420046723	lsbi_CNUS0000096102.1	gnl|lsbi_CNUS0000096102.1	CTGCATTGAGTTTTCATAAAATGTTGGCTGAAGTTGTTGCAATTCATGTCAACACAGTAT	Schistosoma japonicum Nucleosome assembly protein 1-like 1 (NAP-1-related protein) (hNRP), putative, mRNA
CUST_1808_PI420046723	lsbi_CNUS0000096103.1	gnl|lsbi_CNUS0000096103.1	GCACCTGTTCCACATGTCCTATAACAAGTATGAGTACAGTAACGGACTATAAATTTAATA	Schistosoma japonicum egr1; early growth response 1; ko:K09203 early growth response protein, putative, mRNA
CUST_1809_PI420046723	lsbi_CNUS0000096104.1	gnl|lsbi_CNUS0000096104.1	ATTACCAATGCCTTCTTGGATTTCTACATTTGTGAATATACTTCTGGCTGGGACAAAAGA	Schistosoma japonicum GCN1-like protein 1 (HsGCN1), putative, mRNA
CUST_1810_PI420046723	lsbi_CNUS0000096105.1	gnl|lsbi_CNUS0000096105.1	AGGTATCTAGAAATTTTCCACAGATATATTTAAACGAATTGTACCTTGAAGGTCGTGCAG	Schistosoma japonicum smc3; structural maintenance of chromosomes protein 3; ko:K06669 structural maintenance of chromosome 3 (chondroitin sulfate, putative, mRNA
CUST_1811_PI420046723	lsbi_CNUS0000096106.1	gnl|lsbi_CNUS0000096106.1	GATGATAAATTACCGCTGAAACAATCTAAATTAATGTATTCATCATTTATTTTATTTTAA	Schistosoma japonicum Spindle assembly checkpoint component MAD1 (Mitotic arrest deficient protein 1), putative, mRNA
CUST_1812_PI420046723	lsbi_CNUS0000096107.1	gnl|lsbi_CNUS0000096107.1	GCTACACCATCAAATTCAAATGAACGTGGAGCACAATTAACAATAAGTGTTACTCATATG	Schistosoma japonicum LOC483907; similar to Kynureninase (L-kynurenine hydrolase); ko:K01556 kynureninase, putative, mRNA
CUST_1813_PI420046723	lsbi_CNUS0000096108.1	gnl|lsbi_CNUS0000096108.1	CCAACAGAAATAATCATCCAGCTTATATTCGAATACCTTTATTAGCTGTAGAACGACTTG	Schistosoma japonicum Conserved hypothetical protein, IPR002013 Synaptojanin, N-terminal,domain-containing, mRNA
CUST_1814_PI420046723	lsbi_CNUS0000096109.1	gnl|lsbi_CNUS0000096109.1	GCAACAATACCATCAATCACCTCAATACTTACAACGGCATCAAAATCAACTAAACCTATT	Schistosoma japonicum Octopamine receptor 2 (OA2), putative, mRNA
CUST_1815_PI420046723	lsbi_CNUS0000096110.1	gnl|lsbi_CNUS0000096110.1	GTGGATCTGTACCACTCTATTGGAGTCAAACAAGTTTAGTTTATAATCCACCTATACTTT	Schistosoma japonicum Recessive suppressor of secretory defect, putative, mRNA
CUST_1816_PI420046723	lsbi_CNUS0000096111.1	gnl|lsbi_CNUS0000096111.1	GTGTCAAATGTGGTCATATAATCCACAAAATCGTCCTACTGCAATACAGGTTTATGATAA	Schistosoma japonicum Fibroblast growth factor receptor 1 precursor (EC 2.7.10.1) (FGFR-1) (DjFgfr1) (DjPTK3), putative, mRNA
CUST_1817_PI420046723	lsbi_CNUS0000096112.1	gnl|lsbi_CNUS0000096112.1	GAAACGACTCCATGTTCAATTTCCACAAAATGTAGTTATTGCTATGGCTGGTTTAACAAA	Schistosoma japonicum LOC474881; similar to Transcription initiation factor TFIID subunit 11 (Transcription initiation factor TFIID 28 kDa subunit) (TAF(II)28) (TAFII-28) (TAFII28) (TFIID subunit p30-beta); ko:K03135 transcription initiation factor TFIID subunit D9, putative, mRNA
CUST_1818_PI420046723	lsbi_CNUS0000096113.1	gnl|lsbi_CNUS0000096113.1	CAGCAGTGTCAAATGATTGGACAATTAATTAATGCCGTTCAAAACACTATTGAGTTTGCT	Schistosoma japonicum RING finger protein 103 (Zinc finger protein 103) (Zfp-103) (KF-1) (mKF-1), putative, mRNA
CUST_1819_PI420046723	lsbi_CNUS0000096114.1	gnl|lsbi_CNUS0000096114.1	GGAATCAGGTACCAATTGGAGGATTGATCAACAGTCAATAGAATTTTTTACAGAATTGGA	Schistosoma japonicum hypothetical protein, mRNA
CUST_1820_PI420046723	lsbi_CNUS0000096115.1	gnl|lsbi_CNUS0000096115.1	GAATCATACGCTTCAAATTCACTGAATCCAATACAGACAAACGATGCATATGAGGTAAAG	Schistosoma japonicum Conserved hypothetical protein, IPR002052 N-6 Adenine-specific DNA methylase,domain-containing, mRNA
CUST_1821_PI420046723	lsbi_CNUS0000096116.1	gnl|lsbi_CNUS0000096116.1	GTGCTCAACAACCAGTAAAAGAAGCTTCTCTTATTAAAGCAATCACTGAAGCTGAAATTA	Schistosoma japonicum hypothetical protein, mRNA
CUST_1822_PI420046723	lsbi_CNUS0000096117.1	gnl|lsbi_CNUS0000096117.1	CAAATTACCAAACCATATGTACCTCGTTTACAACTATCTTCAAGTCCTGGACAAATCATT	Schistosoma japonicum hypothetical protein, mRNA
CUST_1823_PI420046723	lsbi_CNUS0000096118.1	gnl|lsbi_CNUS0000096118.1	CAAGTTAAGAGATATTCAAAGTCGAGAAGAGTATGAAGTTGTGTACACAGATCTTGTGAA	Schistosoma japonicum LOC445827; hypothetical protein LOC445827 [EC:6.1.1.21]; ko:K01892 histidyl-tRNA synthetase, putative, mRNA
CUST_1824_PI420046723	lsbi_CNUS0000096119.1	gnl|lsbi_CNUS0000096119.1	TCATTGATCGGTGTGAAACAAGTACATACATCAGCATTTGTTCATGGAATAGCATCATTT	Schistosoma japonicum Putative transporter C19orf28 homolog, putative, mRNA
CUST_1825_PI420046723	lsbi_CNUS0000096120.1	gnl|lsbi_CNUS0000096120.1	CATAGAAGAGCTTCAGCAGCATTTGATGCTACAGTCATTCCACATGAACATCAAACAGAA	Schistosoma japonicum Glutamate receptor delta-1 subunit precursor (GluR delta-1), putative, mRNA
CUST_1826_PI420046723	lsbi_CNUS0000096121.1	gnl|lsbi_CNUS0000096121.1	GTTACAGATGATGAAAAGTATTCAAAGATTCGACTAAGTCTAGCAGAATTACCAACATGG	Schistosoma japonicum hypothetical protein, mRNA
CUST_1827_PI420046723	lsbi_CNUS0000096122.1	gnl|lsbi_CNUS0000096122.1	GGTATAATGGGTATGTCATTTCAACAAACTTCAGTGAATTCTTCACCGATGCCAATATTT	Schistosoma japonicum Cathepsin D precursor (EC 3.4.23.5) (Fragment), putative, mRNA
CUST_1828_PI420046723	lsbi_CNUS0000096123.1	gnl|lsbi_CNUS0000096123.1	GTCAAATTCTCTCTCTGGCGATGCTTTATTCAATTCAATTGACGCTACTATTTACTATGC	Schistosoma japonicum expressed protein, putative, mRNA
CUST_1829_PI420046723	lsbi_CNUS0000096124.1	gnl|lsbi_CNUS0000096124.1	GAGCTATTTCCTGTGGAATTACGGAAACGTATTGCGAAAATGCATAAAATGGAAGACTAA	Schistosoma japonicum LIM and senescent cell antigen-like-containing domain protein 2 (Particularly interesting new Cys-His protein 2) (PINCH-2) (LIM-like protein 2), putative, mRNA
CUST_1830_PI420046723	lsbi_CNUS0000096125.1	gnl|lsbi_CNUS0000096125.1	AAGCAGAGTGAAGTCAAAGAAGAGAGTGTAAGTTTTGTTATACCAACTACGGAGAACTAA	Schistosoma japonicum Chromodomain helicase-DNA-binding protein Mi-2 homolog (EC 3.6.1.-) (ATP-dependent helicase Mi-2) (dMi-2), putative, mRNA
CUST_1831_PI420046723	lsbi_CNUS0000096126.1	gnl|lsbi_CNUS0000096126.1	CGCTACTATATTGTATTCAGCATATCCATCTTCGAATTATCATACCATTCCCAATACTAC	Schistosoma japonicum UDP-N-acetylglucosamine transporter (Golgi UDP-GlcNAc transporter) (Solute carrier family 35 member A3), putative, mRNA
CUST_1832_PI420046723	lsbi_CNUS0000096127.1	gnl|lsbi_CNUS0000096127.1	CCAACATATTATGCTGCTCAATTGTGTATTTCTGTATCTGTAGTCGATAGTCATTTGACA	Schistosoma japonicum Transmembrane protein 86A, putative, mRNA
CUST_1833_PI420046723	lsbi_CNUS0000096128.1	gnl|lsbi_CNUS0000096128.1	AATGCCATGTTTCGCTGGAAGATTTGCTGGAGGAAGAGACGATGAAGATGTTACAGGTGT	Schistosoma japonicum expressed protein, putative, mRNA
CUST_1834_PI420046723	lsbi_CNUS0000096129.1	gnl|lsbi_CNUS0000096129.1	CCTTCGCATATAAATAATGCAGCCAATCCTGGCATATCACGGAATAAAATTATTGATAAC	Schistosoma japonicum expressed protein, putative, mRNA
CUST_1835_PI420046723	lsbi_CNUS0000096130.1	gnl|lsbi_CNUS0000096130.1	TTCAAACTCGTGATGGATCTCTTAGTTATCTATGCGAATGGATGTGGTGGATGGGTTTCA	Schistosoma japonicum Non-imprinted in Prader-Willi/Angelman syndrome region protein 2 homolog, putative, mRNA
CUST_1836_PI420046723	lsbi_CNUS0000096131.1	gnl|lsbi_CNUS0000096131.1	CCTGGTCAATCAACTGGAGTTAATACTTCAAATTATGAAATGACTATCACCAATACACCA	Schistosoma japonicum IPR007110 Immunoglobulin-like,IPR003006 Immunoglobulin/major histocompatibility complex,domain-containing protein, mRNA
CUST_1837_PI420046723	lsbi_CNUS0000096132.1	gnl|lsbi_CNUS0000096132.1	AAGTTACTAAGTAACAGCATCTCAGTTTTGCCTGGCTTCATCCTCCACTGGATCATGTTT	Schistosoma japonicum U3 small nucleolar RNA-associated protein 6 homolog (Multiple hat domains protein) (Hepatocellular carcinoma-associated antigen 66), putative, mRNA
CUST_1838_PI420046723	lsbi_CNUS0000096133.1	gnl|lsbi_CNUS0000096133.1	CCTAATTCCAATCACAGATAATAATACGACGACAAATGCATCTGCTACTTCTGAATCTAA	Schistosoma japonicum ANK repeat and LEM domain-containing protein KIAA0692 homolog, putative, mRNA
CUST_1839_PI420046723	lsbi_CNUS0000096134.1	gnl|lsbi_CNUS0000096134.1	GTTGGATACAGACGGTCTAATGGACGATATATTACAAAGTACGTTTTGTTGGATACTTTC	Schistosoma japonicum Formin-like protein 1 (Leukocyte formin) (CLL-associated antigen KW-13), putative, mRNA
CUST_1840_PI420046723	lsbi_CNUS0000096135.1	gnl|lsbi_CNUS0000096135.1	GGTAATAGCAGCACTAGTAATTATCCTATTTGTCCAGCAAACGCAAATACATTGCATTTA	Schistosoma japonicum expressed protein, putative, mRNA
CUST_1841_PI420046723	lsbi_CNUS0000096136.1	gnl|lsbi_CNUS0000096136.1	TTACCCTACGTTTGTTTTACAATCTGCAGTGGAGCACAACTCTATACAAGGTTGAATTAA	Schistosoma japonicum UHRF1-binding protein 1 (Ubiquitin-like containing PHD and RING finger domains 1-binding protein 1) (ICBP90-binding protein 1), putative, mRNA
CUST_1842_PI420046723	lsbi_CNUS0000096137.1	gnl|lsbi_CNUS0000096137.1	TTATTTAGTTGAGCATGGGTTTCTGCCTGATAAAACTCTTGTGCAGTCTGCTCCAGGGAC	Schistosoma japonicum LOC555264; similar to Pdc1 protein; ko:K08327 phosducin, putative, mRNA
CUST_1843_PI420046723	lsbi_CNUS0000096138.1	gnl|lsbi_CNUS0000096138.1	TCGTGGTAAAAATGAATGCGGAATTGAAAGTGACGTGAATGCTGGAATACCGAAAATTAA	Schistosoma japonicum zgc:55862 [EC:3.4.22.1]; ko:K01363 cathepsin B, putative, mRNA
CUST_1844_PI420046723	lsbi_CNUS0000096139.1	gnl|lsbi_CNUS0000096139.1	AACTCTGTTACTATATTTTCAACTTCAGAATCGCAAGGATCATCTCGTCATTCACGTAGA	Schistosoma japonicum expressed protein, putative, mRNA
CUST_1845_PI420046723	lsbi_CNUS0000096140.1	gnl|lsbi_CNUS0000096140.1	AATTCGATTGGTTCTAACGGTTGTGTTTTAACCATAACAACATCGAAGGTGAGCAGTTAA	Schistosoma japonicum THO complex subunit 2 (Tho2), putative, mRNA
CUST_1846_PI420046723	lsbi_CNUS0000096141.1	gnl|lsbi_CNUS0000096141.1	CTTTACTGGAAAACCGTATATTGGTGCACGTGGTGAAGCCGTACTCACAGAAACTGATGA	Schistosoma japonicum Uncharacterized protein C2orf25 homolog, mitochondrial precursor, putative, mRNA
CUST_1847_PI420046723	lsbi_CNUS0000096142.1	gnl|lsbi_CNUS0000096142.1	GAGAACCTTAAACGTATTGGATTGAAGCTGCCACAATATTTAAAACGTTTACATTGGTAG	Schistosoma japonicum rluC; ribosomal large subunit pseudouridine synthase C [EC:5.4.99.12]; ko:K06179 ribosomal large subunit pseudouridine synthase C, putative, mRNA
CUST_1848_PI420046723	lsbi_CNUS0000096143.1	gnl|lsbi_CNUS0000096143.1	TGGGGCATTGAATTCACGTAATGAATTGCCTGCATACTTACGATATCTTGTTCATTTAAG	Schistosoma japonicum hypothetical protein, mRNA
[truncated: 11,987 more rows]
