# Supplementary material for: Differential gene expression, including Sjfs800, in Schistosoma japonicum females at pre-pairing, initial pairing and oviposition
Source: Parasit Vectors. 2019 Aug 23;12:414. doi: 10.1186/s13071-019-3672-8 (PMC6708146; doi:10.1186/s13071-019-3672-8)
Supplement: Supplementary file 4 — Additional file 4: Table S3. 1138 sequences differentially expressed at initial pairing compared with the pre-pairing stage (FC ≥ 2). [file 13071_2019_3672_MOESM4_ESM.xlsx]

## Sheet: Table S3
Additional file 4：Table S3. 1138 sequences differentially expressed at initial pairing compared with the pre-pairing stage (FC ≥ 2).
ProbeName	pvalues	foldchange	s16day1_NS	s16day2_NS	s16day3_NS	s16day1_flags	s16day2_flags	s16day3_flags	s18day1_NS	s18day2_NS	s18day3_NS	s18day1_flags	s18day2_flags	s18day3_flags	Des	TargetID
CUST_10000_PI428956223	0.0419174	0.79877	12.6102	12.7705	12.6177	P	P	P	13.1228	12.8311	13.0078	P	P	P	gi|254587309|emb|FN356223.1| Schistosoma japonicum non-LTR retrotransposon SjCHGCS21, complete sequence	emb|FN356223.1
CUST_10012_PI428956223	0.0326001	1.12667	16.1572	16.1785	16.2133	P	P	P	15.9748	16.0879	15.9674	P	P	P	gi|256372882|gb|GQ403668.1| Schistosoma japonicum strain Chinese magonashi mRNA, complete cds	gb|GQ403668.1
CUST_10041_PI428956223	0.0256183	0.44332	10.1052	9.72421	10.2608	P	P	P	10.9136	10.9282	11.6806	P	P	P	gi|226466561|emb|FN313682.1| Schistosoma japonicum isolate Anhui full length mRNA clone SJFCA0199|FSA001-P00002-C14, complete sequence	emb|FN313682.1
CUST_10067_PI428956223	0.0160475	0.783667	16.0881	15.927	16.0017	P	P	P	16.4316	16.2228	16.4129	P	P	P	gi|226466613|emb|FN313708.1| Schistosoma japonicum isolate Anhui full length mRNA clone SJFCA0239|FSA001-P00004-H03, complete sequence	emb|FN313708.1
CUST_10074_PI428956223	0.0362915	0.165604	5.23854	3.10583	4.01244	P	A	A	7.75623	5.74526	6.74914	P	P	P	gi|226466627|emb|FN313715.1| Schistosoma japonicum isolate Anhui full length mRNA clone SJFCA0254|FSA001-P00005-I04, complete sequence	emb|FN313715.1
CUST_10138_PI428956223	0.0304124	0.362239	8.20945	8.1727	9.17281	P	P	P	10.1593	9.40198	10.4377	P	P	P	gi|226466755|emb|FN313779.1| Schistosoma japonicum isolate Anhui full length mRNA clone SJFCA0349|FSA001-P00012-I20, complete sequence	emb|FN313779.1
CUST_1017_PI428962772	0.01441	1.31188	9.36887	9.18351	9.16132	P	P	P	8.78768	8.86586	8.89234	P	P	P	gi|56046899|gb|CV738356.1| SJAL_014_02.T3 SJL Schistosoma japonicum cDNA, mRNA sequence	56046899|gb_CV738356.1
CUST_10205_PI428956223	0.0292864	0.812486	15.4544	15.5487	15.675	P	P	P	15.8649	15.8168	15.9024	P	P	P	gi|226466889|emb|FN313846.1| Schistosoma japonicum isolate Anhui full length mRNA clone SJFCA0461|FSA001-P00021-L19, complete sequence	emb|FN313846.1
CUST_10322_PI428956223	0.00722747	0.916938	16.1275	16.1111	16.074	P	P	P	16.2401	16.2543	16.1932	P	P	P	gi|226467130|emb|FN320320.1| Schistosoma japonicum isolate Anhui full length mRNA clone SJFCE3583.004|FSE001-P00029-F03, complete sequence	emb|FN320320.1
CUST_10331_PI428956223	0.0111917	1.08343	16.6433	16.5949	16.657	P	P	P	16.483	16.5221	16.5435	P	P	P	gi|226467150|emb|FN320330.1| Schistosoma japonicum isolate Anhui full length mRNA clone SJFCE3584.008|FSE001-P00032-F16, complete sequence	emb|FN320330.1
CUST_10339_PI428956223	0.0488488	0.880358	14.7459	14.6468	14.8136	P	P	P	14.8834	14.8677	15.0074	P	P	P	gi|226467166|emb|FN320338.1| Schistosoma japonicum isolate Anhui full length mRNA clone SJFCE3586.003|FSE001-P00015-I06, complete sequence	emb|FN320338.1
CUST_10356_PI428956223	0.0210769	1.10834	15.0008	15.068	14.988	P	P	P	14.8875	14.9126	14.8109	P	P	P	gi|226467200|emb|FN320355.1| Schistosoma japonicum isolate Anhui full length mRNA clone SJFCE3590.004|FSE001-P00022-P14, complete sequence	emb|FN320355.1
CUST_10357_PI428956223	0.0321705	1.12561	15.0496	15.1752	15.0743	P	P	P	14.8742	14.9977	14.9155	P	P	P	gi|226467204|emb|FN320357.1| Schistosoma japonicum isolate Anhui full length mRNA clone SJFCE3590.006|FSE001-P00030-K13, complete sequence	emb|FN320357.1
CUST_10369_PI428956223	0.0394443	1.15587	16.0207	16.1721	16.1609	P	P	P	16.0076	15.8639	15.855	P	P	P	gi|226467228|emb|FN320369.1| Schistosoma japonicum isolate Anhui full length mRNA clone SJFCE3594.008|FSE001-P00014-M04, complete sequence	emb|FN320369.1
CUST_10371_PI428956223	0.0344738	1.16782	12.919	12.7433	12.824	P	P	P	12.6282	12.5659	12.6252	P	P	P	gi|226467232|emb|FN320371.1| Schistosoma japonicum isolate Anhui full length mRNA clone SJFCE3595.005|FSE001-P00028-F04, complete sequence	emb|FN320371.1
CUST_10391_PI428956223	0.032919	1.07466	13.8765	13.9107	13.9598	P	P	P	13.8489	13.7752	13.8115	P	P	P	gi|226467272|emb|FN320391.1| Schistosoma japonicum isolate Anhui full length mRNA clone SJFCE3600.001|FSE001-P00007-D09, complete sequence	emb|FN320391.1
CUST_10393_PI428956223	0.00402331	1.11938	14.0541	14.0782	14.1215	P	P	P	13.8915	13.9176	13.9566	P	P	P	gi|226467278|emb|FN320394.1| Schistosoma japonicum isolate Anhui full length mRNA clone SJFCE3600.004|FSE001-P00034-F05, complete sequence	emb|FN320394.1
CUST_10406_PI428956223	0.0297208	0.691266	15.7506	15.8506	16.0932	P	P	P	16.3992	16.2345	16.65	P	P	P	gi|226467306|emb|FN320408.1| Schistosoma japonicum isolate Anhui full length mRNA clone SJFCE3602.008|FSE001-P00006-F01, complete sequence	emb|FN320408.1
CUST_10408_PI428956223	0.0353171	0.828647	12.1279	12.0053	12.1957	P	P	P	12.3628	12.3878	12.398	P	P	P	gi|226467425|emb|FN313855.1| Schistosoma japonicum isolate Anhui full length mRNA clone SJFCA0474|FSA001-P00022-P04, complete sequence	emb|FN313855.1
CUST_10459_PI428956223	0.0428897	1.0766	14.2869	14.3323	14.2419	P	P	P	14.1575	14.2311	14.1532	P	P	P	gi|226467527|emb|FN313906.1| Schistosoma japonicum isolate Anhui full length mRNA clone SJFCA0552|FSA001-P00029-O19, complete sequence	emb|FN313906.1
CUST_10478_PI428956223	0.0199901	1.0813	12.896	12.9298	12.9364	P	P	P	12.799	12.8502	12.7739	P	P	P	gi|226467565|emb|FN313925.1| Schistosoma japonicum isolate Anhui full length mRNA clone SJFCA0580|FSA001-P00031-K20, complete sequence	emb|FN313925.1
CUST_1048_PI428956223	0.0464409	0.805939	16.2587	16.1074	16.2815	P	P	P	16.5252	16.3769	16.6705	P	P	P	gi|30144594|gb|AY257686.1| Schistosoma japonicum strain Phillipines cytoplasmic fatty acid binding protein variant B mRNA, complete cds	gb|AY257686.1
CUST_1049_PI428956223	0.0475254	0.776571	15.6803	15.6432	15.6809	P	P	P	16.0495	15.8733	16.1617	P	P	P	gi|30144596|gb|AY257687.1| Schistosoma japonicum strain Phillipines cytoplasmic fatty acid binding protein variant C mRNA, complete cds	gb|AY257687.1
CUST_105_PI428956223	0.0438455	0.894786	14.4569	14.592	14.5253	P	P	P	14.7623	14.6364	14.6566	P	P	P	gi|56752672|gb|AY812818.1| Schistosoma japonicum clone SJCHGC00256 unknown mRNA	gb|AY812818.1
CUST_1052_PI428956223	0.0271129	0.770545	15.0388	15.1628	15.2348	P	P	P	15.4075	15.464	15.6848	P	P	P	gi|30144602|gb|AY257690.1| Schistosoma japonicum strain Phillipines cytoplasmic fatty acid binding protein variant F mRNA, complete cds	gb|AY257690.1
CUST_10544_PI428956223	0.00991303	0.829777	15.6283	15.7313	15.6124	P	P	P	16.0122	15.8947	15.8716	P	P	P	gi|226467697|emb|FN313992.1| Schistosoma japonicum isolate Anhui full length mRNA clone SJFCA2130.001|FSA001-P00004-K15, complete sequence	emb|FN313992.1
CUST_10545_PI428956223	0.0332471	0.808648	15.6238	15.7347	15.5538	P	P	P	16.0881	15.8885	15.8491	P	P	P	gi|226467699|emb|FN313993.1| Schistosoma japonicum isolate Anhui full length mRNA clone SJFCA2130.002|FSA001-P00003-B05, complete sequence	emb|FN313993.1
CUST_1055_PI428962772	0.0457799	1.28281	6.64752	6.98054	6.77414	P	P	P	6.42295	6.55843	6.35518	P	P	P	gi|56047198|gb|CV738655.1| SJAL_015_76.T7 SJL Schistosoma japonicum cDNA, mRNA sequence	56047198|gb_CV738655.1
CUST_10570_PI428956223	0.0245672	1.11906	13.9416	14.0606	14.0223	P	P	P	13.819	13.8877	13.8325	P	P	P	gi|226467749|emb|FN314018.1| Schistosoma japonicum isolate Anhui full length mRNA clone SJFCA2184.002|FSA_118_19_C03, complete sequence	emb|FN314018.1
CUST_10657_PI428956223	0.0394276	0.936722	14.286	14.2048	14.2435	P	P	P	14.3403	14.3033	14.3738	P	P	P	gi|226467931|emb|FN320467.1| Schistosoma japonicum isolate Anhui full length mRNA clone SJFCE3612.007|FSE001-P00006-C20, complete sequence	emb|FN320467.1
CUST_1077_PI428956223	0.0461223	0.902522	13.6758	13.7	13.6608	P	P	P	13.8065	13.8967	13.7747	P	P	P	gi|31044499|gb|AY220751.2| Schistosoma japonicum calcineurin B mRNA, complete cds	gb|AY220751.2
CUST_10784_PI428956223	0.0449761	1.11194	14.4854	14.6048	14.6073	P	P	P	14.4636	14.4258	14.35	P	P	P	gi|226468191|emb|FN320597.1| Schistosoma japonicum isolate Anhui full length mRNA clone SJFCE3638.003|FSE001-P00011-A05, complete sequence	emb|FN320597.1
CUST_10785_PI428956223	0.047344	1.13775	14.4253	14.5767	14.5811	P	P	P	14.3795	14.3746	14.2734	P	P	P	gi|226468193|emb|FN320598.1| Schistosoma japonicum isolate Anhui full length mRNA clone SJFCE3638.004|FSE001-P00014-H19, complete sequence	emb|FN320598.1
CUST_10787_PI428956223	0.045845	1.1429	14.5051	14.6348	14.6754	P	P	P	14.4721	14.4331	14.3338	P	P	P	gi|226468197|emb|FN320600.1| Schistosoma japonicum isolate Anhui full length mRNA clone SJFCE3638.007|FSE001-P00025-M14, complete sequence	emb|FN320600.1
CUST_10814_PI428956223	0.0454934	1.24653	10.4815	10.7637	10.7043	P	P	P	10.3307	10.4311	10.2429	P	P	P	gi|226468251|emb|FN314070.1| Schistosoma japonicum isolate Anhui full length mRNA clone SJFCA2297.002|FSA001-P00019-M07, complete sequence	emb|FN314070.1
CUST_10856_PI428956223	0.0108521	1.15867	14.0596	13.9979	14.0103	P	P	P	13.7503	13.8683	13.8101	P	P	P	gi|226468335|emb|FN314112.1| Schistosoma japonicum isolate Anhui full length mRNA clone SJFCA2439.001|FSA001-P00009-E12, complete sequence	emb|FN314112.1
CUST_10879_PI428956223	0.0328875	0.918054	15.0412	15.0331	14.9537	P	P	P	15.1403	15.1486	15.1105	P	P	P	gi|226468381|emb|FN314135.1| Schistosoma japonicum isolate Anhui full length mRNA clone SJFCA2478.002|FSA001-P00023-D20, complete sequence	emb|FN314135.1
CUST_10910_PI428956223	0.0427446	0.0387472	4.54221	3.38344	4.14606	A	A	A	9.45544	6.21812	9.10609	P	P	P	gi|226468445|emb|FN314167.1| Schistosoma japonicum isolate Anhui full length mRNA clone SJFCA2589.002|FSA001-P00021-P12, complete sequence	emb|FN314167.1
CUST_10922_PI428956223	0.00357181	1.09529	15.7884	15.841	15.8203	P	P	P	15.6738	15.7048	15.6775	P	P	P	gi|226468469|emb|FN314179.1| Schistosoma japonicum isolate Anhui full length mRNA clone SJFCA2614.001|FSA001-P00020-A19, complete sequence	emb|FN314179.1
CUST_10923_PI428956223	0.0445331	1.09354	15.76	15.8712	15.841	P	P	P	15.6688	15.7538	15.6632	P	P	P	gi|226468471|emb|FN314180.1| Schistosoma japonicum isolate Anhui full length mRNA clone SJFCA2614.002|FSA001-P00026-G17, complete sequence	emb|FN314180.1
CUST_10930_PI428956223	0.0320303	0.936792	12.1965	12.2564	12.198	P	P	P	12.2752	12.3091	12.3491	P	P	P	gi|226468485|emb|FN314187.1| Schistosoma japonicum isolate Anhui full length mRNA clone SJFCA2622.002|FSA001-P00033-L07, complete sequence	emb|FN314187.1
CUST_10988_PI428956223	0.0148778	0.881814	13.8298	13.7782	13.8114	P	P	P	13.9453	14.0481	13.9688	P	P	P	gi|226468601|emb|FN314245.1| Schistosoma japonicum isolate Anhui full length mRNA clone SJFCA2735.002|FSA001-P00007-F02, complete sequence	emb|FN314245.1
CUST_1099_PI428956223	0.0309811	0.0379979	5.19918	3.68914	5.75266	P	A	P	10.4807	7.21923	10.1641	P	P	P	gi|23664247|gb|AF519182.1| Schistosoma japonicum eggshell precursor protein mRNA, complete cds	gb|AF519182.1
CUST_11028_PI428956223	0.0377891	1.07607	15.7752	15.792	15.8621	P	P	P	15.6972	15.7425	15.6729	P	P	P	gi|226468685|emb|FN320645.1| Schistosoma japonicum isolate Anhui full length mRNA clone SJFCE3649.007|FSE001-P00019-B07, complete sequence	emb|FN320645.1
CUST_11078_PI428956223	0.0312423	0.917329	13.8287	13.9301	13.8656	P	P	P	13.98	13.9758	14.0429	P	P	P	gi|226468791|emb|FN320698.1| Schistosoma japonicum isolate Anhui full length mRNA clone SJFCE3661.008|FSE001-P00023-B01, complete sequence	emb|FN320698.1
CUST_11155_PI428956223	0.0379199	1.26831	9.4793	9.18187	9.34109	P	P	P	8.86388	9.03449	9.0815	P	P	P	gi|226468959|emb|FN320782.1| Schistosoma japonicum isolate Anhui full length mRNA clone SJFCE3676.007|FSE001-P00010-M07, complete sequence	emb|FN320782.1
CUST_11161_PI428956223	0.0085847	1.13307	15.7483	15.834	15.7717	P	P	P	15.5502	15.636	15.627	P	P	P	gi|226468971|emb|FN320788.1| Schistosoma japonicum isolate Anhui full length mRNA clone SJFCE3677.003|FSE001-P00027-E24, complete sequence	emb|FN320788.1
CUST_11177_PI428956223	0.0286613	0.87675	14.7262	14.601	14.724	P	P	P	14.927	14.7985	14.8955	P	P	P	gi|226469011|emb|FN314252.1| Schistosoma japonicum isolate Anhui full length mRNA clone SJFCA2745.001|FSA001-P00003-D22, complete sequence	emb|FN314252.1
CUST_11192_PI428956223	0.0266996	0.885985	17.1711	17.1597	17.0572	P	P	P	17.367	17.3025	17.2425	P	P	P	gi|226469041|emb|FN314267.1| Schistosoma japonicum isolate Anhui full length mRNA clone SJFCA2760.003|FSA001-P00005-E11, complete sequence	emb|FN314267.1
CUST_11235_PI428956223	0.030423	0.85889	13.7621	13.7046	13.8689	P	P	P	13.9259	14.0847	13.9837	P	P	P	gi|226469131|emb|FN314312.1| Schistosoma japonicum isolate Anhui full length mRNA clone SJFCA2815.002|FSA001-P00019-N16, complete sequence	emb|FN314312.1
CUST_11251_PI428956223	0.00720668	0.84766	12.2386	12.3361	12.2903	P	P	P	12.5098	12.5252	12.5466	P	P	P	gi|226469163|emb|FN314328.1| Schistosoma japonicum isolate Anhui full length mRNA clone SJFCA2826.001|FSA001-P00026-D06, complete sequence	emb|FN314328.1
CUST_11257_PI428956223	0.00221894	0.813916	12.4694	12.44	12.3631	P	P	P	12.6791	12.7199	12.7654	P	P	P	gi|226469175|emb|FN314334.1| Schistosoma japonicum isolate Anhui full length mRNA clone SJFCA2835.001|FSA_075_96_H12, complete sequence	emb|FN314334.1
CUST_11262_PI428956223	0.043706	0.909099	13.1182	13.0774	13.1473	P	P	P	13.322	13.2306	13.2008	P	P	P	gi|226469185|emb|FN314339.1| Schistosoma japonicum isolate Anhui full length mRNA clone SJFCA2840.003|FSA001-P00029-F20, complete sequence	emb|FN314339.1
CUST_11270_PI428956223	0.0220241	0.898574	12.0694	12.0811	12.0069	P	P	P	12.2117	12.1475	12.2599	P	P	P	gi|226469201|emb|FN314347.1| Schistosoma japonicum isolate Anhui full length mRNA clone SJFCA2848.003|FSA001-P00029-E16, complete sequence	emb|FN314347.1
CUST_1129_PI428962772	0.0453175	0.827536	11.3543	11.4957	11.6008	P	P	P	11.8729	11.6605	11.7393	P	P	P	gi|56047610|gb|CV739067.1| SJAL_018_41.T7 SJL Schistosoma japonicum cDNA, mRNA sequence	56047610|gb_CV739067.1
CUST_11322_PI428956223	0.0101747	0.892211	14.873	14.9446	14.8577	P	P	P	15.0595	15.0258	15.0846	P	P	P	gi|226469305|emb|FN314399.1| Schistosoma japonicum isolate Anhui full length mRNA clone SJFCA2908.001|FSA001-P00035-D12, complete sequence	emb|FN314399.1
CUST_11345_PI428956223	0.0119058	1.09472	16.391	16.3642	16.4399	P	P	P	16.2328	16.2999	16.271	P	P	P	gi|226469351|emb|FN314422.1| Schistosoma japonicum isolate Anhui full length mRNA clone SJFCA2947.002|FSA001-P00002-J14, complete sequence	emb|FN314422.1
CUST_11359_PI428956223	0.0262411	1.10571	14.0761	14.0298	13.9897	P	P	P	13.8855	13.8947	13.8817	P	P	P	gi|226469379|emb|FN314436.1| Schistosoma japonicum isolate Anhui full length mRNA clone SJFCA2978.001|FSA_087_30_F04, complete sequence	emb|FN314436.1
CUST_11381_PI428956223	0.0260243	0.858426	14.7277	14.6073	14.5663	P	P	P	14.8267	14.9089	14.8298	P	P	P	gi|226469425|emb|FN320817.1| Schistosoma japonicum isolate Anhui full length mRNA clone SJFCE3682.004|FSE001-P00034-O12, complete sequence	emb|FN320817.1
CUST_1140_PI428956223	0.0396437	0.925036	13.3582	13.4363	13.4268	P	P	P	13.554	13.5397	13.4645	P	P	P	gi|28317356|gb|AY222909.1| Schistosoma japonicum clone ZZD1216 mRNA sequence	gb|AY222909.1
CUST_11462_PI428956223	0.0204395	1.10896	16.1708	16.2048	16.1714	P	P	P	15.9989	16.0874	16.0118	P	P	P	gi|226469595|emb|FN320902.1| Schistosoma japonicum isolate Anhui full length mRNA clone SJFCE3694.007|FSE001-P00020-A05, complete sequence	emb|FN320902.1
CUST_11562_PI428956223	0.0297259	1.1084	14.1528	14.1185	14.1811	P	P	P	14.0462	14.0241	13.9349	P	P	P	gi|226469805|emb|FN314451.1| Schistosoma japonicum isolate Anhui full length mRNA clone SJFCA2999.002|FSA_047_78_F10, complete sequence	emb|FN314451.1
CUST_11611_PI428956223	0.027991	1.31736	11.8794	12.179	12.1051	P	P	P	11.5456	11.7815	11.6503	P	P	P	gi|226469903|emb|FN314500.1| Schistosoma japonicum isolate Anhui full length mRNA clone SJFCA3068.002|FSA001-P00033-E16, complete sequence	emb|FN314500.1
CUST_11612_PI428956223	0.0395103	1.28701	13.7652	14.052	14.0355	P	P	P	13.5236	13.7012	13.5469	P	P	P	gi|226469905|emb|FN314501.1| Schistosoma japonicum isolate Anhui full length mRNA clone SJFCA3068.003|FSA001-P00026-A15, complete sequence	emb|FN314501.1
CUST_11626_PI428956223	0.0298703	0.836275	15.7977	15.7625	15.8649	P	P	P	16.053	15.97	16.1708	P	P	P	gi|226469933|emb|FN314515.1| Schistosoma japonicum isolate Anhui full length mRNA clone SJFCA3091.001|FSA001-P00009-N02, complete sequence	emb|FN314515.1
CUST_11627_PI428956223	0.0254872	0.799596	15.8305	15.7284	15.8131	P	P	P	16.0868	16.0086	16.2372	P	P	P	gi|226469935|emb|FN314516.1| Schistosoma japonicum isolate Anhui full length mRNA clone SJFCA3091.002|FSA001-P00004-B11, complete sequence	emb|FN314516.1
CUST_117_PI428956223	0.0375606	0.926553	18.3432	18.3326	18.2542	P	P	P	18.3857	18.4265	18.4488	P	P	P	gi|56752798|gb|AY812879.1| Schistosoma japonicum clone SJCHGC00096 unknown mRNA	gb|AY812879.1
CUST_11703_PI428956223	0.0219545	0.901234	14.4892	14.5059	14.4977	P	P	P	14.6774	14.6652	14.5992	P	P	P	gi|226470087|emb|FN314592.1| Schistosoma japonicum isolate Anhui full length mRNA clone SJFCA3171.003|FSA001-P00011-G01, complete sequence	emb|FN314592.1
CUST_11815_PI428956223	0.0133484	0.921333	14.8577	14.9134	14.9226	P	P	P	15.0019	14.9924	15.054	P	P	P	gi|226470313|emb|FN314704.1| Schistosoma japonicum isolate Anhui full length mRNA clone SJFCA3277.002|FSA001-P00008-E15, complete sequence	emb|FN314704.1
CUST_11826_PI428956223	0.0241477	0.943377	14.3754	14.4216	14.4362	P	P	P	14.482	14.5222	14.4817	P	P	P	gi|226470335|emb|FN314715.1| Schistosoma japonicum isolate Anhui full length mRNA clone SJFCA3301.003|FSA001-P00011-O05, complete sequence	emb|FN314715.1
CUST_11847_PI428956223	0.0214844	1.10848	16.8497	16.8928	16.8956	P	P	P	16.7193	16.7863	16.6853	P	P	P	gi|226470377|emb|FN314737.1| Schistosoma japonicum isolate Anhui full length mRNA clone SJFCA3319.005|FSA001-P00015-M10, complete sequence	emb|FN314737.1
CUST_11978_PI428956223	0.0474369	1.05305	16.347	16.3371	16.3458	P	P	P	16.2965	16.2731	16.2359	P	P	P	gi|226470645|emb|FN321030.1| Schistosoma japonicum isolate Anhui full length mRNA clone SJFCE3717.006|FSE001-P00002-D01, complete sequence	emb|FN321030.1
CUST_11984_PI428956223	0.0427824	1.09671	16.618	16.7029	16.7217	P	P	P	16.6107	16.5288	16.5035	P	P	P	gi|226470657|emb|FN321036.1| Schistosoma japonicum isolate Anhui full length mRNA clone SJFCE3717.013|FSE001-P00011-E17, complete sequence	emb|FN321036.1
CUST_120_PI428962772	0.0491779	1.34304	9.53985	9.68357	9.63935	P	P	P	9.1189	9.41038	9.03308	P	P	P	gi|28357433|gb|BU800426.1| SJF2CRB06 SJF Schistosoma japonicum cDNA, mRNA sequence	28357433|gb_BU800426.1
CUST_12032_PI428956223	0.0494472	1.16868	15.5288	15.3325	15.3492	P	P	P	15.1983	15.2405	15.1019	P	P	P	gi|226470753|emb|FN321084.1| Schistosoma japonicum isolate Anhui full length mRNA clone SJFCE3725.001|FSE001-P00030-M04, complete sequence	emb|FN321084.1
CUST_12113_PI428956223	0.00689123	0.916551	17.2547	17.2427	17.3033	P	P	P	17.3635	17.4104	17.4042	P	P	P	gi|226470919|emb|FN321167.1| Schistosoma japonicum isolate Anhui full length mRNA clone SJFCE3734.008|FSE001-P00024-L13, complete sequence	emb|FN321167.1
CUST_12130_PI428956223	0.042885	1.11723	15.7855	15.8283	15.927	P	P	P	15.7055	15.715	15.6432	P	P	P	gi|226470953|emb|FN321184.1| Schistosoma japonicum isolate Anhui full length mRNA clone SJFCE3736.003|FSE001-P00027-G22, complete sequence	emb|FN321184.1
CUST_12151_PI428956223	0.0235806	1.19672	16.7364	16.8834	16.8249	P	P	P	16.5678	16.5426	16.5608	P	P	P	gi|226470999|emb|FN314849.1| Schistosoma japonicum isolate Anhui full length mRNA clone SJFCA3409.001|FSA001-P00030-M24, complete sequence	emb|FN314849.1
CUST_12154_PI428956223	0.0382106	0.948992	19.0027	18.9549	18.9907	P	P	P	19.0856	19.0214	19.0677	P	P	P	gi|226471005|emb|FN314852.1| Schistosoma japonicum isolate Anhui full length mRNA clone SJFCA3410.004|FSA001-P00012-E07, complete sequence	emb|FN314852.1
CUST_12170_PI428956223	0.0170619	0.0333653	5.79742	3.17918	5.75233	P	A	P	10.9761	8.05115	10.3155	P	P	P	gi|226471037|emb|FN314868.1| Schistosoma japonicum isolate Anhui full length mRNA clone SJFCA3423.002|FSA001-P00012-H19, complete sequence	emb|FN314868.1
CUST_12171_PI428956223	0.0246053	0.0300831	5.76926	3.77174	6.21253	P	A	P	11.1742	7.95869	11.0851	P	P	P	gi|226471039|emb|FN314869.1| Schistosoma japonicum isolate Anhui full length mRNA clone SJFCA3423.003|FSA001-P00022-I01, complete sequence	emb|FN314869.1
CUST_12172_PI428956223	0.0271796	0.0273918	5.68094	3.20306	6.29565	P	A	P	11.2977	7.8807	11.1824	P	P	P	gi|226471041|emb|FN314870.1| Schistosoma japonicum isolate Anhui full length mRNA clone SJFCA3423.004|FSA001-P00029-I09, complete sequence	emb|FN314870.1
CUST_12176_PI428956223	0.0389862	1.22811	16.7818	17.0126	16.9197	P	P	P	16.4654	16.6705	16.6878	P	P	P	gi|226471049|emb|FN314874.1| Schistosoma japonicum isolate Anhui full length mRNA clone SJFCA3424.003|FSA001-P00034-G19, complete sequence	emb|FN314874.1
CUST_12177_PI428956223	0.0451478	1.19502	16.7642	17.0043	16.8937	P	P	P	16.5446	16.6917	16.6605	P	P	P	gi|226471051|emb|FN314875.1| Schistosoma japonicum isolate Anhui full length mRNA clone SJFCA3424.004|FSA001-P00015-L21, complete sequence	emb|FN314875.1
CUST_12192_PI428956223	0.0498812	1.07822	13.0496	12.9985	13.0973	P	P	P	12.9431	12.8924	12.9843	P	P	P	gi|226471081|emb|FN314890.1| Schistosoma japonicum isolate Anhui full length mRNA clone SJFCA3433.004|FSA001-P00028-D09, complete sequence	emb|FN314890.1
CUST_12208_PI428956223	0.0151696	0.0620641	6.55483	5.1204	6.7193	P	P	P	10.8524	8.56147	10.5947	P	P	P	gi|226471115|emb|FN314907.1| Schistosoma japonicum isolate Anhui full length mRNA clone SJFCA3448.006|FSA001-P00029-G03, complete sequence	emb|FN314907.1
CUST_12222_PI428956223	0.0413288	1.12001	12.5321	12.6622	12.6145	P	P	P	12.4182	12.4482	12.4546	P	P	P	gi|226471145|emb|FN314922.1| Schistosoma japonicum isolate Anhui full length mRNA clone SJFCA3455.004|FSA001-P00010-D08, complete sequence	emb|FN314922.1
CUST_12253_PI428956223	0.015774	0.929405	13.3534	13.3235	13.2855	P	P	P	13.4151	13.4048	13.4596	P	P	P	gi|226471207|emb|FN314953.1| Schistosoma japonicum isolate Anhui full length mRNA clone SJFCA3469.006|FSA001-P00020-K16, complete sequence	emb|FN314953.1
CUST_12256_PI428956223	0.0225393	1.11211	15.2929	15.3862	15.2868	P	P	P	15.1365	15.2036	15.1672	P	P	P	gi|226471213|emb|FN314956.1| Schistosoma japonicum isolate Anhui full length mRNA clone SJFCA3470.005|FSA001-P00014-E03, complete sequence	emb|FN314956.1
CUST_12339_PI428956223	0.0267411	0.0305924	3.01131	3.02428	3.04595	A	A	A	8.73378	6.17663	8.23556	P	P	P	gi|226471381|emb|FN315040.1| Schistosoma japonicum isolate Anhui full length mRNA clone SJFCA3520.003|FSA001-P00022-G08, complete sequence	emb|FN315040.1
CUST_12404_PI428956223	0.0387149	1.17583	13.2459	13.1645	13.1238	P	P	P	12.826	13.0268	12.9756	P	P	P	gi|226471513|emb|FN315106.1| Schistosoma japonicum isolate Anhui full length mRNA clone SJFCA3558.004|FSA001-P00004-A20, complete sequence	emb|FN315106.1
CUST_12406_PI428956223	0.0186122	0.926492	15.6894	15.7523	15.7445	P	P	P	15.8558	15.8305	15.8311	P	P	P	gi|226471517|emb|FN315108.1| Schistosoma japonicum isolate Anhui full length mRNA clone SJFCA3559.002|FSA001-P00011-K14, complete sequence	emb|FN315108.1
CUST_12412_PI428956223	0.032759	1.20085	15.4354	15.6353	15.6151	P	P	P	15.274	15.381	15.2432	P	P	P	gi|226471529|emb|FN315114.1| Schistosoma japonicum isolate Anhui full length mRNA clone SJFCA3560.004|FSA001-P00023-N21, complete sequence	emb|FN315114.1
CUST_12417_PI428956223	0.0475564	0.762574	16.2372	16.057	15.9257	P	P	P	16.6295	16.2749	16.4838	P	P	P	gi|226471539|emb|FN315119.1| Schistosoma japonicum isolate Anhui full length mRNA clone SJFCA3561.005|FSA001-P00032-N05, complete sequence	emb|FN315119.1
CUST_12455_PI428956223	0.0395342	0.914328	15.9771	15.9211	15.9876	P	P	P	16.057	16.0577	16.1572	P	P	P	gi|226471617|emb|FN315158.1| Schistosoma japonicum isolate Anhui full length mRNA clone SJFCA3575.004|FSA001-P00026-F14, complete sequence	emb|FN315158.1
CUST_12518_PI428956223	0.0249886	0.93445	15.7575	15.7176	15.6855	P	P	P	15.8294	15.8426	15.7822	P	P	P	gi|226471745|emb|FN315222.1| Schistosoma japonicum isolate Anhui full length mRNA clone SJFCA3608.004|FSA001-P00007-C07, complete sequence	emb|FN315222.1
CUST_1257_PI428956223	0.0303508	1.09468	13.1543	13.2453	13.2473	P	P	P	13.0521	13.1246	13.0798	P	P	P	gi|28317534|gb|AY223059.1| Schistosoma japonicum clone ZZD1232 mRNA sequence	gb|AY223059.1
CUST_12646_PI428956223	0.0478866	1.10712	16.977	16.9961	17.0533	P	P	P	16.8138	16.8274	16.9425	P	P	P	gi|226472021|emb|FN321323.1| Schistosoma japonicum isolate Anhui full length mRNA clone SJFCE3753.001|FSE001-P00018-A11, complete sequence	emb|FN321323.1
CUST_12647_PI428956223	0.0495489	1.10332	17.0584	17.1173	17.1107	P	P	P	16.9018	16.9266	17.0299	P	P	P	gi|226472025|emb|FN321325.1| Schistosoma japonicum isolate Anhui full length mRNA clone SJFCE3753.003|FSE001-P00015-L14, complete sequence	emb|FN321325.1
CUST_12663_PI428956223	0.0206784	1.04116	16.7214	16.7239	16.7572	P	P	P	16.6881	16.6551	16.6849	P	P	P	gi|226472057|emb|FN321341.1| Schistosoma japonicum isolate Anhui full length mRNA clone SJFCE3755.001|FSE001-P00017-B04, complete sequence	emb|FN321341.1
CUST_12664_PI428956223	0.0472586	1.0637	17.1218	17.112	17.1784	P	P	P	17.0775	17.0018	17.0653	P	P	P	gi|226472059|emb|FN321342.1| Schistosoma japonicum isolate Anhui full length mRNA clone SJFCE3755.002|FSE001-P00011-B16, complete sequence	emb|FN321342.1
CUST_12720_PI428956223	0.037689	1.24356	15.1115	14.8679	15.0999	P	P	P	14.6407	14.6779	14.8235	P	P	P	gi|226472181|emb|FN321403.1| Schistosoma japonicum isolate Anhui full length mRNA clone SJFCE3759.011|FSE001-P00019-M01, complete sequence	emb|FN321403.1
CUST_12725_PI428956223	0.00678803	1.08894	15.5143	15.5584	15.5744	P	P	P	15.4145	15.4117	15.4525	P	P	P	gi|226472191|emb|FN321406.1| Schistosoma japonicum isolate Anhui full length mRNA clone SJFCE3759.014|FSE001-P00025-H21, complete sequence	emb|FN321406.1
CUST_12728_PI428956223	0.011009	1.12052	16.5519	16.6189	16.5918	P	P	P	16.3678	16.4555	16.446	P	P	P	gi|226472197|emb|FN321409.1| Schistosoma japonicum isolate Anhui full length mRNA clone SJFCE3760.002|FSE001-P00013-J24, complete sequence	emb|FN321409.1
CUST_12729_PI428956223	0.0336316	1.17335	16.502	16.5741	16.5244	P	P	P	16.2066	16.3885	16.3087	P	P	P	gi|226472199|emb|FN321410.1| Schistosoma japonicum isolate Anhui full length mRNA clone SJFCE3760.003|FSE001-P00025-F15, complete sequence	emb|FN321410.1
CUST_12730_PI428956223	0.0195838	1.09892	16.5807	16.656	16.6374	P	P	P	16.4365	16.5001	16.5288	P	P	P	gi|226472201|emb|FN321411.1| Schistosoma japonicum isolate Anhui full length mRNA clone SJFCE3760.004|FSE001-P00019-C08, complete sequence	emb|FN321411.1
CUST_12732_PI428956223	0.033028	1.12862	16.5429	16.6633	16.6048	P	P	P	16.4351	16.4392	16.4154	P	P	P	gi|226472205|emb|FN321413.1| Schistosoma japonicum isolate Anhui full length mRNA clone SJFCE3760.006|FSE001-P00009-I12, complete sequence	emb|FN321413.1
CUST_12736_PI428956223	0.0313597	1.11614	16.5156	16.6409	16.5474	P	P	P	16.3618	16.4302	16.4382	P	P	P	gi|226472215|emb|FN321418.1| Schistosoma japonicum isolate Anhui full length mRNA clone SJFCE3760.011|FSE001-P00024-J08, complete sequence	emb|FN321418.1
CUST_12737_PI428956223	0.0118778	1.08024	16.5462	16.6053	16.5709	P	P	P	16.4498	16.4766	16.4625	P	P	P	gi|226472217|emb|FN321419.1| Schistosoma japonicum isolate Anhui full length mRNA clone SJFCE3760.012|FSE001-P00007-K18, complete sequence	emb|FN321419.1
CUST_12739_PI428956223	0.0118095	1.11005	16.5896	16.6274	16.5376	P	P	P	16.3985	16.4444	16.4605	P	P	P	gi|226472221|emb|FN321421.1| Schistosoma japonicum isolate Anhui full length mRNA clone SJFCE3760.015|FSE001-P00023-D05, complete sequence	emb|FN321421.1
CUST_12753_PI428956223	0.0337246	0.944717	14.7701	14.7206	14.7771	P	P	P	14.8441	14.8436	14.8267	P	P	P	gi|226472251|emb|FN321436.1| Schistosoma japonicum isolate Anhui full length mRNA clone SJFCE3764.003|FSE001-P00035-N08, complete sequence	emb|FN321436.1
CUST_12777_PI428956223	0.00248567	1.06193	16.5608	16.5415	16.567	P	P	P	16.4555	16.4658	16.4879	P	P	P	gi|226472299|emb|FN321460.1| Schistosoma japonicum isolate Anhui full length mRNA clone SJFCE3766.011|FSE001-P00026-K01, complete sequence	emb|FN321460.1
CUST_12858_PI428956223	0.0167545	1.21734	16.5174	16.5237	16.5824	P	P	P	16.1932	16.3528	16.2222	P	P	P	gi|226472469|emb|FN321545.1| Schistosoma japonicum isolate Anhui full length mRNA clone SJFCE3775.008|FSE001-P00030-B13, complete sequence	emb|FN321545.1
CUST_12860_PI428956223	0.0253508	1.0721	15.553	15.5847	15.5809	P	P	P	15.4365	15.5095	15.4705	P	P	P	gi|226472473|emb|FN321547.1| Schistosoma japonicum isolate Anhui full length mRNA clone SJFCE3775.011|FSE001-P00035-F09, complete sequence	emb|FN321547.1
CUST_12874_PI428956223	0.0381134	0.833916	17.6882	17.5709	17.6662	P	P	P	17.9582	17.771	17.976	P	P	P	gi|226472501|emb|FN321561.1| Schistosoma japonicum isolate Anhui full length mRNA clone SJFCE3777.002|FSE001-P00002-C02, complete sequence	emb|FN321561.1
CUST_12875_PI428956223	0.0475239	0.760203	9.82108	10.0904	10.1089	P	P	P	10.4037	10.4314	10.3892	P	P	P	gi|226472503|emb|FN321562.1| Schistosoma japonicum isolate Anhui full length mRNA clone SJFCE3778.001|FSE001-P00008-O21, complete sequence	emb|FN321562.1
CUST_12928_PI428956223	0.022643	0.897769	9.69177	9.71323	9.61784	P	P	P	9.8326	9.81169	9.84681	P	P	P	gi|226472613|emb|FN315261.1| Schistosoma japonicum isolate Anhui full length mRNA clone SJFCA3626.008|FSA001-P00003-D03, complete sequence	emb|FN315261.1
CUST_1295_PI428962772	0.04209	1.30389	9.4774	9.60456	9.27307	P	P	P	9.07494	9.15049	8.99622	P	P	P	gi|56048730|gb|CV740187.1| SJAL_025_56.T3 SJL Schistosoma japonicum cDNA, mRNA sequence	56048730|gb_CV740187.1
CUST_12963_PI428956223	0.0276597	1.09062	17.2623	17.2674	17.1835	P	P	P	17.1265	17.0868	17.1255	P	P	P	gi|226472683|emb|FN315296.1| Schistosoma japonicum isolate Anhui full length mRNA clone SJFCA3643.005|FSA001-P00022-N08, complete sequence	emb|FN315296.1
CUST_12975_PI428956223	0.0123823	0.811849	16.1554	16.0988	15.9923	P	P	P	16.4246	16.2827	16.4409	P	P	P	gi|226472707|emb|FN315308.1| Schistosoma japonicum isolate Anhui full length mRNA clone SJFCA3645.004|FSA001-P00015-F04, complete sequence	emb|FN315308.1
CUST_12977_PI428956223	0.0361451	0.827281	16.9338	16.8694	16.8315	P	P	P	17.2346	17.0217	17.1921	P	P	P	gi|226472711|emb|FN315310.1| Schistosoma japonicum isolate Anhui full length mRNA clone SJFCA3645.006|FSA001-P00014-N08, complete sequence	emb|FN315310.1
CUST_12980_PI428956223	0.0469412	0.802327	16.979	16.8878	16.8698	P	P	P	17.3271	17.0629	17.2883	P	P	P	gi|226472717|emb|FN315313.1| Schistosoma japonicum isolate Anhui full length mRNA clone SJFCA3645.009|FSA001-P00028-D07, complete sequence	emb|FN315313.1
CUST_12993_PI428956223	0.0343297	1.08132	15.7699	15.8399	15.8521	P	P	P	15.7451	15.718	15.6607	P	P	P	gi|226472743|emb|FN315326.1| Schistosoma japonicum isolate Anhui full length mRNA clone SJFCA3649.005|FSA001-P00011-O15, complete sequence	emb|FN315326.1
CUST_13001_PI428956223	0.0286703	0.727776	15.3412	15.1022	15.1927	P	P	P	15.6632	15.4861	15.8495	P	P	P	gi|226472759|emb|FN315334.1| Schistosoma japonicum isolate Anhui full length mRNA clone SJFCA3650.008|FSA001-P00026-A08, complete sequence	emb|FN315334.1
CUST_13009_PI428956223	0.0206959	1.11649	15.5233	15.5422	15.6295	P	P	P	15.4165	15.4372	15.3656	P	P	P	gi|226472775|emb|FN315342.1| Schistosoma japonicum isolate Anhui full length mRNA clone SJFCA3657.005|FSA001-P00026-I10, complete sequence	emb|FN315342.1
CUST_1301_PI428956223	0.0397577	1.14421	11.9899	12.1288	11.9728	P	P	P	11.8709	11.7849	11.8563	P	P	P	gi|28317783|gb|AY223308.1| Schistosoma japonicum clone ZZD609 mRNA sequence	gb|AY223308.1
CUST_13087_PI428956223	0.0348878	0.931792	18.9019	18.8264	18.8283	P	P	P	18.9149	18.9784	18.9696	P	P	P	gi|226472933|emb|FN315421.1| Schistosoma japonicum isolate Anhui full length mRNA clone SJFCA3685.011|FSA001-P00015-J11, complete sequence	emb|FN315421.1
CUST_13107_PI428956223	0.0461491	1.10147	16.1552	16.2787	16.2406	P	P	P	16.1441	16.0776	16.0352	P	P	P	gi|226472973|emb|FN315441.1| Schistosoma japonicum isolate Anhui full length mRNA clone SJFCA3694.011|FSA001-P00035-B12, complete sequence	emb|FN315441.1
CUST_13152_PI428956223	0.0354252	1.08725	17.789	17.7465	17.7286	P	P	P	17.5761	17.677	17.6478	P	P	P	gi|226473067|emb|FN315488.1| Schistosoma japonicum isolate Anhui full length mRNA clone SJFCA3711.002|FSA001-P00022-N16, complete sequence	emb|FN315488.1
CUST_13156_PI428956223	0.00819424	1.10954	17.3413	17.3845	17.3058	P	P	P	17.1554	17.2235	17.2031	P	P	P	gi|226473075|emb|FN315492.1| Schistosoma japonicum isolate Anhui full length mRNA clone SJFCA3711.011|FSA001-P00015-D18, complete sequence	emb|FN315492.1
CUST_13158_PI428956223	0.0403905	0.0342957	4.3667	3.235	4.58385	A	A	A	9.47316	6.32724	9.61527	P	P	P	gi|226473079|emb|FN315494.1| Schistosoma japonicum isolate Anhui full length mRNA clone SJFCA3713.001|FSA001-P00016-C21, complete sequence	emb|FN315494.1
CUST_13159_PI428956223	0.0398636	0.0437293	4.83978	3.19351	5.03075	A	A	A	9.48711	6.37976	9.66302	P	P	P	gi|226473081|emb|FN315495.1| Schistosoma japonicum isolate Anhui full length mRNA clone SJFCA3713.002|FSA001-P00002-O18, complete sequence	emb|FN315495.1
CUST_13160_PI428956223	0.0420957	0.0290689	4.33249	3.08449	4.41112	A	A	A	9.62586	6.27663	9.72991	P	P	P	gi|226473083|emb|FN315496.1| Schistosoma japonicum isolate Anhui full length mRNA clone SJFCA3713.003|FSA001-P00009-D07, complete sequence	emb|FN315496.1
CUST_13161_PI428956223	0.0391103	0.0364599	4.66477	3.23496	4.85937	A	A	A	9.67951	6.44297	9.71951	P	P	P	gi|226473087|emb|FN315498.1| Schistosoma japonicum isolate Anhui full length mRNA clone SJFCA3713.005|FSA001-P00015-F14, complete sequence	emb|FN315498.1
CUST_13164_PI428956223	0.0371139	0.0381361	4.5048	3.16535	4.99732	A	A	A	9.64435	6.41498	9.61194	P	P	P	gi|226473099|emb|FN315504.1| Schistosoma japonicum isolate Anhui full length mRNA clone SJFCA3713.011|FSA001-P00010-I08, complete sequence	emb|FN315504.1
CUST_13165_PI428956223	0.0450712	0.0301488	4.28095	3.31583	4.23047	A	A	A	9.52499	6.27764	9.61361	P	P	P	gi|226473101|emb|FN315505.1| Schistosoma japonicum isolate Anhui full length mRNA clone SJFCA3713.012|FSA001-P00030-E07, complete sequence	emb|FN315505.1
CUST_13168_PI428956223	0.0226284	0.0323772	4.04212	2.97547	4.0636	A	A	A	9.55794	6.58871	8.70801	P	P	P	gi|226473107|emb|FN315508.1| Schistosoma japonicum isolate Anhui full length mRNA clone SJFCA3714.003|FSA001-P00034-L04, complete sequence	emb|FN315508.1
CUST_13170_PI428956223	0.0391968	0.0444771	3.82814	3.40033	3.82785	A	A	A	8.596	6.04746	8.72421	P	P	P	gi|226473111|emb|FN315510.1| Schistosoma japonicum isolate Anhui full length mRNA clone SJFCA3714.005|FSA001-P00012-B19, complete sequence	emb|FN315510.1
CUST_13175_PI428956223	0.0233877	0.044729	3.5089	3.45452	4.28983	A	A	A	8.70039	6.38612	8.77237	P	P	P	gi|226473121|emb|FN315515.1| Schistosoma japonicum isolate Anhui full length mRNA clone SJFCA3714.010|FSA001-P00027-P19, complete sequence	emb|FN315515.1
CUST_13177_PI428956223	0.0167356	0.0412475	3.84418	3.06178	3.88909	A	A	A	8.64348	6.51488	8.70902	P	P	P	gi|226473125|emb|FN315517.1| Schistosoma japonicum isolate Anhui full length mRNA clone SJFCA3714.012|FSA001-P00007-M08, complete sequence	emb|FN315517.1
CUST_13182_PI428956223	0.0483439	1.04772	14.7845	14.7329	14.7779	P	P	P	14.6914	14.7031	14.6997	P	P	P	gi|226473135|emb|FN315522.1| Schistosoma japonicum isolate Anhui full length mRNA clone SJFCA3715.011|FSA001-P00032-D10, complete sequence	emb|FN315522.1
CUST_13191_PI428956223	0.0180525	0.887001	16.1511	16.0383	16.078	P	P	P	16.2109	16.3143	16.2615	P	P	P	gi|226473153|emb|FN315531.1| Schistosoma japonicum isolate Anhui full length mRNA clone SJFCA3720.004|FSA001-P00023-I05, complete sequence	emb|FN315531.1
CUST_13193_PI428956223	0.027194	0.892061	16.1982	16.078	16.1133	P	P	P	16.2656	16.3246	16.2958	P	P	P	gi|226473157|emb|FN315533.1| Schistosoma japonicum isolate Anhui full length mRNA clone SJFCA3720.008|FSA001-P00033-L09, complete sequence	emb|FN315533.1
CUST_1325_PI428956223	0.034391	1.10735	16.9903	17.0144	17.0255	P	P	P	16.8002	16.9084	16.8784	P	P	P	gi|28317809|gb|AY223332.1| Schistosoma japonicum clone ZZD740 mRNA sequence	gb|AY223332.1
CUST_13319_PI428956223	0.033585	1.27256	15.1092	14.8584	15.0978	P	P	P	14.6192	14.5908	14.8153	P	P	P	gi|226473411|emb|FN315659.1| Schistosoma japonicum isolate Anhui full length mRNA clone SJFCA3759.009|FSA001-P00026-H03, complete sequence	emb|FN315659.1
CUST_13320_PI428956223	0.0357238	1.13221	16.5237	16.6039	16.5434	P	P	P	16.2918	16.4405	16.3985	P	P	P	gi|226473413|emb|FN315660.1| Schistosoma japonicum isolate Anhui full length mRNA clone SJFCA3760.014|FSA001-P00003-D02, complete sequence	emb|FN315660.1
CUST_13346_PI428956223	0.02371	0.809388	9.8274	9.82436	9.9456	P	P	P	10.0418	10.257	10.2085	P	P	P	gi|226473467|emb|FN315687.1| Schistosoma japonicum isolate Anhui full length mRNA clone SJFCA3765.012|FSA001-P00030-D14, complete sequence	emb|FN315687.1
CUST_13411_PI428956223	0.0490978	0.85229	16.8793	16.8535	16.9863	P	P	P	17.1889	17.0073	17.2096	P	P	P	gi|226473597|emb|FN315752.1| Schistosoma japonicum isolate Anhui full length mRNA clone SJFCA3777.001|FSA001-P00015-E20, complete sequence	emb|FN315752.1
CUST_13414_PI428956223	0.0465559	0.846015	17.708	17.5661	17.6793	P	P	P	17.9288	17.7624	17.981	P	P	P	gi|226473603|emb|FN315755.1| Schistosoma japonicum isolate Anhui full length mRNA clone SJFCA3777.005|FSA001-P00016-M22, complete sequence	emb|FN315755.1
CUST_13419_PI428956223	0.019806	0.816259	17.6968	17.5327	17.7039	P	P	P	17.9627	17.8334	18.0164	P	P	P	gi|226473613|emb|FN315760.1| Schistosoma japonicum isolate Anhui full length mRNA clone SJFCA3777.010|FSA001-P00029-H09, complete sequence	emb|FN315760.1
CUST_13422_PI428956223	0.0296209	0.850102	17.7194	17.6426	17.6937	P	P	P	17.9158	17.8307	18.0076	P	P	P	gi|226473619|emb|FN315763.1| Schistosoma japonicum isolate Anhui full length mRNA clone SJFCA3777.013|FSA001-P00018-E10, complete sequence	emb|FN315763.1
CUST_13424_PI428956223	0.0183645	0.819293	17.7054	17.5739	17.6743	P	P	P	17.9821	17.8245	18.0063	P	P	P	gi|226473623|emb|FN315765.1| Schistosoma japonicum isolate Anhui full length mRNA clone SJFCA3777.015|FSA001-P00031-B21, complete sequence	emb|FN315765.1
CUST_13426_PI428956223	0.0434474	0.674342	8.72877	9.2454	9.10472	P	P	P	9.711	9.67226	9.43374	P	P	P	gi|226473627|emb|FN315767.1| Schistosoma japonicum isolate Anhui full length mRNA clone SJFCA3777.017|FSA001-P00029-D22, complete sequence	emb|FN315767.1
CUST_13456_PI428956223	0.044614	0.895813	16.7182	16.6819	16.5752	P	P	P	16.8416	16.8554	16.7563	P	P	P	gi|226473689|emb|FN315798.1| Schistosoma japonicum isolate Anhui full length mRNA clone SJFCA3785.009|FSA001-P00027-N02, complete sequence	emb|FN315798.1
CUST_13459_PI428956223	0.0119193	0.855804	14.42	14.5333	14.4126	P	P	P	14.7356	14.6512	14.6547	P	P	P	gi|226473695|emb|FN315801.1| Schistosoma japonicum isolate Anhui full length mRNA clone SJFCA3786.003|FSA001-P00006-O18, complete sequence	emb|FN315801.1
CUST_13462_PI428956223	0.0140723	0.869158	14.1895	14.3057	14.2033	P	P	P	14.3924	14.4941	14.4198	P	P	P	gi|226473701|emb|FN315804.1| Schistosoma japonicum isolate Anhui full length mRNA clone SJFCA3786.009|FSA001-P00025-F24, complete sequence	emb|FN315804.1
CUST_13466_PI428956223	0.0093229	0.861147	14.323	14.4261	14.3261	P	P	P	14.6348	14.5375	14.5503	P	P	P	gi|226473709|emb|FN315808.1| Schistosoma japonicum isolate Anhui full length mRNA clone SJFCA3786.018|FSA001-P00021-P09, complete sequence	emb|FN315808.1
CUST_13516_PI428956223	0.0103559	1.08715	16.7029	16.6806	16.7177	P	P	P	16.5981	16.5995	16.5415	P	P	P	gi|226473809|emb|FN321625.1| Schistosoma japonicum isolate Anhui full length mRNA clone SJFCE3784.002|FSE001-P00032-M16, complete sequence	emb|FN321625.1
CUST_13523_PI428956223	0.00685054	1.08945	16.6384	16.6062	16.6594	P	P	P	16.508	16.5435	16.4815	P	P	P	gi|226473825|emb|FN321633.1| Schistosoma japonicum isolate Anhui full length mRNA clone SJFCE3784.013|FSE001-P00017-D20, complete sequence	emb|FN321633.1
CUST_13527_PI428956223	0.0080489	1.10045	16.614	16.6194	16.658	P	P	P	16.502	16.5227	16.4519	P	P	P	gi|226473833|emb|FN321637.1| Schistosoma japonicum isolate Anhui full length mRNA clone SJFCE3784.017|FSE001-P00005-D10, complete sequence	emb|FN321637.1
CUST_13529_PI428956223	0.0333157	0.938052	17.014	16.9945	16.9457	P	P	P	17.1103	17.0814	17.0393	P	P	P	gi|226473837|emb|FN321639.1| Schistosoma japonicum isolate Anhui full length mRNA clone SJFCE3785.002|FSE001-P00020-O03, complete sequence	emb|FN321639.1
CUST_13531_PI428956223	0.0469738	0.897017	16.8292	16.719	16.6878	P	P	P	16.8631	16.9671	16.8778	P	P	P	gi|226473841|emb|FN321641.1| Schistosoma japonicum isolate Anhui full length mRNA clone SJFCE3785.005|FSE001-P00010-B15, complete sequence	emb|FN321641.1
CUST_13533_PI428956223	0.0437415	0.900752	16.6021	16.5611	16.4874	P	P	P	16.6819	16.7754	16.6449	P	P	P	gi|226473845|emb|FN321643.1| Schistosoma japonicum isolate Anhui full length mRNA clone SJFCE3785.007|FSE001-P00003-F13, complete sequence	emb|FN321643.1
CUST_13535_PI428956223	0.0406124	0.905102	16.7217	16.6136	16.6131	P	P	P	16.8257	16.7812	16.7754	P	P	P	gi|226473849|emb|FN321645.1| Schistosoma japonicum isolate Anhui full length mRNA clone SJFCE3785.010|FSE001-P00010-N06, complete sequence	emb|FN321645.1
CUST_13543_PI428956223	0.00130443	0.841342	14.3986	14.3743	14.3449	P	P	P	14.6051	14.6657	14.5942	P	P	P	gi|226473865|emb|FN321653.1| Schistosoma japonicum isolate Anhui full length mRNA clone SJFCE3786.004|FSE001-P00006-D10, complete sequence	emb|FN321653.1
CUST_13545_PI428956223	0.0081261	0.845362	14.349	14.4709	14.4082	P	P	P	14.6683	14.675	14.6137	P	P	P	gi|226473869|emb|FN321655.1| Schistosoma japonicum isolate Anhui full length mRNA clone SJFCE3786.007|FSE001-P00026-C13, complete sequence	emb|FN321655.1
CUST_13548_PI428956223	0.00114679	0.878751	13.7644	13.7819	13.7378	P	P	P	13.9788	13.942	13.9224	P	P	P	gi|226473875|emb|FN321658.1| Schistosoma japonicum isolate Anhui full length mRNA clone SJFCE3786.015|FSE001-P00026-H22, complete sequence	emb|FN321658.1
CUST_13549_PI428956223	0.0162393	0.882053	13.7073	13.7901	13.6881	P	P	P	13.8935	13.8992	13.9375	P	P	P	gi|226473877|emb|FN321659.1| Schistosoma japonicum isolate Anhui full length mRNA clone SJFCE3786.016|FSE001-P00031-L11, complete sequence	emb|FN321659.1
CUST_13574_PI428956223	0.0414278	0.917951	17.1206	17.108	17.0338	P	P	P	17.2164	17.2026	17.2155	P	P	P	gi|226473933|emb|FN321687.1| Schistosoma japonicum isolate Anhui full length mRNA clone SJFCE3789.002|FSE001-P00011-O18, complete sequence	emb|FN321687.1
CUST_13575_PI428956223	0.00686159	0.920136	17.1905	17.1647	17.2207	P	P	P	17.3247	17.2957	17.3162	P	P	P	gi|226473935|emb|FN321688.1| Schistosoma japonicum isolate Anhui full length mRNA clone SJFCE3789.003|FSE001-P00009-B07, complete sequence	emb|FN321688.1
CUST_13583_PI428956223	0.0346592	0.922237	17.1727	17.1164	17.1092	P	P	P	17.1982	17.2519	17.2977	P	P	P	gi|226473953|emb|FN321697.1| Schistosoma japonicum isolate Anhui full length mRNA clone SJFCE3789.013|FSE001-P00010-C04, complete sequence	emb|FN321697.1
CUST_13697_PI428956223	0.0298486	1.04984	17.8602	17.9123	17.8834	P	P	P	17.7981	17.845	17.8023	P	P	P	gi|226474191|emb|FN315850.1| Schistosoma japonicum isolate Anhui full length mRNA clone SJFCA3796.018|FSA001-P00029-H16, complete sequence	emb|FN315850.1
CUST_13698_PI428956223	0.0101132	1.16421	15.1486	15.2372	15.1379	P	P	P	14.9039	15.0231	14.938	P	P	P	gi|226474193|emb|FN315851.1| Schistosoma japonicum isolate Anhui full length mRNA clone SJFCA3798.003|FSA001-P00027-J17, complete sequence	emb|FN315851.1
CUST_13702_PI428956223	0.018882	1.17673	15.2455	15.2903	15.2086	P	P	P	14.9498	15.1002	14.9869	P	P	P	gi|226474201|emb|FN315855.1| Schistosoma japonicum isolate Anhui full length mRNA clone SJFCA3798.011|FSA001-P00011-M23, complete sequence	emb|FN315855.1
CUST_13703_PI428956223	0.0198719	1.18718	15.2146	15.3687	15.2932	P	P	P	15.037	15.0796	15.0208	P	P	P	gi|226474203|emb|FN315856.1| Schistosoma japonicum isolate Anhui full length mRNA clone SJFCA3798.016|FSA001-P00024-A20, complete sequence	emb|FN315856.1
CUST_13724_PI428956223	0.0187329	1.12278	17.2937	17.2467	17.3025	P	P	P	17.0728	17.0902	17.1772	P	P	P	gi|226474245|emb|FN315877.1| Schistosoma japonicum isolate Anhui full length mRNA clone SJFCA3802.004|FSA001-P00027-O01, complete sequence	emb|FN315877.1
CUST_13742_PI428956223	0.0427633	1.1448	16.3856	16.3953	16.5277	P	P	P	16.2158	16.3342	16.1729	P	P	P	gi|226474281|emb|FN315895.1| Schistosoma japonicum isolate Anhui full length mRNA clone SJFCA3805.013|FSA001-P00014-H11, complete sequence	emb|FN315895.1
CUST_13743_PI428956223	0.0218429	1.1555	15.4396	15.3966	15.52	P	P	P	15.1857	15.3278	15.2159	P	P	P	gi|226474283|emb|FN315896.1| Schistosoma japonicum isolate Anhui full length mRNA clone SJFCA3805.018|FSA001-P00005-M20, complete sequence	emb|FN315896.1
CUST_13754_PI428956223	0.039989	0.85195	17.3546	17.33	17.3112	P	P	P	17.5172	17.5032	17.6637	P	P	P	gi|226474305|emb|FN315907.1| Schistosoma japonicum isolate Anhui full length mRNA clone SJFCA3807.011|FSA001-P00019-E15, complete sequence	emb|FN315907.1
CUST_13765_PI428956223	0.047202	1.03716	14.9309	14.9755	14.9529	P	P	P	14.9018	14.9229	14.8766	P	P	P	gi|226474329|emb|FN315919.1| Schistosoma japonicum isolate Anhui full length mRNA clone SJFCA3808.015|FSA001-P00027-D09, complete sequence	emb|FN315919.1
CUST_1378_PI428956223	0.0418682	0.854725	12.9741	12.8952	12.797	P	P	P	13.0957	13.1258	13.1294	P	P	P	gi|28317870|gb|AY223393.1| Schistosoma japonicum clone ZZZ295 mRNA sequence	gb|AY223393.1
CUST_13810_PI428956223	0.0208504	0.956158	17.2786	17.2915	17.2934	P	P	P	17.3365	17.3757	17.3451	P	P	P	gi|226474429|emb|FN315969.1| Schistosoma japonicum isolate Anhui full length mRNA clone SJFCA3820.006|FSA001-P00012-E13, complete sequence	emb|FN315969.1
CUST_13813_PI428956223	0.00825721	0.925531	17.1722	17.2187	17.1956	P	P	P	17.2897	17.3417	17.2897	P	P	P	gi|226474435|emb|FN315972.1| Schistosoma japonicum isolate Anhui full length mRNA clone SJFCA3820.009|FSA001-P00032-J04, complete sequence	emb|FN315972.1
CUST_13854_PI428956223	0.0383179	1.18977	16.2328	16.3614	16.4388	P	P	P	16.1009	16.0495	16.1367	P	P	P	gi|226474517|emb|FN316014.1| Schistosoma japonicum isolate Anhui full length mRNA clone SJFCA3827.003|FSA001-P00021-C20, complete sequence	emb|FN316014.1
CUST_13855_PI428956223	0.0440582	1.20347	16.3075	16.3638	16.398	P	P	P	15.9547	16.1223	16.1825	P	P	P	gi|226474519|emb|FN316015.1| Schistosoma japonicum isolate Anhui full length mRNA clone SJFCA3827.004|FSA001-P00022-D13, complete sequence	emb|FN316015.1
CUST_13865_PI428956223	0.00689149	0.0876122	3.07606	3.06901	3.08411	A	A	A	6.35911	6.13697	7.09138	P	P	P	gi|226474539|emb|FN316025.1| Schistosoma japonicum isolate Anhui full length mRNA clone SJFCA3829.010|FSA001-P00033-J04, complete sequence	emb|FN316025.1
CUST_13872_PI428956223	0.0377681	0.0458716	4.23706	3.1738	4.65933	A	A	A	9.17839	6.1216	8.99344	P	P	P	gi|226474555|emb|FN316033.1| Schistosoma japonicum isolate Anhui full length mRNA clone SJFCA3831.001|FSA_057_34_B05, complete sequence	emb|FN316033.1
CUST_13873_PI428956223	0.0220777	0.0370814	3.74882	3.12814	4.51688	A	A	A	9.1978	6.50505	9.07049	P	P	P	gi|226474557|emb|FN316034.1| Schistosoma japonicum isolate Anhui full length mRNA clone SJFCA3831.002|FSA001-P00028-F07, complete sequence	emb|FN316034.1
CUST_13878_PI428956223	0.0257234	1.15449	15.2102	15.3116	15.256	P	P	P	15.0181	15.1423	14.9929	P	P	P	gi|226474567|emb|FN321806.1| Schistosoma japonicum isolate Anhui full length mRNA clone SJFCE3798.007|FSE001-P00028-K04, complete sequence	emb|FN321806.1
CUST_13880_PI428956223	0.0451239	1.11819	16.6094	16.618	16.4836	P	P	P	16.4565	16.4038	16.3698	P	P	P	gi|226474571|emb|FN321808.1| Schistosoma japonicum isolate Anhui full length mRNA clone SJFCE3798.010|FSE001-P00013-N09, complete sequence	emb|FN321808.1
CUST_13884_PI428956223	0.032079	1.12683	15.2275	15.2972	15.2275	P	P	P	15.0438	15.1594	15.0298	P	P	P	gi|226474579|emb|FN321812.1| Schistosoma japonicum isolate Anhui full length mRNA clone SJFCE3798.015|FSE001-P00013-B24, complete sequence	emb|FN321812.1
CUST_13924_PI428956223	0.0229037	1.1225	17.1175	17.0108	17.0206	P	P	P	16.8544	16.8494	16.9453	P	P	P	gi|226474671|emb|FN321858.1| Schistosoma japonicum isolate Anhui full length mRNA clone SJFCE3802.016|FSE001-P00003-H09, complete sequence	emb|FN321858.1
CUST_13947_PI428956223	0.0248414	1.15088	16.4618	16.4752	16.5579	P	P	P	16.2794	16.3789	16.2261	P	P	P	gi|226474719|emb|FN321892.1| Schistosoma japonicum isolate Anhui full length mRNA clone SJFCE3805.009|FSE001-P00026-B12, complete sequence	emb|FN321892.1
CUST_13952_PI428956223	0.0279058	1.14067	16.4512	16.4598	16.5499	P	P	P	16.2983	16.3709	16.2201	P	P	P	gi|226474731|emb|FN321898.1| Schistosoma japonicum isolate Anhui full length mRNA clone SJFCE3805.016|FSE001-P00010-A05, complete sequence	emb|FN321898.1
CUST_13953_PI428956223	0.0236238	1.14767	16.4736	16.4466	16.5574	P	P	P	16.2863	16.3707	16.2229	P	P	P	gi|226474733|emb|FN321899.1| Schistosoma japonicum isolate Anhui full length mRNA clone SJFCE3805.017|FSE001-P00014-G11, complete sequence	emb|FN321899.1
CUST_13973_PI428956223	0.037173	1.13416	16.5394	16.454	16.5632	P	P	P	16.3034	16.4274	16.2787	P	P	P	gi|226474777|emb|FN321888.1| Schistosoma japonicum isolate Anhui full length mRNA clone SJFCE3805.005|FSE001-P00032-K17, complete sequence	emb|FN321888.1
CUST_13974_PI428956223	0.0343785	1.16591	16.3807	16.421	16.5546	P	P	P	16.2349	16.3075	16.1511	P	P	P	gi|226474779|emb|FN321887.1| Schistosoma japonicum isolate Anhui full length mRNA clone SJFCE3805.004|FSE001-P00026-I02, complete sequence	emb|FN321887.1
CUST_14009_PI428956223	0.00246786	0.904221	16.152	16.153	16.1122	P	P	P	16.2727	16.2841	16.2965	P	P	P	gi|226474863|emb|FN321955.1| Schistosoma japonicum isolate Anhui full length mRNA clone SJFCE3811.001|FSE001-P00030-A16, complete sequence	emb|FN321955.1
CUST_14032_PI428956223	0.0206332	1.03589	17.0929	17.1285	17.1068	P	P	P	17.0555	17.0747	17.0456	P	P	P	gi|226474909|emb|FN321978.1| Schistosoma japonicum isolate Anhui full length mRNA clone SJFCE3812.009|FSE001-P00016-H14, complete sequence	emb|FN321978.1
CUST_14033_PI428956223	0.0269729	1.07592	17.0217	17.055	17.0632	P	P	P	16.8974	16.9775	16.9475	P	P	P	gi|226474911|emb|FN321979.1| Schistosoma japonicum isolate Anhui full length mRNA clone SJFCE3812.010|FSE001-P00028-P12, complete sequence	emb|FN321979.1
CUST_14039_PI428956223	0.0128937	0.922401	16.0298	15.9876	16.024	P	P	P	16.1676	16.0971	16.1258	P	P	P	gi|226474923|emb|FN321985.1| Schistosoma japonicum isolate Anhui full length mRNA clone SJFCE3812.020|FSE001-P00032-C20, complete sequence	emb|FN321985.1
CUST_14054_PI428956223	0.0282557	0.0415242	4.58003	2.99128	5.5226	A	A	P	9.58152	6.76065	9.96571	P	P	P	gi|226474955|emb|FN316035.1| Schistosoma japonicum isolate Anhui full length mRNA clone SJFCA3831.003|FSA001-P00015-M01, complete sequence	emb|FN316035.1
CUST_14058_PI428956223	0.0435301	0.0281408	3.18173	3.15377	3.6856	A	A	A	9.05591	5.89696	8.97763	P	P	P	gi|226474963|emb|FN316039.1| Schistosoma japonicum isolate Anhui full length mRNA clone SJFCA3831.007|FSA001-P00034-B23, complete sequence	emb|FN316039.1
CUST_14059_PI428956223	0.036566	0.0250404	2.95722	2.95734	4.05491	A	A	A	9.04394	5.98261	9.43674	P	P	P	gi|226474965|emb|FN316040.1| Schistosoma japonicum isolate Anhui full length mRNA clone SJFCA3831.008|FSA001-P00015-K21, complete sequence	emb|FN316040.1
CUST_14061_PI428956223	0.0475801	0.0358827	3.08881	3.06646	3.10329	A	A	A	8.74921	5.50031	7.8734	P	P	P	gi|226474969|emb|FN316042.1| Schistosoma japonicum isolate Anhui full length mRNA clone SJFCA3831.010|FSA001-P00016-G12, complete sequence	emb|FN316042.1
CUST_14062_PI428956223	0.0323406	0.0577549	4.30058	3.27007	4.99502	A	A	A	8.99644	6.21232	8.89333	P	P	P	gi|226474971|emb|FN316043.1| Schistosoma japonicum isolate Anhui full length mRNA clone SJFCA3831.011|FSA001-P00029-D17, complete sequence	emb|FN316043.1
CUST_14063_PI428956223	0.0207972	0.0967602	3.26827	4.58385	5.47956	A	A	P	8.49173	7.83319	7.7848	P	P	P	gi|226474973|emb|FN316044.1| Schistosoma japonicum isolate Anhui full length mRNA clone SJFCA3831.012|FSA001-P00032-E07, complete sequence	emb|FN316044.1
CUST_14065_PI428956223	0.0259598	0.0349325	3.62431	3.08294	5.27078	A	A	A	9.74828	6.56133	9.54354	P	P	P	gi|226474977|emb|FN316046.1| Schistosoma japonicum isolate Anhui full length mRNA clone SJFCA3831.014|FSA001-P00005-N18, complete sequence	emb|FN316046.1
CUST_14067_PI428956223	0.0349909	0.0333628	4.303	2.91682	5.09646	A	A	A	9.65295	6.42904	9.89522	P	P	P	gi|226474981|emb|FN316048.1| Schistosoma japonicum isolate Anhui full length mRNA clone SJFCA3831.016|FSA001-P00031-N19, complete sequence	emb|FN316048.1
CUST_14068_PI428956223	0.0304889	0.0270051	4.05603	2.98709	4.49408	A	A	A	9.93719	6.54555	9.3885	P	P	P	gi|226474983|emb|FN316049.1| Schistosoma japonicum isolate Anhui full length mRNA clone SJFCA3831.017|FSA001-P00033-G01, complete sequence	emb|FN316049.1
CUST_14069_PI428956223	0.0218801	0.0419711	4.28052	3.00302	4.73597	A	A	A	9.06431	6.54525	9.36683	P	P	P	gi|226474985|emb|FN316050.1| Schistosoma japonicum isolate Anhui full length mRNA clone SJFCA3831.018|FSA001-P00034-B14, complete sequence	emb|FN316050.1
CUST_14072_PI428956223	0.0313045	0.0270036	3.19612	3.01748	4.25236	A	A	A	9.46998	6.21741	9.13304	P	P	P	gi|226474991|emb|FN316053.1| Schistosoma japonicum isolate Anhui full length mRNA clone SJFCA3831.021|FSA001-P00008-M02, complete sequence	emb|FN316053.1
CUST_14073_PI428956223	0.0420951	0.0387823	3.00984	3.01734	4.02213	A	A	A	8.95408	5.59417	8.18552	P	P	P	gi|226474993|emb|FN316054.1| Schistosoma japonicum isolate Anhui full length mRNA clone SJFCA3831.022|FSA001-P00019-O21, complete sequence	emb|FN316054.1
CUST_14074_PI428956223	0.0477308	0.0676101	6.17663	3.05476	5.07396	P	A	A	9.78778	6.61573	9.46964	P	P	P	gi|226474995|emb|FN316055.1| Schistosoma japonicum isolate Anhui full length mRNA clone SJFCA3831.023|FSA001-P00026-F18, complete sequence	emb|FN316055.1
CUST_1411_PI428956223	0.0196517	1.06416	15.5998	15.552	15.5841	P	P	P	15.5187	15.492	15.4558	P	P	P	gi|28317905|gb|AY223428.1| Schistosoma japonicum clone ZZZ394 mRNA sequence	gb|AY223428.1
CUST_14119_PI428956223	0.0167186	0.913441	15.5373	15.4628	15.4603	P	P	P	15.6457	15.5824	15.6248	P	P	P	gi|226475085|emb|FN316100.1| Schistosoma japonicum isolate Anhui full length mRNA clone SJFCA3843.001|FSA001-P00007-B08, complete sequence	emb|FN316100.1
CUST_14138_PI428956223	0.0263873	1.02239	16.584	16.6021	16.593	P	P	P	16.556	16.5519	16.5752	P	P	P	gi|226475123|emb|FN316119.1| Schistosoma japonicum isolate Anhui full length mRNA clone SJFCA3846.010|FSA001-P00004-A06, complete sequence	emb|FN316119.1
CUST_14158_PI428956223	0.0319197	1.07586	17.223	17.2164	17.2942	P	P	P	17.1661	17.1007	17.1509	P	P	P	gi|226475165|emb|FN316146.1| Schistosoma japonicum isolate Anhui full length mRNA clone SJFCA3850.023|FSA001-P00002-I02, complete sequence	emb|FN316146.1
CUST_14193_PI428956223	0.00631145	1.08581	15.767	15.8059	15.7523	P	P	P	15.6243	15.6734	15.6713	P	P	P	gi|226475235|emb|FN316175.1| Schistosoma japonicum isolate Anhui full length mRNA clone SJFCA3858.002|FSA001-P00004-B09, complete sequence	emb|FN316175.1
CUST_14197_PI428956223	0.0360062	1.05942	15.6627	15.6713	15.6532	P	P	P	15.5572	15.6151	15.5643	P	P	P	gi|226475247|emb|FN316181.1| Schistosoma japonicum isolate Anhui full length mRNA clone SJFCA3858.008|FSA001-P00032-M07, complete sequence	emb|FN316181.1
CUST_14232_PI428956223	0.0158348	0.95919	16.4953	16.4743	16.505	P	P	P	16.567	16.5584	16.5295	P	P	P	gi|226475319|emb|FN316217.1| Schistosoma japonicum isolate Anhui full length mRNA clone SJFCA3863.004|FSA001-P00005-C20, complete sequence	emb|FN316217.1
CUST_1428_PI428956223	0.0109992	1.26167	13.5127	13.6102	13.6926	P	P	P	13.3235	13.2453	13.2449	P	P	P	gi|28317929|gb|AY223452.1| Schistosoma japonicum clone ZZZ469 mRNA sequence	gb|AY223452.1
CUST_14303_PI428956223	0.0130654	1.08129	17.6358	17.5789	17.5725	P	P	P	17.5116	17.4726	17.4653	P	P	P	gi|226475473|emb|FN322066.1| Schistosoma japonicum isolate Anhui full length mRNA clone SJFCE3818.015|FSE001-P00007-O15, complete sequence	emb|FN322066.1
CUST_14307_PI428956223	0.0496138	1.05991	17.2319	17.2977	17.3017	P	P	P	17.2315	17.1807	17.1675	P	P	P	gi|226475481|emb|FN322070.1| Schistosoma japonicum isolate Anhui full length mRNA clone SJFCE3818.020|FSE001-P00013-D20, complete sequence	emb|FN322070.1
CUST_1431_PI428962772	0.0432699	1.51293	6.58473	6.64752	7.07984	P	P	P	6.1939	6.3331	6.02896	P	P	P	gi|56049462|gb|CV740919.1| SJAL_030_05.T7 SJL Schistosoma japonicum cDNA, mRNA sequence	56049462|gb_CV740919.1
CUST_14310_PI428956223	0.0104501	1.08153	16.7243	16.7503	16.7334	P	P	P	16.5896	16.6419	16.6369	P	P	P	gi|226475487|emb|FN322073.1| Schistosoma japonicum isolate Anhui full length mRNA clone SJFCE3819.001|FSE001-P00034-B10, complete sequence	emb|FN322073.1
CUST_1434_PI428956223	0.0178484	1.15625	15.0113	14.8895	14.8875	P	P	P	14.7477	14.7465	14.6678	P	P	P	gi|28317938|gb|AY223461.1| Schistosoma japonicum clone ZZZ55 mRNA sequence	gb|AY223461.1
CUST_14365_PI428956223	0.0221526	0.952786	16.3209	16.3038	16.3348	P	P	P	16.3648	16.4154	16.3885	P	P	P	gi|226475605|emb|FN322128.1| Schistosoma japonicum isolate Anhui full length mRNA clone SJFCE3823.005|FSE001-P00003-J13, complete sequence	emb|FN322128.1
CUST_14420_PI428956223	0.0348142	1.1601	16.1839	16.2749	16.3227	P	P	P	15.9453	16.068	16.1232	P	P	P	gi|226475729|emb|FN322190.1| Schistosoma japonicum isolate Anhui full length mRNA clone SJFCE3827.007|FSE001-P00003-B01, complete sequence	emb|FN322190.1
CUST_14422_PI428956223	0.0345912	1.16041	16.1249	16.2238	16.2914	P	P	P	15.903	16.0389	16.0543	P	P	P	gi|226475737|emb|FN322194.1| Schistosoma japonicum isolate Anhui full length mRNA clone SJFCE3827.011|FSE001-P00032-P17, complete sequence	emb|FN322194.1
CUST_14423_PI428956223	0.0165753	1.15369	16.2608	16.3261	16.3865	P	P	P	16.1815	16.0527	16.1204	P	P	P	gi|226475739|emb|FN322195.1| Schistosoma japonicum isolate Anhui full length mRNA clone SJFCE3827.012|FSE001-P00009-E21, complete sequence	emb|FN322195.1
CUST_14425_PI428956223	0.0138318	1.21993	16.2228	16.2808	16.3626	P	P	P	15.9146	15.9939	16.095	P	P	P	gi|226475745|emb|FN322198.1| Schistosoma japonicum isolate Anhui full length mRNA clone SJFCE3827.015|FSE001-P00032-A06, complete sequence	emb|FN322198.1
CUST_14443_PI428956223	0.0405945	0.921083	15.2536	15.3221	15.2161	P	P	P	15.4009	15.4083	15.3395	P	P	P	gi|226475781|emb|FN316250.1| Schistosoma japonicum isolate Anhui full length mRNA clone SJFCA3866.024|FSA001-P00024-D22, complete sequence	emb|FN316250.1
CUST_14444_PI428956223	0.00585392	0.9038	15.656	15.6457	15.6145	P	P	P	15.7449	15.8048	15.8038	P	P	P	gi|226475783|emb|FN316251.1| Schistosoma japonicum isolate Anhui full length mRNA clone SJFCA3866.027|FSA001-P00014-O07, complete sequence	emb|FN316251.1
CUST_14466_PI428956223	0.00603451	1.24844	16.6662	16.5323	16.5359	P	P	P	16.1991	16.3361	16.2394	P	P	P	gi|226475829|emb|FN316274.1| Schistosoma japonicum isolate Anhui full length mRNA clone SJFCA3869.001|FSA001-P00018-G18, complete sequence	emb|FN316274.1
CUST_14467_PI428956223	0.00654832	1.12792	16.2177	16.2983	16.2436	P	P	P	16.1111	16.0941	16.0336	P	P	P	gi|226475831|emb|FN316275.1| Schistosoma japonicum isolate Anhui full length mRNA clone SJFCA3869.004|FSA001-P00011-F24, complete sequence	emb|FN316275.1
CUST_14468_PI428956223	0.0195191	1.12847	16.1725	16.2727	16.2394	P	P	P	16.0537	16.0712	16.0383	P	P	P	gi|226475833|emb|FN316276.1| Schistosoma japonicum isolate Anhui full length mRNA clone SJFCA3869.008|FSA001-P00008-M10, complete sequence	emb|FN316276.1
CUST_14469_PI428956223	0.00702699	1.10948	16.2234	16.2702	16.2493	P	P	P	16.106	16.1299	16.0566	P	P	P	gi|226475835|emb|FN316277.1| Schistosoma japonicum isolate Anhui full length mRNA clone SJFCA3869.009|FSA001-P00033-C04, complete sequence	emb|FN316277.1
CUST_1447_PI428956223	0.00578925	1.18939	17.0297	16.911	16.9715	P	P	P	16.7427	16.7446	16.6756	P	P	P	gi|28317951|gb|AY223474.1| Schistosoma japonicum clone ZZZ92 mRNA sequence	gb|AY223474.1
CUST_1450_PI428956223	0.0264399	1.07337	16.6917	16.6243	16.6702	P	P	P	16.5584	16.5497	16.5725	P	P	P	gi|28317569|gb|AY223094.1| Schistosoma japonicum clone ZZD1343 mRNA sequence	gb|AY223094.1
CUST_14502_PI428956223	0.0482448	0.945311	16.9306	16.9715	16.9813	P	P	P	17.0505	16.9996	17.0762	P	P	P	gi|226475903|emb|FN316311.1| Schistosoma japonicum isolate Anhui full length mRNA clone SJFCA3872.022|FSA001-P00015-C09, complete sequence	emb|FN316311.1
CUST_14545_PI428956223	0.0249623	0.873732	16.2808	16.1982	16.3138	P	P	P	16.4634	16.3833	16.5292	P	P	P	gi|226475991|emb|FN316355.1| Schistosoma japonicum isolate Anhui full length mRNA clone SJFCA3877.019|FSA001-P00011-E06, complete sequence	emb|FN316355.1
CUST_14551_PI428956223	0.0490525	0.892232	16.7893	16.6488	16.7863	P	P	P	16.9511	16.8565	16.9132	P	P	P	gi|226476003|emb|FN316361.1| Schistosoma japonicum isolate Anhui full length mRNA clone SJFCA3877.028|FSA001-P00024-L17, complete sequence	emb|FN316361.1
CUST_14583_PI428956223	0.0414517	0.947579	16.6215	16.5546	16.5678	P	P	P	16.6525	16.6384	16.6866	P	P	P	gi|226476069|emb|FN316394.1| Schistosoma japonicum isolate Anhui full length mRNA clone SJFCA3883.023|FSA001-P00003-C13, complete sequence	emb|FN316394.1
CUST_14586_PI428956223	0.00752164	0.886591	16.6311	16.6936	16.7193	P	P	P	16.836	16.8973	16.8322	P	P	P	gi|226476075|emb|FN316397.1| Schistosoma japonicum isolate Anhui full length mRNA clone SJFCA3884.003|FSA001-P00014-N15, complete sequence	emb|FN316397.1
CUST_14600_PI428956223	0.0016504	0.86769	18.3594	18.2905	18.3342	P	P	P	18.5201	18.5142	18.5644	P	P	P	gi|226476103|emb|FN316411.1| Schistosoma japonicum isolate Anhui full length mRNA clone SJFCA3887.003|FSA001-P00034-H21, complete sequence	emb|FN316411.1
CUST_14604_PI428956223	0.0420825	0.881003	18.2857	18.3038	18.1538	P	P	P	18.4751	18.4206	18.3994	P	P	P	gi|226476111|emb|FN316415.1| Schistosoma japonicum isolate Anhui full length mRNA clone SJFCA3887.007|FSA001-P00018-H01, complete sequence	emb|FN316415.1
CUST_14620_PI428956223	0.00560225	1.21243	16.2349	16.331	16.3628	P	P	P	15.984	16.024	16.0881	P	P	P	gi|226476143|emb|FN322199.1| Schistosoma japonicum isolate Anhui full length mRNA clone SJFCE3827.016|FSE001-P00021-O13, complete sequence	emb|FN322199.1
CUST_14621_PI428956223	0.0114751	1.18401	16.2186	16.2553	16.3566	P	P	P	15.9997	16.0148	16.0871	P	P	P	gi|226476145|emb|FN322200.1| Schistosoma japonicum isolate Anhui full length mRNA clone SJFCE3827.017|FSE001-P00023-P22, complete sequence	emb|FN322200.1
CUST_14623_PI428956223	0.0275709	1.20242	16.2493	16.2858	16.3603	P	P	P	15.9156	16.0615	16.1154	P	P	P	gi|226476149|emb|FN322202.1| Schistosoma japonicum isolate Anhui full length mRNA clone SJFCE3827.019|FSE001-P00025-C02, complete sequence	emb|FN322202.1
CUST_14624_PI428956223	0.0100402	1.21135	16.1966	16.3024	16.3414	P	P	P	15.9305	16.0054	16.0749	P	P	P	gi|226476153|emb|FN322204.1| Schistosoma japonicum isolate Anhui full length mRNA clone SJFCE3827.021|FSE001-P00014-G23, complete sequence	emb|FN322204.1
CUST_14628_PI428956223	0.0329866	1.07239	17.3033	17.3459	17.3245	P	P	P	17.2679	17.2164	17.186	P	P	P	gi|226476163|emb|FN322209.1| Schistosoma japonicum isolate Anhui full length mRNA clone SJFCE3828.003|FSE001-P00032-P04, complete sequence	emb|FN322209.1
CUST_1467_PI428956223	0.044832	0.746698	12.6305	12.409	12.6402	P	P	P	13.0159	12.7641	13.1494	P	P	P	gi|28317592|gb|AY223117.1| Schistosoma japonicum clone ZZD1402 mRNA sequence	gb|AY223117.1
CUST_1472_PI428962772	0.00312196	0.732586	12.2954	12.4508	12.3659	P	P	P	12.7843	12.8153	12.8624	P	P	P	gi|56049723|gb|CV741180.1| SJAL_031_59.T3 SJL Schistosoma japonicum cDNA, mRNA sequence	56049723|gb_CV741180.1
CUST_14748_PI428956223	0.0276082	1.12941	14.5859	14.6652	14.6488	P	P	P	14.4502	14.5293	14.3915	P	P	P	gi|226476421|emb|FN322338.1| Schistosoma japonicum isolate Anhui full length mRNA clone SJFCE3836.019|FSE001-P00015-K17, complete sequence	emb|FN322338.1
CUST_14794_PI428956223	0.0196119	0.954788	15.2153	15.2123	15.2028	P	P	P	15.2947	15.2802	15.2556	P	P	P	gi|226476527|emb|FN322391.1| Schistosoma japonicum isolate Anhui full length mRNA clone SJFCE3839.014|FSE001-P00004-J10, complete sequence	emb|FN322391.1
CUST_1481_PI428962778	0.0340481	1.30722	5.69615	5.89516	5.57267	P	P	P	5.39642	5.41213	5.20537	P	A	P	gi|28320383|gb|BU713014.1| SJAABJE06 Adult SjC 7/94 Schistosoma japonicum cDNA, mRNA sequence	28320383|gb_BU713014.1
CUST_14813_PI428956223	0.0266395	1.3558	11.1698	11.4467	11.4774	P	P	P	10.7798	10.9958	11.009	P	P	P	gi|226476567|emb|FN316445.1| Schistosoma japonicum isolate Anhui full length mRNA clone SJFCA3888.009|FSA001-P00017-M20, complete sequence	emb|FN316445.1
CUST_14848_PI428956223	0.0171001	1.1968	17.497	17.4669	17.5038	P	P	P	17.2937	17.2379	17.1554	P	P	P	gi|226476641|emb|FN316482.1| Schistosoma japonicum isolate Anhui full length mRNA clone SJFCA3892.002|FSA001-P00004-E10, complete sequence	emb|FN316482.1
CUST_14849_PI428956223	0.00250211	1.23072	17.0922	17.0002	17.0349	P	P	P	16.7952	16.7511	16.6816	P	P	P	gi|226476643|emb|FN316483.1| Schistosoma japonicum isolate Anhui full length mRNA clone SJFCA3892.007|FSA001-P00004-K23, complete sequence	emb|FN316483.1
CUST_14851_PI428956223	0.00555389	1.23912	17.085	16.9916	17.0846	P	P	P	16.8157	16.7478	16.668	P	P	P	gi|226476647|emb|FN316485.1| Schistosoma japonicum isolate Anhui full length mRNA clone SJFCA3892.010|FSA001-P00003-B17, complete sequence	emb|FN316485.1
CUST_14853_PI428956223	0.0121874	1.20755	17.1639	17.0499	17.1816	P	P	P	16.9486	16.8372	16.7924	P	P	P	gi|226476651|emb|FN316487.1| Schistosoma japonicum isolate Anhui full length mRNA clone SJFCA3892.012|FSA001-P00004-J10, complete sequence	emb|FN316487.1
CUST_14877_PI428956223	0.0111701	0.944968	17.0678	17.0409	17.0889	P	P	P	17.1672	17.1333	17.1423	P	P	P	gi|226476699|emb|FN316511.1| Schistosoma japonicum isolate Anhui full length mRNA clone SJFCA3896.030|FSA001-P00016-F02, complete sequence	emb|FN316511.1
CUST_14894_PI428956223	0.0484254	0.129288	5.5597	5.57775	7.33429	P	P	P	9.98067	7.45114	9.63854	P	P	P	gi|226476737|emb|FN316530.1| Schistosoma japonicum isolate Anhui full length mRNA clone SJFCA3900.001|FSA001-P00003-M17, complete sequence	emb|FN316530.1
CUST_14898_PI428956223	0.0430344	0.117648	5.86365	5.44592	7.21835	P	P	P	10.0846	7.56563	9.74138	P	P	P	gi|226476749|emb|FN316536.1| Schistosoma japonicum isolate Anhui full length mRNA clone SJFCA3900.007|FSA001-P00019-M12, complete sequence	emb|FN316536.1
CUST_14899_PI428956223	0.0238651	0.125426	5.60804	5.53172	7.64663	P	P	P	10.0695	8.76284	9.72527	P	P	P	gi|226476751|emb|FN316537.1| Schistosoma japonicum isolate Anhui full length mRNA clone SJFCA3900.008|FSA001-P00030-K01, complete sequence	emb|FN316537.1
CUST_14918_PI428956223	0.0464526	0.114588	5.77782	5.24626	7.11343	A	A	P	9.95226	7.39641	9.74703	P	P	P	gi|226476789|emb|FN316556.1| Schistosoma japonicum isolate Anhui full length mRNA clone SJFCA3900.027|FSA001-P00025-A03, complete sequence	emb|FN316556.1
CUST_14935_PI428956223	0.044389	0.839909	17.2052	17.1782	17.1371	P	P	P	17.3875	17.339	17.542	P	P	P	gi|226476825|emb|FN316598.1| Schistosoma japonicum isolate Anhui full length mRNA clone SJFCA3901.028|FSA001-P00006-O24, complete sequence	emb|FN316598.1
CUST_14939_PI428956223	0.0383171	0.806502	16.8307	17.0379	17.0383	P	P	P	17.2609	17.1597	17.4154	P	P	P	gi|226476833|emb|FN316602.1| Schistosoma japonicum isolate Anhui full length mRNA clone SJFCA3901.032|FSA001-P00025-I15, complete sequence	emb|FN316602.1
CUST_14943_PI428956223	0.0447871	0.772851	16.7338	16.9481	16.9254	P	P	P	17.3654	17.0409	17.3055	P	P	P	gi|226476841|emb|FN316606.1| Schistosoma japonicum isolate Anhui full length mRNA clone SJFCA3901.036|FSA001-P00018-E07, complete sequence	emb|FN316606.1
CUST_14949_PI428956223	0.0416276	0.858339	16.421	16.4427	16.6064	P	P	P	16.7266	16.6388	16.7699	P	P	P	gi|226476853|emb|FN316612.1| Schistosoma japonicum isolate Anhui full length mRNA clone SJFCA3901.042|FSA001-P00031-K10, complete sequence	emb|FN316612.1
CUST_1496_PI428956223	0.0393938	1.049	11.3906	11.4514	11.4124	P	P	P	11.3374	11.3359	11.3743	P	P	P	gi|28317632|gb|AY223157.1| Schistosoma japonicum clone ZZD1527 mRNA sequence	gb|AY223157.1
CUST_14961_PI428956223	0.0489885	0.829358	16.8356	17.0151	17.0303	P	P	P	17.2016	17.1206	17.3657	P	P	P	gi|226476877|emb|FN316588.1| Schistosoma japonicum isolate Anhui full length mRNA clone SJFCA3901.017|FSA001-P00015-D17, complete sequence	emb|FN316588.1
CUST_14964_PI428956223	0.0154615	0.79047	16.7988	17.0156	16.9485	P	P	P	17.2595	17.1784	17.3461	P	P	P	gi|226476885|emb|FN316584.1| Schistosoma japonicum isolate Anhui full length mRNA clone SJFCA3901.013|FSA001-P00035-B16, complete sequence	emb|FN316584.1
CUST_15027_PI428956223	0.0137977	0.856553	17.4599	17.4503	17.362	P	P	P	17.6951	17.6793	17.5666	P	P	P	gi|226477021|emb|FN322440.1| Schistosoma japonicum isolate Anhui full length mRNA clone SJFCE3842.012|FSE001-P00024-E04, complete sequence	emb|FN322440.1
CUST_15096_PI428956223	0.021122	1.06761	16.3812	16.3852	16.35	P	P	P	16.2832	16.2417	16.3079	P	P	P	gi|226477177|emb|FN322518.1| Schistosoma japonicum isolate Anhui full length mRNA clone SJFCE3846.014|FSE001-P00018-L14, complete sequence	emb|FN322518.1
CUST_1510_PI428962772	0.0333656	2.56544	8.51908	8.96531	7.93414	P	P	P	6.93206	7.19109	7.3657	P	P	P	gi|56050010|gb|CV741467.1| SJAL_033_33.T7 SJL Schistosoma japonicum cDNA, mRNA sequence	56050010|gb_CV741467.1
CUST_15207_PI428956223	0.0358384	0.919438	17.5789	17.6051	17.6755	P	P	P	17.7054	17.7265	17.7915	P	P	P	gi|226477425|emb|FN316676.1| Schistosoma japonicum isolate Anhui full length mRNA clone SJFCA3908.011|FSA001-P00010-G05, complete sequence	emb|FN316676.1
CUST_15215_PI428956223	0.0490617	0.912526	17.6529	17.6968	17.7221	P	P	P	17.7827	17.7881	17.8952	P	P	P	gi|226477441|emb|FN316684.1| Schistosoma japonicum isolate Anhui full length mRNA clone SJFCA3908.042|FSA001-P00026-H11, complete sequence	emb|FN316684.1
CUST_15247_PI428956223	0.00919296	0.768091	16.6211	16.8157	16.6598	P	P	P	17.0031	17.053	17.1838	P	P	P	gi|226477505|emb|FN316716.1| Schistosoma japonicum isolate Anhui full length mRNA clone SJFCA3911.014|FSA001-P00008-G05, complete sequence	emb|FN316716.1
CUST_15251_PI428956223	0.0127708	0.782978	16.6619	16.7348	16.6633	P	P	P	16.9578	17.0126	17.1433	P	P	P	gi|226477513|emb|FN316720.1| Schistosoma japonicum isolate Anhui full length mRNA clone SJFCA3911.018|FSA001-P00027-D05, complete sequence	emb|FN316720.1
CUST_15269_PI428956223	0.0107935	0.711128	16.7083	16.824	16.712	P	P	P	17.0956	17.2614	17.354	P	P	P	gi|226477557|emb|FN316766.1| Schistosoma japonicum isolate Anhui full length mRNA clone SJFCA3911.066|FSA001-P00016-B15, complete sequence	emb|FN316766.1
CUST_15273_PI428956223	0.0407114	1.10177	16.9027	16.8935	16.8598	P	P	P	16.7029	16.719	16.8125	P	P	P	gi|226477565|emb|FN316770.1| Schistosoma japonicum isolate Anhui full length mRNA clone SJFCA3912.011|FSA001-P00019-E02, complete sequence	emb|FN316770.1
CUST_15283_PI428956223	0.0244904	1.07789	17.2235	17.2926	17.2931	P	P	P	17.1444	17.2007	17.1398	P	P	P	gi|226477585|emb|FN316780.1| Schistosoma japonicum isolate Anhui full length mRNA clone SJFCA3912.063|FSA001-P00008-G04, complete sequence	emb|FN316780.1
CUST_15298_PI428956223	0.0490301	0.0346059	6.27088	3.1801	7.05502	P	A	P	11.8174	7.83728	11.2867	P	P	P	gi|226477615|emb|FN316795.1| Schistosoma japonicum isolate Anhui full length mRNA clone SJFCA3913.018|FSA_061_32_H04, complete sequence	emb|FN316795.1
CUST_15333_PI428956223	0.0401025	0.0377634	6.62587	3.05254	7.43445	P	A	P	12.0045	9.23844	11.4002	P	M	P	gi|226477687|emb|FN316807.1| Schistosoma japonicum isolate Anhui full length mRNA clone SJFCA3913.031|FSA001-P00011-F05, complete sequence	emb|FN316807.1
CUST_1534_PI428956223	0.0333392	1.0543	16.5341	16.4896	16.5017	P	P	P	16.421	16.4683	16.4069	P	P	P	gi|28317679|gb|AY223204.1| Schistosoma japonicum clone ZZD233 mRNA sequence	gb|AY223204.1
CUST_15474_PI428956223	0.0362384	0.0352378	5.30537	3.63147	5.65506	A	A	P	10.6586	7.12291	10.1649	P	P	P	gi|226477969|emb|FN316947.1| Schistosoma japonicum isolate Anhui full length mRNA clone SJFCA4017|FSA001-P00003-M20, complete sequence	emb|FN316947.1
CUST_15479_PI428956223	0.0426799	1.05054	14.6073	14.5891	14.5747	P	P	P	14.5512	14.5194	14.4867	P	P	P	gi|226477979|emb|FN316952.1| Schistosoma japonicum isolate Anhui full length mRNA clone SJFCA4025|FSA001-P00004-I03, complete sequence	emb|FN316952.1
CUST_15490_PI428956223	0.0409349	0.0416408	5.31424	4.166	5.70749	P	A	P	10.4294	7.15109	10.1297	P	P	P	gi|226478001|emb|FN316963.1| Schistosoma japonicum isolate Anhui full length mRNA clone SJFCA4041|FSA001-P00005-D23, complete sequence	emb|FN316963.1
CUST_15502_PI428956223	0.0362939	0.0592266	5.42131	3.95178	5.90895	A	A	P	9.75387	7.00356	9.97671	P	P	P	gi|226478025|emb|FN316975.1| Schistosoma japonicum isolate Anhui full length mRNA clone SJFCA4062|FSA001-P00006-G13, complete sequence	emb|FN316975.1
CUST_15505_PI428956223	0.0348633	0.040879	5.37147	3.62896	6.01541	A	A	P	10.5098	7.20138	10.336	P	P	P	gi|226478033|emb|FN316979.1| Schistosoma japonicum isolate Anhui full length mRNA clone SJFCA4068|FSA001-P00006-L10, complete sequence	emb|FN316979.1
CUST_15520_PI428956223	0.0326105	0.0423077	5.55723	3.49768	5.88921	P	A	P	10.4407	7.22607	10.2776	P	P	P	gi|226478063|emb|FN316994.1| Schistosoma japonicum isolate Anhui full length mRNA clone SJFCA4089|FSA001-P00009-J13, complete sequence	emb|FN316994.1
CUST_15531_PI428956223	0.0422398	0.0408113	5.37316	4.32508	5.6665	P	A	P	10.4583	7.23013	10.2218	P	P	P	gi|226478085|emb|FN317005.1| Schistosoma japonicum isolate Anhui full length mRNA clone SJFCA4110|FSA001-P00011-J24, complete sequence	emb|FN317005.1
CUST_15535_PI428956223	0.037893	0.046828	5.41524	3.81325	6.18979	P	A	P	10.5445	7.18661	10.1435	P	P	P	gi|226478093|emb|FN317009.1| Schistosoma japonicum isolate Anhui full length mRNA clone SJFCA4117|FSA001-P00012-L08, complete sequence	emb|FN317009.1
CUST_15548_PI428956223	0.0291096	0.0378047	5.46641	3.31109	5.85026	P	A	P	10.6644	7.3256	10.198	P	P	P	gi|226478119|emb|FN317022.1| Schistosoma japonicum isolate Anhui full length mRNA clone SJFCA4141|FSA001-P00016-J14, complete sequence	emb|FN317022.1
CUST_1560_PI428962772	0.0355225	0.836934	12.8974	12.6777	12.7858	P	P	P	13	12.9907	13.1438	P	P	P	gi|56050284|gb|CV741741.1| SJAL_034_95.T3 SJL Schistosoma japonicum cDNA, mRNA sequence	56050284|gb_CV741741.1
CUST_15611_PI428956223	0.0419301	1.69052	8.70078	9.01928	8.40623	P	P	P	8.07868	7.95483	7.87834	P	P	P	gi|226478259|emb|FN322671.1| Schistosoma japonicum isolate Anhui full length mRNA clone SJFCE3853.023|FSE001-P00026-C02, complete sequence	emb|FN322671.1
CUST_1564_PI428956223	0.0360562	0.941133	13.448	13.3947	13.4003	P	P	P	13.536	13.4618	13.5074	P	P	P	gi|28317715|gb|AY223240.1| Schistosoma japonicum clone ZZD385 mRNA sequence	gb|AY223240.1
CUST_15641_PI428956223	0.00862826	1.34027	7.9659	7.74818	7.91741	P	P	P	7.47568	7.52478	7.36797	P	P	P	gi|226478321|emb|FN322669.1| Schistosoma japonicum isolate Anhui full length mRNA clone SJFCE3853.021|FSE001-P00002-D23, complete sequence	emb|FN322669.1
CUST_15714_PI428956223	0.0325726	1.07343	18.7429	18.768	18.7488	P	P	P	18.6261	18.6312	18.6948	P	P	P	gi|226478475|emb|FN322772.1| Schistosoma japonicum isolate Anhui full length mRNA clone SJFCE3858.014|FSE001-P00017-L04, complete sequence	emb|FN322772.1
CUST_15715_PI428956223	0.0478637	1.03693	15.6794	15.701	15.6803	P	P	P	15.6072	15.6554	15.6409	P	P	P	gi|226478477|emb|FN322773.1| Schistosoma japonicum isolate Anhui full length mRNA clone SJFCE3858.016|FSE001-P00035-C24, complete sequence	emb|FN322773.1
CUST_15720_PI428956223	0.000419325	1.07431	15.7231	15.7473	15.7327	P	P	P	15.6283	15.642	15.6226	P	P	P	gi|226478489|emb|FN322779.1| Schistosoma japonicum isolate Anhui full length mRNA clone SJFCE3858.024|FSE001-P00029-H17, complete sequence	emb|FN322779.1
CUST_15770_PI428956223	0.0305773	0.888209	14.7023	14.6859	14.5841	P	P	P	14.8071	14.8249	14.8557	P	P	P	gi|226478591|emb|FN317060.1| Schistosoma japonicum isolate Anhui full length mRNA clone SJFCA4194|FSA001-P00020-P02, complete sequence	emb|FN317060.1
CUST_15773_PI428956223	0.035367	0.036548	5.263	3.72667	5.7977	P	A	P	10.6773	7.18921	10.1692	P	P	P	gi|226478597|emb|FN317063.1| Schistosoma japonicum isolate Anhui full length mRNA clone SJFCA4197|FSA001-P00021-F12, complete sequence	emb|FN317063.1
CUST_15776_PI428956223	0.0303778	0.0374187	5.237	3.56455	5.91717	P	A	P	10.5547	7.27789	10.3216	P	P	P	gi|226478603|emb|FN317066.1| Schistosoma japonicum isolate Anhui full length mRNA clone SJFCA4203|FSA001-P00021-K15, complete sequence	emb|FN317066.1
CUST_15779_PI428956223	0.0342428	0.0417302	5.45744	3.57496	5.94349	P	A	P	10.5041	7.19423	10.2461	P	P	P	gi|226478609|emb|FN317069.1| Schistosoma japonicum isolate Anhui full length mRNA clone SJFCA4206|FSA001-P00021-M14, complete sequence	emb|FN317069.1
CUST_15780_PI428956223	0.0294186	0.0401442	5.45104	3.56603	5.6398	P	A	P	10.3848	7.2237	10.1552	P	P	P	gi|226478611|emb|FN317070.1| Schistosoma japonicum isolate Anhui full length mRNA clone SJFCA4207|FSA001-P00021-N23, complete sequence	emb|FN317070.1
CUST_15781_PI428956223	0.0391525	0.0446066	5.43955	4.37445	5.8618	P	A	P	10.4288	7.31324	10.2338	P	P	P	gi|226478613|emb|FN317071.1| Schistosoma japonicum isolate Anhui full length mRNA clone SJFCA4209|FSA001-P00022-H11, complete sequence	emb|FN317071.1
CUST_15791_PI428956223	0.0314276	0.0370494	5.45473	3.071	5.73223	P	A	P	10.5434	7.17269	10.2392	P	P	P	gi|226478633|emb|FN317081.1| Schistosoma japonicum isolate Anhui full length mRNA clone SJFCA4224|FSA001-P00023-N18, complete sequence	emb|FN317081.1
CUST_15822_PI428956223	0.00947408	1.16905	14.3226	14.2642	14.329	P	P	P	14.0095	14.1207	14.1079	P	P	P	gi|226478695|emb|FN317112.1| Schistosoma japonicum isolate Anhui full length mRNA clone SJFCA4273|FSA001-P00031-O08, complete sequence	emb|FN317112.1
CUST_15825_PI428956223	0.0143546	0.145662	9.70819	8.84496	7.9456	P	P	P	12.3503	11.7907	10.8355	P	P	P	gi|226478701|emb|FN317115.1| Schistosoma japonicum isolate Anhui full length mRNA clone SJFCA4281|FSA001-P00032-P12, complete sequence	emb|FN317115.1
CUST_1589_PI428962772	0.00478642	1.38991	11.0046	11.1391	10.9614	P	P	P	10.489	10.684	10.5048	P	P	P	gi|56050436|gb|CV741893.1| SJAL_035_83.T7 SJL Schistosoma japonicum cDNA, mRNA sequence	56050436|gb_CV741893.1
CUST_15948_PI428956223	0.0423974	1.13906	11.3551	11.3741	11.4047	P	P	P	11.2501	11.2161	11.1004	P	P	P	gi|226478947|emb|FN317238.1| Schistosoma japonicum isolate Anhui full length mRNA clone SJFCE0847|FSE_099_09_A02, complete sequence	emb|FN317238.1
CUST_15950_PI428956223	0.022523	0.640926	12.085	12.1919	12.3612	P	P	P	13.1041	12.6577	12.7774	P	P	P	gi|226478951|emb|FN317240.1| Schistosoma japonicum isolate Anhui full length mRNA clone SJFCE0851|FSE_100_40_H05, complete sequence	emb|FN317240.1
CUST_16010_PI428956223	0.028201	0.833259	11.7223	11.6699	11.8724	P	P	P	12.1066	11.9728	11.9785	P	P	P	gi|226479071|emb|FN317300.1| Schistosoma japonicum isolate Anhui full length mRNA clone SJFCE0961|FSE_145_61_E08, complete sequence	emb|FN317300.1
CUST_16031_PI428956223	0.0174298	1.15146	11.1237	11.1462	11.1694	P	P	P	10.8751	10.9901	10.9615	P	P	P	gi|226479113|emb|FN317321.1| Schistosoma japonicum isolate Anhui full length mRNA clone SJFCE1007|FSE_160_76_D10, complete sequence	emb|FN317321.1
CUST_16097_PI428956223	0.0479158	0.836372	12.2516	12.1318	12.3822	P	P	P	12.5249	12.4335	12.5872	P	P	P	gi|226479245|emb|FN317387.1| Schistosoma japonicum isolate Anhui full length mRNA clone SJFCE1141|FSE_213_44_D06, complete sequence	emb|FN317387.1
CUST_161_PI428956223	0.0246741	1.68848	5.86255	6.33167	6.3548	P	P	P	5.67717	5.4182	5.19787	P	P	P	gi|56753510|gb|AY813227.1| Schistosoma japonicum clone SJCHGC02897 unknown mRNA	gb|AY813227.1
CUST_16128_PI428956223	0.034044	1.11357	13.9095	13.7859	13.8477	P	P	P	13.6896	13.6686	13.7216	P	P	P	gi|226479307|emb|FN317418.1| Schistosoma japonicum isolate Anhui full length mRNA clone SJFCE1194|FSE_236_49_A07, complete sequence	emb|FN317418.1
CUST_16133_PI428956223	0.0413535	1.05149	16.5497	16.5123	16.5762	P	P	P	16.4714	16.4593	16.4907	P	P	P	gi|226479317|emb|FN322798.1| Schistosoma japonicum isolate Anhui full length mRNA clone SJFCE3860.001|FSE001-P00029-G01, complete sequence	emb|FN322798.1
CUST_16153_PI428956223	0.0234211	0.975823	17.4768	17.4643	17.4818	P	P	P	17.4946	17.5145	17.5195	P	P	P	gi|226479357|emb|FN322818.1| Schistosoma japonicum isolate Anhui full length mRNA clone SJFCE3861.002|FSE001-P00003-O23, complete sequence	emb|FN322818.1
CUST_16157_PI428956223	0.00610109	0.927352	17.3665	17.3836	17.3888	P	P	P	17.5154	17.477	17.4726	P	P	P	gi|226479365|emb|FN322822.1| Schistosoma japonicum isolate Anhui full length mRNA clone SJFCE3861.008|FSE001-P00005-H13, complete sequence	emb|FN322822.1
CUST_16159_PI428956223	0.00916863	0.909485	17.4409	17.4301	17.4391	P	P	P	17.5501	17.5687	17.6015	P	P	P	gi|226479369|emb|FN322824.1| Schistosoma japonicum isolate Anhui full length mRNA clone SJFCE3861.010|FSE001-P00023-G01, complete sequence	emb|FN322824.1
CUST_1616_PI428962772	0.0451925	1.96853	6.3548	7.23621	6.68237	P	P	P	5.92601	6.05724	5.42457	P	P	P	gi|56050602|gb|CV742059.1| SJAL_037_15.T7 SJL Schistosoma japonicum cDNA, mRNA sequence	56050602|gb_CV742059.1
CUST_16163_PI428956223	0.0120594	0.938572	17.4738	17.4215	17.4373	P	P	P	17.5195	17.5634	17.5242	P	P	P	gi|226479383|emb|FN322831.1| Schistosoma japonicum isolate Anhui full length mRNA clone SJFCE3861.018|FSE001-P00025-E21, complete sequence	emb|FN322831.1
CUST_16167_PI428956223	0.0301529	0.941617	17.3602	17.362	17.4076	P	P	P	17.4643	17.4643	17.4622	P	P	P	gi|226479391|emb|FN322835.1| Schistosoma japonicum isolate Anhui full length mRNA clone SJFCE3861.023|FSE001-P00034-D05, complete sequence	emb|FN322835.1
CUST_16169_PI428956223	0.046337	0.938759	17.4279	17.41	17.4532	P	P	P	17.5687	17.4868	17.5082	P	P	P	gi|226479395|emb|FN322837.1| Schistosoma japonicum isolate Anhui full length mRNA clone SJFCE3861.026|FSE001-P00007-P09, complete sequence	emb|FN322837.1
CUST_16234_PI428956223	0.0239717	1.04289	16.9193	16.9356	16.9642	P	P	P	16.8956	16.862	16.88	P	P	P	gi|226479531|emb|FN322905.1| Schistosoma japonicum isolate Anhui full length mRNA clone SJFCE3865.016|FSE001-P00030-F08, complete sequence	emb|FN322905.1
CUST_16249_PI428956223	0.00506563	0.884615	15.1983	15.2469	15.1693	P	P	P	15.3561	15.3873	15.4025	P	P	P	gi|226479569|emb|FN322924.1| Schistosoma japonicum isolate Anhui full length mRNA clone SJFCE3866.012|FSE001-P00024-I09, complete sequence	emb|FN322924.1
CUST_16252_PI428956223	0.0378548	0.939566	15.2627	15.2432	15.2473	P	P	P	15.3005	15.3612	15.3606	P	P	P	gi|226479575|emb|FN322927.1| Schistosoma japonicum isolate Anhui full length mRNA clone SJFCE3866.016|FSE001-P00029-I04, complete sequence	emb|FN322927.1
CUST_16254_PI428956223	0.0436052	0.900659	15.3116	15.2445	15.1957	P	P	P	15.3238	15.4436	15.4365	P	P	P	gi|226479579|emb|FN322929.1| Schistosoma japonicum isolate Anhui full length mRNA clone SJFCE3866.020|FSE001-P00009-D14, complete sequence	emb|FN322929.1
CUST_16296_PI428956223	0.00186808	1.13669	16.1991	16.2563	16.208	P	P	P	16.0701	16.0302	16.0086	P	P	P	gi|226479667|emb|FN322973.1| Schistosoma japonicum isolate Anhui full length mRNA clone SJFCE3869.002|FSE001-P00032-M04, complete sequence	emb|FN322973.1
CUST_1630_PI428956223	0.0460401	1.34607	12.0352	12.1855	12.4187	P	P	P	11.88	11.7053	11.7887	P	P	P	gi|46849984|gb|AY594217.1| Schistosoma japonicum egg protein (P311) mRNA, complete cds	gb|AY594217.1
CUST_16300_PI428956223	0.0406111	1.10556	16.2649	16.3609	16.3274	P	P	P	16.1511	16.2458	16.1208	P	P	P	gi|226479675|emb|FN322977.1| Schistosoma japonicum isolate Anhui full length mRNA clone SJFCE3869.007|FSE001-P00021-K14, complete sequence	emb|FN322977.1
CUST_16301_PI428956223	0.0126198	1.10336	16.2841	16.3707	16.3319	P	P	P	16.2145	16.1955	16.1515	P	P	P	gi|226479679|emb|FN322979.1| Schistosoma japonicum isolate Anhui full length mRNA clone SJFCE3869.011|FSE001-P00007-E21, complete sequence	emb|FN322979.1
CUST_16302_PI428956223	0.0286995	1.13286	16.2466	16.2949	16.2228	P	P	P	16.0207	16.1537	16.0475	P	P	P	gi|226479681|emb|FN322980.1| Schistosoma japonicum isolate Anhui full length mRNA clone SJFCE3869.015|FSE001-P00002-C03, complete sequence	emb|FN322980.1
CUST_16303_PI428956223	0.0252128	1.08265	16.3609	16.4033	16.391	P	P	P	16.2582	16.3173	16.2352	P	P	P	gi|226479689|emb|FN322984.1| Schistosoma japonicum isolate Anhui full length mRNA clone SJFCE3869.019|FSE001-P00026-E21, complete sequence	emb|FN322984.1
CUST_16304_PI428956223	0.0317275	1.09907	16.2212	16.3232	16.2888	P	P	P	16.1238	16.1991	16.1015	P	P	P	gi|226479691|emb|FN322985.1| Schistosoma japonicum isolate Anhui full length mRNA clone SJFCE3869.020|FSE001-P00021-O18, complete sequence	emb|FN322985.1
CUST_16306_PI428956223	0.0277342	1.17598	16.6548	16.5039	16.4879	P	P	P	16.3133	16.3824	16.2523	P	P	P	gi|226479695|emb|FN322987.1| Schistosoma japonicum isolate Anhui full length mRNA clone SJFCE3869.022|FSE001-P00012-O06, complete sequence	emb|FN322987.1
CUST_16308_PI428956223	0.0117977	1.12468	16.3351	16.4327	16.3963	P	P	P	16.2395	16.2321	16.185	P	P	P	gi|226479699|emb|FN322989.1| Schistosoma japonicum isolate Anhui full length mRNA clone SJFCE3869.025|FSE001-P00018-N17, complete sequence	emb|FN322989.1
CUST_16309_PI428956223	0.0350566	1.12422	16.3079	16.4399	16.3578	P	P	P	16.2234	16.206	16.1721	P	P	P	gi|226479701|emb|FN322990.1| Schistosoma japonicum isolate Anhui full length mRNA clone SJFCE3869.026|FSE001-P00033-D17, complete sequence	emb|FN322990.1
CUST_1633_PI428962778	0.00586521	0.118727	4.11452	5.13652	4.17973	A	A	A	6.84384	8.29782	7.36852	M	P	P	gi|28320732|gb|BU713373.1| SJAABPB09 Adult SjC 7/94 Schistosoma japonicum cDNA, mRNA sequence	28320732|gb_BU713373.1
CUST_16351_PI428956223	0.0489582	0.81624	10.6934	10.6032	10.5695	P	P	P	10.8049	11.0659	10.8639	P	P	P	gi|226479785|emb|FN317458.1| Schistosoma japonicum isolate Anhui full length mRNA clone SJFCE1269|FSE001-P00002-J20, complete sequence	emb|FN317458.1
CUST_16362_PI428956223	0.0331389	1.23396	12.1109	11.9029	12.0484	P	P	P	11.6788	11.616	11.8547	P	P	P	gi|226479807|emb|FN317469.1| Schistosoma japonicum isolate Anhui full length mRNA clone SJFCE1286|FSE001-P00003-A15, complete sequence	emb|FN317469.1
CUST_16402_PI428956223	0.00837625	1.17121	14.6991	14.6503	14.7	P	P	P	14.4017	14.5134	14.4487	P	P	P	gi|226479887|emb|FN317509.1| Schistosoma japonicum isolate Anhui full length mRNA clone SJFCE1352|FSE001-P00004-P11, complete sequence	emb|FN317509.1
CUST_16407_PI428956223	0.00463174	1.84379	5.88921	5.96671	6.07347	P	P	P	4.89632	5.11994	5.24923	A	A	P	gi|226479897|emb|FN317514.1| Schistosoma japonicum isolate Anhui full length mRNA clone SJFCE1363|FSE001-P00005-E21, complete sequence	emb|FN317514.1
CUST_16416_PI428956223	0.0090316	1.33934	13.6381	13.6994	13.8596	P	P	P	13.2755	13.4244	13.2349	P	P	P	gi|226479915|emb|FN317523.1| Schistosoma japonicum isolate Anhui full length mRNA clone SJFCE1377|FSE001-P00005-O15, complete sequence	emb|FN317523.1
CUST_16421_PI428956223	0.0118454	1.35639	9.07558	9.33709	9.22797	P	P	P	8.68572	8.87288	8.76852	P	P	P	gi|226479925|emb|FN317528.1| Schistosoma japonicum isolate Anhui full length mRNA clone SJFCE1383|FSE001-P00006-E14, complete sequence	emb|FN317528.1
CUST_16441_PI428956223	0.0316487	1.71463	12.2494	12.2747	12.7573	P	P	P	11.3664	11.9668	11.6094	P	P	P	gi|226479965|emb|FN317548.1| Schistosoma japonicum isolate Anhui full length mRNA clone SJFCE1417|FSE001-P00007-P16, complete sequence	emb|FN317548.1
CUST_16461_PI428956223	0.00493452	0.809283	10.6203	10.624	10.5458	P	P	P	10.9802	10.8577	10.8662	P	P	P	gi|226480005|emb|FN317568.1| Schistosoma japonicum isolate Anhui full length mRNA clone SJFCE1460|FSE001-P00010-C03, complete sequence	emb|FN317568.1
CUST_16491_PI428956223	0.0274303	1.10696	11.4436	11.371	11.3364	P	P	P	11.2077	11.2503	11.2549	P	P	P	gi|226480065|emb|FN317598.1| Schistosoma japonicum isolate Anhui full length mRNA clone SJFCE1516|FSE001-P00012-L16, complete sequence	emb|FN317598.1
CUST_16524_PI428956223	0.0317594	1.07065	16.5244	16.5947	16.5502	P	P	P	16.5014	16.4448	16.4274	P	P	P	gi|226480133|emb|FN323007.1| Schistosoma japonicum isolate Anhui full length mRNA clone SJFCE3871.008|FSE001-P00010-L14, complete sequence	emb|FN323007.1
CUST_16540_PI428956223	0.0492102	1.08642	15.9755	16.0879	16.053	P	P	P	15.8885	15.9517	15.9191	P	P	P	gi|226480169|emb|FN323025.1| Schistosoma japonicum isolate Anhui full length mRNA clone SJFCE3871.029|FSE001-P00025-C08, complete sequence	emb|FN323025.1
CUST_16551_PI428956223	0.0472498	0.958598	16.9554	16.9212	16.9794	P	P	P	17.0024	17.0031	17.034	P	P	P	gi|226480191|emb|FN323036.1| Schistosoma japonicum isolate Anhui full length mRNA clone SJFCE3872.013|FSE001-P00026-I15, complete sequence	emb|FN323036.1
CUST_16580_PI428956223	0.0128266	0.950802	16.8374	16.7988	16.7985	P	P	P	16.9037	16.8793	16.8702	P	P	P	gi|226480255|emb|FN323068.1| Schistosoma japonicum isolate Anhui full length mRNA clone SJFCE3874.004|FSE001-P00030-E05, complete sequence	emb|FN323068.1
CUST_16688_PI428956223	0.0174429	1.14381	16.3522	16.4605	16.3833	P	P	P	16.2692	16.2037	16.1408	P	P	P	gi|226480501|emb|FN317619.1| Schistosoma japonicum isolate Anhui full length mRNA clone SJFCE1554|FSE001-P00014-C24, complete sequence	emb|FN317619.1
CUST_16725_PI428956223	0.0134535	0.831252	7.02302	6.89957	6.91349	P	P	P	7.2344	7.21525	7.18921	P	P	P	gi|226480575|emb|FN317655.1| Schistosoma japonicum isolate Anhui full length mRNA clone SJFCE1610|FSE001-P00016-D24, complete sequence	emb|FN317655.1
CUST_16744_PI428956223	0.0370095	1.16929	15.2031	15.3883	15.3183	P	P	P	15.0412	15.0722	15.1242	P	P	P	gi|226480613|emb|FN317674.1| Schistosoma japonicum isolate Anhui full length mRNA clone SJFCE1649|FSE001-P00018-C04, complete sequence	emb|FN317674.1
CUST_16774_PI428956223	0.0270923	1.22133	12.7899	12.8693	13.0005	P	P	P	12.6568	12.4826	12.656	P	P	P	gi|226480673|emb|FN317704.1| Schistosoma japonicum isolate Anhui full length mRNA clone SJFCE1709|FSE001-P00020-G12, complete sequence	emb|FN317704.1
CUST_16787_PI428956223	0.0105967	1.18326	15.483	15.5866	15.4626	P	P	P	15.1943	15.3152	15.2947	P	P	P	gi|226480699|emb|FN317717.1| Schistosoma japonicum isolate Anhui full length mRNA clone SJFCE1725|FSE001-P00021-E04, complete sequence	emb|FN317717.1
CUST_1679_PI428956223	0.0476649	1.17169	9.73474	9.58571	9.54399	P	P	P	9.43436	9.28133	9.46345	P	P	P	gi|60595344|gb|AY808356.1| Schistosoma japonicum SJCHGC09038 protein mRNA, partial cds	gb|AY808356.1
CUST_16798_PI428956223	0.0387153	0.852389	8.77279	8.59378	8.76163	P	P	P	8.8851	8.9725	8.96707	P	P	P	gi|226480721|emb|FN317728.1| Schistosoma japonicum isolate Anhui full length mRNA clone SJFCE1750|FSE001-P00022-I22, complete sequence	emb|FN317728.1
CUST_16806_PI428956223	0.0304025	0.718092	11.8975	11.988	12.1828	P	P	P	12.6711	12.2903	12.5296	P	P	P	gi|226480737|emb|FN317736.1| Schistosoma japonicum isolate Anhui full length mRNA clone SJFCE1767|FSE001-P00023-H02, complete sequence	emb|FN317736.1
CUST_16825_PI428956223	0.0363843	0.818649	11.8016	12.0292	12.0094	P	P	P	12.3164	12.2308	12.166	P	P	P	gi|226480775|emb|FN317756.1| Schistosoma japonicum isolate Anhui full length mRNA clone SJFCE1802|FSE001-P00024-I12, complete sequence	emb|FN317756.1
CUST_16844_PI428956223	0.0425607	1.47779	6.26267	5.84299	5.81488	P	P	P	5.57093	5.3702	5.32173	P	P	P	gi|226480813|emb|FN317775.1| Schistosoma japonicum isolate Anhui full length mRNA clone SJFCE1845|FSE001-P00026-L16, complete sequence	emb|FN317775.1
CUST_16905_PI428956223	0.0196081	0.961267	17.9832	17.9905	17.9658	P	P	P	18.0219	18.0594	18.0289	P	P	P	gi|226480941|emb|FN323212.1| Schistosoma japonicum isolate Anhui full length mRNA clone SJFCE3881.018|FSE001-P00026-I09, complete sequence	emb|FN323212.1
CUST_16906_PI428956223	0.00399975	1.02504	17.1846	17.1878	17.1811	P	P	P	17.1433	17.1563	17.1469	P	P	P	gi|226480943|emb|FN323213.1| Schistosoma japonicum isolate Anhui full length mRNA clone SJFCE3881.019|FSE001-P00018-G19, complete sequence	emb|FN323213.1
CUST_16909_PI428956223	0.00612354	0.960132	17.3905	17.3905	17.3939	P	P	P	17.4582	17.4525	17.4403	P	P	P	gi|226480949|emb|FN323216.1| Schistosoma japonicum isolate Anhui full length mRNA clone SJFCE3881.022|FSE001-P00015-D03, complete sequence	emb|FN323216.1
CUST_16912_PI428956223	0.029518	0.956159	15.9594	15.9547	15.9119	P	P	P	16.0253	15.9913	16.0039	P	P	P	gi|226480955|emb|FN323219.1| Schistosoma japonicum isolate Anhui full length mRNA clone SJFCE3881.025|FSE001-P00022-P20, complete sequence	emb|FN323219.1
CUST_16943_PI428956223	0.0362411	0.919346	16.6488	16.6269	16.5909	P	P	P	16.8006	16.6994	16.7293	P	P	P	gi|226481029|emb|FN323256.1| Schistosoma japonicum isolate Anhui full length mRNA clone SJFCE3883.004|FSE001-P00008-J09, complete sequence	emb|FN323256.1
CUST_16948_PI428956223	0.0268716	0.939758	16.5229	16.4867	16.5035	P	P	P	16.5575	16.5988	16.6251	P	P	P	gi|226481043|emb|FN323263.1| Schistosoma japonicum isolate Anhui full length mRNA clone SJFCE3883.011|FSE001-P00002-F01, complete sequence	emb|FN323263.1
CUST_16957_PI428956223	0.0336525	0.927054	16.7026	16.6365	16.6369	P	P	P	16.7741	16.7202	16.8092	P	P	P	gi|226481065|emb|FN323274.1| Schistosoma japonicum isolate Anhui full length mRNA clone SJFCE3883.024|FSE001-P00008-C03, complete sequence	emb|FN323274.1
CUST_16989_PI428956223	0.0115836	0.861307	16.5762	16.6856	16.6886	P	P	P	16.9027	16.8774	16.8179	P	P	P	gi|226481139|emb|FN323311.1| Schistosoma japonicum isolate Anhui full length mRNA clone SJFCE3884.031|FSE001-P00034-I18, complete sequence	emb|FN323311.1
CUST_16991_PI428956223	0.0402227	1.06301	17.3939	17.335	17.3479	P	P	P	17.2919	17.2946	17.2255	P	P	P	gi|226481143|emb|FN323313.1| Schistosoma japonicum isolate Anhui full length mRNA clone SJFCE3885.002|FSE001-P00001-K12, complete sequence	emb|FN323313.1
CUST_16993_PI428956223	0.0258569	1.11321	17.2971	17.2425	17.2771	P	P	P	17.0544	17.1663	17.1301	P	P	P	gi|226481147|emb|FN323315.1| Schistosoma japonicum isolate Anhui full length mRNA clone SJFCE3885.004|FSE001-P00018-H16, complete sequence	emb|FN323315.1
CUST_16999_PI428956223	0.0391267	1.06971	17.1684	17.1722	17.2372	P	P	P	17.0913	17.0863	17.1094	P	P	P	gi|226481161|emb|FN323322.1| Schistosoma japonicum isolate Anhui full length mRNA clone SJFCE3885.012|FSE001-P00025-B01, complete sequence	emb|FN323322.1
CUST_17014_PI428956223	0.00352044	1.08045	17.2425	17.213	17.2439	P	P	P	17.0947	17.132	17.1377	P	P	P	gi|226481193|emb|FN323338.1| Schistosoma japonicum isolate Anhui full length mRNA clone SJFCE3885.031|FSE001-P00016-G22, complete sequence	emb|FN323338.1
CUST_17036_PI428956223	0.0421816	0.945363	17.25	17.3237	17.2775	P	P	P	17.3778	17.382	17.335	P	P	P	gi|226481247|emb|FN323365.1| Schistosoma japonicum isolate Anhui full length mRNA clone SJFCE3886.027|FSE001-P00002-G06, complete sequence	emb|FN323365.1
CUST_17040_PI428956223	0.0457536	1.2895	11.2861	11.5107	11.599	P	P	P	11.039	11.1059	11.1656	P	P	P	gi|226481255|emb|FN323369.1| Schistosoma japonicum isolate Anhui full length mRNA clone SJFCE3888.006|FSE001-P00028-M06, complete sequence	emb|FN323369.1
CUST_17041_PI428956223	0.0424312	1.20722	11.3625	11.5543	11.5894	P	P	P	11.2858	11.161	11.2517	P	P	P	gi|226481257|emb|FN323370.1| Schistosoma japonicum isolate Anhui full length mRNA clone SJFCE3888.007|FSE001-P00028-G07, complete sequence	emb|FN323370.1
CUST_17084_PI428956223	0.0149197	1.12031	11.1075	11.135	11.0339	P	P	P	10.9672	10.9079	10.9107	P	P	P	gi|226481344|emb|FN317841.1| Schistosoma japonicum isolate Anhui full length mRNA clone SJFCE1952|FSE001-P00032-K14, complete sequence	emb|FN317841.1
CUST_17113_PI428956223	0.00762094	1.11829	13.1333	13.0768	13.0749	P	P	P	12.894	12.9783	12.9283	P	P	P	gi|226481402|emb|FN317870.1| Schistosoma japonicum isolate Anhui full length mRNA clone SJFCE2005|FSE001-P00035-B12, complete sequence	emb|FN317870.1
CUST_17141_PI428956223	0.0224878	1.11993	15.0266	15.0729	15.1224	P	P	P	14.846	14.9207	14.964	P	P	P	gi|226481458|emb|FN317898.1| Schistosoma japonicum isolate Anhui full length mRNA clone SJFCE2043.002|FSE_128_14_F02, complete sequence	emb|FN317898.1
CUST_17175_PI428956223	0.0154191	1.20521	15.3434	15.4029	15.4711	P	P	P	15.2222	15.0461	15.1388	P	P	P	gi|226481528|emb|FN317933.1| Schistosoma japonicum isolate Anhui full length mRNA clone SJFCE2072.001|FSE001-P00033-K19, complete sequence	emb|FN317933.1
CUST_1719_PI428956223	0.0464769	0.721319	11.2545	10.953	11.2734	P	P	P	11.8083	11.3891	11.6876	P	P	P	gi|60595426|gb|AY808396.1| Schistosoma japonicum SJCHGC00621 protein mRNA, partial cds	gb|AY808396.1
CUST_17268_PI428956223	0.0244691	0.931418	18.2313	18.2313	18.1649	P	P	P	18.3386	18.2776	18.3193	P	P	P	gi|226481718|emb|FN323401.1| Schistosoma japonicum isolate Anhui full length mRNA clone SJFCE3889.010|FSE001-P00004-M12, complete sequence	emb|FN323401.1
CUST_17271_PI428956223	0.0268216	0.948035	18.1624	18.1753	18.211	P	P	P	18.2307	18.2596	18.2891	P	P	P	gi|226481724|emb|FN323404.1| Schistosoma japonicum isolate Anhui full length mRNA clone SJFCE3889.014|FSE001-P00023-F23, complete sequence	emb|FN323404.1
CUST_17330_PI428956223	0.00873446	1.1932	17.0096	16.88	16.9792	P	P	P	16.741	16.7083	16.657	P	P	P	gi|226481854|emb|FN323469.1| Schistosoma japonicum isolate Anhui full length mRNA clone SJFCE3892.003|FSE001-P00008-K17, complete sequence	emb|FN323469.1
CUST_17331_PI428956223	0.0315245	1.24093	17.2738	17.0272	17.0913	P	P	P	16.8935	16.8482	16.7223	P	P	P	gi|226481856|emb|FN323470.1| Schistosoma japonicum isolate Anhui full length mRNA clone SJFCE3892.004|FSE001-P00009-N04, complete sequence	emb|FN323470.1
CUST_17332_PI428956223	0.00753731	1.1834	17.0559	16.9578	17.0536	P	P	P	16.8505	16.7522	16.7353	P	P	P	gi|226481858|emb|FN323471.1| Schistosoma japonicum isolate Anhui full length mRNA clone SJFCE3892.005|FSE001-P00022-L22, complete sequence	emb|FN323471.1
CUST_17333_PI428956223	0.013189	1.2365	17.0978	16.9457	17.0404	P	P	P	16.8225	16.7052	16.6353	P	P	P	gi|226481860|emb|FN323472.1| Schistosoma japonicum isolate Anhui full length mRNA clone SJFCE3892.006|FSE001-P00031-J11, complete sequence	emb|FN323472.1
CUST_17338_PI428956223	0.000992785	1.23867	17.0281	16.97	17.012	P	P	P	16.7422	16.6563	16.6845	P	P	P	gi|226481870|emb|FN323477.1| Schistosoma japonicum isolate Anhui full length mRNA clone SJFCE3892.018|FSE001-P00018-B12, complete sequence	emb|FN323477.1
CUST_17340_PI428956223	0.00207705	1.2296	17.0875	17.012	17.0325	P	P	P	16.7999	16.7436	16.693	P	P	P	gi|226481874|emb|FN323479.1| Schistosoma japonicum isolate Anhui full length mRNA clone SJFCE3892.020|FSE001-P00024-N21, complete sequence	emb|FN323479.1
CUST_17344_PI428956223	0.0245268	1.20178	17.037	16.8996	16.9724	P	P	P	16.8082	16.6949	16.6066	P	P	P	gi|226481892|emb|FN323488.1| Schistosoma japonicum isolate Anhui full length mRNA clone SJFCE3892.029|FSE001-P00015-P13, complete sequence	emb|FN323488.1
CUST_17345_PI428956223	0.00811058	1.21609	17.2584	17.1466	17.2431	P	P	P	16.9906	16.9615	16.8478	P	P	P	gi|226481894|emb|FN323489.1| Schistosoma japonicum isolate Anhui full length mRNA clone SJFCE3892.030|FSE001-P00013-G17, complete sequence	emb|FN323489.1
CUST_17427_PI428956223	0.0339632	0.957232	17.3356	17.3175	17.3689	P	P	P	17.4138	17.409	17.3888	P	P	P	gi|226482074|emb|FN323579.1| Schistosoma japonicum isolate Anhui full length mRNA clone SJFCE3896.007|FSE001-P00022-N24, complete sequence	emb|FN323579.1
CUST_17572_PI428956223	0.0445812	0.680871	11.0751	11.1279	11.5477	P	P	P	11.8171	11.6075	12.0097	P	P	P	gi|226482569|emb|FN318155.1| Schistosoma japonicum isolate Anhui full length mRNA clone SJFCE2315.001|FSE001-P00017-C03, complete sequence	emb|FN318155.1
CUST_17583_PI428956223	0.0473768	0.856268	12.2645	12.0846	12.0778	P	P	P	12.4594	12.2987	12.3434	P	P	P	gi|226482591|emb|FN318166.1| Schistosoma japonicum isolate Anhui full length mRNA clone SJFCE2325.002|FSE001-P00011-M13, complete sequence	emb|FN318166.1
CUST_17588_PI428956223	0.000118851	1.13221	13.37	13.3866	13.3977	P	P	P	13.1982	13.2021	13.2166	P	P	P	gi|226482601|emb|FN318171.1| Schistosoma japonicum isolate Anhui full length mRNA clone SJFCE2333.002|FSE001-P00018-K12, complete sequence	emb|FN318171.1
CUST_17627_PI428956223	0.0391742	1.18086	13.9192	14.1181	14.0407	P	P	P	13.8091	13.8666	13.6837	P	P	P	gi|226482681|emb|FN318211.1| Schistosoma japonicum isolate Anhui full length mRNA clone SJFCE2361.001|FSE001-P00028-K23, complete sequence	emb|FN318211.1
CUST_1767_PI428962772	0.0179604	1.13597	8.88908	8.85492	8.91066	P	P	P	8.6668	8.66604	8.76819	P	P	P	gi|56051562|gb|CV743019.1| SJAL_043_27.T3 SJL Schistosoma japonicum cDNA, mRNA sequence	56051562|gb_CV743019.1
CUST_17675_PI428956223	0.0333438	0.954706	16.6802	16.6449	16.6303	P	P	P	16.7206	16.7087	16.7272	P	P	P	gi|226482821|emb|FN323654.1| Schistosoma japonicum isolate Anhui full length mRNA clone SJFCE3899.004|FSE001-P00035-E11, complete sequence	emb|FN323654.1
CUST_17702_PI428956223	0.0232215	0.898065	16.8494	16.7802	16.8694	P	P	P	16.9569	16.9534	17.0533	P	P	P	gi|226482883|emb|FN323685.1| Schistosoma japonicum isolate Anhui full length mRNA clone SJFCE3902.018|FSE001-P00012-I13, complete sequence	emb|FN323685.1
CUST_17793_PI428956223	0.018908	0.84057	12.3236	12.2427	12.3443	P	P	P	12.6522	12.4989	12.5079	P	P	P	gi|226483300|emb|FN318222.1| Schistosoma japonicum isolate Anhui full length mRNA clone SJFCE2369.001|FSE_197_02_B01, complete sequence	emb|FN318222.1
CUST_17794_PI428956223	0.0412288	0.827162	12.3013	12.1226	12.292	P	P	P	12.5203	12.5122	12.5116	P	P	P	gi|226483302|emb|FN318223.1| Schistosoma japonicum isolate Anhui full length mRNA clone SJFCE2369.002|FSE_176_87_G11, complete sequence	emb|FN318223.1
CUST_178_PI428962778	0.00964443	0.746729	11.3653	11.1895	11.2127	P	P	P	11.6481	11.5746	11.8056	P	P	P	gi|3482855|gb|AI110406.1| JEF00001.QF3 PME-SD.96 Schistosoma japonicum cDNA 5', mRNA sequence	3482855|gb_AI110406.1
CUST_17844_PI428956223	0.00320906	1.20782	12.3933	12.4813	12.4389	P	P	P	12.1883	12.1551	12.154	P	P	P	gi|226483404|emb|FN318274.1| Schistosoma japonicum isolate Anhui full length mRNA clone SJFCE2416.002|FSE_212_35_C05, complete sequence	emb|FN318274.1
CUST_17855_PI428956223	0.032814	0.792796	5.42421	5.70434	5.57181	P	P	P	5.83059	5.89516	5.98872	P	P	P	gi|226483426|emb|FN318285.1| Schistosoma japonicum isolate Anhui full length mRNA clone SJFCE2426.001|FSE001-P00034-F23, complete sequence	emb|FN318285.1
CUST_17864_PI428956223	0.0431669	1.1475	10.7698	10.6026	10.6305	P	P	P	10.5012	10.4924	10.4181	P	P	P	gi|226483444|emb|FN318294.1| Schistosoma japonicum isolate Anhui full length mRNA clone SJFCE2434.002|FSE001-P00001-D18, complete sequence	emb|FN318294.1
CUST_17884_PI428956223	0.0126135	1.05983	12.2886	12.3226	12.3057	P	P	P	12.1922	12.2362	12.2367	P	P	P	gi|226483484|emb|FN318314.1| Schistosoma japonicum isolate Anhui full length mRNA clone SJFCE2457.002|FSE_090_69_E09, complete sequence	emb|FN318314.1
CUST_17900_PI428956223	0.00898851	1.12806	14.4187	14.3329	14.3391	P	P	P	14.2261	14.1856	14.1584	P	P	P	gi|226483516|emb|FN318330.1| Schistosoma japonicum isolate Anhui full length mRNA clone SJFCE2473.001|FSE001-P00019-G03, complete sequence	emb|FN318330.1
CUST_17913_PI428956223	0.0298311	1.12503	15.4973	15.6317	15.5813	P	P	P	15.4162	15.4302	15.3561	P	P	P	gi|226483542|emb|FN318343.1| Schistosoma japonicum isolate Anhui full length mRNA clone SJFCE2488.002|FSE_165_61_E08, complete sequence	emb|FN318343.1
CUST_17991_PI428956223	0.0235996	0.94375	17.3222	17.3017	17.3192	P	P	P	17.4154	17.4123	17.3654	P	P	P	gi|226483700|emb|FN323819.1| Schistosoma japonicum isolate Anhui full length mRNA clone SJFCE3906.024|FSE001-P00005-K23, complete sequence	emb|FN323819.1
CUST_17994_PI428956223	0.0190296	0.922711	17.3654	17.3599	17.2926	P	P	P	17.4759	17.4242	17.4666	P	P	P	gi|226483706|emb|FN323822.1| Schistosoma japonicum isolate Anhui full length mRNA clone SJFCE3906.027|FSE001-P00031-M08, complete sequence	emb|FN323822.1
CUST_1802_PI428956223	0.0289253	1.26893	12.8499	13.0349	13.1127	P	P	P	12.5304	12.7121	12.7285	P	P	P	gi|60595633|gb|AY808480.1| Schistosoma japonicum SJCHGC07926 protein mRNA, partial cds	gb|AY808480.1
CUST_18054_PI428956223	0.037799	0.919554	17.6702	17.7265	17.7624	P	P	P	17.8602	17.7837	17.8781	P	P	P	gi|226483832|emb|FN323861.1| Schistosoma japonicum isolate Anhui full length mRNA clone SJFCE3908.014|FSE001-P00017-P08, complete sequence	emb|FN323861.1
CUST_18057_PI428956223	0.0477569	0.908197	17.5356	17.6151	17.6143	P	P	P	17.7915	17.6588	17.7298	P	P	P	gi|226483840|emb|FN323865.1| Schistosoma japonicum isolate Anhui full length mRNA clone SJFCE3908.018|FSE001-P00032-D24, complete sequence	emb|FN323865.1
CUST_18060_PI428956223	0.0409311	0.940707	17.641	17.6349	17.6478	P	P	P	17.7	17.7217	17.7658	P	P	P	gi|226483848|emb|FN323869.1| Schistosoma japonicum isolate Anhui full length mRNA clone SJFCE3908.028|FSE001-P00006-M17, complete sequence	emb|FN323869.1
CUST_1812_PI428956223	0.0206253	1.3607	6.85675	7.03812	6.77799	P	P	P	6.27006	6.49636	6.56925	P	P	P	gi|60596067|gb|AY808695.1| Schistosoma japonicum SJCHGC08751 protein mRNA, partial cds	gb|AY808695.1
CUST_18188_PI428956223	0.0498428	0.891944	12.2048	12.1442	12.1148	P	P	P	12.3888	12.2316	12.3354	P	P	P	gi|226484531|emb|FN318446.1| Schistosoma japonicum isolate Anhui full length mRNA clone SJFCE2598.002|FSE001-P00030-J20, complete sequence	emb|FN318446.1
CUST_18193_PI428956223	0.0023795	0.943029	17.2404	17.2125	17.2359	P	P	P	17.3157	17.2983	17.3287	P	P	P	gi|226484543|emb|FN318452.1| Schistosoma japonicum isolate Anhui full length mRNA clone SJFCE2605.001|FSE001-P00028-O12, complete sequence	emb|FN318452.1
CUST_18198_PI428956223	0.0459241	1.21494	14.7631	14.9275	14.8021	P	P	P	14.5173	14.4309	14.6944	P	P	P	gi|226484553|emb|FN318457.1| Schistosoma japonicum isolate Anhui full length mRNA clone SJFCE2607.002|FSE001-P00021-B21, complete sequence	emb|FN318457.1
CUST_18271_PI428956223	0.0104187	1.08934	14.335	14.3771	14.4057	P	P	P	14.2794	14.2438	14.2245	P	P	P	gi|226484699|emb|FN318530.1| Schistosoma japonicum isolate Anhui full length mRNA clone SJFCE2702.001|FSE_091_03_C01, complete sequence	emb|FN318530.1
CUST_18309_PI428956223	0.0275491	0.751613	8.44031	8.42624	8.70694	P	P	P	9.00771	8.78027	9.02624	P	P	P	gi|226484775|emb|FN318568.1| Schistosoma japonicum isolate Anhui full length mRNA clone SJFCE2748.002|FSE_163_28_D04, complete sequence	emb|FN318568.1
CUST_18330_PI428956223	0.00634884	0.950084	14.9215	14.9107	14.9463	P	P	P	15.0146	14.9929	14.9926	P	P	P	gi|226484817|emb|FN318589.1| Schistosoma japonicum isolate Anhui full length mRNA clone SJFCE2764.001|FSE001-P00022-D01, complete sequence	emb|FN318589.1
CUST_18347_PI428956223	0.0079405	0.761234	11.4178	11.3885	11.425	P	P	P	11.887	11.7665	11.7552	P	P	P	gi|226484851|emb|FN318606.1| Schistosoma japonicum isolate Anhui full length mRNA clone SJFCE2776.001|FSE001-P00024-A19, complete sequence	emb|FN318606.1
CUST_18376_PI428956223	0.0397097	1.06752	16.8873	16.833	16.8352	P	P	P	16.7109	16.768	16.7933	P	P	P	gi|226484911|emb|FN324009.1| Schistosoma japonicum isolate Anhui full length mRNA clone SJFCE3912.023|FSE001-P00018-K07, complete sequence	emb|FN324009.1
CUST_18380_PI428956223	0.032258	1.08445	17.1154	17.1363	17.048	P	P	P	16.9352	16.9979	17.0159	P	P	P	gi|226484923|emb|FN324015.1| Schistosoma japonicum isolate Anhui full length mRNA clone SJFCE3912.029|FSE001-P00026-F03, complete sequence	emb|FN324015.1
CUST_18396_PI428956223	0.0289589	1.12345	17.267	17.3801	17.3768	P	P	P	17.191	17.1934	17.1379	P	P	P	gi|226484961|emb|FN324034.1| Schistosoma japonicum isolate Anhui full length mRNA clone SJFCE3912.055|FSE001-P00017-M03, complete sequence	emb|FN324034.1
CUST_1844_PI428956223	0.0479184	1.56991	9.379	9.77471	9.87222	P	P	P	8.67693	9.24946	9.13222	P	P	P	gi|60596135|gb|AY808729.1| Schistosoma japonicum SJCHGC07780 protein mRNA, partial cds	gb|AY808729.1
CUST_18558_PI428956223	0.00852921	1.18091	12.164	12.212	12.0979	P	P	P	11.9006	11.9884	11.8648	P	P	P	gi|226485480|emb|FN319432.1| Schistosoma japonicum isolate Anhui full length mRNA clone SJFCE3282.003|FSE001-P00034-O21, complete sequence	emb|FN319432.1
CUST_18568_PI428956223	0.0363863	0.912787	13.4003	13.341	13.3184	P	P	P	13.5487	13.4643	13.4407	P	P	P	gi|226485500|emb|FN319442.1| Schistosoma japonicum isolate Anhui full length mRNA clone SJFCE3286.001|FSE001-P00005-O16, complete sequence	emb|FN319442.1
CUST_18585_PI428956223	0.0258155	0.805333	13.068	12.9499	12.9096	P	P	P	13.2349	13.2008	13.4235	P	P	P	gi|226485534|emb|FN319459.1| Schistosoma japonicum isolate Anhui full length mRNA clone SJFCE3293.002|FSE001-P00035-D12, complete sequence	emb|FN319459.1
CUST_1862_PI428956223	0.0131653	1.60904	7.56787	7.74928	7.33034	P	P	P	6.97774	6.95312	6.66837	P	P	P	gi|60596172|gb|AY808747.1| Schistosoma japonicum SJCHGC07503 protein mRNA, partial cds	gb|AY808747.1
CUST_18621_PI428956223	0.0369759	1.20089	13.9703	14.1869	14.0571	P	P	P	13.7046	13.904	13.8147	P	P	P	gi|226485612|emb|FN319498.1| Schistosoma japonicum isolate Anhui full length mRNA clone SJFCE3308.001|FSE001-P00002-F20, complete sequence	emb|FN319498.1
CUST_18718_PI428956223	0.0231696	0.845281	13.1534	13.0856	13.1066	P	P	P	13.442	13.3489	13.2785	P	P	P	gi|226485810|emb|FN319598.1| Schistosoma japonicum isolate Anhui full length mRNA clone SJFCE3344.002|FSE001-P00029-B05, complete sequence	emb|FN319598.1
CUST_18719_PI428956223	0.0181738	0.84012	12.7532	12.598	12.6109	P	P	P	12.934	12.9423	12.843	P	P	P	gi|226485812|emb|FN319599.1| Schistosoma japonicum isolate Anhui full length mRNA clone SJFCE3344.003|FSE001-P00001-O14, complete sequence	emb|FN319599.1
CUST_1873_PI428962772	0.0312749	1.31289	7.31834	7.45644	7.63867	P	P	P	7.03702	7.00313	7.20484	P	P	P	gi|56052237|gb|CV743694.1| SJAL_047_49.T3 SJL Schistosoma japonicum cDNA, mRNA sequence	56052237|gb_CV743694.1
CUST_18802_PI428956223	0.00537252	0.902726	13.5928	13.5723	13.5497	P	P	P	13.6812	13.7463	13.7297	P	P	P	gi|226486675|emb|FN318687.1| Schistosoma japonicum isolate Anhui full length mRNA clone SJFCE2840.002|FSE001-P00029-N01, complete sequence	emb|FN318687.1
CUST_18860_PI428956223	0.0448278	1.19053	9.60075	9.68994	9.82342	P	P	P	9.41094	9.38273	9.56745	P	P	P	gi|226486791|emb|FN318745.1| Schistosoma japonicum isolate Anhui full length mRNA clone SJFCE2878.003|FSE001-P00003-O02, complete sequence	emb|FN318745.1
CUST_18896_PI428956223	0.0428974	0.904817	14.7649	14.8979	14.8209	P	P	P	14.9926	14.9278	14.9983	P	P	P	gi|226486865|emb|FN318782.1| Schistosoma japonicum isolate Anhui full length mRNA clone SJFCE2908.003|FSE001-P00025-J07, complete sequence	emb|FN318782.1
CUST_18899_PI428956223	0.0106244	1.13449	13.788	13.8245	13.859	P	P	P	13.6396	13.6493	13.6374	P	P	P	gi|226486873|emb|FN318786.1| Schistosoma japonicum isolate Anhui full length mRNA clone SJFCE2910.001|FSE_205_32_H04, complete sequence	emb|FN318786.1
CUST_18938_PI428956223	0.042339	1.1298	16.2615	16.1943	16.115	P	P	P	16.0947	15.9968	15.9511	P	P	P	gi|226486955|emb|FN319616.1| Schistosoma japonicum isolate Anhui full length mRNA clone SJFCE3350.005|FSE001-P00008-C11, complete sequence	emb|FN319616.1
CUST_18971_PI428956223	0.0214768	0.892314	14.1838	14.098	14.1424	P	P	P	14.2616	14.3731	14.2813	P	P	P	gi|226487021|emb|FN319650.1| Schistosoma japonicum isolate Anhui full length mRNA clone SJFCE3364.004|FSE001-P00019-G07, complete sequence	emb|FN319650.1
CUST_19008_PI428956223	0.0318773	1.47893	12.1835	12.5423	12.5917	P	P	P	11.6545	11.9307	12.0447	P	P	P	gi|226487101|emb|FN319690.1| Schistosoma japonicum isolate Anhui full length mRNA clone SJFCE3381.002|FSE_091_54_F07, complete sequence	emb|FN319690.1
CUST_19009_PI428956223	0.0203305	1.48225	12.2881	12.5576	12.5794	P	P	P	11.8612	11.9463	11.9307	P	P	P	gi|226487103|emb|FN319691.1| Schistosoma japonicum isolate Anhui full length mRNA clone SJFCE3381.003|FSE_124_63_G08, complete sequence	emb|FN319691.1
CUST_19010_PI428956223	0.00837969	1.4663	12.277	12.502	12.5367	P	P	P	11.7412	12.0161	11.9023	P	P	P	gi|226487105|emb|FN319692.1| Schistosoma japonicum isolate Anhui full length mRNA clone SJFCE3381.004|FSE_056_45_E06, complete sequence	emb|FN319692.1
CUST_19083_PI428956223	0.0234217	0.894905	14.4324	14.3699	14.4596	P	P	P	14.6035	14.5131	14.6249	P	P	P	gi|226487257|emb|FN319768.1| Schistosoma japonicum isolate Anhui full length mRNA clone SJFCE3408.003|FSE001-P00021-C06, complete sequence	emb|FN319768.1
CUST_19086_PI428956223	0.0084503	1.15386	16.8138	16.8711	16.8388	P	P	P	16.678	16.5762	16.6488	P	P	P	gi|226487263|emb|FN319771.1| Schistosoma japonicum isolate Anhui full length mRNA clone SJFCE3409.002|FSE001-P00015-B05, complete sequence	emb|FN319771.1
CUST_19087_PI428956223	0.0029431	1.17795	16.8849	16.887	16.8253	P	P	P	16.6696	16.6404	16.5776	P	P	P	gi|226487265|emb|FN319772.1| Schistosoma japonicum isolate Anhui full length mRNA clone SJFCE3409.003|FSE001-P00002-E14, complete sequence	emb|FN319772.1
CUST_19088_PI428956223	0.0310027	1.15847	16.7329	16.8565	16.8584	P	P	P	16.6125	16.5854	16.6166	P	P	P	gi|226487267|emb|FN319773.1| Schistosoma japonicum isolate Anhui full length mRNA clone SJFCE3409.005|FSE001-P00019-H24, complete sequence	emb|FN319773.1
CUST_19093_PI428956223	0.0317608	0.945571	14.2371	14.1736	14.2222	P	P	P	14.3204	14.2707	14.2843	P	P	P	gi|226487277|emb|FN319778.1| Schistosoma japonicum isolate Anhui full length mRNA clone SJFCE3413.003|FSE001-P00033-P16, complete sequence	emb|FN319778.1
CUST_19133_PI428956223	0.0296367	1.15954	13.7216	13.5964	13.7428	P	P	P	13.522	13.3824	13.5158	P	P	P	gi|226487359|emb|FN318822.1| Schistosoma japonicum isolate Anhui full length mRNA clone SJFCE2935.003|FSE001-P00030-J18, complete sequence	emb|FN318822.1
CUST_19191_PI428956223	0.0447259	1.07243	14.4102	14.481	14.4873	P	P	P	14.392	14.3735	14.3104	P	P	P	gi|226487475|emb|FN318880.1| Schistosoma japonicum isolate Anhui full length mRNA clone SJFCE2970.002|FSE001-P00003-K09, complete sequence	emb|FN318880.1
CUST_19223_PI428956223	0.0376436	1.11533	11.8475	11.7306	11.8171	P	P	P	11.6536	11.6503	11.6213	P	P	P	gi|226487541|emb|FN318913.1| Schistosoma japonicum isolate Anhui full length mRNA clone SJFCE2990.001|FSE001-P00012-I19, complete sequence	emb|FN318913.1
CUST_19361_PI428956223	0.0406714	0.870765	14.5471	14.4276	14.3699	P	P	P	14.7137	14.6507	14.5818	P	P	P	gi|226487829|emb|FN319854.1| Schistosoma japonicum isolate Anhui full length mRNA clone SJFCE3440.006|FSE001-P00010-P14, complete sequence	emb|FN319854.1
CUST_19401_PI428956223	0.0129908	1.09669	12.4859	12.5522	12.536	P	P	P	12.385	12.407	12.3834	P	P	P	gi|226487909|emb|FN319894.1| Schistosoma japonicum isolate Anhui full length mRNA clone SJFCE3455.002|FSE001-P00015-J23, complete sequence	emb|FN319894.1
CUST_19402_PI428956223	0.0300625	1.10669	12.5149	12.6252	12.5984	P	P	P	12.407	12.4658	12.4287	P	P	P	gi|226487913|emb|FN319896.1| Schistosoma japonicum isolate Anhui full length mRNA clone SJFCE3455.005|FSE001-P00017-H11, complete sequence	emb|FN319896.1
CUST_19420_PI428956223	0.0376795	1.25832	14.5375	14.7835	14.7612	P	P	P	14.3942	14.4731	14.2217	P	P	P	gi|226487951|emb|FN319915.1| Schistosoma japonicum isolate Anhui full length mRNA clone SJFCE3462.005|FSE001-P00006-F24, complete sequence	emb|FN319915.1
CUST_19426_PI428956223	0.0279773	0.760074	11.7063	11.7662	11.9817	P	P	P	12.2111	12.1639	12.279	P	P	P	gi|226487963|emb|FN319921.1| Schistosoma japonicum isolate Anhui full length mRNA clone SJFCE3464.001|FSE001-P00006-M09, complete sequence	emb|FN319921.1
CUST_19442_PI428956223	0.0234733	0.909278	13.591	13.5961	13.6109	P	P	P	13.6942	13.7376	13.7767	P	P	P	gi|226487995|emb|FN319937.1| Schistosoma japonicum isolate Anhui full length mRNA clone SJFCE3467.006|FSE001-P00017-B10, complete sequence	emb|FN319937.1
CUST_19449_PI428956223	0.00463591	0.889203	13.2934	13.2566	13.2207	P	P	P	13.3966	13.4156	13.4667	P	P	P	gi|226488009|emb|FN319944.1| Schistosoma japonicum isolate Anhui full length mRNA clone SJFCE3469.005|FSE001-P00029-O06, complete sequence	emb|FN319944.1
CUST_1945_PI428956223	0.012091	1.49056	6.41903	6.29004	6.30711	P	P	P	5.92735	5.72704	5.62068	P	P	P	gi|60596350|gb|AY808836.1| Schistosoma japonicum SJCHGC02605 protein mRNA, partial cds	gb|AY808836.1
CUST_19450_PI428956223	0.042778	1.09469	15.32	15.4162	15.3333	P	P	P	15.2415	15.2183	15.2198	P	P	P	gi|226488011|emb|FN319945.1| Schistosoma japonicum isolate Anhui full length mRNA clone SJFCE3470.002|FSE001-P00014-N07, complete sequence	emb|FN319945.1
CUST_19534_PI428956223	0.00668614	1.14753	12.8826	12.7935	12.7997	P	P	P	12.615	12.592	12.6737	P	P	P	gi|226488834|emb|FN319039.1| Schistosoma japonicum isolate Anhui full length mRNA clone SJFCE3075.001|FSE_214_06_F01, complete sequence	emb|FN319039.1
CUST_19547_PI428956223	0.0413132	0.763266	12.466	12.265	12.4297	P	P	P	12.8637	12.5701	12.8832	P	P	P	gi|226488862|emb|FN319053.1| Schistosoma japonicum isolate Anhui full length mRNA clone SJFCE3084.003|FSE001-P00001-G08, complete sequence	emb|FN319053.1
CUST_1959_PI428956223	0.0308252	1.19727	8.77019	8.78364	8.70658	P	P	P	8.60193	8.46509	8.40839	P	P	P	gi|60596378|gb|AY808850.1| Schistosoma japonicum SJCHGC07409 protein mRNA, partial cds	gb|AY808850.1
CUST_1972_PI428956223	0.0166194	0.81974	12.0817	12.0427	12.0908	P	P	P	12.3063	12.3178	12.4474	P	P	P	gi|60596404|gb|AY808863.1| Schistosoma japonicum SJCHGC04164 protein mRNA, partial cds	gb|AY808863.1
CUST_19729_PI428956223	0.0469281	1.18866	16.3173	16.2674	16.0947	P	P	P	15.8997	15.9594	16.0761	P	P	P	gi|226489241|emb|FN320039.1| Schistosoma japonicum isolate Anhui full length mRNA clone SJFCE3502.005|FSE001-P00032-O10, complete sequence	emb|FN320039.1
CUST_19730_PI428956223	0.0343391	1.12523	16.3614	16.354	16.2576	P	P	P	16.146	16.1554	16.1633	P	P	P	gi|226489243|emb|FN320040.1| Schistosoma japonicum isolate Anhui full length mRNA clone SJFCE3503.001|FSE001-P00023-F02, complete sequence	emb|FN320040.1
CUST_19731_PI428956223	0.00227873	1.11885	16.3785	16.3739	16.3266	P	P	P	16.219	16.1839	16.1904	P	P	P	gi|226489245|emb|FN320041.1| Schistosoma japonicum isolate Anhui full length mRNA clone SJFCE3503.002|FSE001-P00007-I12, complete sequence	emb|FN320041.1
CUST_19732_PI428956223	0.0406356	1.12179	16.3717	16.3463	16.244	P	P	P	16.1554	16.1785	16.1336	P	P	P	gi|226489247|emb|FN320042.1| Schistosoma japonicum isolate Anhui full length mRNA clone SJFCE3503.003|FSE001-P00001-K23, complete sequence	emb|FN320042.1
CUST_19788_PI428956223	0.0252158	1.05732	13.9458	13.9869	13.9989	P	P	P	13.9297	13.8784	13.8822	P	P	P	gi|226489361|emb|FN320099.1| Schistosoma japonicum isolate Anhui full length mRNA clone SJFCE3524.006|FSE001-P00013-C10, complete sequence	emb|FN320099.1
CUST_19836_PI428956223	0.0237526	1.04711	15.7997	15.7781	15.8196	P	P	P	15.7269	15.7594	15.7118	P	P	P	gi|226489463|emb|FN320150.1| Schistosoma japonicum isolate Anhui full length mRNA clone SJFCE3535.007|FSE001-P00030-N04, complete sequence	emb|FN320150.1
CUST_19850_PI428956223	0.041359	0.838995	10.5713	10.683	10.7995	P	P	P	11.0367	10.9198	10.8605	P	P	P	gi|226489491|emb|FN320164.1| Schistosoma japonicum isolate Anhui full length mRNA clone SJFCE3540.001|FSE_063_01_A01, complete sequence	emb|FN320164.1
CUST_19954_PI428956223	0.0487691	1.08744	15.3264	15.4302	15.3426	P	P	P	15.2556	15.2193	15.2632	P	P	P	gi|226489706|emb|FN319276.1| Schistosoma japonicum isolate Anhui full length mRNA clone SJFCE3198.004|FSE001-P00010-I08, complete sequence	emb|FN319276.1
CUST_19997_PI428956223	0.0231325	1.09448	13.0985	13.1588	13.1826	P	P	P	13.0304	13.0533	12.9654	P	P	P	gi|226489796|emb|FN319321.1| Schistosoma japonicum isolate Anhui full length mRNA clone SJFCE3220.002|FSE001-P00020-P03, complete sequence	emb|FN319321.1
CUST_20_PI428962772	0.00453361	0.833088	14.4948	14.5452	14.4384	P	P	P	14.6937	14.8083	14.7664	P	P	P	gi|28356663|gb|BU799656.1| SJF2CIA03 SJF Schistosoma japonicum cDNA, mRNA sequence	28356663|gb_BU799656.1
CUST_20021_PI428956223	0.00530309	1.16081	13.4754	13.5297	13.5437	P	P	P	13.3252	13.3346	13.2427	P	P	P	gi|226489844|emb|FN319345.1| Schistosoma japonicum isolate Anhui full length mRNA clone SJFCE3233.001|FSE001-P00004-C05, complete sequence	emb|FN319345.1
CUST_20111_PI428956223	0.0371951	0.80072	13.2767	13.2529	13.491	P	P	P	13.6917	13.5245	13.7677	P	P	P	gi|226490183|emb|FN313600.1| Schistosoma japonicum isolate Anhui full length mRNA clone SJFCA0043|FSA_058_82_B11, complete sequence	emb|FN313600.1
CUST_20118_PI428956223	0.00313838	0.777554	10.8109	10.6788	10.706	P	P	P	11.1757	11.0517	11.0571	P	P	P	gi|226490197|emb|FN313607.1| Schistosoma japonicum isolate Anhui full length mRNA clone SJFCA0050|FSA_062_60_D08, complete sequence	emb|FN313607.1
CUST_2014_PI428962778	0.0369355	0.792217	8.68043	8.74825	8.56985	P	P	P	9.0308	9.12634	8.84058	P	P	P	gi|28321635|gb|BU714285.1| SJAACBF01 Adult SjC 7/94 Schistosoma japonicum cDNA, mRNA sequence	28321635|gb_BU714285.1
CUST_20236_PI428956223	0.0378522	0.730407	8.2739	8.51908	8.59238	P	P	P	9.00075	8.69367	9.04484	P	P	P	gi|257205737|emb|FN326796.1| Schistosoma japonicum isolate Anhui full length mRNA clone SJFCE4674|FSE001-P00003-K06, complete sequence	emb|FN326796.1
CUST_20262_PI428956223	0.0181438	1.13411	12.9993	12.9165	12.9038	P	P	P	12.6876	12.799	12.7876	P	P	P	gi|257205791|emb|FN326823.1| Schistosoma japonicum isolate Anhui full length mRNA clone SJFCE4723|FSE001-P00005-I23, complete sequence	emb|FN326823.1
CUST_203_PI428962772	0.0498841	1.11151	9.94637	10.0551	10.0754	P	P	P	9.84866	9.89921	9.87422	P	P	P	gi|28358153|gb|BU801146.1| SJF2DAA12 SJF Schistosoma japonicum cDNA, mRNA sequence	28358153|gb_BU801146.1
CUST_20334_PI428956223	0.0161993	1.2538	14.5644	14.7448	14.6306	P	P	P	14.3762	14.3855	14.1974	P	P	P	gi|257205943|emb|FN326899.1| Schistosoma japonicum isolate Anhui full length mRNA clone SJFCE4876|FSE001-P00012-C09, complete sequence	emb|FN326899.1
CUST_20408_PI428956223	0.0221789	0.925725	13.4109	13.4091	13.4733	P	P	P	13.4999	13.5749	13.5524	P	P	P	gi|257206109|emb|FN326982.1| Schistosoma japonicum isolate Anhui full length mRNA clone SJFCE5029|FSE001-P00017-K04, complete sequence	emb|FN326982.1
CUST_20465_PI428956223	0.0331768	0.712848	8.28574	8.58754	8.6697	P	P	P	8.83827	9.00614	9.17197	P	P	P	gi|257206233|emb|FN327044.1| Schistosoma japonicum isolate Anhui full length mRNA clone SJFCE5158|FSE001-P00022-G07, complete sequence	emb|FN327044.1
CUST_20525_PI428956223	0.0309637	0.859115	10.2381	10.3967	10.3626	P	P	P	10.5141	10.5757	10.5688	P	P	P	gi|257206363|emb|FN327109.1| Schistosoma japonicum isolate Anhui full length mRNA clone SJFCE5261|FSE001-P00026-E22, complete sequence	emb|FN327109.1
CUST_20543_PI428956223	0.026854	1.21986	9.20355	9.28566	9.41963	P	P	P	8.93183	9.00378	9.11541	P	P	P	gi|257206457|emb|FN327133.1| Schistosoma japonicum isolate Anhui full length mRNA clone SJFCE5308|FSE001-P00027-K14, complete sequence	emb|FN327133.1
CUST_20604_PI428956223	0.0464897	0.931008	14.4661	14.5134	14.5633	P	P	P	14.6465	14.6302	14.5761	P	P	P	gi|257206599|emb|FN327204.1| Schistosoma japonicum isolate Anhui full length mRNA clone SJFCE5428|FSE001-P00032-B04, complete sequence	emb|FN327204.1
CUST_20632_PI428956223	0.0446919	0.719054	8.03588	8.3798	8.46277	P	P	P	8.74825	8.64348	8.93365	P	P	P	gi|257206667|emb|FN327238.1| Schistosoma japonicum isolate Anhui full length mRNA clone SJFCE5481|FSE001-P00034-I02, complete sequence	emb|FN327238.1
CUST_20675_PI428956223	0.0393132	1.18279	11.6678	11.7271	11.5361	P	P	P	11.4553	11.4618	11.2872	P	P	P	gi|257206744|emb|FN327287.1| Schistosoma japonicum isolate Anhui non-coing mRNA clone SJFCA0062|FSA_069_51_C07	emb|FN327287.1
CUST_20676_PI428956223	0.0400638	0.665544	11.5203	11.7827	11.2684	P	P	P	12.0599	12.3571	11.9285	P	P	P	gi|257206745|emb|FN327288.1| Schistosoma japonicum isolate Anhui non-coing mRNA clone SJFCA0069|FSA_074_61_E08	emb|FN327288.1
CUST_20769_PI428956223	0.0279699	1.11719	11.9228	11.8441	11.8411	P	P	P	11.6556	11.7792	11.6922	P	P	P	gi|257206839|emb|FN327383.1| Schistosoma japonicum isolate Anhui non-coing mRNA clone SJFCA0281|FSA001-P00007-D21	emb|FN327383.1
CUST_208_PI428956223	0.0341666	0.791506	15.9453	15.7052	15.741	P	P	P	16.179	15.9861	16.2383	P	P	P	gi|56754141|gb|AY813528.1| Schistosoma japonicum clone SJCHGC00094 unknown mRNA	gb|AY813528.1
CUST_20800_PI428956223	0.0400889	1.16537	10.8751	11.026	10.876	P	P	P	10.7323	10.7038	10.6834	P	P	P	gi|257206870|emb|FN327414.1| Schistosoma japonicum isolate Anhui non-coing mRNA clone SJFCA0384|FSA001-P00016-E07	emb|FN327414.1
CUST_2087_PI428956223	0.0232834	1.46212	7.34249	7.52596	7.5283	P	P	P	6.70317	6.92716	7.10245	P	P	P	gi|60595817|gb|AY808570.1| Schistosoma japonicum SJCHGC08577 protein mRNA, partial cds	gb|AY808570.1
CUST_20916_PI428956223	0.0273668	1.16385	12.4249	12.4707	12.4158	P	P	P	12.1302	12.2403	12.2806	P	P	P	gi|257207377|emb|FN327525.1| Schistosoma japonicum isolate Anhui non-coing mRNA clone SJFCA2265.002|FSA001-P00023-C18	emb|FN327525.1
CUST_20933_PI428956223	0.00334639	1.03485	14.717	14.7356	14.7329	P	P	P	14.6809	14.6872	14.6691	P	P	P	gi|257207394|emb|FN327542.1| Schistosoma japonicum isolate Anhui non-coing mRNA clone SJFCA2337.002|FSA001-P00003-D06	emb|FN327542.1
CUST_20943_PI428956223	0.00557094	1.21421	12.4407	12.5401	12.5647	P	P	P	12.1855	12.2581	12.2634	P	P	P	gi|257207404|emb|FN327552.1| Schistosoma japonicum isolate Anhui non-coing mRNA clone SJFCA2439.002|FSA001-P00002-N11	emb|FN327552.1
CUST_20959_PI428956223	0.046544	0.897565	12.5106	12.4166	12.5459	P	P	P	12.7148	12.5802	12.6458	P	P	P	gi|257207421|emb|FN327569.1| Schistosoma japonicum isolate Anhui non-coing mRNA clone SJFCA2534.001|FSA001-P00003-H17	emb|FN327569.1
CUST_2097_PI428956223	0.00312398	1.15773	8.81673	8.83827	8.8989	P	P	P	8.65932	8.66359	8.59742	P	P	P	gi|60595837|gb|AY808580.1| Schistosoma japonicum SJCHGC03825 protein mRNA, partial cds	gb|AY808580.1
CUST_20985_PI428956223	0.0455309	0.89804	11.6876	11.7723	11.806	P	P	P	11.9834	11.903	11.8441	P	P	P	gi|257207447|emb|FN327595.1| Schistosoma japonicum isolate Anhui non-coing mRNA clone SJFCA2633.002|FSA001-P00034-J07	emb|FN327595.1
CUST_20993_PI428956223	0.00452811	0.901779	13.298	13.3474	13.2975	P	P	P	13.4957	13.4654	13.429	P	P	P	gi|257207455|emb|FN327603.1| Schistosoma japonicum isolate Anhui non-coing mRNA clone SJFCA2670.001|FSA001-P00023-D01	emb|FN327603.1
CUST_21027_PI428956223	0.0384256	1.08082	14.7623	14.716	14.6654	P	P	P	14.5628	14.6427	14.6023	P	P	P	gi|257207489|emb|FN327637.1| Schistosoma japonicum isolate Anhui non-coing mRNA clone SJFCA2810.002|FSA001-P00004-P11	emb|FN327637.1
CUST_21033_PI428956223	0.0477567	0.913314	13.5475	13.4819	13.4338	P	P	P	13.6324	13.6001	13.6253	P	P	P	gi|257207495|emb|FN327643.1| Schistosoma japonicum isolate Anhui non-coing mRNA clone SJFCA2840.001|FSA001-P00009-O23	emb|FN327643.1
CUST_21058_PI428956223	0.028615	1.43514	9.90456	9.95266	10.2678	P	P	P	9.43614	9.6294	9.51692	P	P	P	gi|257207520|emb|FN327668.1| Schistosoma japonicum isolate Anhui non-coing mRNA clone SJFCA2994.003|FSA001-P00026-B07	emb|FN327668.1
CUST_21085_PI428956223	0.00273573	1.19127	14.5062	14.467	14.4651	P	P	P	14.1959	14.2078	14.2761	P	P	P	gi|257207552|emb|FN327695.1| Schistosoma japonicum isolate Anhui non-coing mRNA clone SJFCA3124.003|FSA001-P00030-A14	emb|FN327695.1
CUST_21158_PI428956223	0.0479463	1.05825	14.1297	14.0826	14.0927	P	P	P	13.9901	14.0046	14.0646	P	P	P	gi|257207752|emb|FN327772.1| Schistosoma japonicum isolate Anhui non-coing mRNA clone SJFCA3365.001|FSA001-P00008-L19	emb|FN327772.1
CUST_21184_PI428956223	0.018024	1.25694	10.9032	10.7725	10.9968	P	P	P	10.536	10.4974	10.6535	P	P	P	gi|257207778|emb|FN327798.1| Schistosoma japonicum isolate Anhui non-coing mRNA clone SJFCA3436.003|FSA001-P00032-J17	emb|FN327798.1
CUST_21199_PI428956223	0.00768833	0.878753	13.2755	13.2417	13.1824	P	P	P	13.4215	13.3913	13.4473	P	P	P	gi|257207793|emb|FN327813.1| Schistosoma japonicum isolate Anhui non-coing mRNA clone SJFCA3469.002|FSA001-P00007-G11	emb|FN327813.1
CUST_212_PI428956223	0.0258362	0.887686	11.8724	11.9056	11.9688	P	P	P	12.0273	12.0759	12.1579	P	P	P	gi|56754167|gb|AY813540.1| Schistosoma japonicum clone SJCHGC00642 unknown mRNA	gb|AY813540.1
CUST_21213_PI428956223	0.0373631	1.17472	16.1943	16.2212	16.1215	P	P	P	15.8426	15.9488	16.0435	P	P	P	gi|257207807|emb|FN327827.1| Schistosoma japonicum isolate Anhui non-coing mRNA clone SJFCA3502.001|FSA001-P00026-J08	emb|FN327827.1
CUST_21214_PI428956223	0.0268877	1.18323	16.1948	16.2398	16.0714	P	P	P	15.8366	15.931	16.0102	P	P	P	gi|257207808|emb|FN327828.1| Schistosoma japonicum isolate Anhui non-coing mRNA clone SJFCA3502.003|FSA001-P00007-F14	emb|FN327828.1
CUST_21275_PI428956223	0.0127632	0.938019	19.0421	19.0485	19.0131	P	P	P	19.159	19.1069	19.1145	P	P	P	gi|257207869|emb|FN327889.1| Schistosoma japonicum isolate Anhui non-coing mRNA clone SJFCA3656.003|FSA001-P00034-F18	emb|FN327889.1
CUST_2130_PI428962772	0.00425179	1.48081	5.40684	5.64787	5.46874	P	P	P	4.83257	4.98775	5.00863	A	A	P	gi|56054025|gb|CV745482.1| SJAL_058_56.T7 SJL Schistosoma japonicum cDNA, mRNA sequence	56054025|gb_CV745482.1
CUST_21321_PI428956223	0.0320395	0.941195	15.2209	15.2129	15.2283	P	P	P	15.3208	15.3299	15.2731	P	P	P	gi|257207916|emb|FN327936.1| Schistosoma japonicum isolate Anhui non-coing mRNA clone SJFCA3812.019|FSA001-P00006-P05	emb|FN327936.1
CUST_21342_PI428956223	0.0142581	1.10515	16.5611	16.6477	16.5947	P	P	P	16.4302	16.4748	16.4667	P	P	P	gi|257207937|emb|FN327957.1| Schistosoma japonicum isolate Anhui non-coing mRNA clone SJFCA3868.008|FSA001-P00006-L03	emb|FN327957.1
CUST_2136_PI428956223	0.0235981	1.21136	11.4869	11.5014	11.4667	P	P	P	11.1206	11.2166	11.2835	P	P	P	gi|60595919|gb|AY808621.1| Schistosoma japonicum SJCHGC04620 protein mRNA, partial cds	gb|AY808621.1
CUST_21381_PI428956223	0.00821006	1.33606	17.5287	17.4154	17.5027	P	P	P	17.0186	16.9854	17.1835	P	P	P	gi|257207976|emb|FN327996.1| Schistosoma japonicum isolate Anhui non-coing mRNA clone SJFCA3924.035|FSA001-P00003-O11	emb|FN327996.1
CUST_21394_PI428956223	0.0357011	1.19025	17.6299	17.6564	17.6254	P	P	P	17.4199	17.282	17.4506	P	P	P	gi|257207990|emb|FN328010.1| Schistosoma japonicum isolate Anhui non-coing mRNA clone SJFCA3924.067|FSA001-P00024-G23	emb|FN328010.1
CUST_21397_PI428956223	0.0499458	1.17362	16.9362	17.1045	17.0895	P	P	P	16.9371	16.7531	16.7448	P	P	P	gi|257207994|emb|FN328014.1| Schistosoma japonicum isolate Anhui non-coing mRNA clone SJFCA3924.088|FSA001-P00032-K17	emb|FN328014.1
CUST_21436_PI428956223	0.0419333	0.864045	11.3223	11.4135	11.3671	P	P	P	11.6846	11.5186	11.5275	P	P	P	gi|257208033|emb|FN328053.1| Schistosoma japonicum isolate Anhui non-coing mRNA clone SJFCA3973|FSA_123_20_D03	emb|FN328053.1
CUST_21519_PI428956223	0.0283897	0.0349096	4.89736	3.33081	5.58715	A	A	P	10.4747	7.09138	9.90641	P	P	P	gi|257208116|emb|FN328136.1| Schistosoma japonicum isolate Anhui non-coing mRNA clone SJFCA4208|FSA001-P00021-O04	emb|FN328136.1
CUST_21527_PI428956223	0.000126187	0.935644	16.7773	16.7744	16.7658	P	P	P	16.8774	16.8661	16.862	P	P	P	gi|257208124|emb|FN328144.1| Schistosoma japonicum isolate Anhui non-coing mRNA clone SJFCA4229|FSA001-P00024-N14	emb|FN328144.1
CUST_2156_PI428956223	0.0377736	1.29928	9.95199	10.0195	10.2163	P	P	P	9.83003	9.71045	9.50946	P	P	P	gi|60595961|gb|AY808642.1| Schistosoma japonicum SJCHGC04810 protein mRNA, partial cds	gb|AY808642.1
CUST_21597_PI428956223	0.0206512	1.19344	9.82474	9.79921	9.9584	P	P	P	9.58328	9.65471	9.58292	P	P	P	gi|257208195|emb|FN328215.1| Schistosoma japonicum isolate Anhui non-coing mRNA clone SJFCE0715|FSE_054_32_H04	emb|FN328215.1
CUST_21633_PI428956223	0.00845148	1.23961	12.0241	12.153	12.0422	P	P	P	11.7203	11.8589	11.709	P	P	P	gi|257208231|emb|FN328251.1| Schistosoma japonicum isolate Anhui non-coing mRNA clone SJFCE0791|FSE_080_20_D03	emb|FN328251.1
CUST_21706_PI428956223	0.0434662	1.25661	8.03154	8.11179	8.30744	P	P	P	7.68994	7.81599	7.95789	P	P	P	gi|257208304|emb|FN328324.1| Schistosoma japonicum isolate Anhui non-coing mRNA clone SJFCE0942|FSE_137_16_H02	emb|FN328324.1
CUST_21716_PI428956223	0.0326435	1.56602	6.54447	6.47608	6.28846	P	P	P	5.59723	6.08332	5.64816	P	P	P	gi|257208314|emb|FN328334.1| Schistosoma japonicum isolate Anhui non-coing mRNA clone SJFCE0966|FSE_146_93_E12	emb|FN328334.1
CUST_21741_PI428956223	0.0439817	1.07989	11.2138	11.311	11.2501	P	P	P	11.1817	11.1625	11.0984	P	P	P	gi|257208339|emb|FN328359.1| Schistosoma japonicum isolate Anhui non-coing mRNA clone SJFCE1016|FSE_163_55_G07	emb|FN328359.1
CUST_21763_PI428956223	0.0438572	1.14446	14.8489	14.8153	14.9275	P	P	P	14.5633	14.7112	14.7297	P	P	P	gi|257208361|emb|FN328381.1| Schistosoma japonicum isolate Anhui non-coing mRNA clone SJFCE1059|FSE_178_08_H01	emb|FN328381.1
CUST_21772_PI428956223	0.00780959	1.22997	7.67422	7.52137	7.63131	P	P	P	7.27085	7.27946	7.3823	P	P	P	gi|257208370|emb|FN328390.1| Schistosoma japonicum isolate Anhui non-coing mRNA clone SJFCE1080|FSE_184_35_C05	emb|FN328390.1
CUST_21782_PI428956223	0.0458359	1.22528	8.9115	9.11752	8.94009	P	P	P	8.69048	8.83307	8.56225	P	P	P	gi|257208380|emb|FN328400.1| Schistosoma japonicum isolate Anhui non-coing mRNA clone SJFCE1099|FSE_194_61_E08	emb|FN328400.1
CUST_21835_PI428956223	0.00358656	0.630245	9.43116	9.33338	9.16027	P	P	P	9.8335	10.0089	10.0822	P	P	P	gi|257208433|emb|FN328453.1| Schistosoma japonicum isolate Anhui non-coing mRNA clone SJFCE1217|FSE_256_80_H10	emb|FN328453.1
CUST_22051_PI428956223	0.0490999	1.34341	12.9067	13.0366	12.6485	P	P	P	12.3102	12.6318	12.3786	P	P	P	gi|257208801|emb|FN328567.1| Schistosoma japonicum isolate Anhui non-coing mRNA clone SJFCE1508|FSE001-P00012-F05	emb|FN328567.1
CUST_2211_PI428956223	0.00347651	1.52726	7.63003	7.65651	7.65332	P	P	P	6.9534	7.05854	7.09165	P	P	P	gi|60596492|gb|AY808907.1| Schistosoma japonicum SJCHGC04057 protein mRNA, partial cds	gb|AY808907.1
CUST_22214_PI428956223	0.026165	1.23974	8.04163	8.0595	8.2539	P	P	P	7.86843	7.82768	7.73536	P	P	P	gi|257209150|emb|FN324389.1| Schistosoma japonicum isolate Anhui full length mRNA clone SJFCE3918.081|FSE001-P00019-O04, complete sequence	emb|FN324389.1
CUST_2222_PI428956223	0.0488713	1.50555	7.68635	8.1952	8.00318	P	P	P	7.16046	7.28845	7.66184	P	P	P	gi|60596514|gb|AY808918.1| Schistosoma japonicum SJCHGC03564 protein mRNA, partial cds	gb|AY808918.1
CUST_2226_PI428956223	0.025755	1.13771	8.93658	8.93658	9.01573	P	P	P	8.73687	8.73242	8.85903	P	P	P	gi|60596522|gb|AY808922.1| Schistosoma japonicum SJCHGC05853 protein mRNA, partial cds	gb|AY808922.1
CUST_2231_PI428956223	0.0148852	1.11759	14.2706	14.19	14.1751	P	P	P	14.0511	14.018	14.0864	P	P	P	gi|60596532|gb|AY808927.1| Schistosoma japonicum SJCHGC01119 protein mRNA, partial cds	gb|AY808927.1
CUST_22442_PI428956223	0.0266624	1.1121	13.0109	12.9009	12.9689	P	P	P	12.8316	12.7829	12.808	P	P	P	gi|257209553|emb|FN328828.1| Schistosoma japonicum isolate Anhui non-coing mRNA clone SJFCE2120.001|FSE001-P00024-P15	emb|FN328828.1
CUST_2247_PI428956223	0.0211496	1.07652	13.1701	13.2084	13.1488	P	P	P	13.0762	13.0619	13.0707	P	P	P	gi|60596564|gb|AY808943.1| Schistosoma japonicum SJCHGC09189 protein mRNA, partial cds	gb|AY808943.1
CUST_22492_PI428956223	0.0479129	0.866101	13.5172	13.4849	13.3372	P	P	P	13.6778	13.6099	13.679	P	P	P	gi|257209604|emb|FN328879.1| Schistosoma japonicum isolate Anhui non-coing mRNA clone SJFCE2229.001|FSE_049_04_D01	emb|FN328879.1
CUST_22504_PI428956223	0.00169051	1.13598	13.0121	13.0354	13.0595	P	P	P	12.8214	12.8494	12.884	P	P	P	gi|257209616|emb|FN328891.1| Schistosoma japonicum isolate Anhui non-coing mRNA clone SJFCE2265.001|FSE001-P00014-B17	emb|FN328891.1
CUST_2266_PI428956223	0.0148655	1.07929	12.8108	12.8747	12.8594	P	P	P	12.7042	12.7686	12.7419	P	P	P	gi|60596602|gb|AY808962.1| Schistosoma japonicum SJCHGC05020 protein mRNA, partial cds	gb|AY808962.1
CUST_2272_PI428956223	0.0402728	1.40924	9.02708	8.86586	8.79132	P	P	P	8.48956	8.55053	8.13584	P	P	P	gi|60596614|gb|AY808968.1| Schistosoma japonicum SJCHGC07631 protein mRNA, partial cds	gb|AY808968.1
CUST_22734_PI428956223	0.0466849	1.16846	10.5777	10.732	10.5871	P	P	P	10.5156	10.397	10.308	P	P	P	gi|257210073|emb|FN328950.1| Schistosoma japonicum isolate Anhui non-coing mRNA clone SJFCE2393.001|FSE_135_82_B11	emb|FN328950.1
CUST_22774_PI428956223	0.0100919	1.21461	15.9283	15.8405	15.7707	P	P	P	15.6067	15.604	15.4885	P	P	P	gi|257210114|emb|FN328991.1| Schistosoma japonicum isolate Anhui non-coing mRNA clone SJFCE2494.002|FSE_052_07_G01	emb|FN328991.1
CUST_22778_PI428956223	0.0247012	1.09893	12.7438	12.7736	12.7541	P	P	P	12.5708	12.6579	12.6333	P	P	P	gi|257210119|emb|FN328996.1| Schistosoma japonicum isolate Anhui non-coing mRNA clone SJFCE2503.001|FSE001-P00024-H03	emb|FN328996.1
CUST_22806_PI428956223	0.0304087	0.775718	12.1199	11.9748	11.8441	P	P	P	12.4849	12.2144	12.3392	P	P	P	gi|257210149|emb|FN329026.1| Schistosoma japonicum isolate Anhui non-coing mRNA clone SJFCE2569.002|FSE001-P00025-B23	emb|FN329026.1
CUST_22813_PI428956223	0.0155364	0.872995	10.8779	10.9035	10.7968	P	P	P	11.0493	11.0379	11.0807	P	P	P	gi|257210157|emb|FN329034.1| Schistosoma japonicum isolate Anhui non-coing mRNA clone SJFCE2581.002|FSE001-P00002-F05	emb|FN329034.1
CUST_2285_PI428956223	0.00971027	1.30799	9.39263	9.5907	9.41333	P	P	P	9.11841	9.13046	8.98988	P	P	P	gi|60596640|gb|AY808981.1| Schistosoma japonicum SJCHGC08339 protein mRNA, partial cds	gb|AY808981.1
CUST_22859_PI428956223	0.0238504	1.08709	16.3128	16.2649	16.2808	P	P	P	16.1738	16.2048	16.1175	P	P	P	gi|257210203|emb|FN329080.1| Schistosoma japonicum isolate Anhui non-coing mRNA clone SJFCE2693.001|FSE_100_06_F01	emb|FN329080.1
CUST_2289_PI428956223	0.0464994	1.24165	8.96155	9.23573	9.19002	P	P	P	8.73304	8.93608	8.78839	P	P	P	gi|60596648|gb|AY808985.1| Schistosoma japonicum SJCHGC07565 protein mRNA, partial cds	gb|AY808985.1
CUST_22892_PI428956223	0.00898911	1.12716	17.6023	17.6171	17.6313	P	P	P	17.4235	17.4199	17.4883	P	P	P	gi|257210237|emb|FN330105.1| Schistosoma japonicum isolate Anhui non-coing mRNA clone SJFCE3924.046|FSE001-P00016-P20	emb|FN330105.1
CUST_22894_PI428956223	0.00551119	1.1452	17.5964	17.6405	17.6333	P	P	P	17.4144	17.3926	17.4755	P	P	P	gi|257210239|emb|FN330107.1| Schistosoma japonicum isolate Anhui non-coing mRNA clone SJFCE3924.048|FSE001-P00025-K09	emb|FN330107.1
CUST_2297_PI428956223	0.0338548	1.18046	8.71765	8.88743	8.73454	P	P	P	8.44139	8.55968	8.62089	P	P	P	gi|60596667|gb|AY808994.1| Schistosoma japonicum SJCHGC08182 protein mRNA, partial cds	gb|AY808994.1
CUST_23008_PI428956223	0.0412978	15.0928	8.8032	8.01549	5.57969	P	P	P	3.04232	4.99319	3.29627	A	A	A	gi|257210588|emb|FN324907.1| Schistosoma japonicum isolate Anhui full length mRNA clone SJFCE3923.129|FSE001-P00011-F05, complete sequence	emb|FN324907.1
CUST_23080_PI428956223	0.00260445	0.825345	12.1627	12.2585	12.2486	P	P	P	12.5235	12.5321	12.4454	P	P	P	gi|257210686|emb|FN329161.1| Schistosoma japonicum isolate Anhui non-coing mRNA clone SJFCE2875.001|FSE001-P00026-N24	emb|FN329161.1
CUST_23081_PI428956223	0.00348634	0.841866	12.0419	12.1087	12.0924	P	P	P	12.3523	12.3641	12.2706	P	P	P	gi|257210687|emb|FN329162.1| Schistosoma japonicum isolate Anhui non-coing mRNA clone SJFCE2875.002|FSE001-P00001-D02	emb|FN329162.1
CUST_2309_PI428962772	0.00689663	0.87175	12.7922	12.8524	12.8023	P	P	P	13.0068	13.0153	13.0195	P	P	P	gi|56055170|gb|CV746627.1| SJL_31_005__1-4__53.T3_051.ab1 SJL Schistosoma japonicum cDNA, mRNA sequence	56055170|gb_CV746627.1
CUST_23100_PI428956223	0.0130783	0.82807	10.5833	10.4964	10.426	P	P	P	10.7953	10.8391	10.6879	P	P	P	gi|257210707|emb|FN329182.1| Schistosoma japonicum isolate Anhui non-coing mRNA clone SJFCE2903.003|FSE001-P00029-B02	emb|FN329182.1
CUST_23189_PI428956223	0.028405	0.643029	9.30493	9.40095	9.73696	P	P	P	10.2045	9.84914	10.2989	P	P	P	gi|257210799|emb|FN329274.1| Schistosoma japonicum isolate Anhui non-coing mRNA clone SJFCE3061.001|FSE001-P00002-B14	emb|FN329274.1
CUST_23237_PI428956223	0.0187324	0.907614	13.2476	13.2017	13.2542	P	P	P	13.4264	13.3623	13.3333	P	P	P	gi|257210855|emb|FN329322.1| Schistosoma japonicum isolate Anhui non-coing mRNA clone SJFCE3147.002|FSE001-P00033-D19	emb|FN329322.1
CUST_23252_PI428956223	0.0181605	0.87599	12.7987	12.6703	12.7143	P	P	P	12.9402	12.9576	12.8597	P	P	P	gi|257210870|emb|FN329337.1| Schistosoma japonicum isolate Anhui non-coing mRNA clone SJFCE3169.004|FSE001-P00027-G23	emb|FN329337.1
CUST_23276_PI428956223	0.0232349	0.833223	13.5378	13.4179	13.3444	P	P	P	13.7656	13.6724	13.6559	P	P	P	gi|257210895|emb|FN329362.1| Schistosoma japonicum isolate Anhui non-coing mRNA clone SJFCE3222.001|FSE001-P00010-H07	emb|FN329362.1
CUST_2328_PI428962772	0.0112629	0.889445	10.6919	10.6292	10.7119	P	P	P	10.8283	10.8483	10.8646	P	P	P	gi|56055268|gb|CV746725.1| SJL_31_006__1-5__26.T3_029.ab1 SJL Schistosoma japonicum cDNA, mRNA sequence	56055268|gb_CV746725.1
CUST_23302_PI428956223	0.00593074	1.068	17.0628	17.104	17.084	P	P	P	16.9882	16.9663	17.0115	P	P	P	gi|257210921|emb|FN329388.1| Schistosoma japonicum isolate Anhui non-coing mRNA clone SJFCE3269.004|FSE_219_57_A08	emb|FN329388.1
CUST_23310_PI428956223	0.0230481	1.1014	12.9499	12.898	12.8737	P	P	P	12.827	12.7431	12.7327	P	P	P	gi|257210929|emb|FN329396.1| Schistosoma japonicum isolate Anhui non-coing mRNA clone SJFCE3276.003|FSE001-P00032-D16	emb|FN329396.1
CUST_23313_PI428956223	0.0390982	1.09175	16.0871	16.146	16.158	P	P	P	15.9551	16.0659	15.989	P	P	P	gi|257210932|emb|FN329399.1| Schistosoma japonicum isolate Anhui non-coing mRNA clone SJFCE3278.003|FSE001-P00029-A06	emb|FN329399.1
CUST_23390_PI428956223	0.0212089	1.58037	12.2965	12.6719	12.6241	P	P	P	11.6003	11.9874	12.0161	P	P	P	gi|257211010|emb|FN329477.1| Schistosoma japonicum isolate Anhui non-coing mRNA clone SJFCE3381.005|FSE_065_46_F06	emb|FN329477.1
CUST_23408_PI428956223	0.0454294	1.14315	16.7805	16.9314	16.9052	P	P	P	16.6896	16.6977	16.6548	P	P	P	gi|257211029|emb|FN329496.1| Schistosoma japonicum isolate Anhui non-coing mRNA clone SJFCE3409.004|FSE001-P00008-H03	emb|FN329496.1
CUST_23415_PI428956223	0.012331	1.11502	13.4916	13.5448	13.5039	P	P	P	13.3171	13.4076	13.3433	P	P	P	gi|257211036|emb|FN329503.1| Schistosoma japonicum isolate Anhui non-coing mRNA clone SJFCE3420.002|FSE001-P00003-E12	emb|FN329503.1
CUST_23425_PI428956223	0.00853458	0.775059	13.5894	13.4629	13.4045	P	P	P	13.7982	13.9027	13.8632	P	P	P	gi|257211050|emb|FN324935.1| Schistosoma japonicum isolate Anhui full length mRNA clone SJFCE3925.002|FSE001-P00006-G10, complete sequence	emb|FN324935.1
CUST_23426_PI428956223	0.0126511	0.812253	13.6903	13.5761	13.5197	P	P	P	13.8213	13.9865	13.8787	P	P	P	gi|257211052|emb|FN324936.1| Schistosoma japonicum isolate Anhui full length mRNA clone SJFCE3925.003|FSE001-P00010-E15, complete sequence	emb|FN324936.1
CUST_23427_PI428956223	0.013249	0.783883	13.704	13.5238	13.5158	P	P	P	13.8653	13.9861	13.9514	P	P	P	gi|257211054|emb|FN324937.1| Schistosoma japonicum isolate Anhui full length mRNA clone SJFCE3925.004|FSE001-P00026-A10, complete sequence	emb|FN324937.1
CUST_23428_PI428956223	0.00842693	0.808165	13.6733	13.5522	13.516	P	P	P	13.8193	13.9598	13.8855	P	P	P	gi|257211056|emb|FN324938.1| Schistosoma japonicum isolate Anhui full length mRNA clone SJFCE3925.005|FSE001-P00016-G03, complete sequence	emb|FN324938.1
CUST_23429_PI428956223	0.0121961	0.794961	13.8001	13.7602	13.6343	P	P	P	14.0297	14.1007	14.0614	P	P	P	gi|257211058|emb|FN324939.1| Schistosoma japonicum isolate Anhui full length mRNA clone SJFCE3925.006|FSE001-P00013-K21, complete sequence	emb|FN324939.1
CUST_23430_PI428956223	0.0419738	0.801164	13.2405	13.0575	12.9561	P	P	P	13.348	13.4842	13.3926	P	P	P	gi|257211060|emb|FN324940.1| Schistosoma japonicum isolate Anhui full length mRNA clone SJFCE3925.007|FSE001-P00027-D09, complete sequence	emb|FN324940.1
CUST_23431_PI428956223	0.0268266	0.778484	13.6739	13.5581	13.4614	P	P	P	13.9229	13.9252	13.9368	P	P	P	gi|257211062|emb|FN324941.1| Schistosoma japonicum isolate Anhui full length mRNA clone SJFCE3925.008|FSE001-P00022-N07, complete sequence	emb|FN324941.1
CUST_23432_PI428956223	0.0365071	0.807751	13.7599	13.5917	13.5529	P	P	P	13.7947	14.0389	13.992	P	P	P	gi|257211064|emb|FN324942.1| Schistosoma japonicum isolate Anhui full length mRNA clone SJFCE3925.009|FSE001-P00020-C03, complete sequence	emb|FN324942.1
CUST_23433_PI428956223	0.0202579	0.782384	14.0206	13.905	13.7906	P	P	P	14.3054	14.2716	14.2089	P	P	P	gi|257211066|emb|FN324943.1| Schistosoma japonicum isolate Anhui full length mRNA clone SJFCE3925.010|FSE001-P00011-O01, complete sequence	emb|FN324943.1
CUST_23434_PI428956223	0.0197235	0.805929	13.7305	13.5668	13.5245	P	P	P	13.8383	14.0148	13.9053	P	P	P	gi|257211068|emb|FN324944.1| Schistosoma japonicum isolate Anhui full length mRNA clone SJFCE3925.011|FSE001-P00011-P21, complete sequence	emb|FN324944.1
CUST_23435_PI428956223	0.0110204	0.790597	13.6618	13.4978	13.4819	P	P	P	13.8086	13.9651	13.8876	P	P	P	gi|257211070|emb|FN324945.1| Schistosoma japonicum isolate Anhui full length mRNA clone SJFCE3925.012|FSE001-P00004-P23, complete sequence	emb|FN324945.1
CUST_23436_PI428956223	0.00401826	0.788331	13.6872	13.6129	13.5471	P	P	P	13.9479	14.0056	13.9252	P	P	P	gi|257211072|emb|FN324946.1| Schistosoma japonicum isolate Anhui full length mRNA clone SJFCE3925.013|FSE001-P00007-A18, complete sequence	emb|FN324946.1
CUST_23438_PI428956223	0.0134803	0.784864	13.6645	13.4952	13.4962	P	P	P	13.8771	13.9527	13.88	P	P	P	gi|257211082|emb|FN324951.1| Schistosoma japonicum isolate Anhui full length mRNA clone SJFCE3925.018|FSE001-P00007-L02, complete sequence	emb|FN324951.1
CUST_23441_PI428956223	0.0147765	0.793382	13.7	13.5197	13.5109	P	P	P	13.8202	13.9938	13.921	P	P	P	gi|257211090|emb|FN324955.1| Schistosoma japonicum isolate Anhui full length mRNA clone SJFCE3925.022|FSE001-P00029-P08, complete sequence	emb|FN324955.1
CUST_23442_PI428956223	0.0328714	0.835163	14.0004	13.8639	13.7833	P	P	P	14.0705	14.2163	14.1452	P	P	P	gi|257211094|emb|FN324957.1| Schistosoma japonicum isolate Anhui full length mRNA clone SJFCE3925.024|FSE001-P00007-A10, complete sequence	emb|FN324957.1
CUST_23444_PI428956223	0.0171488	0.797985	13.94	13.8556	13.7483	P	P	P	14.2006	14.193	14.1324	P	P	P	gi|257211100|emb|FN324960.1| Schistosoma japonicum isolate Anhui full length mRNA clone SJFCE3925.027|FSE001-P00017-E05, complete sequence	emb|FN324960.1
CUST_23445_PI428956223	0.0412859	0.874473	13.811	13.6828	13.6663	P	P	P	13.8876	13.9326	13.9245	P	P	P	gi|257211102|emb|FN324961.1| Schistosoma japonicum isolate Anhui full length mRNA clone SJFCE3925.028|FSE001-P00031-F02, complete sequence	emb|FN324961.1
CUST_23447_PI428956223	0.0260448	0.789011	13.8354	13.6776	13.5839	P	P	P	13.9938	14.1126	14.0247	P	P	P	gi|257211106|emb|FN324963.1| Schistosoma japonicum isolate Anhui full length mRNA clone SJFCE3925.030|FSE001-P00021-M16, complete sequence	emb|FN324963.1
CUST_23448_PI428956223	0.022324	0.793256	13.8388	13.6867	13.5946	P	P	P	14.0117	14.1443	13.9714	P	P	P	gi|257211108|emb|FN324964.1| Schistosoma japonicum isolate Anhui full length mRNA clone SJFCE3925.031|FSE001-P00026-O16, complete sequence	emb|FN324964.1
CUST_23449_PI428956223	0.0119849	0.793154	13.8224	13.7581	13.6308	P	P	P	14.0449	14.1376	14.0362	P	P	P	gi|257211110|emb|FN324965.1| Schistosoma japonicum isolate Anhui full length mRNA clone SJFCE3925.032|FSE001-P00028-C22, complete sequence	emb|FN324965.1
CUST_23450_PI428956223	0.0189155	0.802154	13.879	13.7409	13.666	P	P	P	14.0633	14.1492	14.0332	P	P	P	gi|257211112|emb|FN324966.1| Schistosoma japonicum isolate Anhui full length mRNA clone SJFCE3925.033|FSE001-P00029-K24, complete sequence	emb|FN324966.1
CUST_23453_PI428956223	0.0335688	0.821983	13.745	13.5896	13.5445	P	P	P	13.8895	13.9479	13.8973	P	P	P	gi|257211118|emb|FN324969.1| Schistosoma japonicum isolate Anhui full length mRNA clone SJFCE3925.036|FSE001-P00002-O16, complete sequence	emb|FN324969.1
CUST_23454_PI428956223	0.0179617	0.795937	13.7845	13.6396	13.572	P	P	P	13.9912	14.0568	13.9419	P	P	P	gi|257211120|emb|FN324970.1| Schistosoma japonicum isolate Anhui full length mRNA clone SJFCE3925.037|FSE001-P00003-B03, complete sequence	emb|FN324970.1
CUST_23455_PI428956223	0.0293945	0.808899	13.8457	13.6872	13.6006	P	P	P	13.9483	14.1129	13.996	P	P	P	gi|257211132|emb|FN324976.1| Schistosoma japonicum isolate Anhui full length mRNA clone SJFCE3925.043|FSE001-P00006-K15, complete sequence	emb|FN324976.1
CUST_23456_PI428956223	0.0483483	0.793117	13.9366	13.8201	13.6253	P	P	P	14.1507	14.1902	14.0582	P	P	P	gi|257211138|emb|FN324979.1| Schistosoma japonicum isolate Anhui full length mRNA clone SJFCE3925.046|FSE001-P00007-I21, complete sequence	emb|FN324979.1
CUST_23457_PI428956223	0.00565662	0.804065	13.6443	13.5836	13.4952	P	P	P	13.8256	13.9555	13.8868	P	P	P	gi|257211148|emb|FN324984.1| Schistosoma japonicum isolate Anhui full length mRNA clone SJFCE3925.051|FSE001-P00008-N23, complete sequence	emb|FN324984.1
CUST_23458_PI428956223	0.0217515	0.810032	13.9615	13.8236	13.7586	P	P	P	14.0655	14.2619	14.1287	P	P	P	gi|257211160|emb|FN324990.1| Schistosoma japonicum isolate Anhui full length mRNA clone SJFCE3925.057|FSE001-P00010-G19, complete sequence	emb|FN324990.1
CUST_23459_PI428956223	0.046443	0.870907	13.7166	13.6198	13.5571	P	P	P	13.8343	13.8432	13.8186	P	P	P	gi|257211162|emb|FN324991.1| Schistosoma japonicum isolate Anhui full length mRNA clone SJFCE3925.058|FSE001-P00010-H24, complete sequence	emb|FN324991.1
CUST_23460_PI428956223	0.0121389	0.800631	13.8003	13.6621	13.6129	P	P	P	14.0314	14.0705	13.9391	P	P	P	gi|257211170|emb|FN324995.1| Schistosoma japonicum isolate Anhui full length mRNA clone SJFCE3925.062|FSE001-P00012-C01, complete sequence	emb|FN324995.1
CUST_23461_PI428956223	0.0174303	0.790074	13.7887	13.7288	13.5797	P	P	P	14.0253	14.0985	13.9993	P	P	P	gi|257211176|emb|FN324998.1| Schistosoma japonicum isolate Anhui full length mRNA clone SJFCE3925.065|FSE001-P00012-N22, complete sequence	emb|FN324998.1
CUST_23462_PI428956223	0.00526386	0.766649	13.2707	13.1518	13.0985	P	P	P	13.505	13.6507	13.5163	P	P	P	gi|257211188|emb|FN325004.1| Schistosoma japonicum isolate Anhui full length mRNA clone SJFCE3925.071|FSE001-P00016-C07, complete sequence	emb|FN325004.1
CUST_23466_PI428956223	0.0323348	0.828519	13.9339	13.8168	13.7175	P	P	P	14.058	14.1518	14.079	P	P	P	gi|257211252|emb|FN325036.1| Schistosoma japonicum isolate Anhui full length mRNA clone SJFCE3925.103|FSE001-P00023-K04, complete sequence	emb|FN325036.1
CUST_23467_PI428956223	0.0280639	0.800845	13.8286	13.7363	13.588	P	P	P	13.9199	14.1393	14.0565	P	P	P	gi|257211258|emb|FN325039.1| Schistosoma japonicum isolate Anhui full length mRNA clone SJFCE3925.106|FSE001-P00025-D07, complete sequence	emb|FN325039.1
CUST_23468_PI428956223	0.0262258	0.794097	13.8228	13.6926	13.6079	P	P	P	13.9502	14.1821	13.9861	P	P	P	gi|257211270|emb|FN325045.1| Schistosoma japonicum isolate Anhui full length mRNA clone SJFCE3925.112|FSE001-P00026-J01, complete sequence	emb|FN325045.1
CUST_23469_PI428956223	0.0199967	0.794729	13.8359	13.6944	13.6051	P	P	P	14.0278	14.1215	13.9865	P	P	P	gi|257211290|emb|FN325055.1| Schistosoma japonicum isolate Anhui full length mRNA clone SJFCE3925.122|FSE001-P00030-O05, complete sequence	emb|FN325055.1
CUST_23470_PI428956223	0.0229255	0.790131	13.6616	13.4201	13.4849	P	P	P	13.7558	13.9563	13.878	P	P	P	gi|257211300|emb|FN325060.1| Schistosoma japonicum isolate Anhui full length mRNA clone SJFCE3925.127|FSE001-P00032-F19, complete sequence	emb|FN325060.1
CUST_23471_PI428956223	0.00655434	0.771906	13.8956	13.7953	13.7133	P	P	P	14.1944	14.2222	14.1117	P	P	P	gi|257211304|emb|FN325062.1| Schistosoma japonicum isolate Anhui full length mRNA clone SJFCE3925.129|FSE001-P00032-H16, complete sequence	emb|FN325062.1
CUST_23473_PI428956223	0.00717531	0.809058	13.6796	13.5598	13.536	P	P	P	13.8362	13.9737	13.8832	P	P	P	gi|257211336|emb|FN325078.1| Schistosoma japonicum isolate Anhui full length mRNA clone SJFCE3925.145|FSE001-P00001-B01, complete sequence	emb|FN325078.1
CUST_23474_PI428956223	0.0404164	0.819293	13.9827	13.843	13.7273	P	P	P	14.0425	14.2477	14.1293	P	P	P	gi|257211338|emb|FN325079.1| Schistosoma japonicum isolate Anhui full length mRNA clone SJFCE3925.146|FSE001-P00001-I14, complete sequence	emb|FN325079.1
CUST_23475_PI428956223	0.0324618	0.824291	14.7365	14.6102	14.5867	P	P	P	14.8911	15.0496	14.8241	P	P	P	gi|257211344|emb|FN325082.1| Schistosoma japonicum isolate Anhui full length mRNA clone SJFCE3925.149|FSE001-P00003-N11, complete sequence	emb|FN325082.1
CUST_23476_PI428956223	0.00627368	0.786263	13.7079	13.5623	13.5861	P	P	P	13.8877	14.0529	13.9559	P	P	P	gi|257211346|emb|FN325083.1| Schistosoma japonicum isolate Anhui full length mRNA clone SJFCE3925.150|FSE001-P00005-M02, complete sequence	emb|FN325083.1
CUST_23479_PI428956223	0.0170746	0.796838	13.772	13.5934	13.5832	P	P	P	13.9143	14.0194	14.0036	P	P	P	gi|257211368|emb|FN325094.1| Schistosoma japonicum isolate Anhui full length mRNA clone SJFCE3925.161|FSE001-P00014-P20, complete sequence	emb|FN325094.1
CUST_23480_PI428956223	0.0101817	0.78011	13.7409	13.6304	13.5418	P	P	P	13.9456	14.0625	13.9842	P	P	P	gi|257211374|emb|FN325097.1| Schistosoma japonicum isolate Anhui full length mRNA clone SJFCE3925.164|FSE001-P00015-L18, complete sequence	emb|FN325097.1
CUST_23481_PI428956223	0.00764951	0.784425	13.7088	13.5771	13.5364	P	P	P	13.8947	14.0495	13.9301	P	P	P	gi|257211378|emb|FN325099.1| Schistosoma japonicum isolate Anhui full length mRNA clone SJFCE3925.166|FSE001-P00016-G20, complete sequence	emb|FN325099.1
CUST_23482_PI428956223	0.00841946	0.777892	13.6425	13.4947	13.4626	P	P	P	13.9416	13.9208	13.8286	P	P	P	gi|257211386|emb|FN325103.1| Schistosoma japonicum isolate Anhui full length mRNA clone SJFCE3925.170|FSE001-P00017-O02, complete sequence	emb|FN325103.1
CUST_23483_PI428956223	0.015501	0.759906	13.3923	13.1846	13.1832	P	P	P	13.5853	13.6817	13.6893	P	P	P	gi|257211412|emb|FN325116.1| Schistosoma japonicum isolate Anhui full length mRNA clone SJFCE3925.183|FSE001-P00025-J01, complete sequence	emb|FN325116.1
CUST_23484_PI428956223	0.0241702	0.797457	13.8252	13.7012	13.6017	P	P	P	13.9576	14.1669	13.9827	P	P	P	gi|257211414|emb|FN325117.1| Schistosoma japonicum isolate Anhui full length mRNA clone SJFCE3925.184|FSE001-P00027-G17, complete sequence	emb|FN325117.1
CUST_23488_PI428956223	0.0288447	1.17975	10.1812	10.0714	10.0586	P	P	P	9.82108	9.9742	9.79717	P	P	P	gi|257211443|emb|FN329512.1| Schistosoma japonicum isolate Anhui non-coing mRNA clone SJFCE3436.001|FSE001-P00006-A03	emb|FN329512.1
CUST_23502_PI428956223	0.00855211	0.884069	13.3188	13.2315	13.2755	P	P	P	13.4285	13.4632	13.4685	P	P	P	gi|257211458|emb|FN329527.1| Schistosoma japonicum isolate Anhui non-coing mRNA clone SJFCE3469.001|FSE001-P00017-I23	emb|FN329527.1
CUST_2352_PI428962778	0.0295522	1.2839	9.9742	10.0118	9.79699	P	P	P	9.44847	9.72718	9.51999	P	P	P	gi|28323305|gb|BU715958.1| SJM2AJD03 SJM Schistosoma japonicum cDNA, mRNA sequence	28323305|gb_BU715958.1
CUST_23567_PI428956223	0.0355662	1.03489	15.6329	15.6595	15.6402	P	P	P	15.6145	15.5975	15.572	P	P	P	gi|257211524|emb|FN329593.1| Schistosoma japonicum isolate Anhui non-coing mRNA clone SJFCE3532.006|FSE001-P00009-I24	emb|FN329593.1
CUST_23575_PI428956223	0.0347104	0.793533	11.7526	11.8817	11.9764	P	P	P	12.2015	12.2151	12.2037	P	P	P	gi|257211533|emb|FN329602.1| Schistosoma japonicum isolate Anhui non-coing mRNA clone SJFCE3540.005|FSE_072_36_D05	emb|FN329602.1
CUST_2363_PI428956223	0.00674952	1.58958	8.71986	8.95828	8.94601	P	P	P	8.01549	8.34637	8.24889	P	P	P	gi|60596801|gb|AY809061.1| Schistosoma japonicum SJCHGC08384 protein mRNA, partial cds	gb|AY809061.1
CUST_23661_PI428956223	0.0306184	1.21778	15.9644	15.8771	15.9453	P	P	P	15.5284	15.7457	15.6532	P	P	P	gi|257211621|emb|FN329690.1| Schistosoma japonicum isolate Anhui non-coing mRNA clone SJFCE3633.007|FSE001-P00017-E21	emb|FN329690.1
CUST_23681_PI428956223	0.0295357	0.821849	13.6948	13.5152	13.4827	P	P	P	13.7804	13.9149	13.8525	P	P	P	gi|257211647|emb|FN325134.1| Schistosoma japonicum isolate Anhui full length mRNA clone SJFCE3925.201|FSE001-P00001-O05, complete sequence	emb|FN325134.1
CUST_23682_PI428956223	0.00782655	0.809055	13.6828	13.5813	13.5613	P	P	P	13.8377	13.9982	13.905	P	P	P	gi|257211649|emb|FN325135.1| Schistosoma japonicum isolate Anhui full length mRNA clone SJFCE3925.202|FSE001-P00020-K20, complete sequence	emb|FN325135.1
CUST_23683_PI428956223	0.0166012	0.797461	13.7076	13.5886	13.5594	P	P	P	13.9333	13.9477	13.9584	P	P	P	gi|257211651|emb|FN325136.1| Schistosoma japonicum isolate Anhui full length mRNA clone SJFCE3925.203|FSE001-P00026-C01, complete sequence	emb|FN325136.1
CUST_23684_PI428956223	0.0092379	0.81792	13.6769	13.5459	13.5343	P	P	P	13.806	13.9456	13.8765	P	P	P	gi|257211655|emb|FN325138.1| Schistosoma japonicum isolate Anhui full length mRNA clone SJFCE3925.206|FSE001-P00003-D08, complete sequence	emb|FN325138.1
CUST_23685_PI428956223	0.0327568	0.799711	13.8248	13.7554	13.5775	P	P	P	14.0322	14.1038	13.9982	P	P	P	gi|257211657|emb|FN325139.1| Schistosoma japonicum isolate Anhui full length mRNA clone SJFCE3925.207|FSE001-P00006-E13, complete sequence	emb|FN325139.1
CUST_23687_PI428956223	0.013345	0.772035	13.8312	13.7014	13.6032	P	P	P	14.0164	14.1552	14.0897	P	P	P	gi|257211663|emb|FN325142.1| Schistosoma japonicum isolate Anhui full length mRNA clone SJFCE3925.210|FSE001-P00002-J05, complete sequence	emb|FN325142.1
CUST_23688_PI428956223	0.00779248	0.804661	13.8308	13.8101	13.6848	P	P	P	14.0616	14.1424	14.0651	P	P	P	gi|257211665|emb|FN325143.1| Schistosoma japonicum isolate Anhui full length mRNA clone SJFCE3925.211|FSE001-P00013-M14, complete sequence	emb|FN325143.1
CUST_23689_PI428956223	0.0410846	0.82033	13.7827	13.5765	13.5485	P	P	P	13.8119	14.0144	13.9428	P	P	P	gi|257211667|emb|FN325144.1| Schistosoma japonicum isolate Anhui full length mRNA clone SJFCE3925.212|FSE001-P00007-H02, complete sequence	emb|FN325144.1
CUST_23690_PI428956223	0.0148425	0.792625	13.6636	13.5046	13.4866	P	P	P	13.9029	13.9229	13.8401	P	P	P	gi|257211669|emb|FN325145.1| Schistosoma japonicum isolate Anhui full length mRNA clone SJFCE3925.213|FSE001-P00009-D19, complete sequence	emb|FN325145.1
CUST_23692_PI428956223	0.0153487	0.798674	13.922	13.845	13.7256	P	P	P	14.0677	14.259	14.1391	P	P	P	gi|257211673|emb|FN325147.1| Schistosoma japonicum isolate Anhui full length mRNA clone SJFCE3925.215|FSE001-P00015-P16, complete sequence	emb|FN325147.1
CUST_23693_PI428956223	0.0098925	0.769872	13.6036	13.4473	13.4279	P	P	P	13.8245	13.9162	13.875	P	P	P	gi|257211675|emb|FN325148.1| Schistosoma japonicum isolate Anhui full length mRNA clone SJFCE3925.216|FSE001-P00033-K15, complete sequence	emb|FN325148.1
CUST_23694_PI428956223	0.0246903	0.827177	13.9916	13.9012	13.7883	P	P	P	14.0793	14.252	14.173	P	P	P	gi|257211677|emb|FN325149.1| Schistosoma japonicum isolate Anhui full length mRNA clone SJFCE3925.217|FSE001-P00027-B16, complete sequence	emb|FN325149.1
CUST_23695_PI428956223	0.0244945	0.826671	13.763	13.5853	13.5789	P	P	P	13.8398	13.992	13.9229	P	P	P	gi|257211679|emb|FN325150.1| Schistosoma japonicum isolate Anhui full length mRNA clone SJFCE3925.218|FSE001-P00021-G15, complete sequence	emb|FN325150.1
CUST_23696_PI428956223	0.0274297	0.810202	13.9134	13.7732	13.6776	P	P	P	14.0416	14.1696	14.0705	P	P	P	gi|257211681|emb|FN325151.1| Schistosoma japonicum isolate Anhui full length mRNA clone SJFCE3925.219|FSE001-P00013-O18, complete sequence	emb|FN325151.1
CUST_23697_PI428956223	0.0142309	0.799487	13.7122	13.572	13.5122	P	P	P	13.8864	14.0029	13.8797	P	P	P	gi|257211683|emb|FN325152.1| Schistosoma japonicum isolate Anhui full length mRNA clone SJFCE3925.220|FSE001-P00029-M10, complete sequence	emb|FN325152.1
CUST_23698_PI428956223	0.00660101	0.779119	13.538	13.4166	13.3684	P	P	P	13.7578	13.8613	13.7874	P	P	P	gi|257211685|emb|FN325153.1| Schistosoma japonicum isolate Anhui full length mRNA clone SJFCE3925.221|FSE001-P00020-P07, complete sequence	emb|FN325153.1
CUST_23699_PI428956223	0.0186098	0.80554	13.8496	13.7752	13.66	P	P	P	14.0524	14.1187	14.0549	P	P	P	gi|257211687|emb|FN325154.1| Schistosoma japonicum isolate Anhui full length mRNA clone SJFCE3925.222|FSE001-P00005-C08, complete sequence	emb|FN325154.1
CUST_23701_PI428956223	0.0110735	0.795124	13.6657	13.5357	13.4779	P	P	P	13.8539	13.9629	13.8585	P	P	P	gi|257211691|emb|FN325156.1| Schistosoma japonicum isolate Anhui full length mRNA clone SJFCE3925.224|FSE001-P00017-G11, complete sequence	emb|FN325156.1
CUST_23703_PI428956223	0.0201159	0.809351	13.6857	13.5653	13.5147	P	P	P	13.8923	13.921	13.8729	P	P	P	gi|257211695|emb|FN325158.1| Schistosoma japonicum isolate Anhui full length mRNA clone SJFCE3925.226|FSE001-P00011-I03, complete sequence	emb|FN325158.1
CUST_23704_PI428956223	0.0241512	0.781651	13.8504	13.7236	13.5956	P	P	P	14.0362	14.1497	14.0586	P	P	P	gi|257211697|emb|FN325159.1| Schistosoma japonicum isolate Anhui full length mRNA clone SJFCE3925.227|FSE001-P00033-B19, complete sequence	emb|FN325159.1
CUST_23706_PI428956223	0.0152317	0.794074	13.5805	13.4373	13.3736	P	P	P	13.7	13.8819	13.8095	P	P	P	gi|257211701|emb|FN325161.1| Schistosoma japonicum isolate Anhui full length mRNA clone SJFCE3925.229|FSE001-P00014-I21, complete sequence	emb|FN325161.1
CUST_2374_PI428956223	0.0302209	1.33665	10.0551	9.93056	9.72234	P	P	P	9.41925	9.43913	9.60572	P	P	P	gi|60596827|gb|AY809074.1| Schistosoma japonicum SJCHGC03551 protein mRNA, partial cds	gb|AY809074.1
CUST_23892_PI428956223	0.0303597	0.893845	14.6691	14.6157	14.5393	P	P	P	14.7684	14.7356	14.8079	P	P	P	gi|257212097|emb|FN329768.1| Schistosoma japonicum isolate Anhui non-coing mRNA clone SJFCE3691.008|FSE001-P00024-N18	emb|FN329768.1
CUST_23895_PI428956223	0.00271948	0.865495	13.7433	13.7179	13.6944	P	P	P	13.9706	13.9117	13.8979	P	P	P	gi|257212100|emb|FN329771.1| Schistosoma japonicum isolate Anhui non-coing mRNA clone SJFCE3695.002|FSE001-P00035-M15	emb|FN329771.1
CUST_23898_PI428956223	0.00194478	0.851774	13.8114	13.8267	13.7558	P	P	P	14.032	14.0685	13.9876	P	P	P	gi|257212103|emb|FN329774.1| Schistosoma japonicum isolate Anhui non-coing mRNA clone SJFCE3695.005|FSE001-P00012-B08	emb|FN329774.1
CUST_23899_PI428956223	0.0337886	0.830185	14.0565	14.0334	13.9922	P	P	P	14.4071	14.2568	14.2176	P	P	P	gi|257212104|emb|FN329775.1| Schistosoma japonicum isolate Anhui non-coing mRNA clone SJFCE3695.006|FSE001-P00014-F12	emb|FN329775.1
CUST_23901_PI428956223	0.00116892	0.860574	13.883	13.8926	13.8719	P	P	P	14.1038	14.1201	14.0732	P	P	P	gi|257212106|emb|FN329777.1| Schistosoma japonicum isolate Anhui non-coing mRNA clone SJFCE3695.008|FSE001-P00008-B02	emb|FN329777.1
CUST_23902_PI428956223	6.28545e-05	0.864136	13.0068	13.0214	12.9935	P	P	P	13.2069	13.2262	13.2207	P	P	P	gi|257212107|emb|FN329778.1| Schistosoma japonicum isolate Anhui non-coing mRNA clone SJFCE3695.009|FSE001-P00030-J14	emb|FN329778.1
CUST_23904_PI428956223	0.015398	0.839471	12.8783	12.9207	12.8865	P	P	P	13.2155	13.0811	13.1434	P	P	P	gi|257212109|emb|FN329780.1| Schistosoma japonicum isolate Anhui non-coing mRNA clone SJFCE3695.011|FSE001-P00001-C20	emb|FN329780.1
CUST_23915_PI428956223	0.021252	0.930873	16.2891	16.2217	16.2813	P	P	P	16.4003	16.3404	16.3618	P	P	P	gi|257212121|emb|FN329792.1| Schistosoma japonicum isolate Anhui non-coing mRNA clone SJFCE3707.005|FSE001-P00030-E12	emb|FN329792.1
CUST_23916_PI428956223	0.0421041	0.964829	16.2918	16.282	16.2501	P	P	P	16.35	16.3095	16.3193	P	P	P	gi|257212122|emb|FN329793.1| Schistosoma japonicum isolate Anhui non-coing mRNA clone SJFCE3707.006|FSE001-P00018-J21	emb|FN329793.1
CUST_23918_PI428956223	0.0429915	0.955609	16.3654	16.3075	16.3522	P	P	P	16.4286	16.3942	16.3992	P	P	P	gi|257212125|emb|FN329796.1| Schistosoma japonicum isolate Anhui non-coing mRNA clone SJFCE3707.010|FSE001-P00014-O20	emb|FN329796.1
CUST_23991_PI428956223	0.0219235	1.11658	15.6932	15.6803	15.7171	P	P	P	15.484	15.5856	15.5422	P	P	P	gi|257212202|emb|FN329873.1| Schistosoma japonicum isolate Anhui non-coing mRNA clone SJFCE3775.013|FSE001-P00033-E17	emb|FN329873.1
CUST_2405_PI428956223	0.0379056	1.17698	9.11052	9.12293	9.21558	P	P	P	8.89517	9.02399	8.81945	P	P	P	gi|60596891|gb|AY809106.1| Schistosoma japonicum SJCHGC07938 protein mRNA, partial cds	gb|AY809106.1
CUST_2431_PI428956223	0.00897732	1.24673	7.63085	7.73818	7.65048	P	P	P	7.31882	7.45297	7.29027	P	P	P	gi|60596947|gb|AY809134.1| Schistosoma japonicum SJCHGC07433 protein mRNA, partial cds	gb|AY809134.1
CUST_24331_PI428956223	0.0175408	1.17129	17.5893	17.6305	17.6171	P	P	P	17.3689	17.3274	17.4536	P	P	P	gi|257212802|emb|FN330075.1| Schistosoma japonicum isolate Anhui non-coing mRNA clone SJFCE3924.009|FSE001-P00001-O15	emb|FN330075.1
CUST_24337_PI428956223	0.0321481	1.12326	17.5154	17.6373	17.6283	P	P	P	17.4704	17.362	17.4465	P	P	P	gi|257212810|emb|FN330083.1| Schistosoma japonicum isolate Anhui non-coing mRNA clone SJFCE3924.018|FSE001-P00027-K18	emb|FN330083.1
CUST_24338_PI428956223	0.0385118	1.15811	17.647	17.6057	17.6051	P	P	P	17.3926	17.3303	17.4951	P	P	P	gi|257212813|emb|FN330086.1| Schistosoma japonicum isolate Anhui non-coing mRNA clone SJFCE3924.022|FSE001-P00006-L21	emb|FN330086.1
CUST_24341_PI428956223	0.0325634	1.25741	15.2574	15.4481	15.5117	P	P	P	15.1165	15.1157	15.0027	P	P	P	gi|257212818|emb|FN330091.1| Schistosoma japonicum isolate Anhui non-coing mRNA clone SJFCE3924.027|FSE001-P00015-M12	emb|FN330091.1
CUST_24342_PI428956223	0.0351204	1.1411	17.6313	17.7021	17.6763	P	P	P	17.4738	17.4021	17.559	P	P	P	gi|257212820|emb|FN330093.1| Schistosoma japonicum isolate Anhui non-coing mRNA clone SJFCE3924.029|FSE001-P00016-O08	emb|FN330093.1
CUST_24346_PI428956223	0.0374784	1.11221	17.5856	17.6159	17.6276	P	P	P	17.4458	17.3993	17.5214	P	P	P	gi|257212827|emb|FN330100.1| Schistosoma japonicum isolate Anhui non-coing mRNA clone SJFCE3924.041|FSE001-P00008-N15	emb|FN330100.1
CUST_24548_PI428956223	0.0365804	1.17404	17.6247	17.6464	17.654	P	P	P	17.4055	17.3268	17.4938	P	P	P	gi|257213235|emb|FN330113.1| Schistosoma japonicum isolate Anhui non-coing mRNA clone SJFCE3924.056|FSE001-P00012-K23	emb|FN330113.1
CUST_24551_PI428956223	0.0303227	1.16945	17.5602	17.6263	17.6107	P	P	P	17.3739	17.2854	17.4561	P	P	P	gi|257213238|emb|FN330116.1| Schistosoma japonicum isolate Anhui non-coing mRNA clone SJFCE3924.059|FSE001-P00035-I20	emb|FN330116.1
CUST_24553_PI428956223	0.0376165	1.17854	17.491	17.5893	17.5988	P	P	P	17.3913	17.2012	17.3706	P	P	P	gi|257213240|emb|FN330118.1| Schistosoma japonicum isolate Anhui non-coing mRNA clone SJFCE3924.072|FSE001-P00011-N14	emb|FN330118.1
CUST_24555_PI428956223	0.00722416	1.1655	17.6042	17.6807	17.6728	P	P	P	17.4606	17.3654	17.4678	P	P	P	gi|257213244|emb|FN330122.1| Schistosoma japonicum isolate Anhui non-coing mRNA clone SJFCE3924.076|FSE001-P00015-F19	emb|FN330122.1
CUST_24557_PI428956223	0.0103837	1.1749	17.6385	17.7217	17.6438	P	P	P	17.3877	17.4055	17.5116	P	P	P	gi|257213247|emb|FN330125.1| Schistosoma japonicum isolate Anhui non-coing mRNA clone SJFCE3924.079|FSE001-P00019-I23	emb|FN330125.1
CUST_24562_PI428956223	0.0487306	1.09984	17.594	17.6603	17.6328	P	P	P	17.4678	17.4398	17.5652	P	P	P	gi|257213256|emb|FN330134.1| Schistosoma japonicum isolate Anhui non-coing mRNA clone SJFCE3924.089|FSE001-P00004-J24	emb|FN330134.1
CUST_24565_PI428956223	0.0413828	1.16369	17.6681	17.6299	17.6309	P	P	P	17.4027	17.3472	17.5179	P	P	P	gi|257213259|emb|FN330137.1| Schistosoma japonicum isolate Anhui non-coing mRNA clone SJFCE3924.095|FSE001-P00025-J08	emb|FN330137.1
CUST_24575_PI428956223	0.0225043	1.15485	17.5077	17.6127	17.6177	P	P	P	17.3673	17.2977	17.4487	P	P	P	gi|257213270|emb|FN330148.1| Schistosoma japonicum isolate Anhui non-coing mRNA clone SJFCE3924.107|FSE001-P00015-F21	emb|FN330148.1
CUST_24580_PI428956223	0.0449092	1.11199	17.6213	17.6213	17.5934	P	P	P	17.4635	17.392	17.5185	P	P	P	gi|257213275|emb|FN330153.1| Schistosoma japonicum isolate Anhui non-coing mRNA clone SJFCE3924.112|FSE001-P00004-H08	emb|FN330153.1
CUST_24584_PI428956223	0.0299076	1.14126	17.5327	17.5964	17.5882	P	P	P	17.4104	17.2967	17.4356	P	P	P	gi|257213279|emb|FN330157.1| Schistosoma japonicum isolate Anhui non-coing mRNA clone SJFCE3924.117|FSE001-P00005-G13	emb|FN330157.1
CUST_24588_PI428956223	0.00179962	1.20906	17.1382	17.1698	17.1789	P	P	P	16.921	16.8431	16.9004	P	P	P	gi|257213284|emb|FN330162.1| Schistosoma japonicum isolate Anhui non-coing mRNA clone SJFCE3924.122|FSE001-P00026-M09	emb|FN330162.1
CUST_24589_PI428956223	0.0102873	1.16918	17.6937	17.6097	17.6929	P	P	P	17.4933	17.3673	17.4578	P	P	P	gi|257213285|emb|FN330163.1| Schistosoma japonicum isolate Anhui non-coing mRNA clone SJFCE3924.123|FSE001-P00029-G05	emb|FN330163.1
CUST_24590_PI428956223	0.0365299	1.17545	17.6193	17.6203	17.6258	P	P	P	17.3764	17.3129	17.4721	P	P	P	gi|257213286|emb|FN330164.1| Schistosoma japonicum isolate Anhui non-coing mRNA clone SJFCE3924.124|FSE001-P00026-L04	emb|FN330164.1
CUST_24592_PI428956223	0.0417677	1.15456	17.5864	17.5844	17.5947	P	P	P	17.384	17.3009	17.4545	P	P	P	gi|257213288|emb|FN330166.1| Schistosoma japonicum isolate Anhui non-coing mRNA clone SJFCE3924.128|FSE001-P00002-G12	emb|FN330166.1
CUST_246_PI428962778	0.0179996	0.786769	8.56098	8.78652	8.73424	P	P	P	8.99813	9.12735	8.99991	P	P	P	gi|5701640|gb|AI941860.1| JAA000271.SH3 Adult SjC 7/94 Schistosoma japonicum cDNA 5', mRNA sequence	5701640|gb_AI941860.1
CUST_24624_PI428956223	0.0469671	1.21136	10.0937	10.2156	10.1452	P	P	P	10.0179	9.82879	9.76868	P	P	P	gi|257213320|emb|FN330198.1| Schistosoma japonicum isolate Anhui non-coing mRNA clone SJFCE4332|FSE_048_10_B02	emb|FN330198.1
CUST_24632_PI428956223	0.0377431	1.20545	11.6296	11.6879	11.7913	P	P	P	11.4176	11.3196	11.5576	P	P	P	gi|257213328|emb|FN330206.1| Schistosoma japonicum isolate Anhui non-coing mRNA clone SJFCE4347|FSE_061_54_F07	emb|FN330206.1
CUST_2465_PI428956223	0.0422836	1.12913	8.71096	8.76163	8.62459	P	P	P	8.46722	8.61013	8.49346	P	P	P	gi|60597017|gb|AY809169.1| Schistosoma japonicum SJCHGC07615 protein mRNA, partial cds	gb|AY809169.1
CUST_24703_PI428956223	0.0426027	1.09959	14.0673	13.9897	13.9714	P	P	P	13.9081	13.9074	13.8013	P	P	P	gi|257213399|emb|FN330277.1| Schistosoma japonicum isolate Anhui non-coing mRNA clone SJFCE4451|FSE_124_09_A02	emb|FN330277.1
CUST_24710_PI428956223	0.0175955	1.28917	10.6979	10.4931	10.6857	P	P	P	10.216	10.3222	10.2461	P	P	P	gi|257213406|emb|FN330284.1| Schistosoma japonicum isolate Anhui non-coing mRNA clone SJFCE4464|FSE_133_88_H11	emb|FN330284.1
CUST_2473_PI428956223	0.0174361	1.26103	7.89267	8.03396	7.88163	P	P	P	7.47511	7.62782	7.69767	P	P	P	gi|60597033|gb|AY809177.1| Schistosoma japonicum SJCHGC08609 protein mRNA, partial cds	gb|AY809177.1
CUST_24908_PI428956223	0.0442543	0.833867	12.0772	12.0082	11.8685	P	P	P	12.378	12.174	12.1868	P	P	P	gi|257213827|emb|FN330309.1| Schistosoma japonicum isolate Anhui non-coing mRNA clone SJFCE4507|FSE_168_15_G02	emb|FN330309.1
CUST_25030_PI428956223	0.0134429	0.935702	16.3794	16.391	16.4145	P	P	P	16.5216	16.4634	16.4872	P	P	P	gi|257213952|emb|FN330434.1| Schistosoma japonicum isolate Anhui non-coing mRNA clone SJFCE4732|FSE001-P00006-B14	emb|FN330434.1
CUST_2511_PI428956223	0.0232196	1.25645	11.0874	11.2022	11.3101	P	P	P	10.8818	10.9784	10.7511	P	P	P	gi|60597113|gb|AY809217.1| Schistosoma japonicum SJCHGC09364 protein mRNA, partial cds	gb|AY809217.1
CUST_252_PI428956223	0.0101877	0.647114	13.7455	13.9047	13.8308	P	P	P	14.417	14.3073	14.6263	P	P	P	gi|56754918|gb|AY813910.1| Schistosoma japonicum clone SJCHGC00194 unknown mRNA	gb|AY813910.1
CUST_2537_PI428956223	0.0178829	0.86213	12.9602	13.0967	13.0541	P	P	P	13.1962	13.2344	13.3229	P	P	P	gi|60597167|gb|AY809244.1| Schistosoma japonicum SJCHGC03242 protein mRNA, partial cds	gb|AY809244.1
CUST_2540_PI428956223	0.0370438	1.22968	8.62919	8.66551	8.84058	P	P	P	8.40253	8.39302	8.45313	P	P	P	gi|60597173|gb|AY809247.1| Schistosoma japonicum SJCHGC08271 protein mRNA, partial cds	gb|AY809247.1
CUST_25447_PI428956223	0.0180544	0.905489	12.7155	12.691	12.7236	P	P	P	12.8387	12.9012	12.8188	P	P	P	gi|257214792|emb|FN330521.1| Schistosoma japonicum isolate Anhui non-coing mRNA clone SJFCE4901|FSE001-P00013-E16	emb|FN330521.1
CUST_2545_PI428956223	0.0453425	1.31256	10.0704	10.0864	9.7766	P	P	P	9.57936	9.43301	9.7473	P	P	P	gi|60597183|gb|AY809252.1| Schistosoma japonicum SJCHGC08228 protein mRNA, partial cds	gb|AY809252.1
CUST_25456_PI428956223	0.00703922	0.819926	14.3995	14.3582	14.3061	P	P	P	14.5898	14.7226	14.6086	P	P	P	gi|257214801|emb|FN330530.1| Schistosoma japonicum isolate Anhui non-coing mRNA clone SJFCE4919|FSE001-P00014-C02	emb|FN330530.1
CUST_25490_PI428956223	0.0452051	0.9742	14.3743	14.368	14.3746	P	P	P	14.4216	14.4159	14.3924	P	P	P	gi|257214836|emb|FN330565.1| Schistosoma japonicum isolate Anhui non-coing mRNA clone SJFCE4996|FSE001-P00016-I07	emb|FN330565.1
CUST_25532_PI428956223	0.0350892	0.8298	13.0888	13.05	12.8871	P	P	P	13.3053	13.233	13.3017	P	P	P	gi|257214879|emb|FN330608.1| Schistosoma japonicum isolate Anhui non-coing mRNA clone SJFCE5093|FSE001-P00020-C19	emb|FN330608.1
CUST_25540_PI428956223	0.0375695	0.897635	16.9534	16.8315	16.9418	P	P	P	17.0599	17.0343	17.1021	P	P	P	gi|257214887|emb|FN330616.1| Schistosoma japonicum isolate Anhui non-coing mRNA clone SJFCE5113|FSE001-P00020-P05	emb|FN330616.1
CUST_25541_PI428956223	0.0429827	0.820357	14.2486	14.323	14.2215	P	P	P	14.4421	14.6843	14.5146	P	P	P	gi|257214888|emb|FN330617.1| Schistosoma japonicum isolate Anhui non-coing mRNA clone SJFCE5114|FSE001-P00021-A03	emb|FN330617.1
CUST_25542_PI428956223	0.00194924	0.940934	16.3369	16.3408	16.3509	P	P	P	16.4306	16.4316	16.4298	P	P	P	gi|257214889|emb|FN330618.1| Schistosoma japonicum isolate Anhui non-coing mRNA clone SJFCE5115|FSE001-P00021-B17	emb|FN330618.1
CUST_25614_PI428956223	0.038205	0.919426	16.9239	16.9169	16.9423	P	P	P	17.0069	17.0393	17.099	P	P	P	gi|257214964|emb|FN330693.1| Schistosoma japonicum isolate Anhui non-coing mRNA clone SJFCE5287|FSE001-P00027-C05	emb|FN330693.1
CUST_25623_PI428956223	0.0172258	0.917485	16.9412	16.9225	16.9343	P	P	P	17.033	17.0423	17.0948	P	P	P	gi|257214973|emb|FN330702.1| Schistosoma japonicum isolate Anhui non-coing mRNA clone SJFCE5312|FSE001-P00027-M13	emb|FN330702.1
CUST_2573_PI428956223	0.0428135	1.33153	7.04682	7.227	7.34651	P	P	P	6.57708	6.86581	6.92991	P	P	P	gi|60597241|gb|AY809281.1| Schistosoma japonicum SJCHGC04780 protein mRNA, partial cds	gb|AY809281.1
CUST_25874_PI428956223	0.0454356	0.930572	16.4055	16.4199	16.3666	P	P	P	16.5552	16.4851	16.4619	P	P	P	gi|257215676|emb|FN330766.1| Schistosoma japonicum isolate Anhui non-coing mRNA clone SJFCE5468|FSE001-P00033-O02	emb|FN330766.1
CUST_25882_PI428956223	0.040075	1.14415	12.5727	12.5946	12.6476	P	P	P	12.3381	12.3872	12.5029	P	P	P	gi|257215685|emb|FN330775.1| Schistosoma japonicum isolate Anhui non-coing mRNA clone SJFCE5494|FSE001-P00035-A18	emb|FN330775.1
CUST_25908_PI428956223	0.0330484	0.0378369	6.18789	3.73902	5.40571	P	A	P	10.7554	7.40863	10.5522	P	P	P	gi|257215731|emb|FN330801.1| Schistosoma japonicum isolate Anhui partial mRNA clone SJFCA2589.001|FSA001-P00006-E24	emb|FN330801.1
CUST_25991_PI428956223	0.0444269	1.1982	11.3574	11.3957	11.3353	P	P	P	11.1695	11.1554	10.9734	P	P	P	gi|257215901|emb|FN330886.1| Schistosoma japonicum isolate Anhui partial mRNA clone SJFCE2493.001|FSE_060_05_E01	emb|FN330886.1
CUST_25992_PI428956223	0.048983	1.11901	13.7693	13.8489	13.814	P	P	P	13.6842	13.7004	13.5577	P	P	P	gi|257215903|emb|FN330887.1| Schistosoma japonicum isolate Anhui partial mRNA clone SJFCE2493.002|FSE_045_41_A06	emb|FN330887.1
CUST_26006_PI428956223	0.022248	1.22203	9.10871	9.02459	8.90471	P	P	P	8.72053	8.8162	8.63499	P	P	P	gi|257215931|emb|FN330901.1| Schistosoma japonicum isolate Anhui partial mRNA clone SJFCE3113.001|FSE_055_48_H06	emb|FN330901.1
CUST_26014_PI428956223	0.0486317	1.142	9.26986	9.12584	9.2971	P	P	P	9.03449	9.10718	8.97939	P	P	P	gi|257215950|emb|FN330908.1| Schistosoma japonicum isolate Anhui partial mRNA clone SJFCE3195.002|FSE001-P00024-O01	emb|FN330908.1
CUST_26039_PI428956223	0.0174579	1.27881	15.0924	15.155	15.2701	P	P	P	14.9521	14.721	14.7755	P	P	P	gi|257216004|emb|FN330935.1| Schistosoma japonicum isolate Anhui partial mRNA clone SJFCE3749.015|FSE001-P00009-A20	emb|FN330935.1
CUST_2615_PI428956223	0.0290333	0.754791	9.57644	9.66727	9.56881	P	P	P	9.83903	10.1073	10.0714	P	P	P	gi|60597329|gb|AY809325.1| Schistosoma japonicum SJCHGC04509 protein mRNA, partial cds	gb|AY809325.1
CUST_26524_PI428956223	0.0490933	1.05447	18.6108	18.6295	18.6346	P	P	P	18.5857	18.5419	18.517	P	P	P	gi|302745265|gb|GQ403736.1| Schistosoma japonicum isolate JyM14S 12S ribosomal RNA gene, partial sequence; mitochondrial	gb|GQ403736.1
CUST_26558_PI428956223	0.0281954	0.946575	19.3193	19.29	19.3375	P	P	P	19.359	19.417	19.4082	P	P	P	gi|224588488|gb|FJ176637.1| Schistosoma japonicum isolate SjHwM5-b-1 18S ribosomal RNA gene, partial sequence; internal transcribed spacer 1, complete sequence; and 5.8S ribosomal RNA gene, partial sequence	gb|FJ176637.1
CUST_26567_PI428956223	0.0308344	1.13924	18.7811	18.822	18.7853	P	P	P	18.5837	18.5535	18.684	P	P	P	gi|224588497|gb|FJ176646.1| Schistosoma japonicum isolate SjHyM10-c-2 18S ribosomal RNA gene, partial sequence; internal transcribed spacer 1, complete sequence; and 5.8S ribosomal RNA gene, partial sequence	gb|FJ176646.1
CUST_26846_PI428956223	0.0399188	0.956921	18.4295	18.4464	18.4681	P	P	P	18.5404	18.5105	18.4834	P	P	P	gi|269981134|gb|FJ852212.1| Schistosoma japonicum isolate SCxc10 NADH dehydrogenase subunit 1 (ND1) gene, partial cds; mitochondrial :gi|269981136|gb|FJ852213.1| Schistosoma japonicum isolate SCxc12 NADH dehydrogenase subunit 1 (ND1) gene, partial cds; mitochondrial :gi|269981138|gb|FJ852214.1| Schistosoma japonicum isolate YNey9 NADH dehydrogenase subunit 1 (ND1) gene, partial cds; mitochondrial…	gb|FJ852212.1
CUST_26861_PI428956223	0.043711	0.676029	13.6981	13.3131	13.3346	P	P	P	14.0241	14.0343	14.0152	P	P	P	gi|269981216|gb|FJ851894.1| Schistosoma japonicum isolate HBga3 cytochrome b (Cytb) gene, partial cds; NADH dehydrogenase subunit 4L (ND4L) gene, complete cds; and NADH dehydrogenase subunit 4 (ND4) gene, partial cds; mitochondrial :gi|269981220|gb|FJ851895.1| Schistosoma japonicum isolate HBga5 cytochrome b (Cytb) gene, partial cds; NADH dehydrogenase subunit 4L (ND4L) gene, complete cds; and NA…	gb|FJ851894.1
CUST_26862_PI428956223	0.0264334	0.71276	13.5699	13.2144	13.2666	P	P	P	13.7042	13.968	13.8582	P	P	P	gi|269981236|gb|FJ851899.1| Schistosoma japonicum isolate HBhh6 cytochrome b (Cytb) gene, partial cds; NADH dehydrogenase subunit 4L (ND4L) gene, complete cds; and NADH dehydrogenase subunit 4 (ND4) gene, partial cds; mitochondrial :gi|269981240|gb|FJ851900.1| Schistosoma japonicum isolate HBhh9 cytochrome b (Cytb) gene, partial cds; NADH dehydrogenase subunit 4L (ND4L) gene, complete cds; and NA…	gb|FJ851899.1
CUST_26873_PI428956223	0.030099	0.716584	13.2132	12.9018	12.8502	P	P	P	13.3049	13.5364	13.5789	P	P	P	gi|269981544|gb|FJ851976.1| Schistosoma japonicum isolate JXpz3 cytochrome b (Cytb) gene, partial cds; NADH dehydrogenase subunit 4L (ND4L) gene, complete cds; and NADH dehydrogenase subunit 4 (ND4) gene, partial cds; mitochondrial :gi|269981548|gb|FJ851977.1| Schistosoma japonicum isolate JXpz5 cytochrome b (Cytb) gene, partial cds; NADH dehydrogenase subunit 4L (ND4L) gene, complete cds; and NA…	gb|FJ851976.1
CUST_26874_PI428956223	0.0418345	0.695682	13.2531	12.8322	12.8384	P	P	P	13.3028	13.6326	13.5792	P	P	P	gi|269981556|gb|FJ851979.1| Schistosoma japonicum isolate JXpz7 cytochrome b (Cytb) gene, partial cds; NADH dehydrogenase subunit 4L (ND4L) gene, complete cds; and NADH dehydrogenase subunit 4 (ND4) gene, partial cds; mitochondrial	gb|FJ851979.1
CUST_26907_PI428956223	0.0275332	1.05932	18.3911	18.3825	18.3361	P	P	P	18.2857	18.2568	18.3177	P	P	P	gi|270153184|gb|FJ852263.1| Schistosoma japonicum isolate JSzj3 large subunit ribosomal RNA (rrnL) gene, partial sequence; tRNA-Cys gene, complete sequence; and small subunit ribosomal RNA (rrnS) gene, partial sequence; mitochondrial	gb|FJ852263.1
CUST_26915_PI428956223	0.0367366	0.942631	18.5766	18.5308	18.5442	P	P	P	18.6091	18.6197	18.678	P	P	P	gi|270153206|gb|FJ852285.1| Schistosoma japonicum isolate JXpz5 large subunit ribosomal RNA (rrnL) gene, partial sequence; tRNA-Cys gene, complete sequence; and small subunit ribosomal RNA (rrnS) gene, partial sequence; mitochondrial	gb|FJ852285.1
CUST_26920_PI428956223	0.0425254	1.10111	18.4653	18.4265	18.3937	P	P	P	18.2268	18.2857	18.3543	P	P	P	gi|270153225|gb|FJ852304.1| Schistosoma japonicum isolate HBga8 large subunit ribosomal RNA (rrnL) gene, partial sequence; tRNA-Cys gene, complete sequence; and small subunit ribosomal RNA (rrnS) gene, partial sequence; mitochondrial :gi|270153226|gb|FJ852305.1| Schistosoma japonicum isolate HBga10 large subunit ribosomal RNA (rrnL) gene, partial sequence; tRNA-Cys gene, complete sequence; and sm…	gb|FJ852304.1
CUST_2707_PI428956223	0.0300104	1.19476	9.3422	9.24277	9.44068	P	P	P	9.16678	9.10198	8.98786	P	P	P	gi|60597527|gb|AY809424.1| Schistosoma japonicum SJCHGC08403 protein mRNA, partial cds	gb|AY809424.1
CUST_2728_PI428956223	0.0460135	1.39792	9.20283	8.80667	8.83907	P	P	P	8.35114	8.53034	8.54379	P	P	P	gi|60597569|gb|AY809445.1| Schistosoma japonicum SJCHGC07133 protein mRNA, partial cds	gb|AY809445.1
CUST_2741_PI428962772	0.0300215	1.14524	12.8756	13.0239	12.9533	P	P	P	12.7209	12.8369	12.7083	P	P	P	gi|56057472|gb|CV748929.1| sjl1-003_G05_sjl1-003G05-T7_036.ab1 SJL Schistosoma japonicum cDNA, mRNA sequence	56057472|gb_CV748929.1
CUST_2766_PI428962778	0.0368382	1.18624	9.30457	9.51008	9.41879	P	P	P	9.14932	9.22173	9.12885	P	P	P	gi|28325992|gb|BU718645.1| SJM2CLG05 SJM Schistosoma japonicum cDNA, mRNA sequence	28325992|gb_BU718645.1
CUST_2777_PI428956223	0.0307534	1.27686	7.87738	7.88368	8.03396	P	P	P	7.46168	7.52692	7.7393	P	P	P	gi|60597673|gb|AY809497.1| Schistosoma japonicum SJCHGC08033 protein mRNA, partial cds	gb|AY809497.1
CUST_2781_PI428956223	0.0418157	1.17651	13.3009	13.1277	13.1904	P	P	P	13.082	12.9561	12.8751	P	P	P	gi|60597683|gb|AY809502.1| Schistosoma japonicum SJCHGC07955 protein mRNA, partial cds	gb|AY809502.1
CUST_2856_PI428956223	0.0163411	1.1146	11.6882	11.6054	11.6924	P	P	P	11.5331	11.4512	11.5323	P	P	P	gi|60597835|gb|AY809578.1| Schistosoma japonicum SJCHGC05184 protein mRNA, partial cds	gb|AY809578.1
CUST_2860_PI428956223	0.000879918	0.903859	14.566	14.5999	14.6043	P	P	P	14.7554	14.7271	14.7254	P	P	P	gi|60597843|gb|AY809582.1| Schistosoma japonicum SJCHGC05509 protein mRNA, partial cds	gb|AY809582.1
CUST_2864_PI428956223	0.0330159	1.10932	8.49366	8.52845	8.52735	P	P	P	8.30851	8.42181	8.36815	P	P	P	gi|60597851|gb|AY809586.1| Schistosoma japonicum SJCHGC04859 protein mRNA, partial cds	gb|AY809586.1
CUST_2874_PI428956223	0.00450425	1.29363	15.0842	15.0853	15.0704	P	P	P	14.7	14.7595	14.6645	P	P	P	gi|60597873|gb|AY809597.1| Schistosoma japonicum SJCHGC05026 protein mRNA, partial cds	gb|AY809597.1
CUST_2878_PI428956223	0.048037	1.14493	13.1892	13.3342	13.1594	P	P	P	12.9654	13.0462	13.0888	P	P	P	gi|60597881|gb|AY809601.1| Schistosoma japonicum SJCHGC06415 protein mRNA, partial cds	gb|AY809601.1
CUST_2903_PI428962778	0.00273471	0.929938	13.1626	13.1892	13.15	P	P	P	13.2878	13.277	13.2514	P	P	P	gi|28326991|gb|BU719644.1| SJM2AFD07 SJM Schistosoma japonicum cDNA, mRNA sequence	28326991|gb_BU719644.1
CUST_2906_PI428956223	0.0320458	0.648206	11.3333	11.5225	11.2731	P	P	P	11.7853	12.2684	11.9196	P	P	P	gi|60597937|gb|AY809629.1| Schistosoma japonicum SJCHGC03548 protein mRNA, partial cds	gb|AY809629.1
CUST_2943_PI428956223	0.0188678	0.651248	11.1662	11.0932	11.4661	P	P	P	11.8597	11.6614	12.0607	P	P	P	gi|60598013|gb|AY809667.1| Schistosoma japonicum SJCHGC05422 protein mRNA, partial cds	gb|AY809667.1
CUST_2955_PI428962772	0.0350895	0.884478	12.78	12.8394	12.8699	P	P	P	13.0639	12.9207	13.0335	P	P	P	gi|56058749|gb|CV750206.1| sjl3-005_G06_sjl3-005G06-T3_050.ab1 SJL Schistosoma japonicum cDNA, mRNA sequence	56058749|gb_CV750206.1
CUST_2958_PI428962772	0.00929578	0.870378	9.21967	9.26116	9.15571	P	P	P	9.41404	9.38233	9.44237	P	P	P	gi|56058755|gb|CV750212.1| SJL3-005_G09_SJL6-006C09-T3_072.ab1 SJL Schistosoma japonicum cDNA, mRNA sequence	56058755|gb_CV750212.1
CUST_2978_PI428962772	0.0477459	0.749345	15.9978	15.8371	15.767	P	P	P	16.4683	16.0744	16.291	P	P	P	gi|56058907|gb|CV750364.1| SJL3-006_F03_SJL3-006F03-T3_027.ab1 SJL Schistosoma japonicum cDNA, mRNA sequence	56058907|gb_CV750364.1
CUST_2990_PI428956223	0.0318295	1.21116	8.41226	8.58588	8.58754	P	P	P	8.18924	8.37673	8.18924	P	P	P	gi|60598109|gb|AY809715.1| Schistosoma japonicum SJCHGC09113 protein mRNA, partial cds	gb|AY809715.1
CUST_3003_PI428956223	0.031178	1.45026	8.03629	8.09436	8.25161	P	P	P	7.83319	7.43781	7.47729	P	P	P	gi|60598135|gb|AY809728.1| Schistosoma japonicum SJCHGC06912 protein mRNA, partial cds	gb|AY809728.1
CUST_3014_PI428956223	0.000225757	1.33162	11.6267	11.7075	11.6695	P	P	P	11.3003	11.2352	11.2288	P	P	P	gi|60598157|gb|AY809739.1| Schistosoma japonicum SJCHGC07983 protein mRNA, partial cds	gb|AY809739.1
CUST_3014_PI428962772	0.0247851	0.777609	6.52807	6.78311	6.72458	P	P	P	7.17814	6.98474	6.96389	P	P	P	gi|56059142|gb|CV750599.1| SJL3-010_B12_SJL3-010B12-T7_093.ab1 SJL Schistosoma japonicum cDNA, mRNA sequence	56059142|gb_CV750599.1
CUST_3035_PI428956223	0.0463983	1.05061	12.5559	12.5246	12.5468	P	P	P	12.4636	12.5073	12.4421	P	P	P	gi|60598199|gb|AY809760.1| Schistosoma japonicum SJCHGC08078 protein mRNA, partial cds	gb|AY809760.1
CUST_3041_PI428956223	0.0424923	1.21405	9.20821	9.36772	9.20557	P	P	P	8.97169	9.11139	8.85341	P	P	P	gi|60598213|gb|AY809767.1| Schistosoma japonicum SJCHGC02478 protein mRNA, partial cds	gb|AY809767.1
CUST_3077_PI428962772	0.0496832	1.51948	6.92317	7.05799	7.12885	P	P	P	6.56925	6.59314	6.09103	P	P	P	gi|56059448|gb|CV750905.1| SJL31-003_G03_SJL31-003G03-T3_020.ab1 SJL Schistosoma japonicum cDNA, mRNA sequence	56059448|gb_CV750905.1
CUST_308_PI428956223	0.00843386	0.835592	12.1544	12.2468	12.2414	P	P	P	12.5516	12.4178	12.449	P	P	P	gi|56755897|gb|AY814395.1| Schistosoma japonicum clone SJCHGC00918 unknown mRNA	gb|AY814395.1
CUST_3080_PI428956223	0.0180239	0.132106	5.84247	6.07242	5.97585	P	P	P	9.51642	8.67619	8.12271	M	P	P	gi|60598301|gb|AY809811.1| Schistosoma japonicum SJCHGC04594 protein mRNA, partial cds	gb|AY809811.1
CUST_3116_PI428962772	0.0456366	0.76539	15.0125	14.9186	14.7942	P	P	P	15.4372	15.089	15.3426	P	P	P	gi|56059680|gb|CV751137.1| SJL4-005_F07_SJL4-005F07-T3_061.ab1 SJL Schistosoma japonicum cDNA, mRNA sequence	56059680|gb_CV751137.1
CUST_3156_PI428956223	0.0303046	1.14658	10.7989	10.7199	10.8012	P	P	P	10.6264	10.6159	10.4828	P	P	P	gi|60598461|gb|AY809891.1| Schistosoma japonicum SJCHGC04796 protein mRNA, partial cds	gb|AY809891.1
CUST_3158_PI428956223	0.00239903	1.33395	12.7324	12.7255	12.7616	P	P	P	12.2676	12.3735	12.3296	P	P	P	gi|60598465|gb|AY809893.1| Schistosoma japonicum SJCHGC06952 protein mRNA, partial cds	gb|AY809893.1
CUST_3165_PI428962772	0.0029951	1.20006	11.4585	11.5496	11.4579	P	P	P	11.2713	11.2163	11.1898	P	P	P	gi|56059923|gb|CV751380.1| SJL4-010_G11_SJL4-010G11-T3_088.ab1 SJL Schistosoma japonicum cDNA, mRNA sequence	56059923|gb_CV751380.1
CUST_3175_PI428962772	0.049454	0.758414	16.0596	15.9003	15.8362	P	P	P	16.4981	16.1193	16.3596	P	P	P	gi|56059979|gb|CV751436.1| SJL4-011_E03_SJL4-011E03-T3_019.ab1 SJL Schistosoma japonicum cDNA, mRNA sequence	56059979|gb_CV751436.1
CUST_319_PI428956223	0.0217183	0.86086	16.2388	16.3178	16.1617	P	P	P	16.5103	16.3871	16.4709	P	P	P	gi|56756113|gb|AY814503.1| Schistosoma japonicum clone SJCHGC00012 unknown mRNA	gb|AY814503.1
CUST_3205_PI428956223	0.0352141	1.1607	11.6376	11.7506	11.5782	P	P	P	11.4694	11.3508	11.5021	P	P	P	gi|60598569|gb|AY809945.1| Schistosoma japonicum SJCHGC05968 protein mRNA, partial cds	gb|AY809945.1
CUST_321_PI428956223	0.0237839	0.78927	10.8814	10.7926	11.0134	P	P	P	11.2751	11.0994	11.3353	P	P	P	gi|56756139|gb|AY814516.1| Schistosoma japonicum clone SJCHGC01260 unknown mRNA	gb|AY814516.1
CUST_3237_PI428956223	0.0426585	1.26048	9.46556	9.39718	9.45811	P	P	P	9.04433	9.25894	9.00337	P	P	P	gi|60598657|gb|AY809989.1| Schistosoma japonicum SJCHGC08203 protein mRNA, partial cds	gb|AY809989.1
CUST_3246_PI428962778	0.0325243	0.697879	8.15046	8.56098	8.40657	P	P	P	8.7964	8.93658	8.96567	P	P	P	gi|28329479|gb|BU722110.1| SJMADG07 SJM Schistosoma japonicum cDNA, mRNA sequence	28329479|gb_BU722110.1
CUST_3256_PI428956223	0.0436466	0.74636	9.86646	10.198	10.0016	P	P	P	10.4339	10.4347	10.4825	P	P	P	gi|60598697|gb|AY810009.1| Schistosoma japonicum SJCHGC07013 protein mRNA, partial cds	gb|AY810009.1
CUST_3288_PI428956223	0.0232267	1.37746	10.5708	10.533	10.8459	P	P	P	10.0793	10.3149	10.1803	P	P	P	gi|60598763|gb|AY810042.1| Schistosoma japonicum SJCHGC08125 protein mRNA, partial cds	gb|AY810042.1
CUST_3298_PI428956223	0.0322224	1.69635	8.35928	8.40587	7.97471	P	P	P	7.10441	7.679	7.63867	P	P	P	gi|60598783|gb|AY810052.1| Schistosoma japonicum SJCHGC03694 protein mRNA, partial cds	gb|AY810052.1
CUST_3310_PI428956223	0.0152533	1.27081	13.0795	13.2609	13.1597	P	P	P	12.7922	12.8246	12.8512	P	P	P	gi|60598807|gb|AY810064.1| Schistosoma japonicum SJCHGC05115 protein mRNA, partial cds	gb|AY810064.1
CUST_3315_PI428956223	0.00529591	1.08655	11.3471	11.3476	11.3962	P	P	P	11.2601	11.2196	11.2521	P	P	P	gi|60598819|gb|AY810070.1| Schistosoma japonicum SJCHGC05784 protein mRNA, partial cds	gb|AY810070.1
CUST_3316_PI428956223	0.0239516	1.27373	9.44253	9.52421	9.69531	P	P	P	9.1206	9.23369	9.26813	P	P	P	gi|60598821|gb|AY810071.1| Schistosoma japonicum SJCHGC04748 protein mRNA, partial cds	gb|AY810071.1
CUST_3316_PI428962778	0.0443198	0.693158	6.47654	6.92375	6.88796	P	P	P	7.39518	7.15149	7.35741	P	P	P	gi|28330006|gb|BU722637.1| SJMAKD05 SJM Schistosoma japonicum cDNA, mRNA sequence	28330006|gb_BU722637.1
CUST_3317_PI428956223	0.0200958	1.17846	12.0586	12.1909	12.0445	P	P	P	11.8267	11.8492	11.9106	P	P	P	gi|60598825|gb|AY810073.1| Schistosoma japonicum SJCHGC01057 protein mRNA, partial cds	gb|AY810073.1
CUST_3322_PI428962778	0.0337978	1.39639	6.4311	6.60709	6.32682	P	P	P	5.78551	6.19202	5.92648	P	P	P	gi|28330063|gb|BU722694.1| SJMALA05 SJM Schistosoma japonicum cDNA, mRNA sequence	28330063|gb_BU722694.1
CUST_3325_PI428956223	0.0403725	0.726381	10.6656	10.6167	10.8261	P	P	P	11.3907	11.0507	11.0298	P	P	P	gi|60598844|gb|AY810082.1| Schistosoma japonicum SJCHGC05626 protein mRNA, partial cds	gb|AY810082.1
CUST_334_PI428956223	0.0412833	0.842877	13.814	13.8671	13.7061	P	P	P	13.975	13.9788	14.1691	P	P	P	gi|56756301|gb|AY814592.1| Schistosoma japonicum clone SJCHGC01854 unknown mRNA	gb|AY814592.1
CUST_3387_PI428956223	0.0113345	1.09724	12.3457	12.3786	12.3041	P	P	P	12.1818	12.1945	12.2504	P	P	P	gi|60598978|gb|AY810149.1| Schistosoma japonicum SJCHGC08721 protein mRNA, partial cds	gb|AY810149.1
CUST_3430_PI428962778	0.0170348	1.18845	7.43084	7.34849	7.5112	P	P	P	7.10077	7.20518	7.23837	P	P	P	gi|28331060|gb|BU723691.1| SJMAZB11 SJM Schistosoma japonicum cDNA, mRNA sequence	28331060|gb_BU723691.1
CUST_3446_PI428962772	0.0372993	1.33999	7.56439	7.37461	7.20753	P	P	P	6.78965	7.02199	7.07468	P	P	P	gi|56061424|gb|CV752881.1| SJL7-008_C07_SJL7-008C07-T3_053.ab1 SJL Schistosoma japonicum cDNA, mRNA sequence	56061424|gb_CV752881.1
CUST_3470_PI428956223	0.0180672	0.893092	13.085	12.9972	13.067	P	P	P	13.1551	13.2186	13.2644	P	P	P	gi|60599162|gb|AY810241.1| Schistosoma japonicum SJCHGC06170 protein mRNA, partial cds	gb|AY810241.1
CUST_352_PI428956223	0.0445462	1.10815	14.8623	14.9723	14.9897	P	P	P	14.7902	14.8429	14.7484	P	P	P	gi|56756496|gb|AY814689.1| Schistosoma japonicum clone SJCHGC00515 unknown mRNA	gb|AY814689.1
CUST_3525_PI428956223	0.0279087	1.23815	7.56617	7.65934	7.43781	P	P	P	7.24032	7.20788	7.29764	P	P	P	gi|60599284|gb|AY810302.1| Schistosoma japonicum SJCHGC07107 protein mRNA, partial cds	gb|AY810302.1
CUST_3547_PI428956223	0.0478961	1.13173	14.604	14.7692	14.659	P	P	P	14.4744	14.4759	14.55	P	P	P	gi|60599339|gb|AY810326.1| Schistosoma japonicum SJCHGC05824 protein mRNA, partial cds	gb|AY810326.1
CUST_3559_PI428962772	0.032988	1.71151	7.88844	8.3808	8.4786	P	P	P	7.48202	7.67273	7.31106	P	P	P	gi|56062171|gb|CV753628.1| SJL9-004_G01_SJL9-004G01-T3_004.ab1 SJL Schistosoma japonicum cDNA, mRNA sequence	56062171|gb_CV753628.1
CUST_3563_PI428956223	0.0317778	0.758004	9.27686	9.2048	9.00473	P	P	P	9.53401	9.73033	9.41731	P	P	P	gi|60599371|gb|AY810342.1| Schistosoma japonicum SJCHGC03325 protein mRNA, partial cds	gb|AY810342.1
CUST_3564_PI428956223	0.00622931	1.2875	7.9158	8.05879	8.00913	P	P	P	7.52971	7.6525	7.70582	P	P	P	gi|60599373|gb|AY810343.1| Schistosoma japonicum SJCHGC07496 protein mRNA, partial cds	gb|AY810343.1
CUST_3567_PI428962778	0.0430562	1.47693	6.64858	6.7356	6.86704	P	P	P	5.93192	6.15619	6.43882	P	P	P	gi|28332198|gb|BU724829.1| SJMBLC06 SJM Schistosoma japonicum cDNA, mRNA sequence	28332198|gb_BU724829.1
CUST_3613_PI428962772	0.0362272	1.44173	8.8396	8.55602	8.99344	P	P	P	8.08814	8.45782	8.2696	P	P	P	gi|56062496|gb|CV753953.1| SJL9-008_H01_SJL9-008H01-T7_012.ab1 SJL Schistosoma japonicum cDNA, mRNA sequence	56062496|gb_CV753953.1
CUST_3627_PI428962772	0.0493401	0.825956	13.3799	13.2503	13.223	P	P	P	13.6059	13.4073	13.6603	P	P	P	gi|56062627|gb|CV754084.1| sjl3-010_B12_sjl3-010B12-T3_093.ab1 SJL Schistosoma japonicum cDNA, mRNA sequence	56062627|gb_CV754084.1
CUST_365_PI428956223	0.0481227	0.855911	17.3888	17.2934	17.1713	P	P	P	17.4897	17.4511	17.5907	P	P	P	gi|56756676|gb|AY814779.1| Schistosoma japonicum clone SJCHGC00100 unknown mRNA	gb|AY814779.1
CUST_3653_PI428956223	0.0179474	1.13053	9.35136	9.45617	9.35213	P	P	P	9.26259	9.17544	9.19166	P	P	P	gi|60599574|gb|AY810443.1| Schistosoma japonicum SJCHGC04717 protein mRNA, partial cds	gb|AY810443.1
CUST_3682_PI428956223	0.0242897	0.453709	7.94503	7.79922	8.41441	P	P	P	8.99593	8.871	9.65697	P	P	P	gi|60599634|gb|AY810473.1| Schistosoma japonicum SJCHGC08066 protein mRNA, partial cds	gb|AY810473.1
CUST_3692_PI428956223	0.0305878	1.21623	6.91222	6.97011	6.79357	P	P	P	6.60003	6.62484	6.60926	P	P	P	gi|60599658|gb|AY810485.1| Schistosoma japonicum SJCHGC03806 protein mRNA, partial cds	gb|AY810485.1
CUST_3709_PI428956223	0.0265284	2.39859	12.53	13.401	13.2103	P	P	P	11.3806	12.2584	11.7148	P	P	P	gi|60599696|gb|AY810504.1| Schistosoma japonicum SJCHGC07360 protein mRNA, partial cds	gb|AY810504.1
CUST_3717_PI428956223	0.0327783	1.14447	15.037	15.098	15.0146	P	P	P	14.8028	14.9468	14.8127	P	P	P	gi|60599720|gb|AY810516.1| Schistosoma japonicum SJCHGC02324 protein mRNA, partial cds	gb|AY810516.1
CUST_3725_PI428962778	0.0408196	1.17875	10.2754	10.4133	10.2381	P	P	P	9.99831	10.0274	10.1879	P	P	P	gi|28332843|gb|BU725474.1| SJMCEE06 SJM Schistosoma japonicum cDNA, mRNA sequence	28332843|gb_BU725474.1
CUST_375_PI428956223	0.0419989	1.07721	14.3295	14.3621	14.2813	P	P	P	14.2335	14.1634	14.2538	P	P	P	gi|56756936|gb|AY814908.1| Schistosoma japonicum clone SJCHGC00517 unknown mRNA	gb|AY814908.1
CUST_3759_PI428956223	0.0246087	0.910532	14.4362	14.4731	14.3809	P	P	P	14.5875	14.5979	14.5104	P	P	P	gi|60599816|gb|AY810563.1| Schistosoma japonicum SJCHGC08445 protein mRNA, partial cds	gb|AY810563.1
CUST_3785_PI428956223	0.0353361	1.07796	9.13933	9.10472	9.1623	P	P	P	9.03308	9.07008	8.97735	P	P	P	gi|60599870|gb|AY810590.1| Schistosoma japonicum SJCHGC01099 protein mRNA, partial cds	gb|AY810590.1
CUST_3797_PI428962772	0.00206783	1.53474	6.46701	6.25818	6.29356	P	P	P	5.72119	5.81283	5.63397	P	P	P	gi|56063661|gb|CV755118.1| sjl4-008B07-T3_057.ab1.bin SJL Schistosoma japonicum cDNA, mRNA sequence	56063661|gb_CV755118.1
CUST_3851_PI428962778	0.00587973	16.1306	8.44708	6.58528	7.89394	P	P	P	3.4316	4.48992	3.18182	A	A	A	gi|28333353|gb|BU725984.1| SJMCLH03 SJM Schistosoma japonicum cDNA, mRNA sequence	28333353|gb_BU725984.1
CUST_3867_PI428962778	0.0424263	1.31098	8.55135	8.49789	8.35998	P	P	P	7.86595	8.1727	8.18337	P	P	P	gi|28333401|gb|BU766085.1| SJEAAD03 SJE Schistosoma japonicum cDNA, mRNA sequence	28333401|gb_BU766085.1
CUST_3870_PI428956223	0.0474597	1.35745	11.3011	11.5772	11.1911	P	P	P	10.8222	11.1242	10.8054	P	P	P	gi|60600060|gb|AY810685.1| Schistosoma japonicum SJCHGC02486 protein mRNA, partial cds	gb|AY810685.1
CUST_3904_PI428956223	0.00338922	1.12455	9.87807	9.90143	9.84405	P	P	P	9.69612	9.67521	9.74389	P	P	P	gi|60600152|gb|AY810731.1| Schistosoma japonicum SJCHGC05237 protein mRNA, partial cds	gb|AY810731.1
CUST_3929_PI428956223	0.0485277	1.2281	13.069	13.3137	13.1887	P	P	P	12.9138	12.8689	12.9093	P	P	P	gi|60600214|gb|AY810762.1| Schistosoma japonicum SJCHGC06567 protein mRNA, partial cds	gb|AY810762.1
CUST_393_PI428956223	0.0283896	1.20154	10.3112	10.3959	10.3899	P	P	P	9.99924	10.201	10.0965	P	P	P	gi|56757278|gb|AY815079.1| Schistosoma japonicum clone SJCHGC00809 unknown mRNA	gb|AY815079.1
CUST_3940_PI428956223	0.0409505	0.814251	11.7358	11.6035	11.8653	P	P	P	12.0838	11.906	12.1078	P	P	P	gi|60600242|gb|AY810776.1| Schistosoma japonicum SJCHGC04420 protein mRNA, partial cds	gb|AY810776.1
CUST_3945_PI428956223	0.0117897	1.15827	12.3799	12.2989	12.3376	P	P	P	12.1478	12.1756	12.0555	P	P	P	gi|60600252|gb|AY810781.1| Schistosoma japonicum SJCHGC06969 protein mRNA, partial cds	gb|AY810781.1
CUST_3984_PI428956223	0.0251425	1.21301	14.0018	13.9539	14.1555	P	P	P	13.6707	13.774	13.8338	P	P	P	gi|60600346|gb|AY810828.1| Schistosoma japonicum SJCHGC05694 protein mRNA, partial cds	gb|AY810828.1
CUST_3996_PI428956223	0.00920794	0.0292686	5.94206	4.46799	5.99944	P	A	P	11.2163	8.83541	11.1075	P	P	P	gi|60600370|gb|AY810840.1| Schistosoma japonicum SJCHGC06213 protein mRNA, partial cds	gb|AY810840.1
CUST_3997_PI428956223	0.0309293	1.21912	9.19166	9.25405	9.03255	P	P	P	8.80069	8.9825	8.84007	P	P	P	gi|60600372|gb|AY810841.1| Schistosoma japonicum SJCHGC05765 protein mRNA, partial cds	gb|AY810841.1
CUST_403_PI428956223	0.00808276	0.898903	18.2671	18.3193	18.2411	P	P	P	18.4189	18.3994	18.4706	P	P	P	gi|56757474|gb|AY815173.1| Schistosoma japonicum clone SJCHGC00093 unknown mRNA	gb|AY815173.1
CUST_4046_PI428956223	0.0363254	1.31799	10.4239	10.2492	10.0889	P	P	P	9.81748	9.80275	9.96081	P	P	P	gi|60600661|gb|AY810899.1| Schistosoma japonicum SJCHGC05283 protein mRNA, partial cds	gb|AY810899.1
CUST_4052_PI428956223	0.0135687	1.13685	13.0567	12.9728	12.9588	P	P	P	12.8339	12.8168	12.7839	P	P	P	gi|60600673|gb|AY810905.1| Schistosoma japonicum SJCHGC03040 protein mRNA, partial cds	gb|AY810905.1
CUST_406_PI428956223	0.0359169	0.687894	11.816	11.693	11.7615	P	P	P	12.274	12.0928	12.497	P	P	P	gi|56757550|gb|AY815207.1| Schistosoma japonicum clone SJCHGC02300 unknown mRNA	gb|AY815207.1
CUST_4065_PI428956223	0.0433318	1.26906	10.609	10.7487	10.5195	P	P	P	10.2794	10.4391	10.1192	P	P	P	gi|60600699|gb|AY810918.1| Schistosoma japonicum SJCHGC08112 protein mRNA, partial cds	gb|AY810918.1
CUST_4069_PI428956223	0.032866	1.19656	8.02386	8.04077	8.21824	P	P	P	7.74999	7.85404	7.90597	P	P	P	gi|60600709|gb|AY810923.1| Schistosoma japonicum SJCHGC08597 protein mRNA, partial cds	gb|AY810923.1
CUST_4077_PI428956223	0.0448782	1.11473	9.37671	9.4839	9.48513	P	P	P	9.36812	9.23043	9.27634	P	P	P	gi|60600725|gb|AY810931.1| Schistosoma japonicum SJCHGC08008 protein mRNA, partial cds	gb|AY810931.1
CUST_4080_PI428956223	0.029362	1.15575	15.8162	15.9194	15.8157	P	P	P	15.7298	15.5615	15.631	P	P	P	gi|60600733|gb|AY810935.1| Schistosoma japonicum SJCHGC04651 protein mRNA, partial cds	gb|AY810935.1
CUST_4087_PI428962778	0.00692584	0.835302	11.7625	11.773	11.6531	P	P	P	11.9503	12.0484	11.97	P	P	P	gi|28334352|gb|BU767036.1| SJEAMF09 SJE Schistosoma japonicum cDNA, mRNA sequence	28334352|gb_BU767036.1
CUST_4089_PI428962778	0.0256653	0.853539	12.3005	12.2589	12.3388	P	P	P	12.4573	12.5038	12.6188	P	P	P	gi|28334379|gb|BU767063.1| SJEANA01 SJE Schistosoma japonicum cDNA, mRNA sequence	28334379|gb_BU767063.1
CUST_4160_PI428956223	0.0488098	0.747031	11.2705	11.0863	11.0991	P	P	P	11.4891	11.4176	11.791	P	P	P	gi|60600913|gb|AY811025.1| Schistosoma japonicum SJCHGC05723 protein mRNA, partial cds	gb|AY811025.1
CUST_4167_PI428956223	0.000427727	1.29672	9.06558	9.07383	9.02673	P	P	P	8.64021	8.71958	8.6811	P	P	P	gi|60600929|gb|AY811033.1| Schistosoma japonicum SJCHGC07276 protein mRNA, partial cds	gb|AY811033.1
CUST_4185_PI428956223	0.0176107	0.824507	13.2103	13.1102	13.0325	P	P	P	13.4711	13.4151	13.3025	P	P	P	gi|60600965|gb|AY811051.1| Schistosoma japonicum SJCHGC05911 protein mRNA, partial cds	gb|AY811051.1
CUST_4189_PI428956223	0.0480018	0.806755	12.115	11.8589	11.8551	P	P	P	12.3799	12.1685	12.217	P	P	P	gi|60600973|gb|AY811055.1| Schistosoma japonicum SJCHGC02186 protein mRNA, partial cds	gb|AY811055.1
CUST_4223_PI428962772	0.0224526	0.716936	6.80408	6.50324	6.48899	P	P	P	7.21588	7.07695	6.95427	P	P	P	gi|56065645|gb|CV757102.1| sjl8-001_B10_sjl8-001B10-T7_089.ab1 SJL Schistosoma japonicum cDNA, mRNA sequence	56065645|gb_CV757102.1
CUST_4303_PI428956223	0.00346247	1.53931	9.13973	9.39863	9.25855	P	P	P	8.58032	8.596	8.75857	P	P	P	gi|60601227|gb|AY811182.1| Schistosoma japonicum SJCHGC01027 protein mRNA, partial cds	gb|AY811182.1
CUST_4325_PI428962772	0.00709127	0.263601	3.9083	4.80826	4.00543	A	A	A	5.92838	6.66741	5.94552	P	P	P	gi|56066317|gb|CV757774.1| sjl9-001_A07_sjl9-001A07-T3_052.ab1 SJL Schistosoma japonicum cDNA, mRNA sequence	56066317|gb_CV757774.1
CUST_4375_PI428956223	0.0292787	1.19064	10.1076	10.1918	10.1246	P	P	P	9.77629	9.94515	9.94235	P	P	P	gi|60601391|gb|AY811264.1| Schistosoma japonicum SJCHGC06007 protein mRNA, partial cds	gb|AY811264.1
CUST_4379_PI428962772	0.0348807	1.68991	8.01588	8.49173	8.59947	P	P	P	7.65369	7.86635	7.33076	P	P	P	gi|56066595|gb|CV758052.1| sjl9-003_H12_sjl9-003H12-T3_104.ab1 SJL Schistosoma japonicum cDNA, mRNA sequence	56066595|gb_CV758052.1
CUST_4398_PI428956223	0.023456	0.867109	9.76868	9.63975	9.76753	P	P	P	9.99878	9.92859	9.86646	P	P	P	gi|60601441|gb|AY811289.1| Schistosoma japonicum SJCHGC04207 protein mRNA, partial cds	gb|AY811289.1
CUST_440_PI428962772	0.00583434	2.14275	5.66188	5.21141	5.46686	P	P	P	4.46042	4.25013	4.35861	A	A	A	gi|28359723|gb|BU802716.1| SJFANA02 SJF Schistosoma japonicum cDNA, mRNA sequence	28359723|gb_BU802716.1
CUST_442_PI428962778	0.0365331	1.21152	14.0167	14.2238	14.1793	P	P	P	13.8847	13.8202	13.8915	P	P	P	gi|11053869|gb|BF169260.1| JAYB0411.GYL Schistosoma japonicum Lambda gt11 Express library Schistosoma japonicum cDNA clone JAYB0411.GY 5', mRNA sequence	11053869|gb_BF169260.1
CUST_4430_PI428962772	0.0298335	1.45122	8.30425	8.34476	8.06095	P	P	P	7.44007	7.8073	7.83421	P	P	P	gi|56066869|gb|CV758326.1| sjl9-007_G11_sjl9-007G11-T3_088.ab1 SJL Schistosoma japonicum cDNA, mRNA sequence	56066869|gb_CV758326.1
CUST_4463_PI428962772	0.0397793	2.66077	8.74425	7.86657	7.68477	P	P	P	6.13285	7.29866	6.62342	P	P	P	gi|58557064|gb|CX856644.1| SJFAMF01.T3
CUST_45_PI428956223	0.0400014	0.789423	16.8002	16.9561	16.9516	P	P	P	17.1548	17.1509	17.4149	P	P	P	gi|2102721|gb|U90750.1|SJU90750 Schistosoma japonicum aspartic protease precursor mRNA, partial cds	gb|U90750.1
CUST_4515_PI428956223	0.0428263	0.863126	14.9192	14.8529	14.9252	P	P	P	15.166	15.0027	15.161	P	P	P	gi|60601709|gb|AY811423.1| Schistosoma japonicum SJCHGC06109 protein mRNA, partial cds	gb|AY811423.1
CUST_453_PI428962778	0.00472887	1.47998	7.16173	7.21588	7.08768	P	P	P	6.49336	6.71953	6.54879	P	P	P	gi|14263546|gb|BG886460.1| JAYB0366.GYL Schistosoma japonicum Lambda gt11 Express library Schistosoma japonicum cDNA clone JAYB0366.GY 5', mRNA sequence	14263546|gb_BG886460.1
CUST_4542_PI428962772	0.0107687	1.07667	8.37872	8.40072	8.42624	P	P	P	8.30267	8.29565	8.288	P	P	P	gi|58557689|gb|CX857268.1| SJM2AAF09.T3
CUST_4584_PI428962778	0.041131	1.2193	12.5518	12.7571	12.5197	P	P	P	12.2417	12.4249	12.3096	P	P	P	gi|28336857|gb|BU769541.1| SJECGB08 SJE Schistosoma japonicum cDNA, mRNA sequence	28336857|gb_BU769541.1
CUST_4590_PI428956223	0.0136211	6.00005	5.49994	7.02928	6.6401	P	P	P	4.54846	3.29453	3.66942	A	A	A	gi|60601897|gb|AY811517.1| Schistosoma japonicum SJCHGC02987 protein mRNA, partial cds	gb|AY811517.1
CUST_4598_PI428956223	0.0207173	0.905929	15.7288	15.6844	15.7134	P	P	P	15.8947	15.8581	15.8002	P	P	P	gi|60601913|gb|AY811525.1| Schistosoma japonicum SJCHGC05984 protein mRNA, partial cds	gb|AY811525.1
CUST_4611_PI428956223	0.0232627	1.14673	10.0193	10.1362	10.0714	P	P	P	9.85303	9.8202	9.95977	P	P	P	gi|60601947|gb|AY811542.1| Schistosoma japonicum SJCHGC03359 protein mRNA, partial cds	gb|AY811542.1
CUST_4612_PI428962778	0.0146776	1.23544	15.0536	15.1101	15.0033	P	P	P	14.6869	14.8584	14.7023	P	P	P	gi|28336983|gb|BU769667.1| SJECHE08 SJE Schistosoma japonicum cDNA, mRNA sequence	28336983|gb_BU769667.1
CUST_4640_PI428962778	0.0138555	0.894385	12.0589	11.9956	12.0411	P	P	P	12.2501	12.1701	12.1575	P	P	P	gi|28337115|gb|BU769799.1| SJECJA02 SJE Schistosoma japonicum cDNA similar to 5823146|gb|AAD53055.1|AF146738_1 (AF146738) testis specific protein [Rattus norvegicus], mRNA sequence	28337115|gb_BU769799.1
CUST_4646_PI428956223	0.046578	1.15445	9.69342	9.86328	9.71349	P	P	P	9.4594	9.62625	9.56407	P	P	P	gi|60602033|gb|AY811585.1| Schistosoma japonicum SJCHGC08211 protein mRNA, partial cds	gb|AY811585.1
CUST_4651_PI428956223	0.0474552	1.09293	13.4895	13.6112	13.5506	P	P	P	13.4671	13.4229	13.3779	P	P	P	gi|60602051|gb|AY811594.1| Schistosoma japonicum SJCHGC06008 protein mRNA, partial cds	gb|AY811594.1
CUST_4662_PI428956223	0.0325727	1.12823	15.6264	15.6775	15.7246	P	P	P	15.5223	15.5618	15.4201	P	P	P	gi|60602075|gb|AY811606.1| Schistosoma japonicum SJCHGC06250 protein mRNA, partial cds	gb|AY811606.1
CUST_4747_PI428956223	0.0169452	0.911076	14.0411	13.9782	14.0659	P	P	P	14.1287	14.1708	14.1895	P	P	P	gi|60602289|gb|AY811713.1| Schistosoma japonicum SJCHGC06053 protein mRNA, partial cds	gb|AY811713.1
CUST_4758_PI428956223	0.0060275	1.14073	11.1249	11.1652	11.1401	P	P	P	10.9977	10.9449	10.9168	P	P	P	gi|60602325|gb|AY811731.1| Schistosoma japonicum SJCHGC04689 protein mRNA, partial cds	gb|AY811731.1
CUST_477_PI428956223	0.0305386	1.38613	10.711	10.4374	10.4949	P	P	P	10.2147	10.1518	9.85303	P	P	P	gi|56758891|gb|AY815854.1| Schistosoma japonicum clone SJCHGC00556 unknown mRNA	gb|AY815854.1
CUST_4788_PI428956223	0.0182503	1.21016	9.44282	9.58371	9.5998	P	P	P	9.22615	9.27498	9.30365	P	P	P	gi|60602407|gb|AY811772.1| Schistosoma japonicum SJCHGC08626 protein mRNA, partial cds	gb|AY811772.1
CUST_48_PI428956223	0.029122	0.0425446	4.6771	3.49895	5.54599	A	A	P	9.85212	6.88448	9.8499	P	P	P	gi|2809060|dbj|D32205.1| Schistosoma japonicum mRNA for 34kDa eggshell precursor protein, partial cds	dbj|D32205.1
CUST_480_PI428956223	0.0469399	0.936972	15.2737	15.3383	15.2571	P	P	P	15.3999	15.3647	15.3873	P	P	P	gi|56758953|gb|AY815885.1| Schistosoma japonicum clone SJCHGC01652 unknown mRNA	gb|AY815885.1
CUST_4809_PI428956223	0.00918399	1.15949	13.8813	13.992	13.9333	P	P	P	13.7518	13.724	13.6917	P	P	P	gi|60602457|gb|AY811797.1| Schistosoma japonicum SJCHGC09111 protein mRNA, partial cds	gb|AY811797.1
CUST_4844_PI428956223	0.0478349	1.2677	11.0215	11.0176	11.2984	P	P	P	10.6716	10.9112	10.7356	P	P	P	gi|60602537|gb|AY811837.1| Schistosoma japonicum SJCHGC07092 protein mRNA, partial cds	gb|AY811837.1
CUST_4855_PI428962772	0.0301056	0.895331	13.64	13.7092	13.5886	P	P	P	13.7911	13.8354	13.7918	P	P	P	gi|58560044|gb|CX859623.1| SJF2_BR_D05.T3 SJA Schistosoma japonicum cDNA, mRNA sequence	58560044|gb_CX859623.1
CUST_4861_PI428962778	0.0260033	0.918501	13.491	13.5786	13.5056	P	P	P	13.6449	13.6227	13.6766	P	P	P	gi|28337897|gb|BU770581.1| SJECXF06 SJE Schistosoma japonicum cDNA, mRNA sequence	28337897|gb_BU770581.1
CUST_4874_PI428962772	0.0413404	0.0817429	5.38195	3.30163	5.81719	P	A	P	9.13046	6.58905	9.37457	P	P	P	gi|58560271|gb|CX859850.1| SJF2_CE_E06.T3 SJA Schistosoma japonicum cDNA, mRNA sequence	58560271|gb_CX859850.1
CUST_4882_PI428962772	0.0472493	0.0391035	4.79249	3.13949	5.97768	A	A	P	10.5205	6.62439	9.93388	P	P	P	gi|58560300|gb|CX859879.1| SJF2_EN_D03.T3 SJA Schistosoma japonicum cDNA, mRNA sequence	58560300|gb_CX859879.1
CUST_4884_PI428962772	0.0477749	0.0395835	4.76515	2.93244	5.79603	A	A	P	10.3564	6.46962	9.78778	P	P	P	gi|58560302|gb|CX859881.1| SJF2_EO_H01.T3 SJA Schistosoma japonicum cDNA, mRNA sequence	58560302|gb_CX859881.1
CUST_4942_PI428956223	0.013775	1.15891	10.6711	10.5903	10.545	P	P	P	10.3731	10.3394	10.456	P	P	P	gi|60602751|gb|AY811944.1| Schistosoma japonicum SJCHGC03532 protein mRNA, partial cds	gb|AY811944.1
CUST_4960_PI428956223	0.0369466	1.27296	9.43374	9.70819	9.51692	P	P	P	9.17309	9.27441	9.17839	P	P	P	gi|60602787|gb|AY811962.1| Schistosoma japonicum SJCHGC05761 protein mRNA, partial cds	gb|AY811962.1
CUST_4963_PI428962772	0.00755665	0.151136	3.83794	3.12495	2.98249	A	A	A	6.35518	6.42819	5.19579	P	P	P	gi|58561335|gb|CX860914.1| SJM-ABB02.T3 SJA Schistosoma japonicum cDNA, mRNA sequence	58561335|gb_CX860914.1
CUST_4969_PI428956223	0.0363533	1.09488	15.4189	15.4668	15.354	P	P	P	15.2386	15.3189	15.2909	P	P	P	gi|60602805|gb|AY811971.1| Schistosoma japonicum SJCHGC04622 protein mRNA, partial cds	gb|AY811971.1
CUST_4992_PI428956223	0.008483	1.13222	10.7815	10.8641	10.8325	P	P	P	10.6609	10.6545	10.6261	P	P	P	gi|60602857|gb|AY811997.1| Schistosoma japonicum SJCHGC09547 protein mRNA, partial cds	gb|AY811997.1
CUST_4992_PI428962772	0.0357121	1.19728	13.0513	13.2478	13.0774	P	P	P	12.8552	12.9225	12.8258	P	P	P	gi|58561579|gb|CX861158.1| SJMAUA05.T3 SJA Schistosoma japonicum cDNA, mRNA sequence	58561579|gb_CX861158.1
CUST_50_PI428956223	0.0443606	0.897611	15.0438	15.0571	15.161	P	P	P	15.2523	15.1714	15.3054	P	P	P	gi|2829278|gb|AF044407.1|AF044407 Schistosoma japonicum calpain mRNA, partial cds	gb|AF044407.1
CUST_5037_PI428956223	0.0118795	0.851852	12.378	12.2843	12.243	P	P	P	12.4698	12.5538	12.5768	P	P	P	gi|60602957|gb|AY812047.1| Schistosoma japonicum SJCHGC02759 protein mRNA, partial cds	gb|AY812047.1
CUST_5045_PI428956223	0.0306658	1.20576	12.4646	12.5349	12.6793	P	P	P	12.2079	12.3723	12.2925	P	P	P	gi|60602973|gb|AY812055.1| Schistosoma japonicum SJCHGC09141 protein mRNA, partial cds	gb|AY812055.1
CUST_5058_PI428962778	0.0302644	1.17677	8.8671	8.73242	8.91601	P	P	P	8.67956	8.59312	8.54115	P	P	P	gi|28338590|gb|BU771274.1| SJEDVC01 SJE Schistosoma japonicum cDNA, mRNA sequence	28338590|gb_BU771274.1
CUST_5065_PI428962772	0.0141415	1.25667	6.89957	7.0854	6.95564	P	P	P	6.53697	6.71523	6.69929	P	P	P	gi|58562017|gb|CX861596.1| SJEBUG04.T3
CUST_508_PI428962772	0.0414535	1.17344	8.31006	8.44416	8.38151	P	P	P	8.02526	8.19138	8.2223	P	P	P	gi|28360372|gb|BU803365.1| SJFATG11 SJF Schistosoma japonicum cDNA, mRNA sequence	28360372|gb_BU803365.1
CUST_5088_PI428956223	0.0438074	0.756733	9.15571	9.16027	9.4751	P	P	P	9.67037	9.51599	9.81904	P	P	P	gi|60603067|gb|AY812102.1| Schistosoma japonicum SJCHGC02073 protein mRNA, partial cds	gb|AY812102.1
CUST_5105_PI428956223	0.0394743	0.705818	12.2577	11.9785	12.067	P	P	P	12.6132	12.3672	12.811	P	P	P	gi|60603103|gb|AY812120.1| Schistosoma japonicum SJCHGC05371 protein mRNA, partial cds	gb|AY812120.1
CUST_5134_PI428962778	0.0311701	0.934418	16.8621	16.8937	16.8626	P	P	P	16.9764	17.0054	16.9294	P	P	P	gi|28338881|gb|BU771565.1| SJEDYD10 SJE Schistosoma japonicum cDNA similar to 3892189|gb|AAC78304.1| (AF064593) ubiquitin/ribosomal fusion protein [Schistosoma japonicum], mRNA sequence	28338881|gb_BU771565.1
CUST_5154_PI428956223	0.0259761	1.28761	9.14945	9.04	9.20976	P	P	P	8.77057	8.90404	8.62183	P	P	P	gi|60603215|gb|AY812176.1| Schistosoma japonicum SJCHGC04602 protein mRNA, partial cds	gb|AY812176.1
CUST_516_PI428962772	0.0215095	1.19593	6.18336	6.2298	6.08424	P	P	P	5.80052	5.94702	5.97334	P	P	P	gi|28360443|gb|BU803436.1| SJFAUF01 SJF Schistosoma japonicum cDNA, mRNA sequence	28360443|gb_BU803436.1
CUST_5192_PI428956223	0.0386324	1.49275	7.5453	7.58445	8.00161	P	P	P	7.14231	7.30313	6.97953	P	P	P	gi|60603291|gb|AY812214.1| Schistosoma japonicum SJCHGC04065 protein mRNA, partial cds	gb|AY812214.1
CUST_5227_PI428956223	0.0468553	1.31405	10.4997	10.6574	10.8408	P	P	P	10.2718	10.3391	10.2228	P	P	P	gi|60604677|gb|AY812252.1| Schistosoma japonicum SJCHGC04952 protein mRNA, partial cds	gb|AY812252.1
CUST_5244_PI428962778	0.0328961	1.32407	13.0961	13.419	13.3233	P	P	P	12.852	13.0223	12.7552	P	P	P	gi|28339343|gb|BU772027.1| SJEELE12 SJE Schistosoma japonicum cDNA, mRNA sequence	28339343|gb_BU772027.1
CUST_5250_PI428962772	0.0137886	0.858549	12.3079	12.3882	12.4215	P	P	P	12.5246	12.5919	12.6604	P	P	P	gi|58562546|gb|CX862125.1| SJE_AN_A01.T3
CUST_5259_PI428956223	0.00975283	1.74618	9.76191	10.123	10.1297	P	P	P	9.20557	9.41173	8.9827	P	P	P	gi|60605037|gb|AY812287.1| Schistosoma japonicum SJCHGC04240 protein mRNA, partial cds	gb|AY812287.1
CUST_5262_PI428956223	0.0414461	1.49755	8.43103	8.60714	8.12239	P	P	P	7.8695	8.00161	7.5453	P	P	P	gi|60605043|gb|AY812290.1| Schistosoma japonicum SJCHGC08864 protein mRNA, partial cds	gb|AY812290.1
CUST_5262_PI428962778	0.049148	1.12763	13.4368	13.4316	13.4589	P	P	P	13.1868	13.3288	13.2884	P	P	P	gi|28339438|gb|BU772122.1| SJEEMF02 SJE Schistosoma japonicum cDNA, mRNA sequence	28339438|gb_BU772122.1
CUST_5278_PI428956223	0.0157746	1.34412	11.6937	11.7804	11.9653	P	P	P	11.3685	11.3086	11.4899	P	P	P	gi|60605075|gb|AY812306.1| Schistosoma japonicum SJCHGC08498 protein mRNA, partial cds	gb|AY812306.1
CUST_532_PI428962778	0.0346264	0.760836	8.31258	8.59142	8.6047	P	P	P	8.85096	8.79175	9.05414	P	P	P	gi|28318057|gb|BU714291.1| SJAACBF08 Adult SjC 7/94 Schistosoma japonicum cDNA, mRNA sequence	28318057|gb_BU714291.1
CUST_5337_PI428956223	0.0487972	1.12079	12.4936	12.6181	12.6394	P	P	P	12.4678	12.4097	12.3832	P	P	P	gi|60605197|gb|AY812367.1| Schistosoma japonicum SJCHGC03855 protein mRNA, partial cds	gb|AY812367.1
CUST_5341_PI428956223	0.037435	2.58402	6.77681	7.29973	7.78836	P	P	P	5.41893	6.55824	5.69882	P	P	P	gi|60605205|gb|AY812371.1| Schistosoma japonicum SJCHGC02805 protein mRNA, partial cds	gb|AY812371.1
CUST_5344_PI428956223	0.000743462	2.17879	8.74328	8.66486	8.70039	P	P	P	7.50097	7.68776	7.54357	P	P	P	gi|60605211|gb|AY812374.1| Schistosoma japonicum SJCHGC03751 protein mRNA, partial cds	gb|AY812374.1
CUST_5373_PI428956223	0.0387189	1.1804	10.3465	10.3522	10.1676	P	P	P	9.98347	10.0292	10.1389	P	P	P	gi|60605271|gb|AY812404.1| Schistosoma japonicum SJCHGC08356 protein mRNA, partial cds	gb|AY812404.1
CUST_538_PI428956223	0.0224737	0.0854779	4.55391	3.4524	4.48514	A	A	A	7.72639	6.22614	8.56311	P	P	P	gi|60596216|gb|AY808769.1| Schistosoma japonicum clone SJCHGC01096 unknown mRNA	gb|AY808769.1
CUST_5389_PI428962772	0.0121697	1.30137	12.2478	12.3051	12.1174	P	P	P	11.803	11.9708	11.7537	P	P	P	gi|58563010|gb|CX862589.1| SJE_DS_C02.T3
CUST_5403_PI428956223	0.0296503	0.906251	14.7717	14.7254	14.7554	P	P	P	14.9226	14.8304	14.924	P	P	P	gi|60605339|gb|AY812438.1| Schistosoma japonicum SJCHGC05589 protein mRNA, partial cds	gb|AY812438.1
CUST_5404_PI428956223	0.0103877	1.28035	8.67259	8.60801	8.50081	P	P	P	8.25649	8.19765	8.26195	P	P	P	gi|60605341|gb|AY812439.1| Schistosoma japonicum SJCHGC08015 protein mRNA, partial cds	gb|AY812439.1
CUST_5434_PI428962772	0.0404236	0.851241	14.2072	14.2018	14.0872	P	P	P	14.3995	14.4991	14.2903	P	P	P	gi|58563144|gb|CX862723.1| SJE_EM_D08.T3
CUST_5441_PI428956223	0.0324896	1.09055	7.66476	7.67116	7.7347	P	P	P	7.56033	7.61914	7.51512	P	P	P	gi|60605846|gb|AY812479.1| Schistosoma japonicum SJCHGC07272 protein mRNA, partial cds	gb|AY812479.1
CUST_5479_PI428962778	0.0135257	1.14924	12.817	12.8927	12.7791	P	P	P	12.6513	12.64	12.5973	P	P	P	gi|28340392|gb|BU773076.1| SJEFHA02 SJE Schistosoma japonicum cDNA, mRNA sequence	28340392|gb_BU773076.1
CUST_5494_PI428956223	0.00922321	1.15338	12.691	12.7724	12.7564	P	P	P	12.5189	12.5423	12.5422	P	P	P	gi|60607483|gb|AY812536.1| Schistosoma japonicum SJCHGC06069 protein mRNA, partial cds	gb|AY812536.1
CUST_5503_PI428956223	0.0312515	1.28881	9.79083	10.0761	9.97147	P	P	P	9.56881	9.4594	9.71495	P	P	P	gi|60607759|gb|AY812545.1| Schistosoma japonicum SJCHGC08268 protein mRNA, partial cds	gb|AY812545.1
CUST_5507_PI428956223	0.0410708	1.23926	9.77052	9.95977	9.77357	P	P	P	9.39274	9.67037	9.50702	P	P	P	gi|60607913|gb|AY812549.1| Schistosoma japonicum SJCHGC04530 protein mRNA, partial cds	gb|AY812549.1
CUST_5530_PI428962772	0.0282755	0.744335	11.0468	11.3496	11.0652	P	P	P	11.4336	11.667	11.6479	P	P	P	gi|58563509|gb|CX863088.1| SJEEOF03.T3 SJE Schistosoma japonicum cDNA, mRNA sequence	58563509|gb_CX863088.1
CUST_5543_PI428956223	0.0260884	0.876231	12.8683	12.9217	12.9251	P	P	P	13.065	13.0456	13.1739	P	P	P	gi|60609316|gb|AY812591.1| Schistosoma japonicum SJCHGC04069 protein mRNA, partial cds	gb|AY812591.1
CUST_5547_PI428956223	0.047345	1.22389	9.51599	9.68708	9.62141	P	P	P	9.32665	9.16678	9.44802	P	P	P	gi|60609488|gb|AY812595.1| Schistosoma japonicum SJCHGC06557 protein mRNA, partial cds	gb|AY812595.1
CUST_5559_PI428962772	0.0470283	0.845511	12.8654	12.7249	12.6389	P	P	P	13.0433	12.9314	12.9879	P	P	P	gi|58563606|gb|CX863185.1| sjmi3-001_C02_sjmi3-001C02-T3 SJM Schistosoma japonicum cDNA, mRNA sequence	58563606|gb_CX863185.1
CUST_5568_PI428962772	0.0297008	1.12538	17.0299	17.1541	17.1391	P	P	P	16.8954	16.9486	16.97	P	P	P	gi|58563618|gb|CX863197.1| sjs6-004_F04_sjs6-004F04-T3
CUST_5607_PI428956223	0.00284598	0.782726	7.82071	7.79603	7.92133	P	P	P	8.27295	8.18111	8.14429	P	P	P	gi|60611822|gb|AY812670.1| Schistosoma japonicum SJCHGC04652 protein mRNA, partial cds	gb|AY812670.1
CUST_5609_PI428956223	0.0367621	1.24295	10.1235	10.3569	10.1488	P	P	P	9.76019	9.98653	9.94286	P	P	P	gi|60611893|gb|AY812672.1| Schistosoma japonicum SJCHGC03386 protein mRNA, partial cds	gb|AY812672.1
CUST_5618_PI428962772	0.0284507	0.784994	11.5843	11.4831	11.4066	P	P	P	11.7181	11.989	11.8068	P	P	P	gi|60228215|gb|CV581704.1| sjmi-1-001_G02_sjmi-1-001G02-T3 Schistosoma japonicum miracidium cDNA Schistosoma japonicum cDNA, mRNA sequence	60228215|gb_CV581704.1
CUST_5623_PI428962778	0.0374292	1.24049	14.0253	14.0479	13.8564	P	P	P	13.5459	13.8125	13.633	P	P	P	gi|28341048|gb|BU773732.1| SJEFOA10 SJE Schistosoma japonicum cDNA, mRNA sequence	28341048|gb_BU773732.1
CUST_5655_PI428962772	0.0284322	0.9073	13.7297	13.7063	13.693	P	P	P	13.8608	13.893	13.7947	P	P	P	gi|60228470|gb|CV581830.1| sjmi-1-003_E03_sjmi-1-003E03-T3 Schistosoma japonicum miracidium cDNA Schistosoma japonicum cDNA, mRNA sequence	60228470|gb_CV581830.1
CUST_5667_PI428962772	0.0438481	0.563509	8.77698	8.69943	9.10582	P	P	P	9.69811	9.27895	10.0252	P	P	P	gi|60228535|gb|CV581863.1| sjmi-1-006_A05_sjmi-1-006A05-T3 Schistosoma japonicum miracidium cDNA Schistosoma japonicum cDNA, mRNA sequence	60228535|gb_CV581863.1
CUST_5676_PI428956223	0.0461901	0.869396	12.8817	12.9183	12.9015	P	P	P	13.196	13.0513	13.0554	P	P	P	gi|56752568|gb|AY812766.1| Schistosoma japonicum SJCHGC06080 protein mRNA, complete cds	gb|AY812766.1
CUST_5679_PI428956223	0.0283497	1.33696	13.9029	14.2176	14.0241	P	P	P	13.464	13.7225	13.7046	P	P	P	gi|56752576|gb|AY812770.1| Schistosoma japonicum SJCHGC06922 protein mRNA, complete cds	gb|AY812770.1
CUST_5691_PI428956223	0.00850915	1.26264	9.43614	9.45054	9.29461	P	P	P	9.08684	9.08647	9.00208	P	P	P	gi|56752618|gb|AY812791.1| Schistosoma japonicum SJCHGC04941 protein mRNA, complete cds	gb|AY812791.1
CUST_5713_PI428956223	0.00974112	1.20907	15.9069	15.8035	15.7767	P	P	P	15.6034	15.5929	15.4685	P	P	P	gi|56752662|gb|AY812813.1| Schistosoma japonicum SJCHGC06780 protein mRNA, complete cds	gb|AY812813.1
CUST_5726_PI428962772	0.00393675	1.15965	9.69481	9.78563	9.74703	P	P	P	9.56555	9.51095	9.51066	P	P	P	gi|60229001|gb|CV671145.1| E10_RE2-3-SJ-TE10-T7 Schistosoma japonicum reverse cDNA Schistosoma japonicum cDNA, mRNA sequence	60229001|gb_CV671145.1
CUST_5727_PI428962778	0.0270107	1.31325	11.0225	11.214	11.3215	P	P	P	10.8676	10.8617	10.6551	P	P	P	gi|28341486|gb|BU774170.1| SJEGEB04 SJE Schistosoma japonicum cDNA, mRNA sequence	28341486|gb_BU774170.1
CUST_5729_PI428956223	0.0499802	1.10561	13.1027	13.1373	13.0024	P	P	P	12.9803	12.9489	12.8802	P	P	P	gi|56752710|gb|AY812835.1| Schistosoma japonicum SJCHGC09344 protein mRNA, complete cds	gb|AY812835.1
CUST_5733_PI428962778	0.0125665	1.13158	13.0557	12.9598	12.967	P	P	P	12.7837	12.8499	12.8151	P	P	P	gi|28341518|gb|BU774202.1| SJEGEE02 SJE Schistosoma japonicum cDNA, mRNA sequence	28341518|gb_BU774202.1
CUST_5784_PI428956223	0.0199219	0.324126	6.03541	6.1638	6.06177	P	P	P	7.9583	7.19731	7.87147	P	P	P	gi|56752848|gb|AY812904.1| Schistosoma japonicum SJCHGC06782 protein mRNA, complete cds	gb|AY812904.1
CUST_5800_PI428956223	0.0424524	1.1757	12.6397	12.8509	12.7701	P	P	P	12.497	12.595	12.4731	P	P	P	gi|56753356|gb|AY813150.1| Schistosoma japonicum SJCHGC02583 protein mRNA, complete cds	gb|AY813150.1
CUST_5881_PI428962778	0.000437001	0.825009	12.05	12.0283	11.9859	P	P	P	12.3212	12.2721	12.3038	P	P	P	gi|28342226|gb|BU774910.1| SJEAWB12 SJE Schistosoma japonicum cDNA, mRNA sequence	28342226|gb_BU774910.1
CUST_5886_PI428956223	0.0450339	1.06792	15.5245	15.5071	15.5733	P	P	P	15.477	15.3915	15.4515	P	P	P	gi|56753548|gb|AY813245.1| Schistosoma japonicum SJCHGC02267 protein mRNA, complete cds	gb|AY813245.1
CUST_5909_PI428956223	0.0150894	1.38599	7.65083	7.72888	7.90368	P	P	P	7.35222	7.39673	7.11817	P	P	P	gi|56753610|gb|AY813276.1| Schistosoma japonicum SJCHGC08996 protein mRNA, complete cds	gb|AY813276.1
CUST_592_PI428956223	0.0361308	0.911819	16.5452	16.5728	16.4625	P	P	P	16.7047	16.6594	16.617	P	P	P	gi|60598629|gb|AY809975.1| Schistosoma japonicum clone SJCHGC00031 unknown mRNA	gb|AY809975.1
CUST_5942_PI428962772	0.0471032	1.55039	7.53006	7.8574	8.11227	P	P	P	6.93606	7.36897	7.31761	P	P	P	gi|60232048|gb|CV672648.1| RET7SJ_04E08.T7 Schistosoma japonicum reverse cDNA Schistosoma japonicum cDNA, mRNA sequence	60232048|gb_CV672648.1
CUST_5945_PI428962778	0.0487107	1.30327	5.77107	5.67197	5.53939	P	P	P	5.45083	5.29319	5.07713	P	A	A	gi|28342454|gb|BU775138.1| SJEAYH05 SJE Schistosoma japonicum cDNA, mRNA sequence	28342454|gb_BU775138.1
CUST_5952_PI428956223	0.027628	1.69126	12.7093	12.2268	12.6184	P	P	P	12.0899	11.5761	11.5977	P	P	P	gi|56753721|gb|AY813326.1| Schistosoma japonicum SJCHGC09337 protein mRNA, complete cds	gb|AY813326.1
CUST_5960_PI428962778	0.0312937	2.06909	6.57258	7.08078	6.33458	P	P	P	6.0186	5.61029	5.19968	P	P	P	gi|28342560|gb|BU775244.1| SJEBAA12 SJE Schistosoma japonicum cDNA, mRNA sequence	28342560|gb_BU775244.1
CUST_5967_PI428956223	0.0479075	0.717283	12.3438	11.9889	12.1419	P	P	P	12.765	12.3749	12.7612	P	P	P	gi|56753751|gb|AY813341.1| Schistosoma japonicum SJCHGC00620 protein mRNA, complete cds	gb|AY813341.1
CUST_5979_PI428956223	0.0330442	1.08577	16.1746	16.1936	16.2241	P	P	P	16.1344	16.0543	16.0462	P	P	P	gi|56753781|gb|AY813356.1| Schistosoma japonicum SJCHGC09191 protein mRNA, partial cds	gb|AY813356.1
CUST_5997_PI428956223	0.00528249	1.29213	13.2546	13.3792	13.2884	P	P	P	12.9186	12.9335	12.9634	P	P	P	gi|56753823|gb|AY813377.1| Schistosoma japonicum SJCHGC05700 protein mRNA, complete cds	gb|AY813377.1
CUST_6044_PI428956223	0.0293916	1.30994	13.6235	13.6017	13.7796	P	P	P	13.4506	13.1445	13.2302	P	P	P	gi|56753936|gb|AY813429.1| Schistosoma japonicum SJCHGC09067 protein mRNA, complete cds	gb|AY813429.1
CUST_6087_PI428962772	0.0412729	1.27716	7.77242	8.05529	7.93108	P	P	P	7.39358	7.65425	7.65083	P	P	P	gi|60233115|gb|CV673182.1| RET7SJ_13H07.T7 Schistosoma japonicum reverse cDNA Schistosoma japonicum cDNA, mRNA sequence	60233115|gb_CV673182.1
CUST_6091_PI428956223	0.0172581	1.09273	13.8213	13.8537	13.7755	P	P	P	13.6689	13.6969	13.7018	P	P	P	gi|56754048|gb|AY813483.1| Schistosoma japonicum SJCHGC01279 protein mRNA, complete cds	gb|AY813483.1
CUST_6103_PI428962778	0.0495116	1.13642	10.4347	10.5777	10.5912	P	P	P	10.4334	10.2997	10.3185	P	P	P	gi|28343152|gb|BU775836.1| SJEBQF06 SJE Schistosoma japonicum cDNA, mRNA sequence	28343152|gb_BU775836.1
CUST_6114_PI428956223	0.0286432	0.875061	13.6102	13.6616	13.7331	P	P	P	13.8756	13.7785	13.9272	P	P	P	gi|56754117|gb|AY813516.1| Schistosoma japonicum SJCHGC07026 protein mRNA, complete cds	gb|AY813516.1
CUST_6136_PI428956223	0.0396449	1.07204	15.4402	15.3886	15.4432	P	P	P	15.2713	15.3505	15.3484	P	P	P	gi|56754180|gb|AY813546.1| Schistosoma japonicum SJCHGC01355 protein mRNA, complete cds	gb|AY813546.1
CUST_6153_PI428956223	0.034809	1.43903	11.3257	11.6732	11.4156	P	P	P	10.8873	11.187	10.7531	P	P	P	gi|56754214|gb|AY813563.1| Schistosoma japonicum SJCHGC09179 protein mRNA, complete cds	gb|AY813563.1
CUST_6161_PI428956223	0.0287589	1.35765	7.73619	7.82467	8.05631	P	P	P	7.52408	7.38526	7.39963	P	P	P	gi|56754230|gb|AY813571.1| Schistosoma japonicum SJCHGC04256 protein mRNA, complete cds	gb|AY813571.1
CUST_6179_PI428962772	0.043352	0.75041	5.67458	5.38601	5.31316	P	P	P	5.89099	5.72119	6.01513	P	P	P	gi|60234456|gb|CV673861.1| RET7SJ_23F10.T7 Schistosoma japonicum reverse cDNA Schistosoma japonicum cDNA, mRNA sequence	60234456|gb_CV673861.1
CUST_6193_PI428956223	0.0453222	1.07156	16.6981	16.7083	16.7425	P	P	P	16.5757	16.6062	16.6666	P	P	P	gi|56754308|gb|AY813610.1| Schistosoma japonicum SJCHGC02792 protein mRNA, complete cds	gb|AY813610.1
CUST_625_PI428956223	0.0137751	1.21905	10.731	10.8066	10.8893	P	P	P	10.49	10.6214	10.4573	P	P	P	gi|60599381|gb|AY810347.1| Schistosoma japonicum clone SJCHGC02229 unknown mRNA	gb|AY810347.1
CUST_626_PI428956223	0.0126167	1.19322	14.9869	15.0943	14.9444	P	P	P	14.6954	14.7799	14.7881	P	P	P	gi|60599449|gb|AY810381.1| Schistosoma japonicum clone SJCHGC04403 unknown mRNA	gb|AY810381.1
CUST_6262_PI428956223	0.029843	1.14198	16.3802	16.3865	16.2744	P	P	P	16.1721	16.1494	16.1476	P	P	P	gi|56754470|gb|AY813691.1| Schistosoma japonicum SJCHGC06005 protein mRNA, complete cds	gb|AY813691.1
CUST_6419_PI428956223	0.0494828	0.440362	6.9534	6.97687	6.37741	P	P	P	7.61622	7.55276	8.54034	P	P	P	gi|56754832|gb|AY813867.1| Schistosoma japonicum SJCHGC06558 protein mRNA, complete cds	gb|AY813867.1
CUST_6419_PI428962772	0.0263222	0.896701	12.7882	12.8529	12.9075	P	P	P	12.9672	12.9899	13.0641	P	P	P	gi|60236401|gb|CV681373.1| sjs3-007_D09_sjs3-007A09-T3 SJS Schistosoma japonicum cDNA, mRNA sequence	60236401|gb_CV681373.1
CUST_6441_PI428962778	0.0362967	1.1118	11.0515	11.174	11.0884	P	P	P	10.904	11.0154	10.9362	P	P	P	gi|28344700|gb|BU777384.1| SJEDJF03 SJE Schistosoma japonicum cDNA, mRNA sequence	28344700|gb_BU777384.1
CUST_645_PI428956223	0.0116465	0.784542	8.71809	8.61013	8.53666	P	P	P	8.9598	8.94277	9.01727	P	P	P	gi|60599726|gb|AY810519.1| Schistosoma japonicum clone SJCHGC02095 unknown mRNA	gb|AY810519.1
CUST_6456_PI428956223	0.00485291	0.761417	10.0221	9.94939	9.86145	P	P	P	10.292	10.3717	10.3522	P	P	P	gi|56754910|gb|AY813906.1| Schistosoma japonicum SJCHGC03873 protein mRNA, complete cds	gb|AY813906.1
CUST_6463_PI428962772	0.0461307	1.55418	7.97647	8.36495	8.44139	P	P	P	7.59232	7.67301	7.64953	P	P	P	gi|60237466|gb|CV681911.1| sjs5-010_D11_sjs5-010D11-T3 SJS Schistosoma japonicum cDNA, mRNA sequence	60237466|gb_CV681911.1
CUST_6473_PI428962772	0.00918452	1.44069	7.4397	7.48604	7.47104	P	P	P	6.8473	6.91521	7.04716	P	P	P	gi|60237604|gb|CV681982.1| sjs6-005_D11_sjs6-005D11-T3
CUST_6475_PI428962778	0.0310862	1.12043	11.1994	11.2924	11.2166	P	P	P	11.0686	11.1406	11.0057	P	P	P	gi|28344814|gb|BU777498.1| SJEDKH09 SJE Schistosoma japonicum cDNA, mRNA sequence	28344814|gb_BU777498.1
CUST_6481_PI428962778	0.00737855	1.1819	10.7431	10.8628	10.829	P	P	P	10.6147	10.5105	10.5871	P	P	P	gi|28344836|gb|BU777520.1| SJEDLB07 SJE Schistosoma japonicum cDNA, mRNA sequence	28344836|gb_BU777520.1
CUST_649_PI428956223	0.0116476	1.17041	14.2977	14.3835	14.3527	P	P	P	14.1658	14.0404	14.1448	P	P	P	gi|60599808|gb|AY810559.1| Schistosoma japonicum clone SJCHGC01214 unknown mRNA	gb|AY810559.1
CUST_6506_PI428962772	0.0432817	1.40604	9.63441	9.995	9.98028	P	P	P	9.31108	9.40575	9.44282	P	P	P	gi|60238188|gb|CV682274.1| sjs6-010_B06_sjs6-010B06-T3 SJS Schistosoma japonicum cDNA, mRNA sequence	60238188|gb_CV682274.1
CUST_6541_PI428956223	0.0268181	1.10114	12.126	12.2255	12.1716	P	P	P	12.0185	12.0302	12.0589	P	P	P	gi|56755106|gb|AY814001.1| Schistosoma japonicum SJCHGC01777 protein mRNA, complete cds	gb|AY814001.1
CUST_6559_PI428956223	0.0191228	1.14958	13.2137	13.3478	13.2456	P	P	P	13.1198	13.068	13.0175	P	P	P	gi|56755144|gb|AY814020.1| Schistosoma japonicum SJCHGC00569 protein mRNA, complete cds	gb|AY814020.1
CUST_6567_PI428962772	0.0409205	1.27262	6.97866	7.20668	6.90907	P	P	P	6.55758	6.77891	6.72252	P	P	P	gi|60239365|gb|CV682862.1| service30_H05_sjs2-14-10D05-T3 SJS Schistosoma japonicum cDNA, mRNA sequence	60239365|gb_CV682862.1
CUST_6588_PI428956223	0.0394907	1.2025	8.63055	8.44188	8.44328	P	P	P	8.24732	8.34283	8.12772	P	P	P	gi|56755210|gb|AY814053.1| Schistosoma japonicum SJCHGC01358 protein mRNA, complete cds	gb|AY814053.1
CUST_6625_PI428956223	0.041508	1.16969	13.294	13.3711	13.1948	P	P	P	13.0428	13.085	13.0588	P	P	P	gi|56755296|gb|AY814096.1| Schistosoma japonicum SJCHGC05329 protein mRNA, complete cds	gb|AY814096.1
CUST_6651_PI428956223	0.0024254	1.04849	15.2764	15.255	15.2769	P	P	P	15.2149	15.1957	15.1927	P	P	P	gi|56755352|gb|AY814124.1| Schistosoma japonicum SJCHGC06875 protein mRNA, complete cds	gb|AY814124.1
CUST_6657_PI428956223	0.013928	0.79379	12.1704	12.3769	12.2501	P	P	P	12.5051	12.6176	12.6765	P	P	P	gi|56755368|gb|AY814132.1| Schistosoma japonicum SJCHGC05177 protein mRNA, complete cds	gb|AY814132.1
CUST_666_PI428962772	0.0339663	0.879028	8.66359	8.7985	8.76033	P	P	P	8.92915	8.90594	8.94841	P	P	P	gi|56044849|gb|CV736306.1| SJAL_001_60.T7 SJL Schistosoma japonicum cDNA, mRNA sequence	56044849|gb_CV736306.1
CUST_6663_PI428956223	0.0316432	0.895559	13.4252	13.3169	13.3053	P	P	P	13.5527	13.5119	13.4618	P	P	P	gi|56755380|gb|AY814138.1| Schistosoma japonicum SJCHGC05325 protein mRNA, complete cds	gb|AY814138.1
CUST_6677_PI428956223	0.0301419	1.15602	11.5892	11.7302	11.7358	P	P	P	11.4804	11.5433	11.4055	P	P	P	gi|56755414|gb|AY814155.1| Schistosoma japonicum SJCHGC06272 protein mRNA, complete cds	gb|AY814155.1
CUST_6684_PI428956223	0.0337458	0.708994	11.5644	11.3952	11.7668	P	P	P	12.1262	11.8534	12.2332	P	P	P	gi|56755436|gb|AY814166.1| Schistosoma japonicum SJCHGC02849 protein mRNA, complete cds	gb|AY814166.1
CUST_6693_PI428956223	0.000832417	0.142126	9.63887	9.28639	9.85542	P	P	P	12.7095	11.9596	12.5118	P	P	P	gi|56755460|gb|AY814178.1| Schistosoma japonicum SJCHGC09231 protein mRNA, complete cds	gb|AY814178.1
CUST_6698_PI428962772	0.0447443	1.13401	12.1204	12.1506	12.0026	P	P	P	11.8232	11.9624	11.944	P	P	P	gi|60242007|gb|CV684186.1| sjs10-011_H08_sjs10-011H08-T3 SJS Schistosoma japonicum cDNA, mRNA sequence	60242007|gb_CV684186.1
CUST_6709_PI428956223	0.0201262	1.12743	17.1141	17.2279	17.2106	P	P	P	16.9919	16.9813	17.0617	P	P	P	gi|56755498|gb|AY814196.1| Schistosoma japonicum SJCHGC05647 protein mRNA, complete cds	gb|AY814196.1
CUST_6711_PI428956223	0.037518	1.09814	17.6662	17.553	17.5798	P	P	P	17.4551	17.5105	17.4295	P	P	P	gi|56755502|gb|AY814198.1| Schistosoma japonicum SJCHGC05478 protein mRNA, complete cds	gb|AY814198.1
CUST_6716_PI428962778	0.00971068	1.50542	8.26275	8.34791	8.23254	P	P	P	7.75367	7.78423	7.52349	P	P	P	gi|28346000|gb|BU778684.1| SJEEFG12 SJE Schistosoma japonicum cDNA, mRNA sequence	28346000|gb_BU778684.1
CUST_6718_PI428956223	0.0151609	1.07066	16.597	16.6144	16.5985	P	P	P	16.511	16.5277	16.4752	P	P	P	gi|56755516|gb|AY814205.1| Schistosoma japonicum SJCHGC05820 protein mRNA, complete cds	gb|AY814205.1
CUST_6730_PI428956223	0.00838267	1.12288	16.0152	15.9861	15.9278	P	P	P	15.8459	15.8131	15.769	P	P	P	gi|56755540|gb|AY814217.1| Schistosoma japonicum SJCHGC09326 protein mRNA, complete cds	gb|AY814217.1
CUST_6731_PI428962772	0.0289585	1.29128	7.87509	7.81227	8.06659	P	P	P	7.54847	7.60483	7.5048	P	P	P	gi|60242610|gb|CV684488.1| sjs11-004_F05_sjs11-004F05-T3 SJS Schistosoma japonicum cDNA, mRNA sequence	60242610|gb_CV684488.1
CUST_674_PI428956223	0.0401262	0.889531	17.1548	17.0787	17.0368	P	P	P	17.3439	17.2075	17.2241	P	P	P	gi|60600158|gb|AY810734.1| Schistosoma japonicum clone SJCHGC00109 unknown mRNA	gb|AY810734.1
CUST_6750_PI428962772	0.00569659	1.24708	7.34472	7.4413	7.29452	P	P	P	7.00903	6.99523	7.12115	P	P	P	gi|60243035|gb|CV684700.1| sjs11-007_C09_sjs11-007C09-T3 SJS Schistosoma japonicum cDNA, mRNA sequence	60243035|gb_CV684700.1
CUST_6751_PI428962778	0.0399261	0.86331	8.63835	8.76792	8.72223	P	P	P	9.02459	8.89769	8.83907	P	P	P	gi|28346260|gb|BU778944.1| SJEERF08 SJE Schistosoma japonicum cDNA, mRNA sequence	28346260|gb_BU778944.1
CUST_6760_PI428962772	0.0247269	1.24484	8.04433	8.12711	8.08264	P	P	P	7.7268	7.88884	7.68353	P	P	P	gi|60243362|gb|CV684863.1| sjs11-009_B08_sjs11-009B08-T3 SJS Schistosoma japonicum cDNA, mRNA sequence	60243362|gb_CV684863.1
CUST_6780_PI428956223	0.0485215	0.899046	11.4361	11.4591	11.4162	P	P	P	11.6203	11.5124	11.6365	P	P	P	gi|56755664|gb|AY814279.1| Schistosoma japonicum SJCHGC08979 protein mRNA, complete cds	gb|AY814279.1
CUST_6781_PI428956223	0.0262557	0.742106	11.6699	11.9624	11.9602	P	P	P	12.4166	12.2008	12.2768	P	P	P	gi|56755668|gb|AY814281.1| Schistosoma japonicum SJCHGC04080 protein mRNA, complete cds	gb|AY814281.1
CUST_6785_PI428962778	0.00276688	1.05891	12.6867	12.6608	12.6568	P	P	P	12.5897	12.571	12.5959	P	P	P	gi|28346389|gb|BU779073.1| SJEEUB01 SJE Schistosoma japonicum cDNA, mRNA sequence	28346389|gb_BU779073.1
CUST_6800_PI428956223	0.0120018	1.25059	13.4124	13.241	13.2726	P	P	P	12.951	13.0428	12.9686	P	P	P	gi|56755708|gb|AY814301.1| Schistosoma japonicum SJCHGC09348 protein mRNA, complete cds	gb|AY814301.1
CUST_6807_PI428956223	0.0411199	0.0395149	4.93219	3.31941	5.11904	A	A	A	10.0118	6.53083	9.60714	P	P	P	gi|56755724|gb|AY814309.1| Schistosoma japonicum SJCHGC02036 protein mRNA, complete cds	gb|AY814309.1
CUST_6847_PI428956223	0.00992104	0.859899	11.8319	11.9465	11.9302	P	P	P	12.1256	12.164	12.0735	P	P	P	gi|56755808|gb|AY814351.1| Schistosoma japonicum SJCHGC00917 protein mRNA, complete cds	gb|AY814351.1
CUST_6865_PI428956223	0.0134492	0.942278	13.3643	13.3878	13.341	P	P	P	13.4769	13.4251	13.4485	P	P	P	gi|56755851|gb|AY814372.1| Schistosoma japonicum SJCHGC06495 protein mRNA, complete cds	gb|AY814372.1
CUST_6881_PI428962772	0.00540643	0.851175	11.7454	11.6376	11.673	P	P	P	11.8887	11.8938	11.9715	P	P	P	gi|60245907|gb|CV686137.1| sjs2-011_H01_sjs2-011H01-T3 SJS Schistosoma japonicum cDNA, mRNA sequence	60245907|gb_CV686137.1
CUST_6891_PI428956223	0.0489759	0.842707	15.9923	15.9218	15.9861	P	P	P	16.1861	16.1154	16.3319	P	P	P	gi|56755909|gb|AY814401.1| Schistosoma japonicum SJCHGC09059 protein mRNA, complete cds	gb|AY814401.1
CUST_6913_PI428956223	0.0256858	1.27125	8.21599	7.96396	8.06255	P	P	P	7.7347	7.8026	7.67486	P	P	P	gi|56755957|gb|AY814425.1| Schistosoma japonicum SJCHGC02076 protein mRNA, complete cds	gb|AY814425.1
CUST_6920_PI428962772	0.0338527	1.21248	10.8731	10.8949	11.0458	P	P	P	10.5261	10.7097	10.741	P	P	P	gi|60246689|gb|CV686527.1| sjs2-14-1_E05_sjs2-14-1E05-T3 SJS Schistosoma japonicum cDNA, mRNA sequence	60246689|gb_CV686527.1
CUST_6933_PI428956223	0.0442224	0.809031	10.5903	10.4928	10.7622	P	P	P	11.0458	10.8045	10.915	P	P	P	gi|56755999|gb|AY814446.1| Schistosoma japonicum SJCHGC05363 protein mRNA, complete cds	gb|AY814446.1
CUST_6941_PI428962772	0.0371451	1.12299	11.6589	11.5701	11.5161	P	P	P	11.3968	11.4609	11.3878	P	P	P	gi|60247137|gb|CV686755.1| sjs2-14-4_D08_sjs2-14-4D08-T3 SJS Schistosoma japonicum cDNA, mRNA sequence	60247137|gb_CV686755.1
CUST_6959_PI428956223	0.033547	1.18405	13.1075	13.301	13.2623	P	P	P	12.9124	12.9737	13.057	P	P	P	gi|56756057|gb|AY814475.1| Schistosoma japonicum SJCHGC02796 protein mRNA, complete cds	gb|AY814475.1
CUST_6964_PI428962772	0.00627488	1.21831	14.9755	15.0532	14.9735	P	P	P	14.6933	14.7928	14.6594	P	P	P	gi|60247467|gb|CV686912.1| sjs2-14-6_C03_sjs2-14-6C03-T3 SJS Schistosoma japonicum cDNA, mRNA sequence	60247467|gb_CV686912.1
CUST_6978_PI428962778	0.0170441	1.15443	9.47799	9.54513	9.56202	P	P	P	9.25426	9.31462	9.39274	P	P	P	gi|28347330|gb|BU780014.1| SJEFSG03 SJE Schistosoma japonicum cDNA, mRNA sequence	28347330|gb_BU780014.1
CUST_6995_PI428962772	0.039644	1.187	15.1058	15.1665	15.0231	P	P	P	14.7386	14.9622	14.8475	P	P	P	gi|60247981|gb|CV687169.1| sjs2-14-9_C03_sjs2-14-9C03-T3 SJS Schistosoma japonicum cDNA, mRNA sequence	60247981|gb_CV687169.1
CUST_7022_PI428962778	0.0378273	0.810484	11.3395	11.5547	11.5788	P	P	P	11.9029	11.6906	11.7928	P	P	P	gi|28347525|gb|BU780209.1| SJEFUH04 SJE Schistosoma japonicum cDNA, mRNA sequence	28347525|gb_BU780209.1
CUST_7048_PI428962778	0.0378501	1.13737	11.8938	11.984	12.0467	P	P	P	11.7606	11.7853	11.8249	P	P	P	gi|28347667|gb|BU780351.1| SJEFWD03 SJE Schistosoma japonicum cDNA, mRNA sequence	28347667|gb_BU780351.1
CUST_7098_PI428962778	0.0310501	1.16387	13.4397	13.3707	13.3422	P	P	P	13.2566	13.1571	13.0784	P	P	P	gi|28347991|gb|BU780675.1| SJEFZH03 SJE Schistosoma japonicum cDNA, mRNA sequence	28347991|gb_BU780675.1
CUST_7099_PI428962778	0.0184207	0.713786	12.2897	12.1652	12.4313	P	P	P	12.967	12.6531	12.7183	P	P	P	gi|28348002|gb|BU780686.1| SJEGFA02 SJE Schistosoma japonicum cDNA, mRNA sequence	28348002|gb_BU780686.1
CUST_7104_PI428956223	0.0461207	1.14857	16.4265	16.6033	16.4618	P	P	P	16.2539	16.3563	16.286	P	P	P	gi|56756413|gb|AY814648.1| Schistosoma japonicum SJCHGC05752 protein mRNA, complete cds	gb|AY814648.1
CUST_7109_PI428956223	0.0252405	0.88737	10.9549	10.9112	10.8295	P	P	P	11.0235	11.056	11.1337	P	P	P	gi|56756429|gb|AY814656.1| Schistosoma japonicum SJCHGC05717 protein mRNA, complete cds	gb|AY814656.1
CUST_7111_PI428962772	0.0440246	1.66264	12.1336	12.4469	11.8232	P	P	P	11.1487	11.743	11.3118	P	P	P	gi|60250252|gb|CV688302.1| sjs2-16-3_G02_sjs2-16-3G02-T3 SJS Schistosoma japonicum cDNA, mRNA sequence	60250252|gb_CV688302.1
CUST_7117_PI428962772	0.0171745	1.7105	12.0487	12.2592	11.8143	P	P	P	11.0501	11.5473	11.1893	P	P	P	gi|60250333|gb|CV688341.1| sjs2-16-4_B08_sjs2-16-4B08-T3 SJS Schistosoma japonicum cDNA, mRNA sequence	60250333|gb_CV688341.1
CUST_7136_PI428962772	0.025072	0.78794	9.76904	9.64473	9.90899	P	P	P	10.1177	10.0337	10.2096	P	P	P	gi|60250587|gb|CV688466.1| sjs3-005_A09_sjs3-005A09-T3
CUST_7137_PI428962778	0.0237553	1.40769	11.6812	11.6956	11.9628	P	P	P	11.4165	11.3582	11.0809	P	P	P	gi|28348121|gb|BU780805.1| SJEGGD02 SJE Schistosoma japonicum cDNA, mRNA sequence	28348121|gb_BU780805.1
CUST_7162_PI428962778	0.0179303	1.10388	8.01044	7.93309	7.92816	P	P	P	7.81502	7.83866	7.79135	P	P	P	gi|28348197|gb|BU780881.1| SJEGIC09 SJE Schistosoma japonicum cDNA, mRNA sequence	28348197|gb_BU780881.1
CUST_7201_PI428956223	0.0445586	1.09925	11.0002	11.0167	11.1008	P	P	P	10.9568	10.9142	10.8366	P	P	P	gi|56756648|gb|AY814765.1| Schistosoma japonicum SJCHGC06862 protein mRNA, complete cds	gb|AY814765.1
CUST_7218_PI428956223	0.0185073	0.875617	12.8043	12.6976	12.6901	P	P	P	12.9623	12.8996	12.9071	P	P	P	gi|56756688|gb|AY814785.1| Schistosoma japonicum SJCHGC09546 protein mRNA, complete cds	gb|AY814785.1
CUST_7221_PI428956223	0.0295452	1.15652	14.3543	14.5151	14.4233	P	P	P	14.178	14.2395	14.2494	P	P	P	gi|56756694|gb|AY814788.1| Schistosoma japonicum SJCHGC07008 protein mRNA, complete cds	gb|AY814788.1
CUST_7256_PI428956223	0.00977691	1.09394	11.9111	11.9614	11.9814	P	P	P	11.8071	11.809	11.8496	P	P	P	gi|56756774|gb|AY814827.1| Schistosoma japonicum SJCHGC04643 protein mRNA, complete cds	gb|AY814827.1
CUST_73_PI428956223	0.012283	0.85431	14.372	14.4826	14.3938	P	P	P	14.6226	14.7185	14.5881	P	P	P	gi|4104870|gb|AF040385.1|AF040385 Schistosoma japonicum strain Chinese putative ferritin-1 heavy chain mRNA, complete cds	gb|AF040385.1
CUST_7307_PI428956223	0.0167836	1.18266	10.8085	10.8658	10.9114	P	P	P	10.5276	10.6805	10.6488	P	P	P	gi|56756886|gb|AY814883.1| Schistosoma japonicum SJCHGC07115 protein mRNA, complete cds	gb|AY814883.1
CUST_7328_PI428962778	0.00104881	4.94673	5.36875	5.95797	5.34978	P	P	P	3.58671	3.09822	3.10177	A	A	A	gi|28349452|gb|BU792445.1| SJF2AWA04 SJF Schistosoma japonicum cDNA, mRNA sequence	28349452|gb_BU792445.1
CUST_733_PI428956223	0.00380744	1.30439	11.0556	11.1613	11.0294	P	P	P	10.6693	10.7367	10.6928	P	P	P	gi|60601315|gb|AY811226.1| Schistosoma japonicum clone SJCHGC01495 unknown mRNA	gb|AY811226.1
CUST_7334_PI428962778	0.0386179	1.11622	13.4946	13.447	13.3992	P	P	P	13.2247	13.274	13.3643	P	P	P	gi|28349459|gb|BU792452.1| SJF2AWB01 SJF Schistosoma japonicum cDNA, mRNA sequence	28349459|gb_BU792452.1
CUST_7338_PI428962772	0.000167227	1.18523	12.7395	12.7774	12.7781	P	P	P	12.5351	12.502	12.5225	P	P	P	gi|60255354|gb|CV690720.1| sjs7-007_H11_sjs7-007F11-T3 SJS Schistosoma japonicum cDNA, mRNA sequence	60255354|gb_CV690720.1
CUST_7346_PI428962778	0.0465927	0.955172	19.2085	19.1469	19.176	P	P	P	19.2269	19.2553	19.2483	P	P	P	gi|28349479|gb|BU792472.1| SJF2AWC09 SJF Schistosoma japonicum cDNA similar to emb|CAB51041.1| (AJ243883) putative transcription factor [Periplaneta americana], mRNA sequence	28349479|gb_BU792472.1
CUST_7351_PI428956223	0.0119106	1.08826	14.6244	14.6937	14.6407	P	P	P	14.5488	14.5044	14.5401	P	P	P	gi|56756982|gb|AY814931.1| Schistosoma japonicum SJCHGC00836 protein mRNA, complete cds	gb|AY814931.1
CUST_7357_PI428962772	0.0137425	1.33868	9.17509	9.27753	9.02079	P	P	P	8.79576	8.80961	8.6085	P	P	P	gi|60255631|gb|CV690960.1| sjs7-010_H06_sjs7-010H06-T3 SJS Schistosoma japonicum cDNA, mRNA sequence	60255631|gb_CV690960.1
CUST_7369_PI428956223	0.0212166	1.23861	13.52	13.4804	13.5674	P	P	P	13.094	13.2707	13.2711	P	P	P	gi|56757020|gb|AY814950.1| Schistosoma japonicum SJCHGC01267 protein mRNA, complete cds	gb|AY814950.1
CUST_7387_PI428962772	0.0422997	1.44205	10.6014	10.6211	10.3835	P	P	P	10.0135	10.2334	9.74558	P	P	P	gi|60256310|gb|CV691602.1| sjs8-009_C04_sjs8-009C04-T3 SJS Schistosoma japonicum cDNA, mRNA sequence	60256310|gb_CV691602.1
CUST_7397_PI428956223	0.0134287	1.72543	10.902	10.915	10.8719	P	P	P	10.0199	10.2961	9.99242	P	P	P	gi|56757084|gb|AY814982.1| Schistosoma japonicum SJCHGC07919 protein mRNA, complete cds	gb|AY814982.1
CUST_740_PI428962772	0.00708556	1.07418	6.78549	6.81333	6.83801	P	P	P	6.72978	6.70126	6.69635	P	P	P	gi|56045230|gb|CV736687.1| SJAL_003_94.T7 SJL Schistosoma japonicum cDNA, mRNA sequence	56045230|gb_CV736687.1
CUST_7412_PI428956223	0.0412157	0.861559	12.2564	12.2421	12.2806	P	P	P	12.538	12.3791	12.5026	P	P	P	gi|56757116|gb|AY814998.1| Schistosoma japonicum SJCHGC04223 protein mRNA, complete cds	gb|AY814998.1
CUST_7413_PI428962778	0.00983541	0.713828	16.7676	16.8526	16.6323	P	P	P	17.0889	17.2584	17.3599	P	P	P	gi|28349915|gb|BU792908.1| SJF2BBA02 SJF Schistosoma japonicum cDNA, mRNA sequence	28349915|gb_BU792908.1
CUST_7475_PI428962778	0.046422	0.0350433	5.90153	3.15077	6.53031	P	A	P	11.3086	7.39291	10.886	P	P	P	gi|28350416|gb|BU793409.1| SJF2BPD03 SJF Schistosoma japonicum cDNA, mRNA sequence	28350416|gb_BU793409.1
CUST_7495_PI428962778	0.00812584	0.724653	8.30309	8.26744	8.08564	P	P	P	8.61427	8.81754	8.61807	P	P	P	gi|28350539|gb|BU793532.1| SJF2BQF10 SJF Schistosoma japonicum cDNA, mRNA sequence	28350539|gb_BU793532.1
CUST_7541_PI428956223	0.0384476	0.702085	11.5652	11.7246	11.6144	P	P	P	11.962	12.0817	12.3657	P	P	P	gi|56757422|gb|AY815148.1| Schistosoma japonicum SJCHGC09313 protein mRNA, complete cds	gb|AY815148.1
CUST_7548_PI428956223	0.0171202	1.09756	12.8004	12.8708	12.8065	P	P	P	12.7335	12.6458	12.6951	P	P	P	gi|56757438|gb|AY815155.1| Schistosoma japonicum SJCHGC07582 protein mRNA, partial cds	gb|AY815155.1
CUST_7553_PI428962778	0.0374187	0.773039	12.1213	11.9166	12.2427	P	P	P	12.5901	12.3804	12.4346	P	P	P	gi|28350807|gb|BU793800.1| SJF2BTF11 SJF Schistosoma japonicum cDNA, mRNA sequence	28350807|gb_BU793800.1
CUST_7586_PI428956223	0.00994324	0.925801	13.239	13.2207	13.1774	P	P	P	13.3193	13.348	13.3038	P	P	P	gi|56757529|gb|AY815197.1| Schistosoma japonicum SJCHGC02525 protein mRNA, complete cds	gb|AY815197.1
CUST_7593_PI428956223	0.0437072	1.11911	14.7535	14.8273	14.6888	P	P	P	14.6055	14.6131	14.5669	P	P	P	gi|56757544|gb|AY815204.1| Schistosoma japonicum SJCHGC05631 protein mRNA, complete cds	gb|AY815204.1
CUST_7624_PI428962772	0.00886775	0.88397	12.1032	12.0528	12.1118	P	P	P	12.3209	12.2516	12.2282	P	P	P	gi|60260141|gb|CV694531.1| SJS_013_55.T3 SJS Schistosoma japonicum cDNA, mRNA sequence	60260141|gb_CV694531.1
CUST_7631_PI428962778	0.0448208	0.929679	11.9077	11.8376	11.9184	P	P	P	12.0101	11.9416	12.0275	P	P	P	gi|28351157|gb|BU794150.1| SJF2CCE04 SJF Schistosoma japonicum cDNA, mRNA sequence	28351157|gb_BU794150.1
CUST_7640_PI428956223	0.00309958	0.825445	15.5729	15.5676	15.4746	P	P	P	15.7726	15.8701	15.803	P	P	P	gi|56757691|gb|AY815256.1| Schistosoma japonicum SJCHGC09294 protein mRNA, complete cds	gb|AY815256.1
CUST_7671_PI428956223	0.01162	1.25169	13.4903	13.6057	13.5934	P	P	P	13.1284	13.2779	13.3079	P	P	P	gi|56757756|gb|AY815287.1| Schistosoma japonicum SJCHGC02696 protein mRNA, partial cds	gb|AY815287.1
CUST_7683_PI428956223	0.00831564	1.13797	14.2033	14.2395	14.229	P	P	P	13.9985	14.0832	14.0297	P	P	P	gi|56757780|gb|AY815299.1| Schistosoma japonicum SJCHGC02764 protein mRNA, complete cds	gb|AY815299.1
CUST_7699_PI428956223	0.0373182	1.18202	9.34868	9.34012	9.32467	P	P	P	9.05867	9.19338	9.03255	P	P	P	gi|56757812|gb|AY815315.1| Schistosoma japonicum SJCHGC06572 protein mRNA, complete cds	gb|AY815315.1
CUST_7715_PI428962778	0.0466552	1.29769	9.40482	9.72841	9.66727	P	P	P	9.125	9.39311	9.15962	P	P	P	gi|28351819|gb|BU794812.1| SJF2DHF12 SJF Schistosoma japonicum cDNA, mRNA sequence	28351819|gb_BU794812.1
CUST_7775_PI428956223	0.0157314	0.867747	12.2518	12.225	12.1412	P	P	P	12.4061	12.3924	12.4353	P	P	P	gi|56757985|gb|AY815401.1| Schistosoma japonicum SJCHGC04842 protein mRNA, complete cds	gb|AY815401.1
CUST_7782_PI428956223	0.0210797	1.24232	14.8321	14.8362	14.7327	P	P	P	14.4035	14.4424	14.6099	P	P	P	gi|56758001|gb|AY815409.1| Schistosoma japonicum SJCHGC06059 protein mRNA, partial cds	gb|AY815409.1
CUST_7793_PI428956223	0.0104449	1.17468	14.6654	14.6002	14.6376	P	P	P	14.3464	14.4694	14.3885	P	P	P	gi|56758029|gb|AY815423.1| Schistosoma japonicum SJCHGC01225 protein mRNA, complete cds	gb|AY815423.1
CUST_7835_PI428956223	0.0273533	1.28569	9.68619	9.95876	9.85835	P	P	P	9.55986	9.42757	9.4375	P	P	P	gi|56758123|gb|AY815470.1| Schistosoma japonicum SJCHGC03302 protein mRNA, complete cds	gb|AY815470.1
CUST_7837_PI428956223	0.0132452	1.13482	16.559	16.6326	16.5575	P	P	P	16.3351	16.4265	16.4392	P	P	P	gi|56758131|gb|AY815474.1| Schistosoma japonicum SJCHGC06052 protein mRNA, complete cds	gb|AY815474.1
CUST_7864_PI428962778	0.0134746	0.463929	4.70888	4.57282	4.63754	A	A	A	5.55012	5.62068	6.02823	P	P	P	gi|28352933|gb|BU795926.1| SJF2DWG01 SJF Schistosoma japonicum cDNA, mRNA sequence	28352933|gb_BU795926.1
CUST_7887_PI428956223	0.0389595	1.32466	8.24845	8.60014	8.36727	P	P	P	7.98584	8.12612	7.90041	P	P	P	gi|56758247|gb|AY815532.1| Schistosoma japonicum SJCHGC08940 protein mRNA, complete cds	gb|AY815532.1
CUST_7921_PI428962772	0.0124866	1.07218	14.0677	14.1201	14.098	P	P	P	14.0201	14.0023	13.9615	P	P	P	gi|60263590|gb|CV697980.1| SJS_035_20.T3 SJS Schistosoma japonicum cDNA, mRNA sequence	60263590|gb_CV697980.1
CUST_7926_PI428962772	0.0461585	1.54487	7.61741	7.40916	7.97205	P	P	P	6.99523	7.21189	6.9523	P	P	P	gi|60263617|gb|CV698007.1| SJS_035_36.T3 SJS Schistosoma japonicum cDNA, mRNA sequence	60263617|gb_CV698007.1
CUST_7938_PI428956223	0.0359956	1.09323	13.7855	13.8392	13.7822	P	P	P	13.7245	13.681	13.6143	P	P	P	gi|56758357|gb|AY815587.1| Schistosoma japonicum SJCHGC09548 protein mRNA, complete cds	gb|AY815587.1
CUST_7945_PI428956223	0.0353938	1.26791	9.6819	9.9192	9.88425	P	P	P	9.37457	9.6424	9.43848	P	P	P	gi|56758371|gb|AY815594.1| Schistosoma japonicum SJCHGC07717 protein mRNA, complete cds	gb|AY815594.1
CUST_8_PI428962778	0.0405324	0.708355	15.7594	15.8495	16.0527	P	P	P	16.3998	16.1464	16.5896	P	P	P	gi|1702717|gb|AA140544.1| JM00M022.QM3 Miracidia Sjc 3/96 Schistosoma japonicum cDNA clone SJCM22 5', mRNA sequence	1702717|gb_AA140544.1
CUST_8023_PI428962778	0.0175139	1.27597	12.6873	12.4643	12.638	P	P	P	12.243	12.1771	12.3205	P	P	P	gi|28354149|gb|BU797142.1| SJF2EJH09 SJF Schistosoma japonicum cDNA, mRNA sequence	28354149|gb_BU797142.1
CUST_8032_PI428956223	0.0425323	1.24537	10.9806	11.2267	11.1411	P	P	P	10.7804	10.9452	10.6704	P	P	P	gi|56758563|gb|AY815690.1| Schistosoma japonicum SJCHGC09420 protein mRNA, partial cds	gb|AY815690.1
CUST_8033_PI428956223	0.0280381	0.912754	15.2063	15.1058	15.1328	P	P	P	15.2884	15.246	15.3067	P	P	P	gi|56758565|gb|AY815691.1| Schistosoma japonicum SJCHGC01339 protein mRNA, complete cds	gb|AY815691.1
CUST_804_PI428956223	0.0289856	0.821985	9.91066	10.0491	10.07	P	P	P	10.3903	10.1695	10.3149	P	P	P	gi|60602201|gb|AY811669.1| Schistosoma japonicum clone SJCHGC01501 unknown mRNA	gb|AY811669.1
CUST_8045_PI428956223	0.0333328	1.15896	9.11814	9.18861	9.06178	P	P	P	8.90919	8.81894	8.99909	P	P	P	gi|56758593|gb|AY815705.1| Schistosoma japonicum SJCHGC02757 protein mRNA, complete cds	gb|AY815705.1
CUST_8053_PI428962772	0.0410285	1.1253	12.3314	12.465	12.3426	P	P	P	12.1864	12.2494	12.1954	P	P	P	gi|61957770|gb|DN652521.1| EST0246 Egg subtracted cDNA library Schistosoma japonicum cDNA clone 44G5, mRNA sequence	61957770|gb_DN652521.1
CUST_8127_PI428962778	0.0484497	0.0379294	5.8328	3.12943	6.57162	P	A	P	11.2464	7.31761	10.6902	P	P	P	gi|28354785|gb|BU797778.1| SJF2EQG08 SJF Schistosoma japonicum cDNA, mRNA sequence	28354785|gb_BU797778.1
CUST_8132_PI428956223	0.0287521	1.41121	12.4531	12.246	12.2861	P	P	P	11.6438	12.0363	11.7953	P	P	P	gi|56758805|gb|AY815811.1| Schistosoma japonicum SJCHGC04802 protein mRNA, complete cds	gb|AY815811.1
CUST_8150_PI428962772	0.0342999	0.388149	12.575	11.7571	11.484	P	P	P	13.6343	13.199	13.273	P	P	P	gi|197126829|gb|FL595205.1| chgc_new_contig1795; Schistosoma japonicum 7d schistosomula subtractive expressed sequence tags library Schistosoma japonicum cDNA 3', mRNA sequence	197126829|gb_FL595205.1
CUST_8170_PI428956223	0.0240746	0.86833	13.2604	13.3056	13.3626	P	P	P	13.4728	13.464	13.6006	P	P	P	gi|56758897|gb|AY815857.1| Schistosoma japonicum SJCHGC01135 protein mRNA, complete cds	gb|AY815857.1
CUST_8180_PI428956223	0.0407943	0.936847	18.2607	18.2607	18.1873	P	P	P	18.3455	18.2939	18.3521	P	P	P	gi|56758919|gb|AY815868.1| Schistosoma japonicum SJCHGC00098 protein mRNA, complete cds	gb|AY815868.1
CUST_8190_PI428962772	0.0302416	1.09076	10.9761	10.9538	11.0322	P	P	P	10.8605	10.8569	10.8698	P	P	P	gi|197126929|gb|FL595305.1| chgc_new_contig1310; Schistosoma japonicum 7d schistosomula subtractive expressed sequence tags library Schistosoma japonicum cDNA 3', mRNA sequence	197126929|gb_FL595305.1
CUST_8229_PI428956223	0.0494463	1.2228	9.79304	10.0012	9.74356	P	P	P	9.45617	9.53804	9.6774	P	P	P	gi|56759029|gb|AY815923.1| Schistosoma japonicum SJCHGC07541 protein mRNA, complete cds	gb|AY815923.1
CUST_8244_PI428962772	0.0488716	1.23007	10.2111	10.1619	10.3717	P	P	P	9.79857	10.0857	9.9584	P	P	P	gi|197127073|gb|FL595160.1| chgc_new_contig1439; Schistosoma japonicum 7d schistosomula subtractive expressed sequence tags library Schistosoma japonicum cDNA 3', mRNA sequence	197127073|gb_FL595160.1
CUST_8246_PI428962772	0.0457122	2.00779	8.8996	9.32357	9.59423	P	P	P	8.31258	8.6877	7.72575	P	P	P	gi|197127079|gb|FL595166.1| chgc_new_contig1716; Schistosoma japonicum 7d schistosomula subtractive expressed sequence tags library Schistosoma japonicum cDNA 3', mRNA sequence	197127079|gb_FL595166.1
CUST_8266_PI428956223	0.00402534	0.89054	11.1925	11.2285	11.167	P	P	P	11.4	11.362	11.3274	P	P	P	gi|56759115|gb|AY815966.1| Schistosoma japonicum SJCHGC04950 protein mRNA, complete cds	gb|AY815966.1
CUST_827_PI428956223	0.0286208	1.12106	14.882	14.781	14.9043	P	P	P	14.7389	14.6527	14.6828	P	P	P	gi|60602391|gb|AY811764.1| Schistosoma japonicum clone SJCHGC00684 unknown mRNA	gb|AY811764.1
CUST_8274_PI428956223	0.00425395	1.23556	14.102	14.1777	14.0437	P	P	P	13.7706	13.8693	13.7688	P	P	P	gi|56759131|gb|AY815974.1| Schistosoma japonicum SJCHGC04099 protein mRNA, complete cds	gb|AY815974.1
CUST_8291_PI428956223	0.0113474	0.896118	15.9607	16.0277	16.0508	P	P	P	16.2133	16.1419	16.1593	P	P	P	gi|56759179|gb|AY815998.1| Schistosoma japonicum SJCHGC09290 protein mRNA, complete cds	gb|AY815998.1
CUST_8293_PI428956223	0.0471106	0.857511	15.6926	15.5509	15.5284	P	P	P	15.9175	15.7171	15.8011	P	P	P	gi|56759183|gb|AY816000.1| Schistosoma japonicum SJCHGC00839 protein mRNA, complete cds	gb|AY816000.1
CUST_8319_PI428956223	0.0444919	1.09539	14.0628	14.0524	13.953	P	P	P	13.8763	13.9438	13.8548	P	P	P	gi|56759239|gb|AY816028.1| Schistosoma japonicum SJCHGC01145 protein mRNA, complete cds	gb|AY816028.1
CUST_8325_PI428956223	0.0340813	1.23609	10.9187	10.7568	10.9848	P	P	P	10.4431	10.6422	10.6574	P	P	P	gi|56759255|gb|AY816036.1| Schistosoma japonicum SJCHGC06002 protein mRNA, complete cds	gb|AY816036.1
CUST_8358_PI428956223	0.0463342	0.882023	13.1445	13.0678	13.0172	P	P	P	13.354	13.198	13.2186	P	P	P	gi|56759333|gb|AY816075.1| Schistosoma japonicum SJCHGC00956 protein mRNA, complete cds	gb|AY816075.1
CUST_8359_PI428956223	0.0450306	1.02605	15.1779	15.188	15.1924	P	P	P	15.1486	15.166	15.1323	P	P	P	gi|56759335|gb|AY816076.1| Schistosoma japonicum SJCHGC01351 protein mRNA, complete cds	gb|AY816076.1
CUST_838_PI428956223	0.00192727	1.15711	10.9913	11.0061	10.9637	P	P	P	10.7362	10.7979	10.7949	P	P	P	gi|60602517|gb|AY811827.1| Schistosoma japonicum clone SJCHGC00934 unknown mRNA	gb|AY811827.1
CUST_8401_PI428956223	0.0464792	1.10137	14.8823	14.9833	15.003	P	P	P	14.7577	14.846	14.848	P	P	P	gi|56759423|gb|AY816120.1| Schistosoma japonicum SJCHGC09386 protein mRNA, complete cds	gb|AY816120.1
CUST_8437_PI428956223	0.0199416	1.09534	13.496	13.5575	13.4838	P	P	P	13.4296	13.3731	13.34	P	P	P	gi|56759507|gb|AY816162.1| Schistosoma japonicum SJCHGC05945 protein mRNA, complete cds	gb|AY816162.1
CUST_8453_PI428956223	0.0160907	1.18347	15.4448	15.5623	15.5979	P	P	P	15.3271	15.2266	15.3243	P	P	P	gi|56759541|gb|AY816179.1| Schistosoma japonicum SJCHGC09536 protein mRNA, complete cds	gb|AY816179.1
CUST_8465_PI428956223	0.0225522	1.05181	16.3843	16.4059	16.4199	P	P	P	16.3095	16.3209	16.3607	P	P	P	gi|60687549|gb|AY914887.1| Schistosoma japonicum immunophilin FK506 binding protein FKBP12 mRNA, partial cds	gb|AY914887.1
CUST_8474_PI428956223	0.0478546	1.22717	8.54034	8.27482	8.36238	P	P	P	8.05804	8.00564	8.2309	P	P	P	gi|60687571|gb|AY914898.1| Schistosoma japonicum pcx mRNA, partial cds	gb|AY914898.1
CUST_8499_PI428962772	0.0498888	1.10638	13.1829	13.2486	13.3134	P	P	P	13.0312	13.1245	13.1518	P	P	P	gi|342346560|gb|HS586711.1| MSr-245 Mother sporocysts of Schistosoma japonicum SSH library Schistosoma japonicum cDNA clone MSr-245, mRNA sequence	342346560|gb_HS586711.1
CUST_8558_PI428956223	0.0136461	0.755671	16.8017	17.0049	16.7707	P	P	P	17.1608	17.352	17.282	P	P	P	gi|60687741|gb|AY914983.1| Schistosoma japonicum SJCHGC01994 protein mRNA, complete cds	gb|AY914983.1
CUST_8565_PI428956223	0.0216664	1.14655	12.9533	12.9214	13.0379	P	P	P	12.7194	12.8526	12.7477	P	P	P	gi|60687755|gb|AY914990.1| Schistosoma japonicum SJCHGC02027 protein mRNA, complete cds	gb|AY914990.1
CUST_862_PI428956223	0.0382035	0.0336541	3.78351	3.03775	3.02241	A	A	A	9.40575	6.18979	7.16331	P	P	P	gi|60603129|gb|AY812133.1| Schistosoma japonicum clone SJCHGC02146 unknown mRNA	gb|AY812133.1
CUST_871_PI428956223	0.0481796	0.0399807	3.25213	3.01309	3.9396	A	A	A	8.87581	5.52467	8.26777	P	P	P	gi|60605005|gb|AY812271.1| Schistosoma japonicum clone SJCHGC01256 unknown mRNA	gb|AY812271.1
CUST_8716_PI428956223	0.0432938	1.19565	11.3677	11.2769	11.2313	P	P	P	11.1698	10.9752	10.9508	P	P	P	gi|60688097|gb|AY915144.1| Schistosoma japonicum SJCHGC03100 protein mRNA, complete cds	gb|AY915144.1
CUST_8734_PI428956223	0.0114442	0.83746	14.6704	14.6673	14.5673	P	P	P	14.8281	14.9747	14.8683	P	P	P	gi|60688582|gb|AY915162.1| Schistosoma japonicum SJCHGC03168 protein mRNA, complete cds	gb|AY915162.1
CUST_8743_PI428956223	0.0411072	0.903649	12.3328	12.3314	12.3342	P	P	P	12.4196	12.4936	12.5218	P	P	P	gi|60688677|gb|AY915171.1| Schistosoma japonicum SJCHGC03249 protein mRNA, complete cds	gb|AY915171.1
CUST_8792_PI428956223	0.0440504	0.745575	10.4409	10.6773	10.5799	P	P	P	11.2068	10.8466	10.8983	P	P	P	gi|60689166|gb|AY915220.1| Schistosoma japonicum SJCHGC03649 protein mRNA, partial cds	gb|AY915220.1
CUST_8807_PI428956223	0.0228173	1.34924	11.7469	12.0337	11.8996	P	P	P	11.2875	11.5587	11.5364	P	P	P	gi|60689382|gb|AY915235.1| Schistosoma japonicum SJCHGC03754 protein mRNA, partial cds	gb|AY915235.1
CUST_8822_PI428956223	0.0128386	1.30362	9.71421	9.59178	9.47977	P	P	P	9.14329	9.18421	9.31462	P	P	P	gi|60689661|gb|AY915250.1| Schistosoma japonicum SJCHGC03837 protein mRNA, partial cds	gb|AY915250.1
CUST_8829_PI428956223	0.0076759	1.10131	11.2628	11.1942	11.2099	P	P	P	11.1093	11.0637	11.0767	P	P	P	gi|60689797|gb|AY915258.1| Schistosoma japonicum SJCHGC03904 protein mRNA, partial cds	gb|AY915258.1
CUST_889_PI428956223	0.0390183	0.133006	6.99675	8.60449	6.52932	P	P	P	11.2618	8.88542	10.6906	P	P	P	gi|60608381|gb|AY812563.1| Schistosoma japonicum clone SJCHGC00612 unknown mRNA	gb|AY812563.1
CUST_891_PI428956223	0.0241174	0.760861	12.0866	12.1183	12.2958	P	P	P	12.5722	12.4058	12.6995	P	P	P	gi|60608850|gb|AY812577.1| Schistosoma japonicum clone SJCHGC02148 unknown mRNA	gb|AY812577.1
CUST_8922_PI428956223	0.0277634	0.774919	11.603	11.5774	11.6124	P	P	P	12.0917	11.8837	11.9124	P	P	P	gi|60691529|gb|AY915351.1| Schistosoma japonicum SJCHGC05194 protein mRNA, complete cds	gb|AY915351.1
CUST_8968_PI428956223	0.0145276	1.08849	15.7865	15.8441	15.8513	P	P	P	15.698	15.7449	15.6718	P	P	P	gi|60692276|gb|AY915398.1| Schistosoma japonicum SJCHGC05868 protein mRNA, partial cds	gb|AY915398.1
CUST_8980_PI428956223	0.0293713	0.87658	13.4143	13.311	13.3	P	P	P	13.532	13.4566	13.6057	P	P	P	gi|60692510|gb|AY915410.1| Schistosoma japonicum SJCHGC06085 protein mRNA, partial cds	gb|AY915410.1
CUST_9075_PI428956223	0.0336451	1.27341	7.43781	7.25871	7.50429	P	P	P	7.08314	7.01233	7.06932	P	P	P	gi|60694199|gb|AY915505.1| Schistosoma japonicum SJCHGC07220 protein mRNA, partial cds	gb|AY915505.1
CUST_9091_PI428956223	0.0408441	1.27891	10.7143	11.0046	10.9597	P	P	P	10.4908	10.635	10.5	P	P	P	gi|60694675|gb|AY915521.1| Schistosoma japonicum SJCHGC07354 protein mRNA, partial cds	gb|AY915521.1
CUST_9107_PI428956223	0.00189871	1.19025	8.91179	8.84997	8.8851	P	P	P	8.63573	8.61732	8.64056	P	P	P	gi|60694993|gb|AY915539.1| Schistosoma japonicum SJCHGC07539 protein mRNA, partial cds	gb|AY915539.1
CUST_9108_PI428956223	0.0399376	2.18178	6.37237	6.68707	6.72385	P	P	P	5.14594	5.98793	5.11994	A	P	A	gi|60695009|gb|AY915540.1| Schistosoma japonicum SJCHGC07540 protein mRNA, partial cds	gb|AY915540.1
CUST_9112_PI428956223	0.0349348	1.1802	11.4245	11.5969	11.562	P	P	P	11.1844	11.3096	11.3717	P	P	P	gi|60695076|gb|AY915544.1| Schistosoma japonicum SJCHGC07552 protein mRNA, complete cds	gb|AY915544.1
CUST_9190_PI428956223	0.00898757	1.20331	10.1467	10.094	10.0989	P	P	P	9.7923	9.91697	9.82696	P	P	P	gi|60696362|gb|AY915622.1| Schistosoma japonicum SJCHGC08118 protein mRNA, complete cds	gb|AY915622.1
CUST_9243_PI428956223	0.0243823	1.19482	12.571	12.7168	12.7538	P	P	P	12.3867	12.4982	12.39	P	P	P	gi|60697415|gb|AY915676.1| Schistosoma japonicum SJCHGC08588 protein mRNA, partial cds	gb|AY915676.1
CUST_927_PI428956223	0.0400258	0.816637	16.8157	16.991	17.0243	P	P	P	17.2696	17.097	17.339	P	P	P	gi|2347146|gb|L41346.1|SCMASPR Schistosoma japonicum aspartic proteinase precursor, mRNA, complete cds	gb|L41346.1
CUST_9272_PI428956223	0.0231308	1.40034	7.33076	7.52093	7.66335	P	P	P	6.85496	7.18549	7.0175	P	P	P	gi|60697953|gb|AY915705.1| Schistosoma japonicum SJCHGC08802 protein mRNA, partial cds	gb|AY915705.1
CUST_9290_PI428956223	0.0387399	1.27619	16.0072	16.2576	16.2145	P	P	P	15.7755	15.8447	15.8151	P	P	P	gi|60698285|gb|AY915723.1| Schistosoma japonicum SJCHGC09068 protein mRNA, partial cds	gb|AY915723.1
CUST_930_PI428956223	0.045427	0.805144	15.6134	15.7146	15.9065	P	P	P	16.1354	15.9634	16.0839	P	P	P	gi|2829284|gb|AF044410.1| Schistosoma japonicum fatty acid binding protein variant G mRNA, complete cds	gb|AF044410.1
CUST_935_PI428962772	0.049129	1.14225	9.20557	9.32981	9.38502	P	P	P	9.18261	9.1189	9.04581	P	P	P	gi|56046454|gb|CV737911.1| SJAL_011_27.T3 SJL Schistosoma japonicum cDNA, mRNA sequence	56046454|gb_CV737911.1
CUST_9375_PI428956223	0.0413474	1.17567	9.96081	9.83567	9.91066	P	P	P	9.76951	9.67565	9.55637	P	P	P	gi|56752916|gb|AY812938.1| Schistosoma japonicum SJCHGC04303 protein mRNA, complete cds	gb|AY812938.1
CUST_9472_PI428956223	0.0176198	0.782692	11.2663	11.2479	11.4453	P	P	P	11.7387	11.5428	11.7382	P	P	P	gi|56753138|gb|AY813047.1| Schistosoma japonicum SJCHGC01075 protein mRNA, complete cds	gb|AY813047.1
CUST_9514_PI428956223	0.0223374	1.15578	13.7578	13.8927	13.8813	P	P	P	13.6032	13.6835	13.6212	P	P	P	gi|56753234|gb|AY813095.1| Schistosoma japonicum SJCHGC09339 protein mRNA, complete cds	gb|AY813095.1
CUST_9561_PI428956223	0.0278373	0.816672	12.484	12.5258	12.5304	P	P	P	12.9141	12.7435	12.7531	P	P	P	gi|60699571|gb|AY915801.1| Schistosoma japonicum SJCHGC09728 protein mRNA, complete cds	gb|AY915801.1
CUST_957_PI428956223	0.0427371	0.625639	13.4007	13.3238	13.5902	P	P	P	14.3175	13.764	14.2181	P	P	P	gi|12247840|gb|AF331756.1| Schistosoma japonicum fatty acid-binding protein mRNA, complete cds	gb|AF331756.1
CUST_9627_PI428956223	0.0160009	0.124419	9.9902	9.22218	8.38391	P	P	P	13.1149	12.1142	11.2016	P	P	P	gi|60701067|gb|AY915873.1| Schistosoma japonicum SJCHGC09809 protein mRNA, complete cds	gb|AY915873.1
CUST_9667_PI428956223	0.0404064	0.846441	13.3073	13.2889	13.4542	P	P	P	13.6143	13.4761	13.6799	P	P	P	gi|60701887|gb|AY915913.1| Schistosoma japonicum T-cell-stimulating antigen mRNA, complete cds	gb|AY915913.1
CUST_9673_PI428956223	0.00228158	1.44499	7.85497	7.83728	7.67695	P	P	P	7.2419	7.3526	7.18293	P	P	P	gi|45271119|gb|AY533028.1| Schistosoma japonicum neuropeptide F prepropeptide mRNA, complete cds	gb|AY533028.1
CUST_9729_PI428956223	0.00229471	0.147198	10.7356	10.4322	11.082	P	P	P	13.983	13.0034	13.4632	P	P	P	gi|154818337|gb|EU046089.1| Schistosoma japonicum cercarial stage-specific protein Sj20H8 mRNA, complete cds	gb|EU046089.1
CUST_9734_PI428956223	0.0319996	1.23042	11.1694	11.4002	11.3011	P	P	P	10.9926	10.9438	11.0443	P	P	P	gi|159023691|gb|EU221240.1| Schistosoma japonicum high voltage-activated calcium channel beta subunit CavB mRNA, complete cds	gb|EU221240.1
CUST_9735_PI428956223	0.0483708	1.13422	10.9279	10.9029	10.773	P	P	P	10.6203	10.6732	10.7662	P	P	P	gi|152957044|gb|EF503564.1| Schistosoma japonicum aldehyde dehydrogenase NAD(P)+-like protein mRNA, complete cds	gb|EF503564.1
CUST_9741_PI428956223	0.033911	0.698944	14.0298	13.6472	13.7211	P	P	P	14.2828	14.4114	14.2794	P	P	P	gi|164429795|gb|EU340354.1| Schistosoma japonicum strain SjYY3 cytochrome b (cytb) gene, complete cds; mitochondrial	gb|EU340354.1
CUST_9742_PI428956223	0.0485006	0.737637	14.2616	13.842	13.9774	P	P	P	14.3549	14.5851	14.481	P	P	P	gi|164429797|gb|EU340355.1| Schistosoma japonicum strain SjJ4 cytochrome b (cytb) gene, complete cds; mitochondrial	gb|EU340355.1
CUST_9743_PI428956223	0.0361737	0.688897	13.8722	13.4159	13.6781	P	P	P	14.0961	14.3148	14.1959	P	P	P	gi|164429799|gb|EU340356.1| Schistosoma japonicum strain SjJ5 cytochrome b (cytb) gene, complete cds; mitochondrial	gb|EU340356.1
CUST_9749_PI428956223	0.0458768	0.740951	13.9849	13.5951	13.6739	P	P	P	14.0761	14.3571	14.1328	P	P	P	gi|167599593|gb|EU325886.1| Schistosoma japonicum strain Yunnan DaLi tRNA-His gene, complete sequence; and cytochrome b (cytb) gene, complete cds; mitochondrial	gb|EU325886.1
CUST_9750_PI428956223	0.0395362	0.742977	14.0046	13.6462	13.7009	P	P	P	14.0732	14.3556	14.2215	P	P	P	gi|167599595|gb|EU325887.1| Schistosoma japonicum strain Yunnan Dali tNNA-His gene, complete sequence; and cytochrome b (cytb) gene, complete cds; mitochondrial	gb|EU325887.1
CUST_9782_PI428956223	0.0246986	0.845421	12.7716	12.6965	12.6372	P	P	P	13.0416	12.9273	12.8604	P	P	P	gi|171473814|gb|AY222960.2| Schistosoma japonicum SJCHGC06199 protein mRNA, partial cds	gb|AY222960.2
CUST_9827_PI428956223	0.00869381	1.1687	13.2358	13.2363	13.199	P	P	P	13.057	12.9602	12.9777	P	P	P	gi|171473869|gb|AY223165.2| Schistosoma japonicum SJCHGC05078 protein mRNA, complete cds	gb|AY223165.2
CUST_9836_PI428956223	0.030728	1.10378	12.8384	12.9028	12.931	P	P	P	12.6843	12.7648	12.7949	P	P	P	gi|171473879|gb|AY223206.2| Schistosoma japonicum SJCHGC06115 protein mRNA, complete cds	gb|AY223206.2
CUST_9870_PI428956223	0.0434734	0.766482	12.2724	12.0579	12.3902	P	P	P	12.5499	12.5235	12.801	P	P	P	gi|171473920|gb|AY223460.2| Schistosoma japonicum SJCHGC05760 protein mRNA, complete cds	gb|AY223460.2
CUST_9871_PI428956223	0.0473276	1.14067	10.3123	10.2754	10.2961	P	P	P	10.0475	10.1949	10.0675	P	P	P	gi|171473921|gb|AY808489.2| Schistosoma japonicum SJCHGC03456 protein mRNA, partial cds	gb|AY808489.2
CUST_9876_PI428956223	0.0375634	1.24541	14.4403	14.7141	14.5818	P	P	P	14.193	14.3859	14.2125	P	P	P	gi|171473932|gb|AY812250.2| Schistosoma japonicum SJCHGC02024 protein mRNA, complete cds	gb|AY812250.2
CUST_9881_PI428956223	0.0457825	0.0368191	3.61755	2.93703	3.341	A	A	A	8.80878	5.59823	8.32052	P	P	P	gi|171473947|gb|AY814029.2| Schistosoma japonicum SJCHGC02037 protein mRNA, complete cds	gb|AY814029.2
CUST_9884_PI428956223	0.0304996	0.905548	16.0993	16.1094	16.068	P	P	P	16.2939	16.1893	16.2212	P	P	P	gi|171473956|gb|AY814849.2| Schistosoma japonicum SJCHGC09365 protein mRNA, complete cds	gb|AY814849.2
CUST_9890_PI428956223	0.0292822	0.857498	10.5437	10.4175	10.398	P	P	P	10.6564	10.7662	10.6014	P	P	P	gi|171473967|gb|AY815707.2| Schistosoma japonicum SJCHGC02252 protein mRNA, complete cds	gb|AY815707.2
CUST_9906_PI428956223	0.0397881	1.19594	15.6005	15.4071	15.4079	P	P	P	15.1628	15.2153	15.2697	P	P	P	gi|171474004|gb|AY915821.2| Schistosoma japonicum SJCHGC09749 protein mRNA, complete cds	gb|AY915821.2
