# Supplementary material for: Differential gene expression, including Sjfs800, in Schistosoma japonicum females at pre-pairing, initial pairing and oviposition
Source: Parasit Vectors. 2019 Aug 23;12:414. doi: 10.1186/s13071-019-3672-8 (PMC6708146; doi:10.1186/s13071-019-3672-8)
Supplement: Supplementary file 5 — Additional file 5: Table S4. 43,870 sequences differentially expressed during the oviposition stage compared with the pre-pairing stage (FC ≥ 2). [file 13071_2019_3672_MOESM5_ESM.xlsx]

## Sheet: Table S4
Additional file 5: Table S4. 43,870 sequences differentially expressed during the oviposition stage compared with the pre-pairing stage (FC ≥ 2).
ProbeName	s16day1_NS	s16day2_NS	s16day3_NS	s16day1_flags	s16day2_flags	s16day3_flags	s24day1_NS	s24day2_NS	s24day1_flags	s24day2_flags	foldchange	Des	TargetID
CUST_4983_PI428962772	3.07037	3.1785	3.0276	A	A	A	3.08309	18.6798	A	M	4.06536e-05	gi|58561506|gb|CX861085.1| SJM-ACG06.T3 SJA Schistosoma japonicum cDNA, mRNA sequence	58561506|gb_CX861085.1
CUST_14058_PI428956223	3.18173	3.15377	3.6856	A	A	A	15.9283	15.7649	P	P	0.000174178	gi|226474963|emb|FN316039.1| Schistosoma japonicum isolate Anhui full length mRNA clone SJFCA3831.007|FSA001-P00034-B23, complete sequence (sod)	emb|FN316039.1
CUST_14055_PI428956223	3.12295	3.09663	3.1897	A	A	A	15.6663	15.5544	P	P	0.00017572	gi|226474957|emb|FN316036.1| Schistosoma japonicum isolate Anhui full length mRNA clone SJFCA3831.004|FSA001-P00020-J19, complete sequence Extracellular superoxide dismutase [Cu-Zn]	emb|FN316036.1
CUST_14072_PI428956223	3.19612	3.01748	4.25236	A	A	A	16.1079	15.9218	P	P	0.000182465	gi|226474991|emb|FN316053.1| Schistosoma japonicum isolate Anhui full length mRNA clone SJFCA3831.021|FSA001-P00008-M02, complete sequenceExtracellular superoxide dismutase [Cu-Zn] precursor	emb|FN316053.1
CUST_14059_PI428956223	2.95722	2.95734	4.05491	A	A	A	15.8712	15.7184	P	P	0.000188272	gi|226474965|emb|FN316040.1| Schistosoma japonicum isolate Anhui full length mRNA clone SJFCA3831.008|FSA001-P00015-K21, complete sequence superoxide	emb|FN316040.1
CUST_14068_PI428956223	4.05603	2.98709	4.49408	A	A	A	16.3807	16.2051	P	P	0.000195173	gi|226474983|emb|FN316049.1| Schistosoma japonicum isolate Anhui full length mRNA clone SJFCA3831.017|FSA001-P00033-G01, complete sequence superoxide	emb|FN316049.1
CUST_14061_PI428956223	3.08881	3.06646	3.10329	A	A	A	15.4867	15.3106	P	P	0.000196238	gi|226474969|emb|FN316042.1| Schistosoma japonicum isolate Anhui full length mRNA clone SJFCA3831.010|FSA001-P00016-G12, complete sequence superoxide	emb|FN316042.1
CUST_862_PI428956223	3.78351	3.03775	3.02241	A	A	A	15.6724	15.5422	P	P	0.000200836	gi|60603129|gb|AY812133.1| Schistosoma japonicum clone SJCHGC02146 unknown mRNA	gb|AY812133.1
CUST_13160_PI428956223	4.33249	3.08449	4.41112	A	A	A	16.372	16.1883	P	P	0.000208605	gi|226473083|emb|FN315496.1| Schistosoma japonicum isolate Anhui full length mRNA clone SJFCA3713.003|FSA001-P00009-D07, complete sequence superoxide	emb|FN315496.1
CUST_13165_PI428956223	4.28095	3.31583	4.23047	A	A	A	16.2458	16.1167	P	P	0.000215859	gi|226473101|emb|FN315505.1| Schistosoma japonicum isolate Anhui full length mRNA clone SJFCA3713.012|FSA001-P00030-E07, complete sequence Trematode Eggshell Synthesis,domain-containing	emb|FN315505.1
CUST_13873_PI428956223	3.74882	3.12814	4.51688	A	A	A	16.1746	15.9125	P	P	0.000221557	gi|226474557|emb|FN316034.1| Schistosoma japonicum isolate Anhui full length mRNA clone SJFCA3831.002|FSA001-P00028-F07, complete sequence superoxide	emb|FN316034.1
CUST_14075_PI428956223	3.34907	3.09598	3.17588	A	A	A	15.4275	15.2116	P	P	0.000225795	gi|226474997|emb|FN316056.1| Schistosoma japonicum isolate Anhui full length mRNA clone SJFCA3831.024|FSA001-P00003-F09, complete sequence superoxide	emb|FN316056.1
CUST_14069_PI428956223	4.28052	3.00302	4.73597	A	A	A	16.354	16.1671	P	P	0.000229213	gi|226474985|emb|FN316050.1| Schistosoma japonicum isolate Anhui full length mRNA clone SJFCA3831.018|FSA001-P00034-B14, complete sequence superoxide	emb|FN316050.1
CUST_14065_PI428956223	3.62431	3.08294	5.27078	A	A	A	16.4625	16.3011	P	P	0.000231555	gi|226474977|emb|FN316046.1| Schistosoma japonicum isolate Anhui full length mRNA clone SJFCA3831.014|FSA001-P00005-N18, complete sequence superoxide	emb|FN316046.1
CUST_14060_PI428956223	3.3759	3.24912	3.88552	A	A	A	15.6729	15.5218	P	P	0.000232778	gi|226474967|emb|FN316041.1| Schistosoma japonicum isolate Anhui full length mRNA clone SJFCA3831.009|FSA001-P00016-C09, complete sequence superoxide	emb|FN316041.1
CUST_13158_PI428956223	4.3667	3.235	4.58385	A	A	A	16.2801	16.139	P	P	0.000237365	gi|226473079|emb|FN315494.1| Schistosoma japonicum isolate Anhui full length mRNA clone SJFCA3713.001|FSA001-P00016-C21, complete sequence Trematode Eggshell Synthesis,domain-containing protein	emb|FN315494.1
CUST_14064_PI428956223	3.34133	3.33104	3.61595	A	A	A	15.5349	15.3983	P	P	0.00023868	gi|226474975|emb|FN316045.1| Schistosoma japonicum isolate Anhui full length mRNA clone SJFCA3831.013|FSA001-P00013-D12, complete sequence - superoxide	emb|FN316045.1
CUST_12339_PI428956223	3.01131	3.02428	3.04595	A	A	A	15.1092	14.989	P	P	0.000240264	gi|226471381|emb|FN315040.1| Schistosoma japonicum isolate Anhui full length mRNA clone SJFCA3520.003|FSA001-P00022-G08, complete sequence no Conserved domains	emb|FN315040.1
CUST_22990_PI428956223	3.10052	3.98932	3.67195	A	A	A	2.93549	16.6461	A	M	0.000241819	gi|257210530|emb|FN324878.1| Schistosoma japonicum isolate Anhui full length mRNA clone SJFCE3923.100|FSE001-P00009-I22, complete sequence regulator of microtubule dynamics protein 2 isoform 3	emb|FN324878.1
CUST_14073_PI428956223	3.00984	3.01734	4.02213	A	A	A	15.5032	15.3587	P	P	0.000244167	gi|226474993|emb|FN316054.1| Schistosoma japonicum isolate Anhui full length mRNA clone SJFCA3831.022|FSA001-P00019-O21, complete sequence	emb|FN316054.1
CUST_21221_PI428956223	2.96365	2.9529	3.1567	A	A	A	15.0201	14.9212	P	P	0.000253804	gi|257207815|emb|FN327835.1| Schistosoma japonicum isolate Anhui non-coing mRNA clone SJFCA3520.005|FSA001-P00035-P18 Conserved domains (CDD) Gene summary Protein sequence Protein/EST matches (ProtEST) Protein/protein matches (BLink) hsp40 subfamily A members 124	emb|FN327835.1
CUST_14066_PI428956223	3.38512	3.33165	3.33969	A	A	A	15.4042	15.1628	P	P	0.000255186	gi|226474979|emb|FN316047.1| Schistosoma japonicum isolate Anhui full length mRNA clone SJFCA3831.015|FSA001-P00014-F21, complete sequence	emb|FN316047.1
CUST_7314_PI428962778	4.50137	3.51066	5.34387	A	A	A	16.6021	16.4989	P	P	0.000259119	gi|28349351|gb|BU792344.1| SJF2ASH09 SJF Schistosoma japonicum cDNA similar to emb|CAA07704.1| (AJ007829) lacZ' [Cloning vector pGreen], mRNA sequence	28349351|gb_BU792344.1
CUST_14067_PI428956223	4.303	2.91682	5.09646	A	A	A	16.331	16.206	P	P	0.000259454	gi|226474981|emb|FN316048.1| Schistosoma japonicum isolate Anhui full length mRNA clone SJFCA3831.016|FSA001-P00031-N19, complete sequence	emb|FN316048.1
CUST_13161_PI428956223	4.66477	3.23496	4.85937	A	A	A	16.3583	16.2516	P	P	0.000262533	gi|226473087|emb|FN315498.1| Schistosoma japonicum isolate Anhui full length mRNA clone SJFCA3713.005|FSA001-P00015-F14, complete sequence Trematode Eggshell Synthesis,domain-containing prote	emb|FN315498.1
CUST_13872_PI428956223	4.23706	3.1738	4.65933	A	A	A	16.1258	15.893	P	P	0.000267711	gi|226474555|emb|FN316033.1| Schistosoma japonicum isolate Anhui full length mRNA clone SJFCA3831.001|FSA_057_34_B05, complete sequence	emb|FN316033.1
CUST_13164_PI428956223	4.5048	3.16535	4.99732	A	A	A	16.3375	16.1685	P	P	0.000271051	gi|226473099|emb|FN315504.1| Schistosoma japonicum isolate Anhui full length mRNA clone SJFCA3713.011|FSA001-P00010-I08, complete sequence Trematode Eggshell Synthesis,domain-containing protein	emb|FN315504.1
CUST_871_PI428956223	3.25213	3.01309	3.9396	A	A	A	15.2146	15.2445	P	P	0.000285814	gi|60605005|gb|AY812271.1| Schistosoma japonicum clone SJCHGC01256 unknown mRNA unknown mRNA no Conserved domains	gb|AY812271.1
CUST_12340_PI428956223	3.20234	3.22201	3.20208	A	A	A	14.9941	14.9158	P	P	0.000291008	gi|226471383|emb|FN315041.1| Schistosoma japonicum isolate Anhui full length mRNA clone SJFCA3520.004|FSA001-P00020-G08, complete sequence(unkonwn)	emb|FN315041.1
CUST_13162_PI428956223	4.49835	3.49411	5.16013	A	A	A	16.3223	16.1904	P	P	0.000296165	gi|226473089|emb|FN315499.1| Schistosoma japonicum isolate Anhui full length mRNA clone SJFCA3713.006|FSA001-P00018-J17, complete sequenceTrematode Eggshell Synthesis,domain-containing protein	emb|FN315499.1
CUST_12172_PI428956223	5.68094	3.20306	6.29565	P	A	P	17.2869	17.1077	P	P	0.000307872	gi|226471041|emb|FN314870.1| Schistosoma japonicum isolate Anhui full length mRNA clone SJFCA3423.004|FSA001-P00029-I09, complete sequenceTrematode Eggshell Synthesis,domain-containing protein	emb|FN314870.1
CUST_13159_PI428956223	4.83978	3.19351	5.03075	A	A	A	16.2914	16.1346	P	P	0.000308793	gi|226473081|emb|FN315495.1| Schistosoma japonicum isolate Anhui full length mRNA clone SJFCA3713.002|FSA001-P00002-O18, complete sequence	emb|FN315495.1
CUST_12170_PI428956223	5.79742	3.17918	5.75233	P	A	P	17.034	16.8849	P	P	0.000309746	gi|226471037|emb|FN314868.1| Schistosoma japonicum isolate Anhui full length mRNA clone SJFCA3423.002|FSA001-P00012-H19, complete asparagine-rich antigen Pfa35-2	emb|FN314868.1
CUST_15297_PI428956223	5.70395	3.33786	6.50767	P	A	P	17.2983	17.328	P	P	0.000313631	gi|226477613|emb|FN316794.1| Schistosoma japonicum isolate Anhui full length mRNA clone SJFCA3913.017|FSA001-P00023-O18, complete sequence hypotheticial protein	emb|FN316794.1
CUST_12171_PI428956223	5.76926	3.77174	6.21253	P	A	P	17.2636	17.1407	P	P	0.000314405	gi|226471039|emb|FN314869.1| Schistosoma japonicum isolate Anhui full length mRNA clone SJFCA3423.003|FSA001-P00022-I01, complete sequenceasparagine-rich antigen Pfa35-2	emb|FN314869.1
CUST_413_PI428956223	6.58838	3.38049	7.10863	P	A	P	18.023	17.9448	P	P	0.000314461	gi|56757824|gb|AY815321.1| Schistosoma japonicum clone SJCHGC00112 unknown mRNA http://www.ncbi.nlm.nih.gov/UniGene/seq.cgi?ORG=Sja&SID=23873093	gb|AY815321.1
CUST_4882_PI428962772	4.79249	3.13949	5.97768	A	A	P	16.6288	16.7364	P	P	0.000315234	gi|58560300|gb|CX859879.1| SJF2_EN_D03.T3 SJA Schistosoma japonicum cDNA, mRNA sequence ESG-1 protein	58560300|gb_CX859879.1
CUST_15791_PI428956223	5.45473	3.071	5.73223	P	A	P	16.8297	16.6862	P	P	0.000316678	gi|226478633|emb|FN317081.1| Schistosoma japonicum isolate Anhui full length mRNA clone SJFCA4224|FSA001-P00023-N18, complete sequencePutative eggshell protein precursor	emb|FN317081.1
CUST_14054_PI428956223	4.58003	2.99128	5.5226	A	A	P	16.3744	16.2665	P	P	0.000316828	gi|226474955|emb|FN316035.1| Schistosoma japonicum isolate Anhui full length mRNA clone SJFCA3831.003|FSA001-P00015-M01, complete sequenceExtracellular superoxide dismutase [Cu-Zn] precursor	emb|FN316035.1
CUST_7364_PI428962778	5.9093	3.33562	6.74688	P	A	P	17.5038	17.5145	P	P	0.000317343	gi|28349520|gb|BU792513.1| SJF2AWG04 SJF Schistosoma japonicum cDNA similar to pir|B61146 hypothetical protein (eggshell gene region) - fluke (Schistosoma japonicum), mRNA sequence	28349520|gb_BU792513.1
CUST_21375_PI428956223	6.36965	3.3773	7.23934	P	A	P	17.9777	17.9472	P	P	0.000318665	gi|257207970|emb|FN327990.1| Schistosoma japonicum isolate Anhui non-coing mRNA clone SJFCA3913.057|FSA001-P00021-I11	emb|FN327990.1
CUST_15474_PI428956223	5.30537	3.63147	5.65506	A	A	P	16.7802	16.5697	P	P	0.000325125	gi|226477969|emb|FN316947.1| Schistosoma japonicum isolate Anhui full length mRNA clone SJFCA4017|FSA001-P00003-M20, complete sequencePutative eggshell protein precursor	emb|FN316947.1
CUST_7766_PI428962778	6.19427	3.29217	6.84775	P	A	P	17.5902	17.6575	P	P	0.000327009	gi|28352124|gb|BU795117.1| SJF2DLA05 SJF Schistosoma japonicum cDNA, mRNA sequence	28352124|gb_BU795117.1
CUST_13174_PI428956223	3.8175	3.10305	3.10741	A	A	A	14.9284	14.988	P	P	0.000327794	gi|226473119|emb|FN315514.1| Schistosoma japonicum isolate Anhui full length mRNA clone SJFCA3714.009|FSA001-P00017-C12, complete sequencehypothetical protein	emb|FN315514.1
CUST_3996_PI428956223	5.94206	4.46799	5.99944	P	A	P	17.2595	17.1016	P	P	0.000330684	gi|60600370|gb|AY810840.1| Schistosoma japonicum SJCHGC06213 protein mRNA, partial cds SJCHGC06213 protein WARNING: Contains repetitive sequences	gb|AY810840.1
CUST_15335_PI428956223	6.28254	3.0862	7.01311	P	A	P	17.7034	17.75	P	P	0.000331151	gi|226477691|emb|FN316809.1| Schistosoma japonicum isolate Anhui full length mRNA clone SJFCA3913.033|FSA001-P00003-A18, complete sequencekeratin 9	emb|FN316809.1
CUST_15776_PI428956223	5.237	3.56455	5.91717	P	A	P	16.8432	16.6619	P	P	0.00033135	gi|226478603|emb|FN317066.1| Schistosoma japonicum isolate Anhui full length mRNA clone SJFCA4203|FSA001-P00021-K15, complete sequence Putative eggshell protein precursor Conserved domains (CDD) Gene summary Protein sequence Protein/EST matches (ProtEST) Protein/protein matches (BLink) eggshell precursor protein	emb|FN317066.1
CUST_1531_PI428956223	3.29443	2.92477	3.8138	A	A	A	14.9946	14.8999	P	P	0.00033185	gi|28317675|gb|AY223200.1| Schistosoma japonicum clone ZZD208 mRNA sequence unknown mRNA no Conserved domains	gb|AY223200.1
CUST_5173_PI428956223	3.34505	3.28884	3.36879	A	A	A	15.0012	14.76	P	P	0.000333266	gi|60603253|gb|AY812195.1| Schistosoma japonicum SJCHGC00962 protein mRNA, partial cdssuperoxide dismutase [Cu-Zn]	gb|AY812195.1
CUST_13168_PI428956223	4.04212	2.97547	4.0636	A	A	A	15.3587	15.2909	P	P	0.000333388	gi|226473107|emb|FN315508.1| Schistosoma japonicum isolate Anhui full length mRNA clone SJFCA3714.003|FSA001-P00034-L04, complete sequenceunknown mRNA no Conserved domains	emb|FN315508.1
CUST_4817_PI428962772	6.61155	3.34946	7.12199	P	A	P	17.9103	17.9025	P	P	0.000335499	gi|58559356|gb|CX858935.1| SJF2AKE03.T3 SJA Schistosoma japonicum cDNA, mRNA sequence	58559356|gb_CX858935.1
CUST_15351_PI428956223	5.76457	3.23375	6.78776	P	A	P	17.4123	17.384	P	P	0.000336269	gi|226477723|emb|FN316825.1| Schistosoma japonicum isolate Anhui full length mRNA clone SJFCA3913.051|FSA001-P00012-G16, complete sequence	emb|FN316825.1
CUST_15398_PI428956223	6.88036	3.43815	7.2139	P	A	P	18.1354	17.9853	P	P	0.000337469	gi|226477817|emb|FN316839.1| Schistosoma japonicum isolate Anhui full length mRNA clone SJFCA3913.066|FSA001-P00032-P14, complete Glycine Rich Secreted Protein family member (grsp-1)	emb|FN316839.1
CUST_7475_PI428962778	5.90153	3.15077	6.53031	P	A	P	17.2679	17.2804	P	P	0.000338775	gi|28350416|gb|BU793409.1| SJF2BPD03 SJF Schistosoma japonicum cDNA, mRNA sequence	28350416|gb_BU793409.1
CUST_15298_PI428956223	6.27088	3.1801	7.05502	P	A	P	17.6818	17.7508	P	P	0.00033929	gi|226477615|emb|FN316795.1| Schistosoma japonicum isolate Anhui full length mRNA clone SJFCA3913.018|FSA_061_32_H04, complete sequence keratin 9	emb|FN316795.1
CUST_1099_PI428956223	5.19918	3.68914	5.75266	P	A	P	16.7146	16.5174	P	P	0.000342854	gi|23664247|gb|AF519182.1| Schistosoma japonicum eggshell precursor protein mRNA, complete cds	gb|AF519182.1
CUST_4884_PI428962772	4.76515	2.93244	5.79603	A	A	P	16.3998	16.4444	P	P	0.000343086	gi|58560302|gb|CX859881.1| SJF2_EO_H01.T3 SJA Schistosoma japonicum cDNA, mRNA sequence	58560302|gb_CX859881.1
CUST_15397_PI428956223	6.68237	3.40426	7.31588	P	A	P	18.0156	18.0072	P	P	0.000343936	gi|226477815|emb|FN316840.1| Schistosoma japonicum isolate Anhui full length mRNA clone SJFCA3913.067|FSA001-P00008-I21, complete sequencekeratin 9	emb|FN316840.1
CUST_2892_PI428962778	5.1928	3.01242	5.81581	P	A	P	16.5876	16.5552	P	P	0.000345592	gi|28326853|gb|BU719506.1| SJM2CUH11 SJM Schistosoma japonicum cDNA, mRNA sequence	28326853|gb_BU719506.1
CUST_15773_PI428956223	5.263	3.72667	5.7977	P	A	P	16.7364	16.5744	P	P	0.000345841	gi|226478597|emb|FN317063.1| Schistosoma japonicum isolate Anhui full length mRNA clone SJFCA4197|FSA001-P00021-F12, complete sequenceeggshell precursor protein	emb|FN317063.1
CUST_5612_PI428962772	5.93133	3.22807	6.79183	P	A	P	17.4199	17.3794	P	P	0.000349282	gi|60228173|gb|CV581683.1| sjmi-1-001_D09_sjmi-1-001D09-T3 Schistosoma japonicum miracidium cDNA Schistosoma japonicum cDNA, mRNA sequence	60228173|gb_CV581683.1
CUST_15347_PI428956223	6.63648	3.33456	7.13367	P	A	P	17.896	17.8296	P	P	0.000349522	gi|226477715|emb|FN316821.1| Schistosoma japonicum isolate Anhui full length mRNA clone SJFCA3913.047|FSA001-P00020-D07, complete sequenceGlycine Rich Secreted Protein family member (grsp-1)	emb|FN316821.1
CUST_12341_PI428956223	3.53557	3.41222	3.48682	A	A	A	15.0008	14.9201	P	P	0.000349622	gi|226471385|emb|FN315042.1| Schistosoma japonicum isolate Anhui full length mRNA clone SJFCA3520.006|FSA001-P00032-F08, complete sequence	emb|FN315042.1
CUST_15548_PI428956223	5.46641	3.31109	5.85026	P	A	P	16.7754	16.6166	P	P	0.000350581	gi|226478119|emb|FN317022.1| Schistosoma japonicum isolate Anhui full length mRNA clone SJFCA4141|FSA001-P00016-J14, complete sequencePutative eggshell protein precursor	emb|FN317022.1
CUST_15780_PI428956223	5.45104	3.56603	5.6398	P	A	P	16.6998	16.52	P	P	0.000350744	gi|226478611|emb|FN317070.1| Schistosoma japonicum isolate Anhui full length mRNA clone SJFCA4207|FSA001-P00021-N23, complete sequencePutative eggshell protein precursor	emb|FN317070.1
CUST_21374_PI428956223	6.84546	3.44579	7.3543	P	A	P	18.0897	18.0444	P	P	0.000351388	gi|257207969|emb|FN327989.1| Schistosoma japonicum isolate Anhui non-coing mRNA clone SJFCA3913.043|FSA001-P00034-N21	emb|FN327989.1
CUST_8127_PI428962778	5.8328	3.12943	6.57162	P	A	P	17.2359	17.2012	P	P	0.000351566	gi|28354785|gb|BU797778.1| SJF2EQG08 SJF Schistosoma japonicum cDNA, mRNA sequence	28354785|gb_BU797778.1
CUST_15779_PI428956223	5.45744	3.57496	5.94349	P	A	P	16.8411	16.6802	P	P	0.000351895	gi|226478609|emb|FN317069.1| Schistosoma japonicum isolate Anhui full length mRNA clone SJFCA4206|FSA001-P00021-M14, complete sequenceeggshell precursor protein	emb|FN317069.1
CUST_15531_PI428956223	5.37316	4.32508	5.6665	P	A	P	16.7993	16.5899	P	P	0.000351929	gi|226478085|emb|FN317005.1| Schistosoma japonicum isolate Anhui full length mRNA clone SJFCA4110|FSA001-P00011-J24, complete sequenceeggshell precursor protein	emb|FN317005.1
CUST_449_PI428956223	6.50662	3.49334	7.22147	P	A	P	17.8781	17.8358	P	P	0.000353002	gi|56758543|gb|AY815680.1| Schistosoma japonicum clone SJCHGC00115 unknown mRNA similar to B61146 hypothetical protein (eggshell gene region) - fluke (Schistosoma japonicum	gb|AY815680.1
CUST_159_PI428956223	5.70883	2.9378	6.62635	P	A	P	17.199	17.1669	P	P	0.000355647	gi|56753496|gb|AY813220.1| Schistosoma japonicum clone SJCHGC00127 unknown mRNA	gb|AY813220.1
CUST_7787_PI428962778	5.60986	2.94962	6.57372	P	A	P	17.1215	17.1143	P	P	0.000355792	gi|28352301|gb|BU795294.1| SJF2DMH10 SJF Schistosoma japonicum cDNA, mRNA sequence	28352301|gb_BU795294.1
CUST_15824_PI428956223	5.25688	4.26403	5.71539	A	A	P	16.749	16.5434	P	P	0.000356561	gi|226478699|emb|FN317114.1| Schistosoma japonicum isolate Anhui full length mRNA clone SJFCA4279|FSA001-P00032-M18, complete sequenceeggshell precursor protein	emb|FN317114.1
CUST_14062_PI428956223	4.30058	3.27007	4.99502	A	A	A	15.8906	15.7072	P	P	0.000357359	gi|226474971|emb|FN316043.1| Schistosoma japonicum isolate Anhui full length mRNA clone SJFCA3831.011|FSA001-P00029-D17, complete sequence Conserved domains (CDD) Gene summary Protein sequence Protein/EST matches (ProtEST) Protein/protein matches (BLink) superoxide dismutase precursor (EC 1.15.1.1)	emb|FN316043.1
CUST_15490_PI428956223	5.31424	4.166	5.70749	P	A	P	16.7101	16.5709	P	P	0.000358462	gi|226478001|emb|FN316963.1| Schistosoma japonicum isolate Anhui full length mRNA clone SJFCA4041|FSA001-P00005-D23, complete sequencePutative eggshell protein precursor	emb|FN316963.1
CUST_15342_PI428956223	6.70507	3.46984	7.33457	P	A	P	17.9691	17.9732	P	P	0.000359106	gi|226477705|emb|FN316816.1| Schistosoma japonicum isolate Anhui full length mRNA clone SJFCA3913.040|FSA001-P00030-B12, complete sequencekeratin 9	emb|FN316816.1
CUST_7380_PI428962778	5.93503	3.22723	6.72408	P	A	P	17.3012	17.3343	P	P	0.000359625	gi|28349552|gb|BU792545.1| SJF2AXA12 SJF Schistosoma japonicum cDNA, mRNA sequence unknown	28349552|gb_BU792545.1
CUST_21180_PI428956223	3.41197	3.12314	3.53294	A	A	A	14.9022	14.7025	P	P	0.000359995	gi|257207774|emb|FN327794.1| Schistosoma japonicum isolate Anhui non-coing mRNA clone SJFCA3423.001|FSA001-P00016-H21	emb|FN327794.1
CUST_7999_PI428962778	6.59086	3.32867	7.19227	P	A	P	17.8728	17.7981	P	P	0.000360014	gi|28353924|gb|BU796917.1| SJF2EHE04 SJF Schistosoma japonicum cDNA, mRNA sequence unknown	28353924|gb_BU796917.1
CUST_15299_PI428956223	6.60243	3.3823	7.16769	P	A	P	17.8277	17.8245	P	P	0.000360597	gi|226477617|emb|FN316796.1| Schistosoma japonicum isolate Anhui full length mRNA clone SJFCA3913.019|FSA001-P00015-B20, complete sequence hypotheticial protein	emb|FN316796.1
CUST_15505_PI428956223	5.37147	3.62896	6.01541	A	A	P	16.8253	16.6449	P	P	0.000361267	gi|226478033|emb|FN316979.1| Schistosoma japonicum isolate Anhui full length mRNA clone SJFCA4068|FSA001-P00006-L10, complete sequence Conserved domains (CDD) Gene summary Protein sequence Protein/EST matches (ProtEST) Protein/protein matches (BLink) eggshell precursor protein	emb|FN316979.1
CUST_15520_PI428956223	5.55723	3.49768	5.88921	P	A	P	16.8363	16.609	P	P	0.000361498	gi|226478063|emb|FN316994.1| Schistosoma japonicum isolate Anhui full length mRNA clone SJFCA4089|FSA001-P00009-J13, complete sequenceeggshell precursor protein	emb|FN316994.1
CUST_13177_PI428956223	3.84418	3.06178	3.88909	A	A	A	15.1157	15.0169	P	P	0.000364398	gi|226473125|emb|FN315517.1| Schistosoma japonicum isolate Anhui full length mRNA clone SJFCA3714.012|FSA001-P00007-M08, complete sequence	emb|FN315517.1
CUST_15400_PI428956223	6.05724	3.43069	6.74149	P	A	P	17.6434	17.0073	P	P	0.000365317	gi|226477821|emb|FN316837.1| Schistosoma japonicum isolate Anhui full length mRNA clone SJFCA3913.064|FSA001-P00028-F12, complete sequence	emb|FN316837.1
CUST_8145_PI428962778	6.87707	3.40457	7.35474	P	A	P	18.0503	17.9844	P	P	0.000366531	gi|28354935|gb|BU797928.1| SJF2ESD09 SJF Schistosoma japonicum cDNA, mRNA sequence	28354935|gb_BU797928.1
CUST_15341_PI428956223	6.59901	3.33522	7.15187	P	A	P	17.7527	17.7966	P	P	0.000370461	gi|226477703|emb|FN316815.1| Schistosoma japonicum isolate Anhui full length mRNA clone SJFCA3913.039|FSA001-P00024-B03, complete sequence	emb|FN316815.1
CUST_4477_PI428962772	6.49494	3.12076	7.24133	P	A	P	17.7286	17.7725	P	P	0.000378143	gi|58557192|gb|CX856772.1| SJFAUG02.T3###seg1 SJA Schistosoma japonicum cDNA, mRNA sequence	58557192|gb_CX856772.1
CUST_4865_PI428962772	6.76164	3.35283	7.14383	P	A	P	17.7973	17.8045	P	P	0.000379734	gi|58560161|gb|CX859740.1| SJF2_BZ_F01.T3 SJA Schistosoma japonicum cDNA, mRNA sequence	58560161|gb_CX859740.1
CUST_15294_PI428956223	6.54273	3.25435	7.16952	P	A	P	17.7039	17.7292	P	P	0.000381836	gi|226477607|emb|FN316791.1| Schistosoma japonicum isolate Anhui full length mRNA clone SJFCA3913.014|FSA001-P00002-I16, complete sequence	emb|FN316791.1
CUST_8157_PI428962778	6.64253	3.27845	7.36319	P	A	P	17.8623	17.8697	P	P	0.000382668	gi|28355039|gb|BU798032.1| SJF2ETE08 SJF Schistosoma japonicum cDNA, mRNA sequence	28355039|gb_BU798032.1
CUST_14056_PI428956223	3.04867	3.02591	3.05206	A	A	A	14.3771	14.4102	P	P	0.000382705	gi|226474959|emb|FN316037.1| Schistosoma japonicum isolate Anhui full length mRNA clone SJFCA3831.005|FSA001-P00024-N15, complete sequenceSuperoxide dismutase [Cu-Zn]	emb|FN316037.1
CUST_15325_PI428956223	6.56667	3.34327	7.25901	P	A	P	17.76	17.7921	P	P	0.000383285	gi|226477671|emb|FN316799.1| Schistosoma japonicum isolate Anhui full length mRNA clone SJFCA3913.022|FSA001-P00026-A17, complete sequence	emb|FN316799.1
CUST_15401_PI428956223	5.90071	3.1298	6.8217	P	A	P	17.2666	17.271	P	P	0.000383367	gi|226477823|emb|FN316836.1| Schistosoma japonicum isolate Anhui full length mRNA clone SJFCA3913.063|FSA001-P00017-E11, complete sequence	emb|FN316836.1
CUST_152_PI428962778	3.1105	3.59626	3.1023	A	A	A	14.7783	14.4799	P	P	0.000383626	gi|2605126|gb|AA661082.1| JM00M265.QM3 Miracidia Sjc 3/96 Schistosoma japonicum cDNA clone SJCM265 5' similar to Hypothetical protein (eggshel gene region), mRNA sequence	2605126|gb_AA661082.1
CUST_1129_PI428956223	6.59215	3.17995	7.2444	P	A	P	17.7562	17.7816	P	P	0.000383807	gi|28317342|gb|AY222895.1| Schistosoma japonicum clone ZZD1015 mRNA sequence	gb|AY222895.1
CUST_15324_PI428956223	6.79483	3.37554	7.40195	P	A	P	17.9658	17.9143	P	P	0.00038505	gi|226477669|emb|FN316798.1| Schistosoma japonicum isolate Anhui full length mRNA clone SJFCA3913.021|FSA001-P00032-D06, complete sequence keratin 9	emb|FN316798.1
CUST_4853_PI428962772	6.6702	3.26712	7.21994	P	A	P	17.7921	17.7695	P	P	0.00038565	gi|58559996|gb|CX859575.1| SJF2_AZ_D04.T3 SJA Schistosoma japonicum cDNA, mRNA sequence	58559996|gb_CX859575.1
CUST_15781_PI428956223	5.43955	4.37445	5.8618	P	A	P	16.7773	16.5949	P	P	0.000385822	gi|226478613|emb|FN317071.1| Schistosoma japonicum isolate Anhui full length mRNA clone SJFCA4209|FSA001-P00022-H11, complete sequenceeggshell precursor protein	emb|FN317071.1
CUST_4823_PI428962772	5.38601	3.02442	6.0459	P	A	P	16.6633	16.5611	P	P	0.000385823	gi|58559634|gb|CX859213.1| SJF2ASH03.T3 SJA Schistosoma japonicum cDNA, mRNA sequence	58559634|gb_CX859213.1
CUST_15399_PI428956223	6.68483	3.28793	7.10696	P	A	P	17.698	17.7484	P	P	0.000385832	gi|226477819|emb|FN316838.1| Schistosoma japonicum isolate Anhui full length mRNA clone SJFCA3913.065|FSA001-P00006-F10, complete sequence	emb|FN316838.1
CUST_15337_PI428956223	6.66605	3.29522	7.4136	P	A	P	17.8865	17.845	P	P	0.000393331	gi|226477695|emb|FN316811.1| Schistosoma japonicum isolate Anhui full length mRNA clone SJFCA3913.035|FSA001-P00014-N18, complete sequence	emb|FN316811.1
CUST_15336_PI428956223	6.31363	3.06186	6.80179	P	A	P	17.2974	17.412	P	P	0.000396373	gi|226477693|emb|FN316810.1| Schistosoma japonicum isolate Anhui full length mRNA clone SJFCA3913.034|FSA001-P00032-L10, complete sequence	emb|FN316810.1
CUST_15290_PI428956223	7.00356	3.40042	7.35126	P	A	P	17.9905	17.9158	P	P	0.000396765	gi|226477599|emb|FN316787.1| Schistosoma japonicum isolate Anhui full length mRNA clone SJFCA3913.010|FSA001-P00002-N04, complete sequence keratin 9	emb|FN316787.1
CUST_13167_PI428956223	4.38001	3.1391	3.15504	A	A	A	14.873	15.0649	P	P	0.000399685	gi|226473105|emb|FN315507.1| Schistosoma japonicum isolate Anhui full length mRNA clone SJFCA3714.002|FSA001-P00011-D08, complete sequence	emb|FN315507.1
CUST_15345_PI428956223	6.7259	3.24476	7.35908	P	A	P	17.8358	17.8227	P	P	0.00040007	gi|226477711|emb|FN316819.1| Schistosoma japonicum isolate Anhui full length mRNA clone SJFCA3913.045|FSA001-P00023-M02, complete sequence	emb|FN316819.1
CUST_15502_PI428956223	5.42131	3.95178	5.90895	A	A	P	16.6866	16.4772	P	P	0.000401311	gi|226478025|emb|FN316975.1| Schistosoma japonicum isolate Anhui full length mRNA clone SJFCA4062|FSA001-P00006-G13, complete sequence Putative eggshell protein precursor	emb|FN316975.1
CUST_8194_PI428962778	6.6148	3.56715	7.2062	P	A	P	17.6653	17.7246	P	P	0.000404476	gi|28355628|gb|BU798621.1| SJF2ATG01 SJF Schistosoma japonicum cDNA, mRNA sequence S.japonicum ESG-2AA protein mRNA, complete cds	28355628|gb_BU798621.1
CUST_15330_PI428956223	6.71877	3.27242	7.26152	P	A	P	17.7378	17.708	P	P	0.000413576	gi|226477681|emb|FN316804.1| Schistosoma japonicum isolate Anhui full length mRNA clone SJFCA3913.028|FSA001-P00026-P10, complete sequence	emb|FN316804.1
CUST_5639_PI428962772	6.83551	3.68003	7.06338	P	A	P	17.6391	17.7129	P	P	0.000414946	gi|60228364|gb|CV581778.1| sjmi-1-002_F10_sjmi-1-002F10-T3 Schistosoma japonicum miracidium cDNA Schistosoma japonicum cDNA, mRNA sequenceS.japonicum ESG-1 protein mRNA, complete cds	60228364|gb_CV581778.1
CUST_21220_PI428956223	5.42073	4.7094	5.78109	P	A	P	16.6094	16.5804	P	P	0.000417509	gi|257207814|emb|FN327834.1| Schistosoma japonicum isolate Anhui non-coing mRNA clone SJFCA3520.001|FSA001-P00006-I01	emb|FN327834.1
CUST_13176_PI428956223	3.3877	3.09757	3.25482	A	A	A	14.3795	14.5655	P	P	0.000418068	gi|226473123|emb|FN315516.1| Schistosoma japonicum isolate Anhui full length mRNA clone SJFCA3714.011|FSA001-P00011-C12, complete sequence	emb|FN315516.1
CUST_15296_PI428956223	6.84349	3.15133	7.2741	P	A	P	17.7236	17.76	P	P	0.000423502	gi|226477611|emb|FN316793.1| Schistosoma japonicum isolate Anhui full length mRNA clone SJFCA3913.016|FSA001-P00006-M06, complete sequence S.japonicum ESG-1 protein mRNA, complete cds Schistosoma japonicum eggshell protein gene, complete cds	emb|FN316793.1
CUST_13172_PI428956223	4.62656	3.12975	2.99628	A	A	A	14.8617	15.112	P	P	0.000423747	gi|226473115|emb|FN315512.1| Schistosoma japonicum isolate Anhui full length mRNA clone SJFCA3714.007|FSA001-P00035-M18, complete sequence	emb|FN315512.1
CUST_6749_PI428956223	4.39243	4.63836	5.7393	A	A	P	16.3212	16.1752	P	P	0.000424815	gi|56755594|gb|AY814244.1| Schistosoma japonicum SJCHGC06319 protein mRNA, complete cds	gb|AY814244.1
CUST_5716_PI428962772	6.48176	3.07836	7.10166	P	A	P	17.4857	17.4946	P	P	0.00042578	gi|60228875|gb|CV582032.1| sjmi3-001_G09_sjmi3-001G09-T3 Schistosoma japonicum miracidium cDNA Schistosoma japonicum cDNA, mRNA sequence	60228875|gb_CV582032.1
CUST_21519_PI428956223	4.89736	3.33081	5.58715	A	A	P	16.1464	15.9908	P	P	0.000425882	gi|257208116|emb|FN328136.1| Schistosoma japonicum isolate Anhui non-coing mRNA clone SJFCA4208|FSA001-P00021-O04 Schistosoma japonicum eggshell precursor protein mRNA, complete cds	emb|FN328136.1
CUST_5629_PI428962772	6.66506	3.22751	7.30595	P	A	P	17.6464	17.7171	P	P	0.000426475	gi|60228272|gb|CV581732.1| sjmi-1-002_B04_sjmi-1-002B04-T3 Schistosoma japonicum miracidium cDNA Schistosoma japonicum cDNA, mRNA sequence .japonicum ESG-1 protein mRNA, complete cds	60228272|gb_CV581732.1
CUST_2378_PI428962772	5.16863	4.79111	5.13348	P	A	A	3.082	17.2346	A	M	0.000426889	gi|56055486|gb|CV746943.1| SJL_32_001__2-1__75.T3_082.ab1 SJL Schistosoma japonicum cDNA, mRNA sequence	56055486|gb_CV746943.1
CUST_13175_PI428956223	3.5089	3.45452	4.28983	A	A	A	15.0477	14.9444	P	P	0.000427183	gi|226473121|emb|FN315515.1| Schistosoma japonicum isolate Anhui full length mRNA clone SJFCA3714.010|FSA001-P00027-P19, complete sequence	emb|FN315515.1
CUST_7172_PI428962778	6.88545	3.52978	7.20668	P	A	P	17.6951	17.741	P	P	0.00042896	gi|28348341|gb|BU791334.1| SJFAKB02 SJF Schistosoma japonicum cDNA similar to pir|B61146 hypothetical protein (eggshell gene region) - fluke (Schistosoma japonicum), mRNA sequence	28348341|gb_BU791334.1
CUST_21373_PI428956223	6.74688	4.40288	7.30313	P	A	P	17.6987	17.769	P	P	0.000437955	gi|257207968|emb|FN327988.1| Schistosoma japonicum isolate Anhui non-coing mRNA clone SJFCA3913.042|FSA001-P00017-K19	emb|FN327988.1
CUST_4492_PI428962772	6.67481	3.54437	7.32444	P	A	P	17.6324	17.6892	P	P	0.000440854	gi|58557305|gb|CX856885.1| SJFBHB11.T3###seg1 SJA Schistosoma japonicum cDNA, mRNA sequence	58557305|gb_CX856885.1
CUST_48_PI428956223	4.6771	3.49895	5.54599	A	A	P	16.0283	15.8544	P	P	0.00044209	gi|2809060|dbj|D32205.1| Schistosoma japonicum mRNA for 34kDa eggshell precursor protein, partial cds	dbj|D32205.1
CUST_7537_PI428962778	6.57654	3.06758	7.11603	P	A	P	17.4391	17.5166	P	P	0.000442751	gi|28350734|gb|BU793727.1| SJF2BSH08 SJF Schistosoma japonicum cDNA, mRNA sequence S.japonicum ESG-1 protein mRNA	28350734|gb_BU793727.1
CUST_15323_PI428956223	6.65788	3.12257	7.23261	P	A	P	17.5491	17.5958	P	P	0.000444739	gi|226477667|emb|FN316797.1| Schistosoma japonicum isolate Anhui full length mRNA clone SJFCA3913.020|FSA001-P00016-M07, complete sequence	emb|FN316797.1
CUST_15410_PI428956223	6.78252	3.34951	7.56914	P	A	P	17.8236	17.8181	P	P	0.000446578	gi|226477841|emb|FN316827.1| Schistosoma japonicum isolate Anhui full length mRNA clone SJFCA3913.053|FSA001-P00028-F11, complete sequence	emb|FN316827.1
CUST_15292_PI428956223	6.29776	3.094	7.07811	P	A	P	17.2838	17.3778	P	P	0.000449321	gi|226477603|emb|FN316789.1| Schistosoma japonicum isolate Anhui full length mRNA clone SJFCA3913.012|FSA001-P00010-N18, complete sequence keratin 9	emb|FN316789.1
CUST_15291_PI428956223	6.52026	5.7445	7.18549	P	P	P	17.6529	17.7568	P	P	0.000453671	gi|226477601|emb|FN316788.1| Schistosoma japonicum isolate Anhui full length mRNA clone SJFCA3913.011|FSA001-P00002-J08, complete sequence keratin 9	emb|FN316788.1
CUST_13173_PI428956223	4.2576	3.18446	3.21904	A	A	A	14.628	14.861	P	P	0.000454261	gi|226473117|emb|FN315513.1| Schistosoma japonicum isolate Anhui full length mRNA clone SJFCA3714.008|FSA001-P00020-H18, complete sequence	emb|FN315513.1
CUST_21371_PI428956223	6.58272	3.09432	7.25545	P	A	P	17.5017	17.5491	P	P	0.00045437	gi|257207966|emb|FN327986.1| Schistosoma japonicum isolate Anhui non-coing mRNA clone SJFCA3913.006|FSA001-P00034-M19 S.japonicum ESG-1 protein mRNA, complete cds	emb|FN327986.1
CUST_896_PI428956223	6.72998	3.13982	7.38303	P	A	P	17.6508	17.6645	P	P	0.000454433	gi|60610103|gb|AY812615.1| Schistosoma japonicum clone SJCHGC00118 unknown mRNA S.japonicum ESG-1 protein mRNA, complete cds	gb|AY812615.1
CUST_99_PI428956223	6.5349	3.04793	7.18428	P	A	P	17.4787	17.4419	P	P	0.000455485	gi|56752590|gb|AY812777.1| Schistosoma japonicum clone SJCHGC00113 unknown mRNA S.japonicum ESG-1 protein mRNA, complete cds	gb|AY812777.1
CUST_21376_PI428956223	6.83181	3.11974	7.35741	P	A	P	17.6299	17.698	P	P	0.000459877	gi|257207971|emb|FN327991.1| Schistosoma japonicum isolate Anhui non-coing mRNA clone SJFCA3913.068|FSA001-P00035-N21	emb|FN327991.1
CUST_7241_PI428962778	6.8473	3.27701	7.4256	P	A	P	17.7	17.721	P	P	0.000461183	gi|28348800|gb|BU791777.1| SJFBCA10 SJF Schistosoma japonicum cDNA, mRNA sequence	28348800|gb_BU791777.1
CUST_4851_PI428962772	6.68939	3.20204	7.20443	P	A	P	17.5032	17.5253	P	P	0.000462761	gi|58559920|gb|CX859499.1| SJF2_AP_D08.T3 SJA Schistosoma japonicum cDNA, mRNA sequence S.japonicum ESG-1 protein mRNA, complete cds	58559920|gb_CX859499.1
CUST_13163_PI428956223	5.39874	4.17537	5.457	P	A	P	16.2582	16.1208	P	P	0.000464154	gi|226473093|emb|FN315501.1| Schistosoma japonicum isolate Anhui full length mRNA clone SJFCA3713.008|FSA001-P00026-G05, complete sequence Trematode Eggshell Synthesis,domain-containing protein	emb|FN315501.1
CUST_6_PI428962778	6.50324	3.10563	7.34614	P	A	P	17.4883	17.5534	P	P	0.000464311	gi|1685382|gb|AA125604.1| JM00M013.QM3 Miracidia Sjc 3/96 Schistosoma japonicum cDNA clone SJCM13 5' similar to Hypothetical protein (eggshell gene region), mRNA sequence	1685382|gb_AA125604.1
CUST_15535_PI428956223	5.41524	3.81325	6.18979	P	A	P	16.5835	16.4246	P	P	0.00046456	gi|226478093|emb|FN317009.1| Schistosoma japonicum isolate Anhui full length mRNA clone SJFCA4117|FSA001-P00012-L08, complete sequence	emb|FN317009.1
CUST_7998_PI428962778	6.6845	3.11515	7.19109	P	A	P	17.484	17.5017	P	P	0.00046562	gi|28353906|gb|BU796899.1| SJF2EHC10 SJF Schistosoma japonicum cDNA similar to pir|B61146 hypothetical protein (eggshell gene region) - fluke (Schistosoma japonicum), mRNA sequence	28353906|gb_BU796899.1
CUST_15331_PI428956223	6.53363	3.03577	7.2114	P	A	P	17.4289	17.4281	P	P	0.000470605	gi|226477683|emb|FN316805.1| Schistosoma japonicum isolate Anhui full length mRNA clone SJFCA3913.029|FSA001-P00033-C03, complete sequence	emb|FN316805.1
CUST_15340_PI428956223	6.60293	3.06843	7.10934	P	A	P	17.3913	17.3836	P	P	0.000473723	gi|226477701|emb|FN316814.1| Schistosoma japonicum isolate Anhui full length mRNA clone SJFCA3913.038|FSA001-P00032-P17, complete sequence	emb|FN316814.1
CUST_7898_PI428962778	6.65063	3.0814	7.33627	P	A	P	17.5195	17.5447	P	P	0.000475763	gi|28353220|gb|BU796229.1| SJF2DZH07 SJF Schistosoma japonicum cDNA, mRNA sequence	28353220|gb_BU796229.1
CUST_13170_PI428956223	3.82814	3.40033	3.82785	A	A	A	14.7623	14.7033	P	P	0.000476888	gi|226473111|emb|FN315510.1| Schistosoma japonicum isolate Anhui full length mRNA clone SJFCA3714.005|FSA001-P00012-B19, complete sequence	emb|FN315510.1
CUST_14074_PI428956223	6.17663	3.05476	5.07396	P	A	A	16.375	16.1897	P	P	0.000477148	gi|226474995|emb|FN316055.1| Schistosoma japonicum isolate Anhui full length mRNA clone SJFCA3831.023|FSA001-P00026-F18, complete sequence	emb|FN316055.1
CUST_5657_PI428962772	6.15619	4.14374	7.1801	P	A	P	17.2657	17.3689	P	P	0.000477313	gi|60228493|gb|CV581842.1| sjmi-1-003_F08_sjmi-1-003F08-T3 Schistosoma japonicum miracidium cDNA Schistosoma japonicum cDNA, mRNA sequence	60228493|gb_CV581842.1
CUST_10_PI428956223	6.86704	4.05491	7.43295	P	A	P	17.6662	17.7357	P	P	0.000478821	gi|160972|gb|M32281.1|NCMENG1 N.japonicum ENG-1 protein mRNA, complete cds	gb|M32281.1
CUST_4881_PI428962772	4.39872	4.65518	4.84935	A	A	A	15.694	15.6457	P	P	0.000480257	gi|58560299|gb|CX859878.1| SJF2_EM_C07.T3 SJA Schistosoma japonicum cDNA, mRNA sequence	58560299|gb_CX859878.1
CUST_15328_PI428956223	6.64188	3.08185	7.25103	P	A	P	17.4449	17.4768	P	P	0.000481595	gi|226477677|emb|FN316802.1| Schistosoma japonicum isolate Anhui full length mRNA clone SJFCA3913.026|FSA001-P00008-I01, complete sequence	emb|FN316802.1
CUST_14070_PI428956223	3.82586	4.87714	4.6658	A	A	A	15.611	15.4645	P	P	0.000482544	gi|226474987|emb|FN316051.1| Schistosoma japonicum isolate Anhui full length mRNA clone SJFCA3831.019|FSA001-P00005-J04, complete sequence	emb|FN316051.1
CUST_4875_PI428962772	6.93134	3.90552	7.45174	P	A	P	17.6937	17.7401	P	P	0.000482848	gi|58560285|gb|CX859864.1| SJF2_CE_G10.T3 SJA Schistosoma japonicum cDNA, mRNA sequence	58560285|gb_CX859864.1
CUST_15288_PI428956223	6.8231	3.15483	7.33553	P	A	P	17.5404	17.6159	P	P	0.000483009	gi|226477595|emb|FN316785.1| Schistosoma japonicum isolate Anhui full length mRNA clone SJFCA3913.008|FSA001-P00015-J10, complete sequence	emb|FN316785.1
CUST_8548_PI428956223	7.1084	4.74043	7.1887	P	A	P	17.6564	17.7265	P	P	0.000489002	gi|60687721|gb|AY914973.1| Schistosoma japonicum SJCHGC01953 protein mRNA, partial cds	gb|AY914973.1
CUST_7967_PI428962778	6.56444	3.0426	7.36852	P	A	P	17.4653	17.4818	P	P	0.000491096	gi|28353615|gb|BU796608.1| SJF2EEB05 SJF Schistosoma japonicum cDNA, mRNA sequence	28353615|gb_BU796608.1
CUST_5615_PI428962772	6.52845	3.29993	7.13493	P	A	P	17.3139	17.3194	P	P	0.00049561	gi|60228201|gb|CV581697.1| sjmi-1-001_F05_sjmi-1-001F05-T3 Schistosoma japonicum miracidium cDNA Schistosoma japonicum cDNA, mRNA sequence	60228201|gb_CV581697.1
CUST_15285_PI428956223	6.43882	3.04429	7.18225	P	A	P	17.2931	17.3066	P	P	0.000496292	gi|226477589|emb|FN316782.1| Schistosoma japonicum isolate Anhui full length mRNA clone SJFCA3913.003|FSA001-P00025-O01, complete sequence	emb|FN316782.1
CUST_15348_PI428956223	6.71074	3.0484	7.27979	P	A	P	17.4398	17.4622	P	P	0.000499343	gi|226477717|emb|FN316822.1| Schistosoma japonicum isolate Anhui full length mRNA clone SJFCA3913.048|FSA001-P00023-K11, complete sequence	emb|FN316822.1
CUST_15344_PI428956223	6.62521	2.99611	7.21978	P	A	P	17.3665	17.3856	P	P	0.000501169	gi|226477709|emb|FN316818.1| Schistosoma japonicum isolate Anhui full length mRNA clone SJFCA3913.044|FSA001-P00003-C03, complete sequence	emb|FN316818.1
CUST_15402_PI428956223	6.55333	3.23199	7.12964	P	A	P	17.3033	17.3048	P	P	0.000501275	gi|226477825|emb|FN316835.1| Schistosoma japonicum isolate Anhui full length mRNA clone SJFCA3913.062|FSA001-P00035-G12, complete sequence	emb|FN316835.1
CUST_15403_PI428956223	6.65611	3.02089	7.20047	P	A	P	17.3536	17.392	P	P	0.000502856	gi|226477827|emb|FN316834.1| Schistosoma japonicum isolate Anhui full length mRNA clone SJFCA3913.061|FSA001-P00007-A08, complete sequence	emb|FN316834.1
CUST_15404_PI428956223	6.5218	3.47151	7.13427	P	A	P	17.2942	17.3046	P	P	0.000503115	gi|226477829|emb|FN316833.1| Schistosoma japonicum isolate Anhui full length mRNA clone SJFCA3913.060|FSA001-P00035-F02, complete sequence	emb|FN316833.1
CUST_7724_PI428962778	6.73899	3.02648	7.25686	P	A	P	17.409	17.4632	P	P	0.000503504	gi|28351867|gb|BU794860.1| SJF2DIB12 SJF Schistosoma japonicum cDNA, mRNA sequence S.japonicum ESG-1 protein mRNA, complete cds	28351867|gb_BU794860.1
CUST_501_PI428956223	6.77194	3.48566	7.31999	P	A	P	17.4946	17.4933	P	P	0.000506111	gi|56759295|gb|AY816056.1| Schistosoma japonicum clone SJCHGC00114 unknown mRNA	gb|AY816056.1
CUST_15409_PI428956223	6.89838	5.24385	7.34719	P	P	P	17.6283	17.7286	P	P	0.000508209	gi|226477839|emb|FN316828.1| Schistosoma japonicum isolate Anhui full length mRNA clone SJFCA3913.054|FSA001-P00034-G08, complete sequence GRound-Like (grd related) family member (grl-25)	emb|FN316828.1
CUST_13169_PI428956223	4.02864	3.17829	3.24321	A	A	A	14.4037	14.5485	P	P	0.000508959	gi|226473109|emb|FN315509.1| Schistosoma japonicum isolate Anhui full length mRNA clone SJFCA3714.004|FSA001-P00031-N01, complete sequence	emb|FN315509.1
CUST_8169_PI428962778	6.62031	3.0691	7.35034	P	A	P	17.4235	17.4398	P	P	0.000508988	gi|28355269|gb|BU798262.1| SJF2ACA01 SJF Schistosoma japonicum cDNA, mRNA sequence	28355269|gb_BU798262.1
CUST_21372_PI428956223	6.85962	3.05338	7.31971	P	A	P	17.5004	17.5077	P	P	0.000509614	gi|257207967|emb|FN327987.1| Schistosoma japonicum isolate Anhui non-coing mRNA clone SJFCA3913.025|FSA001-P00018-K14	emb|FN327987.1
CUST_15353_PI428956223	6.59708	2.94711	7.21692	P	A	P	17.3247	17.3472	P	P	0.000510315	gi|226477727|emb|FN316826.1| Schistosoma japonicum isolate Anhui full length mRNA clone SJFCA3913.052|FSA001-P00015-G15, complete sequence	emb|FN316826.1
CUST_4848_PI428962772	6.63319	2.93924	7.18753	P	A	P	17.3204	17.3409	P	P	0.00051102	gi|58559845|gb|CX859424.1| SJF2_AO_D05.T3 SJA Schistosoma japonicum cDNA, mRNA sequence	58559845|gb_CX859424.1
CUST_15349_PI428956223	6.85636	3.48223	7.30769	P	A	P	17.4832	17.5234	P	P	0.000512124	gi|226477719|emb|FN316823.1| Schistosoma japonicum isolate Anhui full length mRNA clone SJFCA3913.049|FSA001-P00028-E05, complete sequence	emb|FN316823.1
CUST_603_PI428962772	6.95564	3.11768	7.26706	P	A	P	17.5044	17.5126	P	P	0.000512772	gi|28361164|gb|BU804157.1| SJFBHB11 SJF Schistosoma japonicum cDNA, mRNA sequence S.japonicum ESG-1 protein mRNA, complete cds	28361164|gb_BU804157.1
CUST_981_PI428956223	5.76132	5.57694	5.84688	P	P	P	16.7282	16.5828	P	P	0.000514479	gi|40645033|dbj|AB017096.1| Schistosoma japonicum mRNA for eggshell protein, chorion, complete cds	dbj|AB017096.1
CUST_15343_PI428956223	6.77763	3.52617	7.41493	P	A	P	17.5131	17.5415	P	P	0.00051503	gi|226477707|emb|FN316817.1| Schistosoma japonicum isolate Anhui full length mRNA clone SJFCA3913.041|FSA001-P00006-M10, complete sequence	emb|FN316817.1
CUST_15329_PI428956223	6.76927	3.03695	7.32972	P	A	P	17.4499	17.4643	P	P	0.000515291	gi|226477679|emb|FN316803.1| Schistosoma japonicum isolate Anhui full length mRNA clone SJFCA3913.027|FSA001-P00004-A13, complete sequence	emb|FN316803.1
CUST_15486_PI428956223	4.73214	4.85444	5.4259	A	A	P	16.0924	15.8115	P	P	0.000515487	gi|226477993|emb|FN316959.1| Schistosoma japonicum isolate Anhui full length mRNA clone SJFCA4033|FSA001-P00004-M14, complete sequence eggshell precursor protein	emb|FN316959.1
CUST_15408_PI428956223	6.75226	3.3814	7.34927	P	A	P	17.4632	17.4795	P	P	0.000515974	gi|226477837|emb|FN316829.1| Schistosoma japonicum isolate Anhui full length mRNA clone SJFCA3913.055|FSA001-P00015-E01, complete sequence	emb|FN316829.1
CUST_15327_PI428956223	6.66865	3.74851	7.27811	P	A	P	17.4525	17.3699	P	P	0.000516876	gi|226477675|emb|FN316801.1| Schistosoma japonicum isolate Anhui full length mRNA clone SJFCA3913.024|FSA001-P00032-O05, complete sequence S.japonicum ESG-1 protein mRNA, complete cds	emb|FN316801.1
CUST_5258_PI428956223	3.03079	3.03386	3.13249	A	A	A	13.9477	14.0023	P	P	0.000520165	gi|60605035|gb|AY812286.1| Schistosoma japonicum SJCHGC06686 protein mRNA, partial cds	gb|AY812286.1
CUST_35_PI428962772	6.80078	3.25231	7.43117	P	A	P	17.5277	17.4906	P	P	0.000524584	gi|28356758|gb|BU799751.1| SJF2CJA10 SJF Schistosoma japonicum cDNA, mRNA sequence S.japonicum ESG-1 protein mRNA, complete cds	28356758|gb_BU799751.1
CUST_158_PI428962772	6.68157	2.93826	7.23595	P	A	P	17.339	17.3208	P	P	0.000528181	gi|28357764|gb|BU800757.1| SJF2CUG08 SJF Schistosoma japonicum cDNA, mRNA sequence S.japonicum ESG-1 protein mRNA, complete cds	28357764|gb_BU800757.1
CUST_5700_PI428962772	6.70126	3.21395	7.22839	P	A	P	17.3149	17.3654	P	P	0.000528874	gi|60228749|gb|CV581969.1| sjmi-2-001_F05_sjmi-2-001F05-T3 Schistosoma japonicum miracidium cDNA Schistosoma japonicum cDNA, mRNA sequence Schistosoma japonicum eggshell protein gene, complete cds	60228749|gb_CV581969.1
CUST_4888_PI428962772	3.40669	3.34364	3.3655	A	A	A	14.4216	14.0702	P	P	0.00052902	gi|58560306|gb|CX859885.1| SJF2CIE09.T3 SJA Schistosoma japonicum cDNA, mRNA sequence	58560306|gb_CX859885.1
CUST_24_PI428962778	6.7519	3.49152	7.1608	P	A	P	17.2993	17.3663	P	P	0.000529123	gi|1718521|gb|AA148340.1| JM00M062.QM3 Miracidia Sjc 3/96 Schistosoma japonicum cDNA clone SJCM62 5' similar to ESG-2AA protein mRNA, mRNA sequence	1718521|gb_AA148340.1
CUST_7312_PI428962778	6.58451	3.26176	7.24493	P	A	P	17.2845	17.3139	P	P	0.000531645	gi|28349299|gb|BU792292.1| SJF2ASD04 SJF Schistosoma japonicum cDNA, mRNA sequence S.japonicum ESG-1 protein mRNA, complete cds	28349299|gb_BU792292.1
CUST_15346_PI428956223	6.68131	2.96044	7.28217	P	A	P	17.3484	17.3444	P	P	0.000532201	gi|226477713|emb|FN316820.1| Schistosoma japonicum isolate Anhui full length mRNA clone SJFCA3913.046|FSA001-P00030-O01, complete sequence	emb|FN316820.1
CUST_13171_PI428956223	4.69404	3.19006	3.18964	A	A	A	14.5673	14.9153	P	P	0.000533265	gi|226473113|emb|FN315511.1| Schistosoma japonicum isolate Anhui full length mRNA clone SJFCA3714.006|FSA001-P00032-H08, complete sequence	emb|FN315511.1
CUST_15284_PI428956223	6.59429	3.45611	7.71814	P	A	P	17.5798	17.6213	P	P	0.000533575	gi|226477587|emb|FN316781.1| Schistosoma japonicum isolate Anhui full length mRNA clone SJFCA3913.001|FSA_056_51_C07, complete sequence	emb|FN316781.1
CUST_122_PI428956223	7.13174	4.70692	7.45555	P	A	P	17.6478	17.7465	P	P	0.000535947	gi|56752824|gb|AY812892.1| Schistosoma japonicum clone SJCHGC00119 unknown mRNA	gb|AY812892.1
CUST_15295_PI428956223	7.03217	3.06467	7.31535	P	A	P	17.4511	17.5287	P	P	0.000540411	gi|226477609|emb|FN316792.1| Schistosoma japonicum isolate Anhui full length mRNA clone SJFCA3913.015|FSA001-P00031-J23, complete sequence	emb|FN316792.1
CUST_4852_PI428962772	6.72458	3.39758	7.30853	P	A	P	17.3856	17.3498	P	P	0.000541599	gi|58559947|gb|CX859526.1| SJF2_AP_G06.T3 SJA Schistosoma japonicum cDNA, mRNA sequence S.japonicum ESG-1 protein mRNA, complete cds	58559947|gb_CX859526.1
CUST_345_PI428956223	6.65352	3.00459	7.29182	P	A	P	17.2977	17.3321	P	P	0.000542547	gi|56756417|gb|AY814650.1| Schistosoma japonicum clone SJCHGC00116 unknown mRNA	gb|AY814650.1
CUST_15293_PI428956223	6.85496	3.01688	7.33383	P	A	P	17.4154	17.3913	P	P	0.000548321	gi|226477605|emb|FN316790.1| Schistosoma japonicum isolate Anhui full length mRNA clone SJFCA3913.013|FSA001-P00018-H05, complete sequence keratin 9	emb|FN316790.1
CUST_15338_PI428956223	6.77656	3.35266	7.38502	P	A	P	17.4203	17.3947	P	P	0.000550254	gi|226477697|emb|FN316812.1| Schistosoma japonicum isolate Anhui full length mRNA clone SJFCA3913.036|FSA001-P00002-E02, complete sequence keratin 9	emb|FN316812.1
CUST_15333_PI428956223	6.62587	3.05254	7.43445	P	A	P	17.4274	17.3102	P	P	0.00055106	gi|226477687|emb|FN316807.1| Schistosoma japonicum isolate Anhui full length mRNA clone SJFCA3913.031|FSA001-P00011-F05, complete sequence	emb|FN316807.1
CUST_15396_PI428956223	5.849	4.83006	6.48368	P	A	P	16.6637	16.7151	P	P	0.000553693	gi|226477813|emb|FN316841.1| Schistosoma japonicum isolate Anhui full length mRNA clone SJFCA3913.069|FSA001-P00027-P13, complete sequence keratin 9	emb|FN316841.1
CUST_15407_PI428956223	6.75954	4.09383	7.31412	P	A	P	17.3413	17.413	P	P	0.000557044	gi|226477835|emb|FN316830.1| Schistosoma japonicum isolate Anhui full length mRNA clone SJFCA3913.056|FSA001-P00018-J12, complete sequence	emb|FN316830.1
CUST_581_PI428962772	6.93606	3.13639	7.34762	P	A	P	17.4279	17.4181	P	P	0.000557914	gi|28360952|gb|BU803945.1| SJFBFA02 SJF Schistosoma japonicum cDNA, mRNA sequenceS.japonicum ESG-1 protein mRNA, complete cds	28360952|gb_BU803945.1
CUST_8021_PI428962778	6.91687	4.238	7.40966	P	A	P	17.4749	17.5054	P	P	0.000560788	gi|28354135|gb|BU797128.1| SJF2EJG06 SJF Schistosoma japonicum cDNA, mRNA sequence	28354135|gb_BU797128.1
CUST_15741_PI428956223	4.00117	3.25449	4.2206	A	A	A	14.7588	14.5888	P	P	0.000562728	gi|226478533|emb|FN317031.1| Schistosoma japonicum isolate Anhui full length mRNA clone SJFCA4152|FSA001-P00017-M07, complete sequence Putative eggshell protein precursor	emb|FN317031.1
CUST_7320_PI428962778	6.82136	4.2959	7.49305	P	A	P	17.4974	17.5008	P	P	0.000563	gi|28349395|gb|BU792388.1| SJF2AUD05 SJF Schistosoma japonicum cDNA, mRNA sequence S.japonicum ESG-1 protein mRNA, complete cds	28349395|gb_BU792388.1
CUST_15339_PI428956223	7.0945	3.71876	7.48142	P	A	P	17.5112	17.6231	P	P	0.000563494	gi|226477699|emb|FN316813.1| Schistosoma japonicum isolate Anhui full length mRNA clone SJFCA3913.037|FSA001-P00007-G24, complete sequence	emb|FN316813.1
CUST_7577_PI428962778	6.92737	2.97784	7.30428	P	A	P	17.3402	17.3831	P	P	0.000569281	gi|28350940|gb|BU793933.1| SJF2BVB03 SJF Schistosoma japonicum cDNA, mRNA sequence	28350940|gb_BU793933.1
CUST_15289_PI428956223	7.26381	4.58689	7.53246	P	A	P	17.6702	17.714	P	P	0.000571082	gi|226477597|emb|FN316786.1| Schistosoma japonicum isolate Anhui full length mRNA clone SJFCA3913.009|FSA001-P00022-J07, complete sequence	emb|FN316786.1
CUST_9881_PI428956223	3.61755	2.93703	3.341	A	A	A	14.0122	14.1744	P	P	0.00057247	gi|171473947|gb|AY814029.2| Schistosoma japonicum SJCHGC02037 protein mRNA, complete cds	gb|AY814029.2
CUST_14071_PI428956223	3.00741	6.20852	4.24413	A	P	A	15.8983	15.756	P	P	0.000578082	gi|226474989|emb|FN316052.1| Schistosoma japonicum isolate Anhui full length mRNA clone SJFCA3831.020|FSA001-P00015-F16, complete sequence	emb|FN316052.1
CUST_4579_PI428962772	6.68534	3.58078	7.3407	P	A	P	17.2897	17.2798	P	P	0.000578216	gi|58557825|gb|CX857404.1| SJF_AK_B02.T3###seg1 SJA Schistosoma japonicum cDNA, mRNA sequence	58557825|gb_CX857404.1
CUST_7550_PI428962778	6.73309	4.45085	7.84527	P	A	P	17.5958	17.7021	P	P	0.000580586	gi|28350796|gb|BU793789.1| SJF2BTE12 SJF Schistosoma japonicum cDNA, mRNA sequence	28350796|gb_BU793789.1
CUST_15799_PI428956223	3.365	3.35091	3.34902	A	A	A	14.1702	14.0211	P	P	0.000583673	gi|226478649|emb|FN317089.1| Schistosoma japonicum isolate Anhui full length mRNA clone SJFCA4239|FSA001-P00028-A13, complete sequence	emb|FN317089.1
CUST_15332_PI428956223	6.88448	3.07041	7.60231	P	A	P	17.4994	17.4551	P	P	0.000586119	gi|226477685|emb|FN316806.1| Schistosoma japonicum isolate Anhui full length mRNA clone SJFCA3913.030|FSA001-P00034-B20, complete sequence	emb|FN316806.1
CUST_450_PI428956223	6.78311	3.02415	7.57071	P	A	P	17.4319	17.4061	P	P	0.000586552	gi|56758573|gb|AY815695.1| Schistosoma japonicum clone SJCHGC00128 unknown mRNA	gb|AY815695.1
CUST_897_PI428956223	6.83216	5.01038	7.71223	P	A	P	17.5778	17.6529	P	P	0.000590595	gi|60610162|gb|AY812617.1| Schistosoma japonicum clone SJCHGC00126 unknown mRNA	gb|AY812617.1
CUST_10910_PI428956223	4.54221	3.38344	4.14606	A	A	A	14.6856	14.9446	P	P	0.000592437	gi|226468445|emb|FN314167.1| Schistosoma japonicum isolate Anhui full length mRNA clone SJFCA2589.002|FSA001-P00021-P12, complete sequence	emb|FN314167.1
CUST_8117_PI428962778	7.1869	3.04436	7.39673	P	A	P	17.4465	17.4721	P	P	0.000596459	gi|28354726|gb|BU797719.1| SJF2EQB07 SJF Schistosoma japonicum cDNA, mRNA sequence	28354726|gb_BU797719.1
CUST_7386_PI428962778	6.91047	4.90734	7.47149	P	A	P	17.4647	17.5004	P	P	0.000596587	gi|28349660|gb|BU792653.1| SJF2AYB12 SJF Schistosoma japonicum cDNA, mRNA sequence	28349660|gb_BU792653.1
CUST_8078_PI428962778	6.74525	4.15077	7.37852	P	A	P	17.33	17.2792	P	P	0.000600004	gi|28354500|gb|BU797493.1| SJF2ENF11 SJF Schistosoma japonicum cDNA, mRNA sequence	28354500|gb_BU797493.1
CUST_538_PI428956223	4.55391	3.4524	4.48514	A	A	A	14.958	14.9043	P	P	0.000606258	gi|60596216|gb|AY808769.1| Schistosoma japonicum clone SJCHGC01096 unknown mRNA	gb|AY808769.1
CUST_15326_PI428956223	7.81227	5.1208	7.52266	P	A	P	17.9151	17.8686	P	P	0.000607682	gi|226477673|emb|FN316800.1| Schistosoma japonicum isolate Anhui full length mRNA clone SJFCA3913.023|FSA001-P00028-B09, complete sequence	emb|FN316800.1
CUST_15350_PI428956223	7.01143	3.62286	7.4413	P	A	P	17.3814	17.4097	P	P	0.000609228	gi|226477721|emb|FN316824.1| Schistosoma japonicum isolate Anhui full length mRNA clone SJFCA3913.050|FSA001-P00013-H17, complete sequence	emb|FN316824.1
CUST_6146_PI428956223	3.14674	3.08146	3.03926	A	A	A	13.9506	13.5623	P	P	0.000609701	gi|56754200|gb|AY813556.1| Schistosoma japonicum SJCHGC01837 protein mRNA, complete cds	gb|AY813556.1
CUST_7311_PI428962778	7.01962	4.86351	7.46602	P	A	P	17.4916	17.4561	P	P	0.000614631	gi|28349269|gb|BU792262.1| SJF2ASA10 SJF Schistosoma japonicum cDNA, mRNA sequence	28349269|gb_BU792262.1
CUST_15286_PI428956223	7.21445	5.76401	7.42209	P	P	P	17.6231	17.6342	P	P	0.000615765	gi|226477591|emb|FN316783.1| Schistosoma japonicum isolate Anhui full length mRNA clone SJFCA3913.005|FSA_112_68_D09, complete sequence	emb|FN316783.1
CUST_15334_PI428956223	6.52358	5.74597	7.2593	P	P	P	17.3058	17.2866	P	P	0.000618992	gi|226477689|emb|FN316808.1| Schistosoma japonicum isolate Anhui full length mRNA clone SJFCA3913.032|FSA001-P00031-B09, complete sequence	emb|FN316808.1
CUST_15787_PI428956223	5.95138	3.15985	4.72027	P	A	A	15.7343	15.6137	P	P	0.000619044	gi|226478625|emb|FN317077.1| Schistosoma japonicum isolate Anhui full length mRNA clone SJFCA4217|FSA001-P00023-F03, complete sequence	emb|FN317077.1
CUST_15812_PI428956223	3.41376	3.34731	4.07424	A	A	A	14.4888	14.0961	P	P	0.000620183	gi|226478675|emb|FN317102.1| Schistosoma japonicum isolate Anhui full length mRNA clone SJFCA4257|FSA001-P00030-B14, complete sequence	emb|FN317102.1
CUST_1562_PI428962778	2.99969	4.00715	3.02678	A	A	A	14.1821	13.9546	P	P	0.000623398	gi|28320577|gb|BU713212.1| SJAABNB02 Adult SjC 7/94 Schistosoma japonicum cDNA, mRNA sequence	28320577|gb_BU713212.1
CUST_15405_PI428956223	7.5037	3.18249	6.72545	P	A	P	17.2526	17.2738	P	P	0.000628027	gi|226477831|emb|FN316832.1| Schistosoma japonicum isolate Anhui full length mRNA clone SJFCA3913.059|FSA001-P00032-L07, complete sequence	emb|FN316832.1
CUST_7368_PI428962778	5.20917	3.12648	6.70539	P	A	P	16.5918	15.8621	P	P	0.000631934	gi|28349526|gb|BU792519.1| SJF2AWG10 SJF Schistosoma japonicum cDNA, mRNA sequence	28349526|gb_BU792519.1
CUST_21010_PI428956223	3.09783	3.07886	3.11607	A	A	A	13.8847	13.5412	P	P	0.000633008	gi|257207472|emb|FN327620.1| Schistosoma japonicum isolate Anhui non-coing mRNA clone SJFCA2741.002|FSA001-P00024-H18	emb|FN327620.1
CUST_25_PI428962778	5.18971	6.04252	4.83606	A	P	A	16.1313	15.9594	P	P	0.000644392	gi|1718526|gb|AA148345.1| JM00M067.QM3 Miracidia Sjc 3/96 Schistosoma japonicum cDNA clone SJCM67 5' similar to Superoxidase dismutase gene (SOD), mRNA sequence	1718526|gb_AA148345.1
CUST_20161_PI428956223	3.80739	2.97006	3.87882	A	A	A	14.1586	14.2067	P	P	0.000655025	gi|226490283|emb|FN313650.1| Schistosoma japonicum isolate Anhui full length mRNA clone SJFCA0127|FSA_099_71_G09, complete sequence	emb|FN313650.1
CUST_25908_PI428956223	6.18789	3.73902	5.40571	P	A	P	15.7658	16.1725	P	P	0.000661873	gi|257215731|emb|FN330801.1| Schistosoma japonicum isolate Anhui partial mRNA clone SJFCA2589.001|FSA001-P00006-E24	emb|FN330801.1
CUST_14063_PI428956223	3.26827	4.58385	5.47956	A	A	P	15.3253	15.1229	P	P	0.000679658	gi|226474973|emb|FN316044.1| Schistosoma japonicum isolate Anhui full length mRNA clone SJFCA3831.012|FSA001-P00032-E07, complete sequence	emb|FN316044.1
CUST_12207_PI428956223	3.08457	3.06367	3.10095	A	A	A	13.6172	13.5689	P	P	0.000685725	gi|226471111|emb|FN314905.1| Schistosoma japonicum isolate Anhui full length mRNA clone SJFCA3448.004|FSA001-P00010-O18, complete sequence	emb|FN314905.1
CUST_15406_PI428956223	7.80084	3.1803	7.30356	P	A	P	17.5126	17.5454	P	P	0.000687383	gi|226477833|emb|FN316831.1| Schistosoma japonicum isolate Anhui full length mRNA clone SJFCA3913.058|FSA001-P00025-B19, complete sequence	emb|FN316831.1
CUST_7700_PI428962778	7.24613	4.57444	8.49266	P	A	P	18.3473	17.4599	P	P	0.000695277	gi|28351745|gb|BU794738.1| SJF2DGH05 SJF Schistosoma japonicum cDNA, mRNA sequence	28351745|gb_BU794738.1
CUST_6807_PI428956223	4.93219	3.31941	5.11904	A	A	A	14.9474	15.2673	P	P	0.000706388	gi|56755724|gb|AY814309.1| Schistosoma japonicum SJCHGC02036 protein mRNA, complete cds	gb|AY814309.1
CUST_5710_PI428956223	4.02623	3.03047	3.91698	A	A	A	14.1575	14.2	P	P	0.000711153	gi|56752656|gb|AY812810.1| Schistosoma japonicum SJCHGC02864 protein mRNA, complete cds	gb|AY812810.1
CUST_192_PI428956223	5.77713	6.15078	5.35299	P	P	P	16.348	16.1469	P	P	0.000712784	gi|56754004|gb|AY813461.1| Schistosoma japonicum clone SJCHGC00961 unknown mRNA	gb|AY813461.1
CUST_7378_PI428962778	3.21783	3.22965	3.2141	A	A	A	13.5651	13.7683	P	P	0.000715027	gi|28349539|gb|BU792532.1| SJF2AWH11 SJF Schistosoma japonicum cDNA, mRNA sequence	28349539|gb_BU792532.1
CUST_7379_PI428962778	6.00441	3.27863	7.75623	P	A	P	17.3134	16.7087	P	P	0.000716357	gi|28349547|gb|BU792540.1| SJF2AXA07 SJF Schistosoma japonicum cDNA, mRNA sequence	28349547|gb_BU792540.1
CUST_12338_PI428956223	5.13479	3.55114	3.88393	A	A	A	14.8136	14.6609	P	P	0.000750989	gi|226471379|emb|FN315039.1| Schistosoma japonicum isolate Anhui full length mRNA clone SJFCA3520.002|FSA001-P00024-A17, complete sequence	emb|FN315039.1
CUST_11795_PI428956223	3.09787	3.07832	4.06575	A	A	A	14.049	13.6443	P	P	0.000756271	gi|226470273|emb|FN314684.1| Schistosoma japonicum isolate Anhui full length mRNA clone SJFCA3256.001|FSA001-P00021-F19, complete sequence	emb|FN314684.1
CUST_8058_PI428956223	3.15639	3.16279	3.15997	A	A	A	13.6253	13.4093	P	P	0.000760045	gi|56758625|gb|AY815721.1| Schistosoma japonicum SJCHGC09200 protein mRNA, complete cds	gb|AY815721.1
CUST_25941_PI428956223	6.60433	3.84405	8.34891	P	A	P	17.8488	17.1295	P	P	0.000769015	gi|257215799|emb|FN330835.1| Schistosoma japonicum isolate Anhui partial mRNA clone SJFCA3913.004|FSA_048_09_A02	emb|FN330835.1
CUST_12299_PI428956223	3.12302	3.09937	3.12408	A	A	A	13.7003	13.1537	P	P	0.000773038	gi|226471299|emb|FN314999.1| Schistosoma japonicum isolate Anhui full length mRNA clone SJFCA3497.006|FSA001-P00017-G09, complete sequence	emb|FN314999.1
CUST_20_PI428962778	5.9247	4.45677	7.56295	P	A	P	17.0791	16.4972	P	P	0.000784528	gi|1718515|gb|AA148334.1| JM00M056.QM3 Miracidia Sjc 3/96 Schistosoma japonicum cDNA clone SJCM56 5' similar to ESG-1 protein mRNA, mRNA sequence	1718515|gb_AA148334.1
CUST_15813_PI428956223	2.94224	2.94695	2.94642	A	A	A	13.177	13.2986	P	P	0.000796592	gi|226478677|emb|FN317103.1| Schistosoma japonicum isolate Anhui full length mRNA clone SJFCA4258|FSA001-P00030-C18, complete sequence	emb|FN317103.1
CUST_21334_PI428956223	3.26603	3.22918	3.25397	A	A	A	13.2607	13.6956	P	P	0.000824222	gi|257207929|emb|FN327949.1| Schistosoma japonicum isolate Anhui non-coing mRNA clone SJFCA3829.016|FSA001-P00015-F23	emb|FN327949.1
CUST_21501_PI428956223	3.2681	4.08799	3.52207	A	A	A	13.9543	13.8292	P	P	0.000835377	gi|257208098|emb|FN328118.1| Schistosoma japonicum isolate Anhui non-coing mRNA clone SJFCA4147|FSA001-P00017-F11	emb|FN328118.1
CUST_4626_PI428962772	5.11129	3.07389	3.06508	P	A	A	14.4136	14.2114	P	P	0.000839309	gi|58558000|gb|CX857579.1| SJF2_CD_C01.T3###seg2 SJA Schistosoma japonicum cDNA, mRNA sequence	58558000|gb_CX857579.1
CUST_11798_PI428956223	4.3648	4.88827	5.28797	A	A	A	15.1819	14.97	P	P	0.000859386	gi|226470279|emb|FN314687.1| Schistosoma japonicum isolate Anhui full length mRNA clone SJFCA3256.004|FSA001-P00006-M14, complete sequence	emb|FN314687.1
CUST_21009_PI428956223	3.53752	3.40368	3.46243	A	A	A	13.8181	13.4361	P	P	0.00086754	gi|257207471|emb|FN327619.1| Schistosoma japonicum isolate Anhui non-coing mRNA clone SJFCA2741.001|FSA001-P00010-A15	emb|FN327619.1
CUST_21332_PI428956223	3.3714	3.18439	3.34779	A	A	A	13.2355	13.6784	P	P	0.00086779	gi|257207927|emb|FN327947.1| Schistosoma japonicum isolate Anhui non-coing mRNA clone SJFCA3829.014|FSA001-P00008-G08	emb|FN327947.1
CUST_4153_PI428956223	3.1188	3.31851	3.12622	A	A	A	13.4559	13.2417	P	P	0.000872887	gi|60600895|gb|AY811016.1| Schistosoma japonicum SJCHGC09600 protein mRNA, partial cds	gb|AY811016.1
CUST_7648_PI428956223	3.25207	3.014	3.89385	A	A	A	13.4316	13.7014	P	P	0.000888293	gi|56757710|gb|AY815264.1| Schistosoma japonicum SJCHGC02721 protein mRNA, complete cds	gb|AY815264.1
CUST_12205_PI428956223	2.99649	2.99503	2.98332	A	A	A	13.1857	13.0678	P	P	0.00088852	gi|226471107|emb|FN314903.1| Schistosoma japonicum isolate Anhui full length mRNA clone SJFCA3448.002|FSA001-P00033-F10, complete sequence	emb|FN314903.1
CUST_7798_PI428962778	4.15352	7.09875	5.70453	A	M	P	16.2321	16.2359	P	P	0.000895242	gi|28352359|gb|BU795352.1| SJF2DNE09 SJF Schistosoma japonicum cDNA, mRNA sequence	28352359|gb_BU795352.1
CUST_12204_PI428956223	6.7214	5.4521	6.64682	P	P	P	16.5513	16.4399	P	P	0.000899417	gi|226471105|emb|FN314902.1| Schistosoma japonicum isolate Anhui full length mRNA clone SJFCA3448.001|FSA001-P00013-P08, complete sequence	emb|FN314902.1
CUST_13863_PI428956223	3.05363	3.02499	3.05983	A	A	A	13.549	12.6148	P	P	0.000904873	gi|226474535|emb|FN316023.1| Schistosoma japonicum isolate Anhui full length mRNA clone SJFCA3829.008|FSA001-P00018-M19, complete sequence	emb|FN316023.1
CUST_14918_PI428956223	5.77782	5.24626	7.11343	A	A	P	16.4667	16.2749	P	P	0.000907761	gi|226476789|emb|FN316556.1| Schistosoma japonicum isolate Anhui full length mRNA clone SJFCA3900.027|FSA001-P00025-A03, complete sequence	emb|FN316556.1
CUST_12208_PI428956223	6.55483	5.1204	6.7193	P	P	P	16.4145	16.3389	P	P	0.000917039	gi|226471115|emb|FN314907.1| Schistosoma japonicum isolate Anhui full length mRNA clone SJFCA3448.006|FSA001-P00029-G03, complete sequence	emb|FN314907.1
CUST_15843_PI428956223	6.25335	6.91282	6.68192	P	P	P	16.833	16.6031	P	P	0.00092299	gi|226478737|emb|FN317133.1| Schistosoma japonicum isolate Anhui full length mRNA clone SJFCA4314|FSA001-P00035-O07, complete sequence	emb|FN317133.1
CUST_1182_PI428956223	4.74845	3.15504	3.69466	A	A	A	14.0533	14.0876	P	P	0.000944209	gi|28317437|gb|AY222962.1| Schistosoma japonicum clone ZZZ329 mRNA sequence	gb|AY222962.1
CUST_14904_PI428956223	4.27571	4.55131	6.50882	A	A	P	15.6221	15.418	P	P	0.000947323	gi|226476761|emb|FN316542.1| Schistosoma japonicum isolate Anhui full length mRNA clone SJFCA3900.013|FSA001-P00004-D21, complete sequence	emb|FN316542.1
CUST_7909_PI428956223	2.96696	3.86423	5.18882	A	A	A	14.322	14.3492	P	P	0.000948882	gi|56758297|gb|AY815557.1| Schistosoma japonicum SJCHGC05677 protein mRNA, partial cds	gb|AY815557.1
CUST_515_PI428962772	3.34354	3.28231	3.8702	A	A	A	13.7415	13.351	P	P	0.000952692	gi|28360439|gb|BU803432.1| SJFAUE09 SJF Schistosoma japonicum cDNA, mRNA sequence	28360439|gb_BU803432.1
CUST_21330_PI428956223	3.00226	2.9899	2.99816	A	A	A	13.1452	12.8857	P	P	0.000960124	gi|257207925|emb|FN327945.1| Schistosoma japonicum isolate Anhui non-coing mRNA clone SJFCA3829.012|FSA001-P00005-H19	emb|FN327945.1
CUST_9683_PI428956223	7.1608	4.16719	9.01946	P	A	P	18.2359	17.3058	P	P	0.00096305	gi|77812623|gb|DQ225185.1| Schistosoma japonicum eggshell protein mRNA, complete cds	gb|DQ225185.1
CUST_9406_PI428956223	3.42704	3.35302	3.37183	A	A	A	13.3548	13.4345	P	P	0.000969223	gi|56752982|gb|AY812971.1| Schistosoma japonicum SJCHGC00913 protein mRNA, complete cds	gb|AY812971.1
CUST_12206_PI428956223	7.08174	5.70048	7.00535	P	P	P	16.7322	16.6949	P	P	0.000979873	gi|226471109|emb|FN314904.1| Schistosoma japonicum isolate Anhui full length mRNA clone SJFCA3448.003|FSA001-P00032-G08, complete sequence	emb|FN314904.1
CUST_14900_PI428956223	5.41951	5.53128	7.53383	P	P	P	16.5981	16.3789	P	P	0.000991774	gi|226476753|emb|FN316538.1| Schistosoma japonicum isolate Anhui full length mRNA clone SJFCA3900.009|FSA001-P00021-E22, complete sequence	emb|FN316538.1
CUST_13865_PI428956223	3.07606	3.06901	3.08411	A	A	A	13.4229	12.5166	P	P	0.00100168	gi|226474539|emb|FN316025.1| Schistosoma japonicum isolate Anhui full length mRNA clone SJFCA3829.010|FSA001-P00033-J04, complete sequence	emb|FN316025.1
CUST_14898_PI428956223	5.86365	5.44592	7.21835	P	P	P	16.4409	16.2304	P	P	0.00100789	gi|226476749|emb|FN316536.1| Schistosoma japonicum isolate Anhui full length mRNA clone SJFCA3900.007|FSA001-P00019-M12, complete sequence	emb|FN316536.1
CUST_4032_PI428956223	3.27549	3.23912	3.26355	A	A	A	13.4884	12.8187	P	P	0.00102328	gi|60600629|gb|AY810883.1| Schistosoma japonicum SJCHGC09234 protein mRNA, partial cds	gb|AY810883.1
CUST_14913_PI428956223	5.37636	5.54859	7.56439	P	P	P	16.556	16.3133	P	P	0.00104105	gi|226476779|emb|FN316551.1| Schistosoma japonicum isolate Anhui full length mRNA clone SJFCA3900.022|FSA001-P00002-H08, complete sequence	emb|FN316551.1
CUST_11797_PI428956223	5.43157	4.34013	5.55833	P	A	P	15.185	14.9508	P	P	0.0010692	gi|226470277|emb|FN314686.1| Schistosoma japonicum isolate Anhui full length mRNA clone SJFCA3256.003|FSA001-P00011-B13, complete sequence	emb|FN314686.1
CUST_14894_PI428956223	5.5597	5.57775	7.33429	P	P	P	16.3609	16.1746	P	P	0.00108056	gi|226476737|emb|FN316530.1| Schistosoma japonicum isolate Anhui full length mRNA clone SJFCA3900.001|FSA001-P00003-M17, complete sequence	emb|FN316530.1
CUST_14905_PI428956223	5.42728	5.55634	7.56033	P	P	P	16.502	16.2572	P	P	0.00108622	gi|226476763|emb|FN316543.1| Schistosoma japonicum isolate Anhui full length mRNA clone SJFCA3900.014|FSA001-P00011-I05, complete sequence	emb|FN316543.1
CUST_14914_PI428956223	5.54086	5.74875	7.7393	P	P	P	16.6341	16.4385	P	P	0.00109876	gi|226476781|emb|FN316552.1| Schistosoma japonicum isolate Anhui full length mRNA clone SJFCA3900.023|FSA001-P00020-O04, complete sequence	emb|FN316552.1
CUST_14903_PI428956223	5.51851	5.70539	7.39893	P	P	P	16.398	16.1988	P	P	0.0011008	gi|226476759|emb|FN316541.1| Schistosoma japonicum isolate Anhui full length mRNA clone SJFCA3900.012|FSA001-P00023-M22, complete sequence	emb|FN316541.1
CUST_8102_PI428962778	2.93965	2.93103	2.93368	A	A	A	12.8722	12.6394	P	P	0.00110195	gi|28354640|gb|BU797633.1| SJF2EPC03 SJF Schistosoma japonicum cDNA, mRNA sequence	28354640|gb_BU797633.1
CUST_15549_PI428956223	3.5577	3.42366	4.12785	A	A	A	13.6456	13.4662	P	P	0.00110471	gi|226478121|emb|FN317023.1| Schistosoma japonicum isolate Anhui full length mRNA clone SJFCA4142|FSA001-P00016-K24, complete sequence	emb|FN317023.1
CUST_14908_PI428956223	6.2959	5.45786	7.28729	P	P	P	16.4368	16.2697	P	P	0.00110791	gi|226476769|emb|FN316546.1| Schistosoma japonicum isolate Anhui full length mRNA clone SJFCA3900.017|FSA001-P00020-G21, complete sequence	emb|FN316546.1
CUST_14909_PI428956223	5.42868	5.57937	7.66499	P	P	P	16.538	16.2965	P	P	0.00111531	gi|226476771|emb|FN316547.1| Schistosoma japonicum isolate Anhui full length mRNA clone SJFCA3900.018|FSA001-P00020-E07, complete sequence	emb|FN316547.1
CUST_5626_PI428962772	8.54379	3.1113	7.17526	P	A	P	17.2323	17.2934	P	P	0.00111539	gi|60228258|gb|CV581725.1| sjmi-1-002_A04_sjmi-1-002A04-T3 Schistosoma japonicum miracidium cDNA Schistosoma japonicum cDNA, mRNA sequence	60228258|gb_CV581725.1
CUST_14910_PI428956223	5.60678	5.45309	7.60751	P	P	P	16.5077	16.2634	P	P	0.00111562	gi|226476773|emb|FN316548.1| Schistosoma japonicum isolate Anhui full length mRNA clone SJFCA3900.019|FSA001-P00002-B02, complete sequence	emb|FN316548.1
CUST_21362_PI428956223	5.50567	5.7662	7.43018	P	P	P	16.396	16.2212	P	P	0.00111635	gi|257207957|emb|FN327977.1| Schistosoma japonicum isolate Anhui non-coing mRNA clone SJFCA3900.041|FSA001-P00024-K14	emb|FN327977.1
CUST_14901_PI428956223	5.47956	5.71816	7.7053	P	P	P	16.5909	16.3547	P	P	0.00111758	gi|226476755|emb|FN316539.1| Schistosoma japonicum isolate Anhui full length mRNA clone SJFCA3900.010|FSA001-P00006-I10, complete sequence	emb|FN316539.1
CUST_14981_PI428956223	5.79068	5.7471	7.39306	P	P	P	16.4429	16.2166	P	P	0.00111819	gi|226476919|emb|FN316567.1| Schistosoma japonicum isolate Anhui full length mRNA clone SJFCA3900.038|FSA001-P00023-D15, complete sequence	emb|FN316567.1
CUST_15287_PI428956223	7.68673	4.33966	8.3808	P	A	P	17.3023	17.3905	P	P	0.00111885	gi|226477593|emb|FN316784.1| Schistosoma japonicum isolate Anhui full length mRNA clone SJFCA3913.007|FSA001-P00003-L06, complete sequence	emb|FN316784.1
CUST_14922_PI428956223	5.22384	5.86365	7.52632	A	P	P	16.4255	16.2395	P	P	0.00112845	gi|226476799|emb|FN316561.1| Schistosoma japonicum isolate Anhui full length mRNA clone SJFCA3900.032|FSA001-P00031-D15, complete sequence	emb|FN316561.1
CUST_14912_PI428956223	5.55516	5.52467	7.59592	P	P	P	16.474	16.2388	P	P	0.00113456	gi|226476777|emb|FN316550.1| Schistosoma japonicum isolate Anhui full length mRNA clone SJFCA3900.021|FSA001-P00021-N10, complete sequence	emb|FN316550.1
CUST_14915_PI428956223	5.20469	5.19579	7.68159	A	P	P	16.4322	16.1966	P	P	0.00113672	gi|226476783|emb|FN316553.1| Schistosoma japonicum isolate Anhui full length mRNA clone SJFCA3900.024|FSA001-P00004-G14, complete sequence	emb|FN316553.1
CUST_14921_PI428956223	5.56882	5.68871	7.70543	P	P	P	16.5415	16.3595	P	P	0.00114326	gi|226476797|emb|FN316560.1| Schistosoma japonicum isolate Anhui full length mRNA clone SJFCA3900.031|FSA001-P00022-F11, complete sequence	emb|FN316560.1
CUST_14980_PI428956223	5.50964	5.62301	7.69058	P	P	P	16.5084	16.3105	P	P	0.0011516	gi|226476917|emb|FN316568.1| Schistosoma japonicum isolate Anhui full length mRNA clone SJFCA3900.039|FSA001-P00006-I20, complete sequence	emb|FN316568.1
CUST_14926_PI428956223	5.56361	5.68221	7.51388	P	P	P	16.4064	16.2136	P	P	0.00115198	gi|226476807|emb|FN316565.1| Schistosoma japonicum isolate Anhui full length mRNA clone SJFCA3900.036|FSA001-P00028-B14, complete sequence	emb|FN316565.1
CUST_21502_PI428956223	4.4854	3.45067	3.59879	A	A	A	13.7835	13.5713	P	P	0.00115324	gi|257208099|emb|FN328119.1| Schistosoma japonicum isolate Anhui non-coing mRNA clone SJFCA4150|FSA001-P00017-J15	emb|FN328119.1
CUST_14897_PI428956223	5.50767	5.71931	7.61407	P	P	P	16.4699	16.2624	P	P	0.00115757	gi|226476745|emb|FN316534.1| Schistosoma japonicum isolate Anhui full length mRNA clone SJFCA3900.005|FSA001-P00003-O22, complete sequence	emb|FN316534.1
CUST_14895_PI428956223	5.30764	6.05599	7.57424	A	P	P	16.508	16.2417	P	P	0.00115892	gi|226476739|emb|FN316531.1| Schistosoma japonicum isolate Anhui full length mRNA clone SJFCA3900.002|FSA001-P00015-B11, complete sequence	emb|FN316531.1
CUST_12173_PI428956223	4.67994	5.39642	5.42273	A	P	P	15.0846	14.8109	P	P	0.00116187	gi|226471043|emb|FN314871.1| Schistosoma japonicum isolate Anhui full length mRNA clone SJFCA3423.005|FSA001-P00018-E15, complete sequence	emb|FN314871.1
CUST_14924_PI428956223	5.40618	5.93445	7.46528	P	P	P	16.3814	16.2025	P	P	0.00116216	gi|226476803|emb|FN316563.1| Schistosoma japonicum isolate Anhui full length mRNA clone SJFCA3900.034|FSA001-P00005-D21, complete sequence	emb|FN316563.1
CUST_4027_PI428956223	6.45256	4.84234	5.97637	P	A	P	15.7629	15.5135	P	P	0.0011671	gi|60600619|gb|AY810878.1| Schistosoma japonicum SJCHGC08958 protein mRNA, partial cds	gb|AY810878.1
CUST_14925_PI428956223	5.53888	5.72838	7.6558	P	P	P	16.5174	16.2458	P	P	0.00117063	gi|226476805|emb|FN316564.1| Schistosoma japonicum isolate Anhui full length mRNA clone SJFCA3900.035|FSA001-P00025-P02, complete sequence	emb|FN316564.1
CUST_14919_PI428956223	5.73461	5.94086	7.66021	P	P	P	16.5828	16.3285	P	P	0.00117098	gi|226476793|emb|FN316558.1| Schistosoma japonicum isolate Anhui full length mRNA clone SJFCA3900.029|FSA001-P00010-D10, complete sequence	emb|FN316558.1
CUST_13166_PI428956223	5.53731	3.50412	5.34151	P	A	A	14.8794	14.6354	P	P	0.00117926	gi|226473103|emb|FN315506.1| Schistosoma japonicum isolate Anhui full length mRNA clone SJFCA3714.001|FSA001-P00029-O08, complete sequence	emb|FN315506.1
CUST_817_PI428956223	6.78026	8.2739	7.31083	P	M	P	17.2937	17.3337	P	P	0.001183	gi|60602317|gb|AY811727.1| Schistosoma japonicum clone SJCHGC00124 unknown mRNA	gb|AY811727.1
CUST_14907_PI428956223	6.13786	5.41093	7.61089	P	P	P	16.5182	16.2847	P	P	0.00118389	gi|226476767|emb|FN316545.1| Schistosoma japonicum isolate Anhui full length mRNA clone SJFCA3900.016|FSA001-P00002-I23, complete sequence	emb|FN316545.1
CUST_14911_PI428956223	5.60442	5.87841	7.61026	P	P	P	16.4444	16.2891	P	P	0.00119298	gi|226476775|emb|FN316549.1| Schistosoma japonicum isolate Anhui full length mRNA clone SJFCA3900.020|FSA001-P00017-B02, complete sequence	emb|FN316549.1
CUST_4822_PI428962772	9.07049	3.49351	7.39358	P	A	P	17.5893	17.6151	P	P	0.00120121	gi|58559601|gb|CX859180.1| SJF2ASD04.T3 SJA Schistosoma japonicum cDNA, mRNA sequence	58559601|gb_CX859180.1
CUST_14902_PI428956223	5.67795	6.08954	7.6252	P	P	P	16.5244	16.3143	P	P	0.00120143	gi|226476757|emb|FN316540.1| Schistosoma japonicum isolate Anhui full length mRNA clone SJFCA3900.011|FSA001-P00021-J19, complete sequence	emb|FN316540.1
CUST_14899_PI428956223	5.60804	5.53172	7.64663	P	P	P	16.3989	16.2357	P	P	0.00120403	gi|226476751|emb|FN316537.1| Schistosoma japonicum isolate Anhui full length mRNA clone SJFCA3900.008|FSA001-P00030-K01, complete sequence	emb|FN316537.1
CUST_14977_PI428956223	5.45163	6.14294	7.66935	P	P	P	16.5403	16.2947	P	P	0.00120663	gi|226476911|emb|FN316571.1| Schistosoma japonicum isolate Anhui full length mRNA clone SJFCA3900.043|FSA001-P00018-M04, complete sequence	emb|FN316571.1
CUST_14920_PI428956223	5.65644	5.80811	7.67008	P	P	P	16.4867	16.2781	P	P	0.00120699	gi|226476795|emb|FN316559.1| Schistosoma japonicum isolate Anhui full length mRNA clone SJFCA3900.030|FSA001-P00021-F04, complete sequence	emb|FN316559.1
CUST_14896_PI428956223	5.56652	5.64038	7.75875	P	P	P	16.5237	16.2401	P	P	0.00121913	gi|226476741|emb|FN316532.1| Schistosoma japonicum isolate Anhui full length mRNA clone SJFCA3900.003|FSA001-P00016-G01, complete sequence	emb|FN316532.1
CUST_4023_PI428956223	3.10413	3.08253	3.12076	A	A	A	12.8889	12.6125	P	P	0.00124061	gi|60600607|gb|AY810872.1| Schistosoma japonicum SJCHGC06454 protein mRNA, partial cds	gb|AY810872.1
CUST_14978_PI428956223	5.73945	6.23406	7.59232	P	P	P	16.5099	16.2539	P	P	0.00125069	gi|226476913|emb|FN316570.1| Schistosoma japonicum isolate Anhui full length mRNA clone SJFCA3900.042|FSA001-P00015-M06, complete sequence	emb|FN316570.1
CUST_1859_PI428956223	3.67527	3.17422	3.15352	A	A	A	13.0716	12.9038	P	P	0.00125776	gi|60596166|gb|AY808744.1| Schistosoma japonicum SJCHGC06771 protein mRNA, partial cds	gb|AY808744.1
CUST_21329_PI428956223	3.40928	3.34192	3.37708	A	A	A	13.1162	12.8974	P	P	0.00125805	gi|257207924|emb|FN327944.1| Schistosoma japonicum isolate Anhui non-coing mRNA clone SJFCA3829.011|FSA001-P00003-H22	emb|FN327944.1
CUST_14923_PI428956223	5.53172	5.91874	7.62135	P	P	P	16.4555	16.0964	P	P	0.0012658	gi|226476801|emb|FN316562.1| Schistosoma japonicum isolate Anhui full length mRNA clone SJFCA3900.033|FSA001-P00029-N08, complete sequence	emb|FN316562.1
CUST_14906_PI428956223	5.32284	6.46852	7.69186	P	P	P	16.5275	16.3164	P	P	0.00126977	gi|226476765|emb|FN316544.1| Schistosoma japonicum isolate Anhui full length mRNA clone SJFCA3900.015|FSA001-P00012-B18, complete sequence	emb|FN316544.1
CUST_15758_PI428956223	3.33461	3.44789	5.47193	A	A	P	14.1164	14.0074	P	P	0.00127345	gi|226478567|emb|FN317048.1| Schistosoma japonicum isolate Anhui full length mRNA clone SJFCA4180|FSA001-P00020-A03, complete sequence	emb|FN317048.1
CUST_21562_PI428956223	3.31615	4.87015	4.14773	A	A	A	13.912	13.7918	P	P	0.00128236	gi|257208160|emb|FN328180.1| Schistosoma japonicum isolate Anhui non-coing mRNA clone SJFCA4315|FSA001-P00035-P03	emb|FN328180.1
CUST_14982_PI428956223	5.6281	6.50142	7.56473	P	P	P	16.4769	16.2832	P	P	0.00128444	gi|226476921|emb|FN316566.1| Schistosoma japonicum isolate Anhui full length mRNA clone SJFCA3900.037|FSA001-P00022-C06, complete sequence	emb|FN316566.1
CUST_7313_PI428962778	8.89517	2.97696	7.39081	M	A	P	17.3489	17.3814	P	P	0.00128692	gi|28349345|gb|BU792338.1| SJF2ASH03 SJF Schistosoma japonicum cDNA, mRNA sequence	28349345|gb_BU792338.1
CUST_21536_PI428956223	4.32225	3.97865	4.43531	A	A	A	13.9235	13.7767	P	P	0.0012941	gi|257208133|emb|FN328153.1| Schistosoma japonicum isolate Anhui non-coing mRNA clone SJFCA4256|FSA001-P00030-A10	emb|FN328153.1
CUST_15395_PI428956223	7.14556	8.97502	7.25963	P	P	P	17.6225	17.6718	P	P	0.00129575	gi|226477811|emb|FN316842.1| Schistosoma japonicum isolate Anhui full length mRNA clone SJFCA3913.070|FSA001-P00020-F02, complete sequence	emb|FN316842.1
CUST_251_PI428956223	6.64682	4.69075	9.16324	P	A	P	17.4324	17.4506	P	P	0.00130967	gi|56754908|gb|AY813905.1| Schistosoma japonicum clone SJCHGC00121 unknown mRNA	gb|AY813905.1
CUST_5057_PI428962778	3.01816	3.16363	3.31436	A	A	A	13.1476	12.1168	P	P	0.00133227	gi|28338589|gb|BU771273.1| SJEDVB12 SJE Schistosoma japonicum cDNA, mRNA sequence	28338589|gb_BU771273.1
CUST_10074_PI428956223	5.23854	3.10583	4.01244	P	A	A	14.0883	13.7166	P	P	0.00134933	gi|226466627|emb|FN313715.1| Schistosoma japonicum isolate Anhui full length mRNA clone SJFCA0254|FSA001-P00005-I04, complete sequence	emb|FN313715.1
CUST_7243_PI428956223	3.15442	5.21088	4.60862	A	P	A	13.9985	14.0761	P	P	0.00139398	gi|56756748|gb|AY814814.1| Schistosoma japonicum SJCHGC04922 protein mRNA, complete cds	gb|AY814814.1
CUST_12297_PI428956223	3.05898	3.03348	3.06346	A	A	A	12.6153	12.3385	P	P	0.00144819	gi|226471295|emb|FN314997.1| Schistosoma japonicum isolate Anhui full length mRNA clone SJFCA3497.002|FSA001-P00020-E23, complete sequence	emb|FN314997.1
CUST_153_PI428962778	9.38611	3.44972	7.35794	P	A	P	17.523	17.5798	P	P	0.00146447	gi|2605131|gb|AA661087.1| JM00M270.QM3 Miracidia Sjc 3/96 Schistosoma japonicum cDNA clone SJCM270 5' similar to Hypothetical protein (eggshell gene region), mRNA sequence	2605131|gb_AA661087.1
CUST_13866_PI428956223	4.34013	3.7192	3.68709	A	A	A	13.5109	13.1626	P	P	0.0014811	gi|226474541|emb|FN316026.1| Schistosoma japonicum isolate Anhui full length mRNA clone SJFCA3829.017|FSA001-P00009-I02, complete sequence	emb|FN316026.1
CUST_937_PI428962772	6.26211	5.93057	6.25026	P	P	P	6.06221	16.5535	A	M	0.00148136	gi|56046473|gb|CV737930.1| SJAL_011_37.T3 SJL Schistosoma japonicum cDNA, mRNA sequence	56046473|gb_CV737930.1
CUST_280_PI428962778	3.474	4.05335	7.29973	A	A	P	15.3289	15.3125	P	P	0.001509	gi|6274590|gb|AW160122.1| JAYL0078.GYL Schistosoma japonicum Lambda gt11 Express library Schistosoma japonicum cDNA clone JAYL0078.GY 5', mRNA sequence	6274590|gb_AW160122.1
CUST_14057_PI428956223	6.92354	6.53031	5.19968	P	P	A	15.7855	15.6496	P	P	0.00154839	gi|226474961|emb|FN316038.1| Schistosoma japonicum isolate Anhui full length mRNA clone SJFCA3831.006|FSA001-P00029-C01, complete sequence	emb|FN316038.1
CUST_25940_PI428956223	3.46757	3.28287	3.35367	A	A	A	12.7709	12.5096	P	P	0.00161294	gi|257215797|emb|FN330834.1| Schistosoma japonicum isolate Anhui partial mRNA clone SJFCA3913.002|FSA001-P00021-P04	emb|FN330834.1
CUST_20777_PI428956223	3.07755	3.14639	3.73426	A	A	A	12.8061	12.4103	P	P	0.00161863	gi|257206847|emb|FN327391.1| Schistosoma japonicum isolate Anhui non-coing mRNA clone SJFCA0297|FSA001-P00008-E05	emb|FN327391.1
CUST_4014_PI428956223	3.23273	4.01285	3.219	A	A	A	12.9758	12.6153	P	P	0.00162149	gi|60600585|gb|AY810861.1| Schistosoma japonicum SJCHGC06770 protein mRNA, partial cds	gb|AY810861.1
CUST_12296_PI428956223	3.02832	3.04347	3.04729	A	A	A	12.407	12.1445	P	P	0.0016515	gi|226471293|emb|FN314996.1| Schistosoma japonicum isolate Anhui full length mRNA clone SJFCA3497.001|FSA001-P00009-M24, complete sequence	emb|FN314996.1
CUST_10056_PI428956223	3.03141	3.04246	4.59685	A	A	A	13.1269	12.8608	P	P	0.00165257	gi|226466591|emb|FN313697.1| Schistosoma japonicum isolate Anhui full length mRNA clone SJFCA0222|FSA001-P00003-H02, complete sequence	emb|FN313697.1
CUST_15519_PI428956223	3.44211	5.33309	3.25569	A	P	A	13.6926	13.4485	P	P	0.00165804	gi|226478061|emb|FN316993.1| Schistosoma japonicum isolate Anhui full length mRNA clone SJFCA4088|FSA001-P00009-J09, complete sequence	emb|FN316993.1
CUST_15805_PI428956223	8.24097	3.10805	5.11405	P	A	A	16.1469	15.9704	P	P	0.0016856	gi|226478661|emb|FN317095.1| Schistosoma japonicum isolate Anhui full length mRNA clone SJFCA4248|FSA001-P00028-P11, complete sequence	emb|FN317095.1
CUST_6440_PI428956223	3.18948	3.21416	3.18864	A	A	A	12.3668	12.4176	P	P	0.00170627	gi|56754874|gb|AY813888.1| Schistosoma japonicum SJCHGC04485 protein mRNA, complete cds	gb|AY813888.1
CUST_4540_PI428962772	9.83844	5.65247	10.422	P	P	P	18.8663	18.6935	P	P	0.00172821	gi|58557668|gb|CX857247.1| SJF2DBC11.T3###seg2 SJA Schistosoma japonicum cDNA, mRNA sequence	58557668|gb_CX857247.1
CUST_5517_PI428956223	4.57415	3.18135	3.19214	A	A	A	13.1146	12.7967	P	P	0.00175302	gi|60608327|gb|AY812561.1| Schistosoma japonicum SJCHGC00611 protein mRNA, partial cds	gb|AY812561.1
CUST_662_PI428956223	6.03577	3.12622	3.10932	P	A	A	13.9696	13.8206	P	P	0.00181288	gi|60600068|gb|AY810689.1| Schistosoma japonicum clone SJCHGC01800 unknown mRNA	gb|AY810689.1
CUST_6387_PI428956223	3.38537	3.31291	3.42078	A	A	A	12.5682	12.334	P	P	0.00184504	gi|56754755|gb|AY813831.1| Schistosoma japonicum SJCHGC04928 protein mRNA, complete cds	gb|AY813831.1
CUST_692_PI428956223	3.02543	3.02362	3.00659	A	A	A	12.1652	11.9296	P	P	0.00190815	gi|60600575|gb|AY810856.1| Schistosoma japonicum clone SJCHGC03076 unknown mRNA	gb|AY810856.1
CUST_4460_PI428962772	3.16333	5.14139	5.15699	A	P	A	13.9212	13.5033	P	P	0.00196459	gi|58557052|gb|CX856632.1| SJFALH05.T3###seg1 SJA Schistosoma japonicum cDNA, mRNA sequence	58557052|gb_CX856632.1
CUST_13867_PI428956223	3.48487	3.19234	3.52617	A	A	A	12.1559	12.5872	P	P	0.00198176	gi|226474545|emb|FN316028.1| Schistosoma japonicum isolate Anhui full length mRNA clone SJFCA3829.020|FSA001-P00010-B24, complete sequence	emb|FN316028.1
CUST_7876_PI428956223	3.65687	3.45211	3.55068	A	A	A	12.6472	12.3701	P	P	0.00200852	gi|56758219|gb|AY815518.1| Schistosoma japonicum SJCHGC05655 protein mRNA, complete cds	gb|AY815518.1
CUST_21326_PI428956223	4.16077	3.26383	3.66217	A	A	A	12.9147	12.3924	P	P	0.00204358	gi|257207921|emb|FN327941.1| Schistosoma japonicum isolate Anhui non-coing mRNA clone SJFCA3829.004|FSA001-P00016-G14	emb|FN327941.1
CUST_20657_PI428956223	3.15614	3.09282	3.05425	A	A	A	11.9416	12.0889	P	P	0.00207102	gi|257206726|emb|FN327269.1| Schistosoma japonicum isolate Anhui non-coing mRNA clone SJFCA0010|FSA_048_35_C05	emb|FN327269.1
CUST_20789_PI428956223	2.95669	5.31957	5.72838	A	P	P	14.0985	13.8202	P	P	0.00209785	gi|257206859|emb|FN327403.1| Schistosoma japonicum isolate Anhui non-coing mRNA clone SJFCA0352|FSA001-P00012-K06	emb|FN327403.1
CUST_873_PI428956223	3.48614	3.39207	3.42163	A	A	A	12.2906	12.254	P	P	0.00218435	gi|60605097|gb|AY812317.1| Schistosoma japonicum clone SJCHGC00613 unknown mRNA	gb|AY812317.1
CUST_889_PI428956223	6.99675	8.60449	6.52932	P	P	P	16.5059	16.4658	P	P	0.00221282	gi|60608381|gb|AY812563.1| Schistosoma japonicum clone SJCHGC00612 unknown mRNA	gb|AY812563.1
CUST_7497_PI428962778	8.88382	4.36168	9.28566	P	A	P	17.2379	17.4076	P	P	0.0022674	gi|28350550|gb|BU793543.1| SJF2BQG10 SJF Schistosoma japonicum cDNA, mRNA sequence	28350550|gb_BU793543.1
CUST_14916_PI428956223	8.62089	5.62744	7.52408	P	P	P	16.5691	16.3493	P	P	0.00231364	gi|226476785|emb|FN316554.1| Schistosoma japonicum isolate Anhui full length mRNA clone SJFCA3900.025|FSA001-P00014-L14, complete sequence	emb|FN316554.1
CUST_21324_PI428956223	5.26246	3.3714	3.78228	A	A	A	13.3494	12.7953	P	P	0.00237451	gi|257207919|emb|FN327939.1| Schistosoma japonicum isolate Anhui non-coing mRNA clone SJFCA3829.001|FSA001-P00005-F15	emb|FN327939.1
CUST_4016_PI428956223	5.69275	3.35966	4.61898	P	A	A	13.7606	13.2223	P	P	0.00246242	gi|60600589|gb|AY810863.1| Schistosoma japonicum SJCHGC02679 protein mRNA, partial cds	gb|AY810863.1
CUST_5896_PI428962772	3.33717	3.24714	3.33466	A	A	A	11.9736	11.8918	P	P	0.00253054	gi|60231576|gb|CV672414.1| sjm002_G06_sjm002G06-T3 Schistosoma japonicum reverse cDNA Schistosoma japonicum cDNA, mRNA sequence	60231576|gb_CV672414.1
CUST_21335_PI428956223	3.03535	3.03858	5.486	A	A	P	13.0975	12.7489	P	P	0.00260876	gi|257207930|emb|FN327950.1| Schistosoma japonicum isolate Anhui non-coing mRNA clone SJFCA3829.019|FSA001-P00015-E24	emb|FN327950.1
CUST_15482_PI428956223	3.79399	6.17768	3.62623	A	P	A	13.5346	13.4873	P	P	0.00281524	gi|226477985|emb|FN316955.1| Schistosoma japonicum isolate Anhui full length mRNA clone SJFCA4029|FSA001-P00004-J14, complete sequence	emb|FN316955.1
CUST_980_PI428956223	5.86127	3.59939	9.70128	P	A	M	16.7531	16.597	P	P	0.00287159	gi|40645031|dbj|AB017095.1| Schistosoma japonicum mRNA for eggshell protein, chorion, complete cds	dbj|AB017095.1
CUST_2110_PI428962772	5.4182	5.85349	5.73689	P	P	P	14.0385	14.1117	P	P	0.00297159	gi|56053833|gb|CV745290.1| SJAL_057_44.T3 SJL Schistosoma japonicum cDNA, mRNA sequence	56053833|gb_CV745290.1
CUST_5827_PI428956223	3.59265	3.44804	3.50804	A	A	A	12.1602	11.3333	P	P	0.00319991	gi|56753410|gb|AY813177.1| Schistosoma japonicum SJCHGC06830 protein mRNA, complete cds	gb|AY813177.1
CUST_14917_PI428956223	5.5114	9.06558	8.04786	P	M	P	16.5406	16.2972	P	P	0.00320746	gi|226476787|emb|FN316555.1| Schistosoma japonicum isolate Anhui full length mRNA clone SJFCA3900.026|FSA001-P00016-A22, complete sequence	emb|FN316555.1
CUST_21448_PI428956223	5.25225	5.0358	5.04344	A	A	A	13.4937	13.2726	P	P	0.00323199	gi|257208045|emb|FN328065.1| Schistosoma japonicum isolate Anhui non-coing mRNA clone SJFCA3997|FSA001-P00002-M14	emb|FN328065.1
CUST_7366_PI428962778	10.0604	5.90643	10.6404	P	P	P	18.1391	18.0561	P	P	0.00323584	gi|28349524|gb|BU792517.1| SJF2AWG08 SJF Schistosoma japonicum cDNA similar to pir|B61146 hypothetical protein (eggshell gene region) - fluke (Schistosoma japonicum), mRNA sequence	28349524|gb_BU792517.1
CUST_2133_PI428962772	5.11822	5.56652	5.53604	A	P	P	13.6498	13.7225	P	P	0.00324924	gi|56054039|gb|CV745496.1| SJAL_058_65.T3 SJL Schistosoma japonicum cDNA, mRNA sequence	56054039|gb_CV745496.1
CUST_21328_PI428956223	4.04808	5.70291	4.19986	A	P	A	13.2069	12.918	P	P	0.00337348	gi|257207923|emb|FN327943.1| Schistosoma japonicum isolate Anhui non-coing mRNA clone SJFCA3829.006|FSA001-P00028-E10	emb|FN327943.1
CUST_10488_PI428956223	3.35212	3.10542	3.19679	A	A	A	11.5364	11.3037	P	P	0.00339348	gi|226467585|emb|FN313935.1| Schistosoma japonicum isolate Anhui full length mRNA clone SJFCA0593|FSA001-P00032-I08, complete sequence	emb|FN313935.1
CUST_7852_PI428956223	3.1113	3.08667	3.13146	A	A	A	11.61	10.8762	P	P	0.00344967	gi|56758167|gb|AY815492.1| Schistosoma japonicum SJCHGC06580 protein mRNA, complete cds	gb|AY815492.1
CUST_21325_PI428956223	5.04296	3.21243	5.71755	A	A	P	13.3501	12.8629	P	P	0.00353457	gi|257207920|emb|FN327940.1| Schistosoma japonicum isolate Anhui non-coing mRNA clone SJFCA3829.002|FSA001-P00015-D12	emb|FN327940.1
CUST_428_PI428962772	4.539	4.21568	6.74068	A	A	P	13.9722	13.5381	P	P	0.00354637	gi|28359620|gb|BU802613.1| SJFALH05 SJF Schistosoma japonicum cDNA, mRNA sequence	28359620|gb_BU802613.1
CUST_21333_PI428956223	3.22296	4.65814	4.25866	A	A	A	12.4095	12.1736	P	P	0.00356044	gi|257207928|emb|FN327948.1| Schistosoma japonicum isolate Anhui non-coing mRNA clone SJFCA3829.015|FSA001-P00029-E01	emb|FN327948.1
CUST_5784_PI428956223	6.03541	6.1638	6.06177	P	P	P	14.1151	14.0577	P	P	0.00391005	gi|56752848|gb|AY812904.1| Schistosoma japonicum SJCHGC06782 protein mRNA, complete cds	gb|AY812904.1
CUST_13861_PI428956223	5.16304	3.49844	5.13804	P	A	A	13.0121	12.4431	P	P	0.00396946	gi|226474531|emb|FN316021.1| Schistosoma japonicum isolate Anhui full length mRNA clone SJFCA3829.003|FSA001-P00026-E22, complete sequence	emb|FN316021.1
CUST_10162_PI428956223	3.15802	4.01739	3.9192	A	A	A	11.9596	11.2828	P	P	0.00414452	gi|226466803|emb|FN313803.1| Schistosoma japonicum isolate Anhui full length mRNA clone SJFCA0386|FSA001-P00016-G06, complete sequence	emb|FN313803.1
CUST_21020_PI428956223	5.17903	3.10595	4.73789	P	A	A	12.5046	12.4382	P	P	0.00419699	gi|257207482|emb|FN327630.1| Schistosoma japonicum isolate Anhui non-coing mRNA clone SJFCA2792.002|FSA001-P00021-M19	emb|FN327630.1
CUST_12298_PI428956223	3.55325	3.38977	3.44662	A	A	A	11.5567	11.0355	P	P	0.00432028	gi|226471297|emb|FN314998.1| Schistosoma japonicum isolate Anhui full length mRNA clone SJFCA3497.003|FSA001-P00027-A20, complete sequence	emb|FN314998.1
CUST_1455_PI428956223	3.09232	3.07463	3.10413	A	A	A	11.2996	10.4112	P	P	0.0043877	gi|28317575|gb|AY223100.1| Schistosoma japonicum clone ZZD1354 mRNA sequence	gb|AY223100.1
CUST_21021_PI428956223	2.99303	3.00845	3.02974	A	A	A	10.8844	10.7943	P	P	0.00439603	gi|257207483|emb|FN327631.1| Schistosoma japonicum isolate Anhui non-coing mRNA clone SJFCA2792.003|FSA001-P00034-K16	emb|FN327631.1
CUST_1678_PI428962778	3.08667	3.05719	3.09224	A	A	A	11.4462	9.84802	P	P	0.00455249	gi|28320846|gb|BU713487.1| SJAABQG01 Adult SjC 7/94 Schistosoma japonicum cDNA, mRNA sequence	28320846|gb_BU713487.1
CUST_11796_PI428956223	4.6456	4.84935	6.38232	A	A	P	13.4385	13.0254	P	P	0.00470788	gi|226470275|emb|FN314685.1| Schistosoma japonicum isolate Anhui full length mRNA clone SJFCA3256.002|FSA001-P00006-F07, complete sequence	emb|FN314685.1
CUST_4030_PI428956223	3.40281	3.31763	3.36309	A	A	A	11.2682	10.7926	P	P	0.0048482	gi|60600625|gb|AY810881.1| Schistosoma japonicum SJCHGC06515 protein mRNA, partial cds	gb|AY810881.1
CUST_966_PI428956223	3.6566	4.55724	5.13175	A	A	A	12.1853	12.1708	P	P	0.00512261	gi|14718748|gb|AY024352.1| Schistosoma japonicum Sj-Ts5 mRNA, complete cds	gb|AY024352.1
CUST_4414_PI428956223	3.1369	3.63386	4.37728	A	A	A	11.4575	11.2166	P	P	0.00539181	gi|60601479|gb|AY811308.1| Schistosoma japonicum SJCHGC06645 protein mRNA, partial cds	gb|AY811308.1
CUST_21019_PI428956223	3.41859	5.67267	5.54086	A	P	P	12.691	12.7145	P	P	0.00541251	gi|257207481|emb|FN327629.1| Schistosoma japonicum isolate Anhui non-coing mRNA clone SJFCA2792.001|FSA001-P00030-N09	emb|FN327629.1
CUST_431_PI428962772	3.44166	3.39026	4.76686	A	A	A	11.3265	11.6381	P	P	0.00562679	gi|28359659|gb|BU802652.1| SJFAMC10 SJF Schistosoma japonicum cDNA, mRNA sequence	28359659|gb_BU802652.1
CUST_13868_PI428956223	3.08193	3.05616	3.09756	A	A	A	10.7523	10.3055	P	P	0.00565029	gi|226474547|emb|FN316029.1| Schistosoma japonicum isolate Anhui full length mRNA clone SJFCA3829.024|FSA001-P00020-F13, complete sequence	emb|FN316029.1
CUST_7142_PI428956223	3.87882	4.84096	5.25084	A	A	P	12.1698	12.2599	P	P	0.00570839	gi|56756510|gb|AY814696.1| Schistosoma japonicum SJCHGC05344 protein mRNA, complete cds	gb|AY814696.1
CUST_16101_PI428956223	3.11499	3.146	3.77349	A	A	A	10.9449	10.6391	P	P	0.00583121	gi|226479253|emb|FN317391.1| Schistosoma japonicum isolate Anhui full length mRNA clone SJFCE1146|FSE_216_13_E02, complete sequence	emb|FN317391.1
CUST_7788_PI428956223	3.08822	4.69004	4.46943	A	A	A	11.7004	11.5633	P	P	0.00592481	gi|56758019|gb|AY815418.1| Schistosoma japonicum SJCHGC06608 protein mRNA, complete cds	gb|AY815418.1
CUST_5587_PI428956223	5.50171	6.01301	6.16337	P	P	P	13.2144	13.3396	P	P	0.00609157	gi|60611121|gb|AY812650.1| Schistosoma japonicum SJCHGC04299 protein mRNA, partial cds	gb|AY812650.1
CUST_10147_PI428956223	2.96269	2.95016	2.95267	A	A	A	10.49	10.113	P	P	0.00609322	gi|226466773|emb|FN313788.1| Schistosoma japonicum isolate Anhui full length mRNA clone SJFCA0366|FSA001-P00014-J17, complete sequence	emb|FN313788.1
CUST_21456_PI428956223	2.963	2.94634	2.95285	A	A	A	10.4643	10.1192	P	P	0.00613823	gi|257208053|emb|FN328073.1| Schistosoma japonicum isolate Anhui non-coing mRNA clone SJFCA4026|FSA001-P00004-I06	emb|FN328073.1
CUST_2147_PI428962772	6.17126	6.54555	6.71553	P	P	P	13.7984	13.8822	P	P	0.00614663	gi|56054128|gb|CV745585.1| SJAL_059_22.T3 SJL Schistosoma japonicum cDNA, mRNA sequence	56054128|gb_CV745585.1
CUST_16490_PI428956223	3.75208	3.28635	3.32798	A	A	A	10.6993	10.9003	P	P	0.00620639	gi|226480063|emb|FN317597.1| Schistosoma japonicum isolate Anhui full length mRNA clone SJFCE1507|FSE001-P00012-F01, complete sequence	emb|FN317597.1
CUST_15528_PI428956223	10.9047	4.32417	5.69138	P	A	P	16.7585	16.6251	P	P	0.00625571	gi|226478079|emb|FN317002.1| Schistosoma japonicum isolate Anhui full length mRNA clone SJFCA4101|FSA001-P00010-N12, complete sequence	emb|FN317002.1
CUST_7864_PI428962778	4.70888	4.57282	4.63754	A	A	A	12.1762	11.669	P	P	0.00632835	gi|28352933|gb|BU795926.1| SJF2DWG01 SJF Schistosoma japonicum cDNA, mRNA sequence	28352933|gb_BU795926.1
CUST_9473_PI428956223	2.96321	2.97224	2.97247	A	A	A	10.544	9.7766	P	P	0.00660865	gi|56753140|gb|AY813048.1| Schistosoma japonicum SJCHGC06442 protein mRNA, complete cds	gb|AY813048.1
CUST_8074_PI428962778	3.74154	3.90025	3.60935	A	A	A	11.3171	10.4983	P	P	0.0067554	gi|28354445|gb|BU797438.1| SJF2ENA12 SJF Schistosoma japonicum cDNA, mRNA sequence	28354445|gb_BU797438.1
CUST_5287_PI428956223	4.41574	4.35817	5.2095	A	A	A	11.8046	11.9884	P	P	0.00688031	gi|60605093|gb|AY812315.1| Schistosoma japonicum SJCHGC09629 protein mRNA, partial cds	gb|AY812315.1
CUST_21331_PI428956223	7.40505	2.97994	2.98604	P	A	A	13.1579	12.8965	P	P	0.00736886	gi|257207926|emb|FN327946.1| Schistosoma japonicum isolate Anhui non-coing mRNA clone SJFCA3829.013|FSA001-P00011-K01	emb|FN327946.1
CUST_21211_PI428956223	3.04743	3.04546	3.02923	A	A	A	10.4123	9.73961	P	P	0.00742131	gi|257207805|emb|FN327825.1| Schistosoma japonicum isolate Anhui non-coing mRNA clone SJFCA3497.005|FSA001-P00003-B04	emb|FN327825.1
CUST_21474_PI428956223	7.56164	3.16663	3.95552	P	A	A	13.3904	13.0147	P	P	0.00748293	gi|257208071|emb|FN328091.1| Schistosoma japonicum isolate Anhui non-coing mRNA clone SJFCA4077|FSA001-P00007-H08	emb|FN328091.1
CUST_7800_PI428962778	3.08606	4.35692	3.09998	A	A	A	10.6217	10.6224	P	P	0.00794356	gi|28352383|gb|BU795376.1| SJF2DNG09 SJF Schistosoma japonicum cDNA, mRNA sequence	28352383|gb_BU795376.1
CUST_5190_PI428956223	3.22907	3.25496	3.23332	A	A	A	10.6182	9.50348	P	P	0.0082194	gi|60603287|gb|AY812212.1| Schistosoma japonicum SJCHGC06578 protein mRNA, partial cds	gb|AY812212.1
CUST_957_PI428962778	4.66821	5.57808	5.93503	A	P	P	12.867	11.4589	P	P	0.00870988	gi|28319087|gb|BU711693.1| SJAAAQD11 Adult SjC 7/94 Schistosoma japonicum cDNA, mRNA sequence	28319087|gb_BU711693.1
CUST_2980_PI428956223	6.02524	6.91495	6.7036	P	P	P	13.2556	13.3792	P	P	0.00946203	gi|60598089|gb|AY809705.1| Schistosoma japonicum SJCHGC07210 protein mRNA, partial cds	gb|AY809705.1
CUST_21210_PI428956223	4.24174	3.10962	3.09036	A	A	A	10.5845	9.97029	P	P	0.00947162	gi|257207804|emb|FN327824.1| Schistosoma japonicum isolate Anhui non-coing mRNA clone SJFCA3497.004|FSA001-P00019-I20	emb|FN327824.1
CUST_4188_PI428962778	3.97817	3.9203	4.19893	A	A	A	11.743	3.10696	P	A	0.00955786	gi|28334758|gb|BU767442.1| SJEASB02 SJE Schistosoma japonicum cDNA, mRNA sequence	28334758|gb_BU767442.1
CUST_4251_PI428956223	4.93015	4.8154	5.60213	A	A	P	11.7469	11.977	P	P	0.00957144	gi|60601107|gb|AY811122.1| Schistosoma japonicum SJCHGC06880 protein mRNA, partial cds	gb|AY811122.1
CUST_2272_PI428962772	2.98627	3.51145	4.04324	A	A	A	10.8414	9.14408	P	P	0.00994643	gi|56054945|gb|CV746402.1| SJL_31_004__1-3__17.T7_017.ab1 SJL Schistosoma japonicum cDNA, mRNA sequence	56054945|gb_CV746402.1
CUST_13862_PI428956223	2.99219	3.75938	4.39093	A	A	A	10.5871	10.254	P	P	0.0102629	gi|226474533|emb|FN316022.1| Schistosoma japonicum isolate Anhui full length mRNA clone SJFCA3829.007|FSA001-P00017-C17, complete sequence	emb|FN316022.1
CUST_7375_PI428962778	3.2923	3.28831	3.31098	A	A	A	9.93822	9.84547	P	P	0.0103419	gi|28349534|gb|BU792527.1| SJF2AWH06 SJF Schistosoma japonicum cDNA, mRNA sequence	28349534|gb_BU792527.1
CUST_5319_PI428962778	3.05045	3.54175	3.06525	A	A	A	6.39147	10.7398	A	M	0.0105171	gi|28339723|gb|BU772407.1| SJEEPF09 SJE Schistosoma japonicum cDNA, mRNA sequence	28339723|gb_BU772407.1
CUST_9169_PI428956223	3.23113	3.199	3.4988	A	A	A	10.0961	9.59792	P	M	0.0106544	gi|60696064|gb|AY915601.1| Schistosoma japonicum SJCHGC07853 protein mRNA, partial cds	gb|AY915601.1
CUST_2253_PI428956223	3.03637	3.03408	3.0098	A	A	A	9.65901	9.4468	P	P	0.0108211	gi|60596576|gb|AY808949.1| Schistosoma japonicum SJCHGC07975 protein mRNA, partial cds	gb|AY808949.1
CUST_3308_PI428956223	3.13548	3.09634	3.09649	A	A	A	3.11689	10.5593	A	M	0.0113749	gi|60598803|gb|AY810062.1| Schistosoma japonicum SJCHGC09434 protein mRNA, partial cds	gb|AY810062.1
CUST_4886_PI428962772	3.25271	3.56741	3.23692	A	A	A	10.123	9.40198	P	P	0.0114661	gi|58560304|gb|CX859883.1| SJF2_ER_C08.T3 SJA Schistosoma japonicum cDNA, mRNA sequence	58560304|gb_CX859883.1
CUST_4383_PI428962778	3.11019	3.0882	3.13272	A	A	A	10.5379	3.13651	M	A	0.0115504	gi|28335836|gb|BU768520.1| SJEBKG01 SJE Schistosoma japonicum cDNA similar to 2071947|gb|AAB53629.1| (U84006) beta-galactosidase [Expression vector pBSII-LUCINT], mRNA sequence	28335836|gb_BU768520.1
CUST_20654_PI428956223	5.44443	5.62607	6.04252	P	P	P	12.0406	12.1853	P	P	0.0119388	gi|257206723|emb|FN327266.1| Schistosoma japonicum isolate Anhui non-coing mRNA clone SJFCA0002|FSA_046_31_G04	emb|FN327266.1
CUST_2938_PI428956223	3.27841	4.94238	3.16127	A	A	A	10.8069	9.89301	P	P	0.0120086	gi|60598003|gb|AY809662.1| Schistosoma japonicum SJCHGC06516 protein mRNA, partial cds	gb|AY809662.1
CUST_2819_PI428962778	3.40308	3.15966	3.17703	A	A	A	5.46942	10.5189	A	P	0.0125964	gi|28326316|gb|BU718969.1| SJM2CPC06 SJM Schistosoma japonicum cDNA, mRNA sequence	28326316|gb_BU718969.1
CUST_2804_PI428962778	3.0272	3.03908	3.06862	A	A	A	5.12786	10.3026	A	M	0.0127189	gi|28326200|gb|BU718853.1| SJM2COA10 SJM Schistosoma japonicum cDNA, mRNA sequence	28326200|gb_BU718853.1
CUST_19054_PI428956223	3.79944	3.90401	3.97079	A	A	A	10.3381	10.0084	P	P	0.0127844	gi|226487197|emb|FN319738.1| Schistosoma japonicum isolate Anhui full length mRNA clone SJFCE3399.001|FSE001-P00015-B09, complete sequence	emb|FN319738.1
CUST_404_PI428956223	2.96687	2.98173	2.97633	A	A	A	9.68678	8.52653	P	P	0.0131819	gi|56757494|gb|AY815182.1| Schistosoma japonicum clone SJCHGC00123 unknown mRNA	gb|AY815182.1
CUST_6419_PI428956223	6.9534	6.97687	6.37741	P	P	P	13.0451	13.0014	P	P	0.0133328	gi|56754832|gb|AY813867.1| Schistosoma japonicum SJCHGC06558 protein mRNA, complete cds	gb|AY813867.1
CUST_2829_PI428962778	3.13331	3.10923	3.1216	A	A	A	10.3341	3.21447	P	A	0.013387	gi|28326364|gb|BU719017.1| SJM2CPG06 SJM Schistosoma japonicum cDNA similar to gb|AAF57264.1| (AE003784) CG12110 gene product [alt 1] [Drosophila melanogaster], mRNA sequence	28326364|gb_BU719017.1
CUST_2205_PI428962772	3.21267	3.12329	3.10234	A	A	A	8.59312	9.8274	M	P	0.0136826	gi|56054598|gb|CV746055.1| G07_Sjl31-001G07-T3_052.ab1.bin SJL Schistosoma japonicum cDNA, mRNA sequence	56054598|gb_CV746055.1
CUST_24274_PI428956223	3.07588	3.10268	3.08542	A	A	A	3.07568	10.2495	A	M	0.0138748	gi|257212735|emb|FN330008.1| Schistosoma japonicum isolate Anhui non-coing mRNA clone SJFCE3907.032|FSE001-P00029-O10	emb|FN330008.1
CUST_20144_PI428956223	8.59238	8.41478	8.05761	P	P	P	14.6192	14.4114	P	P	0.0141077	gi|226490249|emb|FN313633.1| Schistosoma japonicum isolate Anhui full length mRNA clone SJFCA0099|FSA_086_76_D10, complete sequence	emb|FN313633.1
CUST_575_PI428962772	3.70364	3.55493	3.16347	A	A	A	10.6069	3.20631	M	A	0.0143393	gi|28360927|gb|BU803920.1| SJFBEG01 SJF Schistosoma japonicum cDNA, mRNA sequence	28360927|gb_BU803920.1
CUST_4717_PI428962772	3.00208	3.27117	3.02634	A	A	A	10.2041	3.03524	P	A	0.0144876	gi|58558440|gb|CX858019.1| SJA-AABB09.T3 SJA Schistosoma japonicum cDNA, mRNA sequence	58558440|gb_CX858019.1
CUST_1695_PI428956223	8.71199	8.58465	8.26744	P	P	P	14.729	14.5383	P	P	0.0145424	gi|60595376|gb|AY808372.1| Schistosoma japonicum SJCHGC09430 protein mRNA, partial cds	gb|AY808372.1
CUST_10018_PI428956223	3.32891	3.18287	3.29043	A	A	A	9.31847	9.41963	P	P	0.0145663	gi|226466515|emb|FN313659.1| Schistosoma japonicum isolate Anhui full length mRNA clone SJFCA0145|FSA_107_82_B11, complete sequence	emb|FN313659.1
CUST_7857_PI428962772	3.20753	3.12341	3.10186	A	A	A	10.0195	7.32651	M	P	0.0147619	gi|60262811|gb|CV697201.1| SJS_030_34.T7 SJS Schistosoma japonicum cDNA, mRNA sequence	60262811|gb_CV697201.1
CUST_7804_PI428962778	3.21543	3.12025	3.09926	A	A	A	9.29831	9.10374	P	P	0.0150048	gi|28352437|gb|BU795430.1| SJF2DOD06 SJF Schistosoma japonicum cDNA, mRNA sequence	28352437|gb_BU795430.1
CUST_1569_PI428962778	3.19772	3.11269	3.08401	A	A	A	3.21635	10.1312	A	P	0.0155078	gi|28320605|gb|BU713240.1| SJAABND12 Adult SjC 7/94 Schistosoma japonicum cDNA, mRNA sequence	28320605|gb_BU713240.1
CUST_2043_PI428962778	3.94061	4.01095	3.79192	A	A	A	10.1585	9.64932	M	M	0.0155289	gi|28321710|gb|BU714363.1| SJAABBA10 Adult SjC 7/94 Schistosoma japonicum cDNA, mRNA sequence	28321710|gb_BU714363.1
CUST_4788_PI428962778	3.84173	3.12072	3.13449	A	A	A	4.66147	10.3747	A	M	0.0156778	gi|28337660|gb|BU770344.1| SJECVA01 SJE Schistosoma japonicum cDNA, mRNA sequence	28337660|gb_BU770344.1
CUST_19057_PI428956223	3.90722	4.50525	4.29172	A	A	A	10.3743	10.1117	P	P	0.0156954	gi|226487203|emb|FN319741.1| Schistosoma japonicum isolate Anhui full length mRNA clone SJFCE3399.004|FSE001-P00030-E16, complete sequence	emb|FN319741.1
CUST_19056_PI428956223	4.08459	4.47325	3.93999	A	A	A	10.3285	9.99878	P	P	0.0157429	gi|226487201|emb|FN319740.1| Schistosoma japonicum isolate Anhui full length mRNA clone SJFCE3399.003|FSE001-P00029-C14, complete sequence	emb|FN319740.1
CUST_3509_PI428956223	3.20946	3.12223	3.10035	A	A	A	9.87331	7.23621	M	P	0.0162481	gi|60599250|gb|AY810285.1| Schistosoma japonicum SJCHGC09614 protein mRNA, partial cds	gb|AY810285.1
CUST_5739_PI428956223	7.25078	3.04901	3.05126	M	A	A	11.6999	11.7963	P	P	0.0163546	gi|56752730|gb|AY812845.1| Schistosoma japonicum SJCHGC02035 protein mRNA, complete cds	gb|AY812845.1
CUST_2279_PI428956223	3.32798	3.18959	3.29708	A	A	A	9.11437	9.27069	P	P	0.0164943	gi|60596628|gb|AY808975.1| Schistosoma japonicum SJCHGC08380 protein mRNA, partial cds	gb|AY808975.1
CUST_7214_PI428962778	3.81464	3.3153	3.5724	A	A	A	10.0872	8.48903	P	P	0.0165484	gi|28348658|gb|BU791651.1| SJFBAE10 SJF Schistosoma japonicum cDNA, mRNA sequence	28348658|gb_BU791651.1
CUST_8656_PI428956223	3.09624	3.09685	3.09953	A	A	A	9.98885	3.06026	P	A	0.0167104	gi|60687943|gb|AY915084.1| Schistosoma japonicum SJCHGC02932 protein mRNA, partial cds	gb|AY915084.1
CUST_19055_PI428956223	3.9294	4.31695	4.0979	A	A	A	10.1552	9.87936	P	P	0.0167426	gi|226487199|emb|FN319739.1| Schistosoma japonicum isolate Anhui full length mRNA clone SJFCE3399.002|FSE001-P00020-P19, complete sequence	emb|FN319739.1
CUST_19058_PI428956223	4.05006	4.58986	4.14799	A	A	A	10.3228	9.98179	P	P	0.0169796	gi|226487205|emb|FN319742.1| Schistosoma japonicum isolate Anhui full length mRNA clone SJFCE3399.005|FSE001-P00017-G17, complete sequence	emb|FN319742.1
CUST_6696_PI428956223	4.31053	4.51688	3.51949	A	A	A	9.4659	10.4649	P	P	0.017041	gi|56755466|gb|AY814181.1| Schistosoma japonicum SJCHGC04768 protein mRNA, complete cds	gb|AY814181.1
CUST_2967_PI428962778	3.2046	3.1224	3.09977	A	A	A	9.98229	3.21886	P	A	0.0173065	gi|28327438|gb|BU720091.1| SJM2AOB04 SJM Schistosoma japonicum cDNA, mRNA sequence	28327438|gb_BU720091.1
CUST_4551_PI428962778	3.00479	4.20315	3.03203	A	A	A	10.3639	3.04042	P	A	0.0174083	gi|28336718|gb|BU769402.1| SJECEF06 SJE Schistosoma japonicum cDNA, mRNA sequence	28336718|gb_BU769402.1
CUST_702_PI428962778	3.01144	2.99146	3.01076	A	A	A	2.97596	9.80992	A	M	0.0177268	gi|28318429|gb|BU711014.1| SJAAAGH11 Adult SjC 7/94 Schistosoma japonicum cDNA, mRNA sequence	28318429|gb_BU711014.1
CUST_24964_PI428956223	4.49097	5.36464	4.20633	A	P	A	10.3849	10.7542	P	P	0.017872	gi|257213886|emb|FN330368.1| Schistosoma japonicum isolate Anhui non-coing mRNA clone SJFCE4603|FSE_242_31_G04	emb|FN330368.1
CUST_21517_PI428956223	2.94143	2.93337	2.93463	A	A	A	8.92747	8.52059	P	P	0.0179255	gi|257208114|emb|FN328134.1| Schistosoma japonicum isolate Anhui non-coing mRNA clone SJFCA4200|FSA001-P00021-J12	emb|FN328134.1
CUST_16454_PI428956223	3.56968	4.86264	3.63748	A	A	A	10.1226	9.75233	P	P	0.0180088	gi|226479991|emb|FN317561.1| Schistosoma japonicum isolate Anhui full length mRNA clone SJFCE1448|FSE001-P00009-K17, complete sequence	emb|FN317561.1
CUST_1684_PI428962772	3.12758	3.10461	3.11768	A	A	A	9.89174	3.20769	M	A	0.0180852	gi|56051078|gb|CV742535.1| SJAL_040_17.T3 SJL Schistosoma japonicum cDNA, mRNA sequence	56051078|gb_CV742535.1
CUST_22724_PI428956223	4.01	3.1326	3.27762	A	A	A	8.39795	9.8648	P	M	0.0181558	gi|257210062|emb|FN328939.1| Schistosoma japonicum isolate Anhui non-coing mRNA clone SJFCE2374.001|FSE001-P00009-N21	emb|FN328939.1
CUST_21457_PI428956223	7.27486	3.71098	4.5126	P	A	A	12.0157	11.4694	P	P	0.0182317	gi|257208054|emb|FN328074.1| Schistosoma japonicum isolate Anhui non-coing mRNA clone SJFCA4034|FSA001-P00004-M16	emb|FN328074.1
CUST_1526_PI428956223	4.31642	4.75161	3.98368	A	A	A	10.3135	9.9919	P	P	0.018242	gi|28317670|gb|AY223195.1| Schistosoma japonicum clone ZZD199 mRNA sequence	gb|AY223195.1
CUST_22566_PI428956223	3.12719	3.10472	3.11719	A	A	A	9.87065	3.20739	P	A	0.0183456	gi|257209723|emb|FN324576.1| Schistosoma japonicum isolate Anhui full length mRNA clone SJFCE3921.024|FSE001-P00002-G01, complete sequence	emb|FN324576.1
CUST_65_PI428956223	3.76239	4.17079	3.48849	A	A	A	10.2381	8.43024	P	P	0.0183792	gi|3702851|gb|AF073335.1|AF073335 Schistosoma japonicum reverse transcriptase Mag-Sj (RT) mRNA, partial cds	gb|AF073335.1
CUST_5014_PI428962772	3.0057	3.50301	3.03228	A	A	A	9.92997	3.04057	M	A	0.0186708	gi|58561810|gb|CX861389.1| sjm001_A08_sjm001A08-T3 SJA Schistosoma japonicum cDNA, mRNA sequence	58561810|gb_CX861389.1
CUST_6951_PI428962778	3.01223	2.98307	3.01089	A	A	A	2.99335	9.72764	A	P	0.0187235	gi|28347203|gb|BU779887.1| SJEFRD02 SJE Schistosoma japonicum cDNA, mRNA sequence	28347203|gb_BU779887.1
CUST_21425_PI428956223	3.03074	6.67562	3.07106	A	P	A	10.8248	11.2339	P	P	0.0187577	gi|257208022|emb|FN328042.1| Schistosoma japonicum isolate Anhui non-coing mRNA clone SJFCA3956|FSA_078_33_A05	emb|FN328042.1
CUST_7111_PI428956223	3.14333	3.85316	3.15564	A	A	A	10.1408	3.2104	M	A	0.0188589	gi|56756433|gb|AY814658.1| Schistosoma japonicum SJCHGC07845 protein mRNA, complete cds	gb|AY814658.1
CUST_20492_PI428956223	3.84096	4.28306	4.58233	A	A	A	9.80417	10.1264	P	P	0.0191386	gi|257206293|emb|FN327074.1| Schistosoma japonicum isolate Anhui full length mRNA clone SJFCE5204|FSE001-P00024-G21, complete sequence	emb|FN327074.1
CUST_3829_PI428956223	3.08512	3.09863	3.11227	A	A	A	9.76697	3.14504	P	A	0.019467	gi|60599970|gb|AY810640.1| Schistosoma japonicum SJCHGC09638 protein mRNA, partial cds	gb|AY810640.1
CUST_2254_PI428962772	3.20208	3.23173	2.97251	A	A	A	9.79946	2.95585	P	A	0.0196141	gi|56054866|gb|CV746323.1| SJL_31_003__1-2__64.T7_064.ab1 SJL Schistosoma japonicum cDNA, mRNA sequence	56054866|gb_CV746323.1
CUST_7735_PI428962772	3.40441	3.53443	3.16018	A	A	A	9.25561	8.77134	P	P	0.0197893	gi|60261521|gb|CV695911.1| SJS_022_09.T7 SJS Schistosoma japonicum cDNA, mRNA sequence	60261521|gb_CV695911.1
CUST_1985_PI428962778	3.24624	3.21329	3.71614	A	A	A	10.0486	3.36971	P	A	0.01989	gi|28321553|gb|BU714203.1| SJAACAE08 Adult SjC 7/94 Schistosoma japonicum cDNA, mRNA sequence	28321553|gb_BU714203.1
CUST_5828_PI428956223	3.65372	4.05308	4.47756	A	A	A	9.57741	9.87125	P	P	0.0201751	gi|56753412|gb|AY813178.1| Schistosoma japonicum SJCHGC03510 protein mRNA, complete cds	gb|AY813178.1
CUST_7679_PI428962778	4.62367	5.45163	3.15582	A	P	A	9.88278	10.6474	M	P	0.0202323	gi|28351473|gb|BU794482.1| SJF2CGH08 SJF Schistosoma japonicum cDNA, mRNA sequence	28351473|gb_BU794482.1
CUST_6146_PI428962778	3.25081	3.21792	3.24405	A	A	A	9.84347	3.37595	M	A	0.020305	gi|28343262|gb|BU775946.1| SJEBSC04 SJE Schistosoma japonicum cDNA, mRNA sequence	28343262|gb_BU775946.1
CUST_1401_PI428962778	3.04937	3.06387	3.08567	A	A	A	9.66904	3.10086	M	A	0.0203647	gi|28320201|gb|BU712830.1| SJAABGB09 Adult SjC 7/94 Schistosoma japonicum cDNA, mRNA sequence	28320201|gb_BU712830.1
CUST_6666_PI428956223	5.3337	6.12736	6.24054	P	P	P	11.6619	11.4713	P	P	0.0203801	gi|56755388|gb|AY814142.1| Schistosoma japonicum SJCHGC09137 protein mRNA, complete cds	gb|AY814142.1
CUST_634_PI428962772	3.11044	3.10346	3.09429	A	A	A	9.68326	3.16899	M	A	0.0206715	gi|28361298|gb|BU804291.1| SJFBJF07 SJF Schistosoma japonicum cDNA, mRNA sequence	28361298|gb_BU804291.1
CUST_8218_PI428962778	3.10468	3.08848	3.53	A	A	A	3.18353	9.80174	A	M	0.0211915	gi|28355922|gb|BU798915.1| SJF2BHH10 SJF Schistosoma japonicum cDNA, mRNA sequence	28355922|gb_BU798915.1
CUST_4143_PI428962778	3.1785	3.16398	3.1811	A	A	A	8.80667	8.64963	M	M	0.0212596	gi|28334577|gb|BU767261.1| SJEAPB07 SJE Schistosoma japonicum cDNA, mRNA sequence	28334577|gb_BU767261.1
CUST_2982_PI428962778	3.27157	3.79638	3.25312	A	A	A	3.43002	9.99242	A	M	0.0214265	gi|28327490|gb|BU720143.1| SJM2AOF10 SJM Schistosoma japonicum cDNA, mRNA sequence	28327490|gb_BU720143.1
CUST_15489_PI428956223	8.31067	4.80405	3.31722	P	A	A	12.4231	12.4407	P	P	0.0214401	gi|226477999|emb|FN316962.1| Schistosoma japonicum isolate Anhui full length mRNA clone SJFCA4039|FSA001-P00005-C05, complete sequence	emb|FN316962.1
CUST_209_PI428962772	5.40907	4.7672	5.63619	P	A	P	10.6456	11.0068	P	P	0.0217615	gi|28358196|gb|BU801189.1| SJF2DAE08 SJF Schistosoma japonicum cDNA, mRNA sequence	28358196|gb_BU801189.1
CUST_6555_PI428956223	3.23512	6.15912	4.96605	A	P	A	10.7612	10.6813	P	P	0.0221326	gi|56755136|gb|AY814016.1| Schistosoma japonicum SJCHGC04585 protein mRNA, complete cds	gb|AY814016.1
CUST_1836_PI428962778	3.07552	3.09352	3.08279	A	A	A	8.85056	8.23692	M	P	0.0222175	gi|28321176|gb|BU713820.1| SJAABVC12 Adult SjC 7/94 Schistosoma japonicum cDNA, mRNA sequence	28321176|gb_BU713820.1
CUST_1158_PI428962778	3.24082	3.79491	3.11516	A	A	A	3.26402	9.88523	A	P	0.02233	gi|28319610|gb|BU712225.1| SJAAAXC07 Adult SjC 7/94 Schistosoma japonicum cDNA, mRNA sequence	28319610|gb_BU712225.1
CUST_983_PI428962778	4.22676	3.11479	3.10676	A	A	A	10.0533	3.18831	P	A	0.0223958	gi|28319171|gb|BU711778.1| SJAAARE05 Adult SjC 7/94 Schistosoma japonicum cDNA similar to ref|XP_041928.1| 42036 [Homo sapiens], mRNA sequence	28319171|gb_BU711778.1
CUST_3173_PI428962778	3.03558	3.0119	3.04958	A	A	A	3.00808	9.4746	A	P	0.0227438	gi|28328972|gb|BU721625.1| SJM2BZH09 SJM Schistosoma japonicum cDNA, mRNA sequence	28328972|gb_BU721625.1
CUST_4025_PI428962778	3.21243	3.1811	3.19699	A	A	A	8.31671	8.92798	P	P	0.0227564	gi|28334122|gb|BU766806.1| SJEAKB06 SJE Schistosoma japonicum cDNA, mRNA sequence	28334122|gb_BU766806.1
CUST_19897_PI428956223	3.07261	3.04075	3.08101	A	A	A	3.10281	9.49976	A	P	0.0228466	gi|226489590|emb|FN319218.1| Schistosoma japonicum isolate Anhui full length mRNA clone SJFCE3172.003|FSE001-P00019-O19, complete sequence	emb|FN319218.1
CUST_4623_PI428962772	4.15642	3.88697	3.83051	A	A	A	9.51999	9.30493	P	P	0.0228549	gi|58557982|gb|CX857561.1| SJF2_BS_F08.T3###seg1 SJA Schistosoma japonicum cDNA, mRNA sequence	58557982|gb_CX857561.1
CUST_5019_PI428962778	3.20159	3.11325	3.08638	A	A	A	3.21979	9.56485	A	P	0.0229097	gi|28338465|gb|BU771149.1| SJEDTG12 SJE Schistosoma japonicum cDNA, mRNA sequence	28338465|gb_BU771149.1
CUST_5870_PI428962772	3.75639	4.25013	5.49448	A	A	P	10.2228	10.0179	P	P	0.0231878	gi|60231307|gb|CV672291.1| RE-3-SJ-R_C09_RE-3-SJ-RC09-T7 Schistosoma japonicum reverse cDNA Schistosoma japonicum cDNA, mRNA sequence	60231307|gb_CV672291.1
CUST_8915_PI428956223	2.98872	3.00213	3.02076	A	A	A	9.36887	3.02916	M	A	0.0239698	gi|60691410|gb|AY915344.1| Schistosoma japonicum SJCHGC05140 protein mRNA, complete cds	gb|AY915344.1
CUST_22350_PI428956223	3.47511	3.36014	3.41977	A	A	A	3.86487	9.74753	A	P	0.0244729	gi|257209458|emb|FN328733.1| Schistosoma japonicum isolate Anhui non-coing mRNA clone SJFCE1885|FSE001-P00028-O02	emb|FN328733.1
CUST_4874_PI428962772	5.38195	3.30163	5.81719	P	A	P	10.0203	10.882	P	P	0.0245962	gi|58560271|gb|CX859850.1| SJF2_CE_E06.T3 SJA Schistosoma japonicum cDNA, mRNA sequence	58560271|gb_CX859850.1
CUST_5689_PI428962778	4.0594	4.32198	3.26465	A	A	A	7.87084	9.98319	P	P	0.0247599	gi|28341321|gb|BU774005.1| SJEGBG01 SJE Schistosoma japonicum cDNA, mRNA sequence	28341321|gb_BU774005.1
CUST_7723_PI428962778	4.46718	5.01454	3.09516	A	A	A	10.7185	3.2004	P	A	0.0247861	gi|28351865|gb|BU794858.1| SJF2DIB10 SJF Schistosoma japonicum cDNA, mRNA sequence	28351865|gb_BU794858.1
CUST_21338_PI428956223	3.06105	3.03565	3.07773	A	A	A	8.56732	8.18037	P	P	0.0248858	gi|257207933|emb|FN327953.1| Schistosoma japonicum isolate Anhui non-coing mRNA clone SJFCA3829.023|FSA001-P00010-G03	emb|FN327953.1
CUST_7067_PI428962778	3.01239	3.65952	3.0174	A	A	A	5.75403	9.4806	A	P	0.0249901	gi|28347760|gb|BU780444.1| SJEFXD03 SJE Schistosoma japonicum cDNA, mRNA sequence	28347760|gb_BU780444.1
CUST_22239_PI428956223	3.11262	3.08918	3.13563	A	A	A	9.41496	3.14024	M	A	0.0250184	gi|257209202|emb|FN324415.1| Schistosoma japonicum isolate Anhui full length mRNA clone SJFCE3919.015|FSE001-P00001-G18, complete sequence	emb|FN324415.1
CUST_3940_PI428962778	2.99814	3.72083	3.01266	A	A	A	9.58328	3.18059	P	A	0.0251193	gi|28333750|gb|BU766434.1| SJEAEB05 SJE Schistosoma japonicum cDNA, mRNA sequence	28333750|gb_BU766434.1
CUST_9910_PI428956223	3.21438	3.0221	3.03779	A	A	A	9.38172	3.04538	M	A	0.0252886	gi|186911669|gb|EU622897.1| Schistosoma japonicum clone SJCHGC06945 unknown mRNA	gb|EU622897.1
CUST_9931_PI428956223	3.05875	3.08198	3.08455	A	A	A	3.16612	9.35442	A	M	0.0254017	gi|167370122|gb|EU262616.1| Schistosoma japonicum clone Sjp13 microsatellite sequence	gb|EU262616.1
CUST_21438_PI428956223	3.01609	3.0276	3.02341	A	A	A	8.54567	8.04964	P	P	0.0254447	gi|257208035|emb|FN328055.1| Schistosoma japonicum isolate Anhui non-coing mRNA clone SJFCA3975|FSA_126_30_F04	emb|FN328055.1
CUST_21327_PI428956223	3.11013	3.07651	3.03805	A	A	A	8.46593	8.23026	P	P	0.0257782	gi|257207922|emb|FN327942.1| Schistosoma japonicum isolate Anhui non-coing mRNA clone SJFCA3829.005|FSA001-P00006-B18	emb|FN327942.1
CUST_5987_PI428962772	3.02276	3.03463	3.0649	A	A	A	5.59417	9.20283	A	M	0.0258155	gi|60232403|gb|CV672826.1| RET7SJ_07G02.T7 Schistosoma japonicum reverse cDNA Schistosoma japonicum cDNA, mRNA sequence	60232403|gb_CV672826.1
CUST_834_PI428962778	4.06707	3.09799	3.83704	A	A	A	7.43909	9.72421	P	M	0.0259082	gi|28318743|gb|BU711341.1| SJAAALC05 Adult SjC 7/94 Schistosoma japonicum cDNA, mRNA sequence	28318743|gb_BU711341.1
CUST_75_PI428962778	3.58069	3.1416	3.14482	A	A	A	9.5391	3.23879	P	A	0.0262223	gi|1947193|gb|AA294818.1| JA00A127.QA3 Adult SjC 7/94 Schistosoma japonicum cDNA clone SJADA127 5', mRNA sequence	1947193|gb_AA294818.1
CUST_5827_PI428962772	3.18494	3.59373	3.1863	A	A	A	8.72194	8.42315	P	M	0.0263618	gi|60230496|gb|CV671889.1| RE-3-SJ-L_A11_RE-3-SJ-LA11-T7 Schistosoma japonicum reverse cDNA Schistosoma japonicum cDNA, mRNA sequence	60230496|gb_CV671889.1
CUST_525_PI428962772	3.09096	3.10381	3.11746	A	A	A	5.52225	9.23142	A	M	0.0265785	gi|28360512|gb|BU803505.1| SJFAVD01 SJF Schistosoma japonicum cDNA, mRNA sequence	28360512|gb_BU803505.1
CUST_2994_PI428962778	3.15829	3.6324	3.16635	A	A	A	3.31692	9.5454	A	M	0.0266833	gi|28327514|gb|BU720167.1| SJM2AOH11 SJM Schistosoma japonicum cDNA, mRNA sequence	28327514|gb_BU720167.1
CUST_6001_PI428962778	3.2141	4.57637	3.21402	A	A	A	10.0285	3.31947	P	A	0.026819	gi|28342760|gb|BU775444.1| SJEBMD09 SJE Schistosoma japonicum cDNA, mRNA sequence	28342760|gb_BU775444.1
CUST_2360_PI428962772	2.98081	2.98461	3.827	A	A	A	2.97276	9.51849	A	M	0.026982	gi|56055402|gb|CV746859.1| SJL_32_001__2-1__19.T3_022.ab1 SJL Schistosoma japonicum cDNA, mRNA sequence	56055402|gb_CV746859.1
CUST_4044_PI428962778	3.41584	3.03569	3.06586	A	A	A	6.0054	9.2399	A	M	0.0271571	gi|28334176|gb|BU766860.1| SJEAKG03 SJE Schistosoma japonicum cDNA, mRNA sequence	28334176|gb_BU766860.1
CUST_3019_PI428962772	3.61825	3.49189	3.85887	A	A	A	9.84681	3.12907	P	A	0.0272804	gi|56059167|gb|CV750624.1| SJL3-010_E04_SJL3-010E04-T7_023.ab1 SJL Schistosoma japonicum cDNA, mRNA sequence	56059167|gb_CV750624.1
CUST_797_PI428962778	3.25607	3.60955	3.18831	A	A	A	5.54218	9.46263	A	M	0.0273661	gi|28318650|gb|BU711247.1| SJAAAKA08 Adult SjC 7/94 Schistosoma japonicum cDNA, mRNA sequence	28318650|gb_BU711247.1
CUST_21949_PI428956223	3.93833	3.02597	4.11356	A	A	A	9.86878	5.65911	P	A	0.0275906	gi|257208612|emb|FN324266.1| Schistosoma japonicum isolate Anhui full length mRNA clone SJFCE3917.043|FSE001-P00024-N15, complete sequence	emb|FN324266.1
CUST_1023_PI428962778	3.12777	3.1023	3.13104	A	A	A	9.27323	3.10264	P	A	0.0277244	gi|28319266|gb|BU711876.1| SJAAASG11 Adult SjC 7/94 Schistosoma japonicum cDNA, mRNA sequence	28319266|gb_BU711876.1
CUST_2278_PI428962778	3.0904	4.64145	3.09582	A	A	A	9.95805	3.05503	M	A	0.0279339	gi|28322866|gb|BU715519.1| SJMCBG02 SJM Schistosoma japonicum cDNA, mRNA sequence	28322866|gb_BU715519.1
CUST_4278_PI428962772	3.16624	4.31025	4.44527	A	A	A	10.1986	4.24622	M	A	0.0282503	gi|56065981|gb|CV757438.1| sjl8-004_G05_sjl8-004G05-T7_038.ab1 SJL Schistosoma japonicum cDNA, mRNA sequence	56065981|gb_CV757438.1
CUST_26248_PI428956223	3.2225	3.12053	4.44282	A	A	A	9.733	6.39574	P	P	0.0283573	gi|257216449|emb|FN326706.1| Schistosoma japonicum isolate Anhui full length mRNA clone SJFCE4455|FSE_126_12_D02, complete sequence	emb|FN326706.1
CUST_2463_PI428962772	3.04795	3.01787	3.06207	A	A	A	3.04722	9.14562	A	P	0.0286806	gi|56055894|gb|CV747351.1| SJL_32_004__2-5__51.T7_054.ab1 SJL Schistosoma japonicum cDNA, mRNA sequence	56055894|gb_CV747351.1
CUST_997_PI428962778	3.03182	3.03141	3.04065	A	A	A	9.13174	3.00683	P	A	0.028803	gi|28319209|gb|BU711817.1| SJAAASA10 Adult SjC 7/94 Schistosoma japonicum cDNA, mRNA sequence	28319209|gb_BU711817.1
CUST_6021_PI428962772	5.88611	6.34895	6.35135	P	P	P	11.8759	10.4229	P	P	0.0288818	gi|60232715|gb|CV672982.1| RET7SJ_08C07.T7 Schistosoma japonicum reverse cDNA Schistosoma japonicum cDNA, mRNA sequence	60232715|gb_CV672982.1
CUST_5018_PI428962778	3.12229	3.09729	3.1287	A	A	A	9.19284	3.10145	M	A	0.0292042	gi|28338459|gb|BU771143.1| SJEDTG05 SJE Schistosoma japonicum cDNA, mRNA sequence	28338459|gb_BU771143.1
CUST_10138_PI428956223	8.20945	8.1727	9.17281	P	P	P	13.6657	13.7198	P	P	0.0292389	gi|226466755|emb|FN313779.1| Schistosoma japonicum isolate Anhui full length mRNA clone SJFCA0349|FSA001-P00012-I20, complete sequence	emb|FN313779.1
CUST_7688_PI428962778	3.08413	3.06554	3.09822	A	A	A	8.32452	7.97119	P	P	0.0296473	gi|28351693|gb|BU794686.1| SJF2DGC08 SJF Schistosoma japonicum cDNA, mRNA sequence	28351693|gb_BU794686.1
CUST_8431_PI428962772	3.1879	3.1727	3.18917	A	A	A	3.34418	9.21782	A	P	0.0299991	gi|197645607|gb|FL656861.1| seq0825; Schistosoma japonicum 7d schistosomula subtractive expressed sequence tags library Schistosoma japonicum cDNA 3', mRNA sequence	197645607|gb_FL656861.1
CUST_20544_PI428956223	3.04454	3.04773	3.0553	A	A	A	8.34185	7.82143	P	P	0.0300648	gi|257206459|emb|FN327134.1| Schistosoma japonicum isolate Anhui full length mRNA clone SJFCE5309|FSE001-P00027-K23, complete sequence	emb|FN327134.1
CUST_7482_PI428962772	3.19295	3.49712	3.19389	A	A	A	4.35972	9.28639	A	M	0.0305826	gi|60258537|gb|CV692927.1| SJS_003_24.T7 SJS Schistosoma japonicum cDNA, mRNA sequence	60258537|gb_CV692927.1
CUST_22589_PI428956223	3.12519	4.45311	3.11349	A	A	A	3.21232	9.72053	A	M	0.0307048	gi|257209771|emb|FN324600.1| Schistosoma japonicum isolate Anhui full length mRNA clone SJFCE3921.048|FSE001-P00006-G20, complete sequence	emb|FN324600.1
CUST_21854_PI428956223	2.98356	3.23896	2.97784	A	A	A	9.07645	2.95902	M	A	0.030712	gi|257208452|emb|FN328472.1| Schistosoma japonicum isolate Anhui non-coing mRNA clone SJFCE1261|FSE001-P00002-F04	emb|FN328472.1
CUST_16092_PI428956223	3.15157	3.96061	3.13008	A	A	A	9.33813	6.20191	P	P	0.0307143	gi|226479235|emb|FN317382.1| Schistosoma japonicum isolate Anhui full length mRNA clone SJFCE1131|FSE_207_44_D06, complete sequence	emb|FN317382.1
CUST_6227_PI428962772	3.03344	3.78702	3.04937	A	A	A	9.33869	3.03359	P	A	0.0307779	gi|60234860|gb|CV674068.1| RET7SJ_26F08.T7 Schistosoma japonicum reverse cDNA Schistosoma japonicum cDNA, mRNA sequence	60234860|gb_CV674068.1
CUST_5667_PI428962772	8.77698	8.69943	9.10582	P	P	P	14.0541	13.699	P	P	0.0309122	gi|60228535|gb|CV581863.1| sjmi-1-006_A05_sjmi-1-006A05-T3 Schistosoma japonicum miracidium cDNA Schistosoma japonicum cDNA, mRNA sequence	60228535|gb_CV581863.1
CUST_6081_PI428962772	3.25086	4.00906	3.11605	A	A	A	8.93747	7.91413	P	P	0.0312515	gi|60233087|gb|CV673168.1| RET7SJ_13F05.T7 Schistosoma japonicum reverse cDNA Schistosoma japonicum cDNA, mRNA sequence	60233087|gb_CV673168.1
CUST_18079_PI428956223	3.14828	5.45374	3.12608	A	P	A	9.99947	8.12882	P	P	0.0314138	gi|226483904|emb|FN323897.1| Schistosoma japonicum isolate Anhui full length mRNA clone SJFCE3909.011|FSE001-P00030-A04, complete sequence	emb|FN323897.1
CUST_660_PI428962778	3.28726	4.87165	3.6557	A	A	A	5.72641	10.0149	A	M	0.0316552	gi|28318322|gb|BU710907.1| SJAAAFE06 Adult SjC 7/94 Schistosoma japonicum cDNA, mRNA sequence	28318322|gb_BU710907.1
CUST_3780_PI428962778	3.19306	3.14983	3.73747	A	A	A	9.32857	3.21434	M	A	0.0320529	gi|28333073|gb|BU725704.1| SJMCIH09 SJM Schistosoma japonicum cDNA, mRNA sequence	28333073|gb_BU725704.1
CUST_6464_PI428956223	3.90116	3.83051	5.27865	A	A	A	9.43653	9.49198	P	P	0.0320764	gi|56754928|gb|AY813915.1| Schistosoma japonicum SJCHGC08378 protein mRNA, complete cds	gb|AY813915.1
CUST_7546_PI428962778	3.87112	3.02845	3.03592	A	A	A	9.30219	3.00395	P	A	0.0323191	gi|28350777|gb|BU793770.1| SJF2BTD05 SJF Schistosoma japonicum cDNA, mRNA sequence	28350777|gb_BU793770.1
CUST_6426_PI428956223	2.95891	2.94307	2.94934	A	A	A	7.06932	8.41134	P	P	0.0325634	gi|56754846|gb|AY813874.1| Schistosoma japonicum SJCHGC01836 protein mRNA, complete cds	gb|AY813874.1
CUST_20813_PI428956223	3.32922	3.26962	3.32293	A	A	A	8.49789	7.92978	P	P	0.0327102	gi|257206883|emb|FN327427.1| Schistosoma japonicum isolate Anhui non-coing mRNA clone SJFCA0419|FSA001-P00018-O09	emb|FN327427.1
CUST_3943_PI428962772	3.02457	2.99632	3.03284	A	A	A	3.00306	8.92766	A	P	0.0327304	gi|56064366|gb|CV755823.1| sjl5-008_E08_sjl5-008E08-T3_067.ab1 SJL Schistosoma japonicum cDNA, mRNA sequence	56064366|gb_CV755823.1
CUST_25566_PI428956223	3.14504	3.15055	3.13893	A	A	A	4.53031	9.0096	A	M	0.0328486	gi|257214914|emb|FN330643.1| Schistosoma japonicum isolate Anhui non-coing mRNA clone SJFCE5167|FSE001-P00023-D11	emb|FN330643.1
CUST_1416_PI428962778	4.54795	3.74686	3.99666	A	A	A	3.38664	10.0317	A	M	0.0332839	gi|28320235|gb|BU712864.1| SJAABGF07 Adult SjC 7/94 Schistosoma japonicum cDNA, mRNA sequence	28320235|gb_BU712864.1
CUST_7021_PI428962772	3.50428	3.62579	3.18803	A	A	A	4.89736	9.29094	A	P	0.0333287	gi|60248430|gb|CV687394.1| sjs2-15-2_A03_sjs2-15-2A03-T3 SJS Schistosoma japonicum cDNA, mRNA sequence	60248430|gb_CV687394.1
CUST_1373_PI428962772	3.04202	3.06189	5.02411	A	A	A	4.83371	9.8958	A	M	0.0333797	gi|56049129|gb|CV740586.1| SJAL_028_03.T3 SJL Schistosoma japonicum cDNA, mRNA sequence	56049129|gb_CV740586.1
CUST_1552_PI428962772	3.01162	2.99077	3.01112	A	A	A	2.97647	8.87977	A	M	0.0335129	gi|56050183|gb|CV741640.1| SJAL_034_39.T3 SJL Schistosoma japonicum cDNA, mRNA sequence	56050183|gb_CV741640.1
CUST_7343_PI428962778	2.94432	2.95575	2.95848	A	A	A	8.02785	7.62782	P	P	0.0337542	gi|28349472|gb|BU792465.1| SJF2AWC02 SJF Schistosoma japonicum cDNA, mRNA sequence	28349472|gb_BU792465.1
CUST_8509_PI428962772	3.10723	3.5403	3.10696	A	A	A	3.10932	9.12293	A	P	0.0339913	gi|388556427|gb|JK316030.1| 2-43 SSH library 1 of lung stage Schistosoma japonicum Schistosoma japonicum cDNA clone 2-43, mRNA sequence	388556427|gb_JK316030.1
CUST_708_PI428956223	3.235	3.09787	3.07625	A	A	A	8.98833	3.22958	P	A	0.0340398	gi|60600887|gb|AY811012.1| Schistosoma japonicum clone SJCHGC01296 unknown mRNA	gb|AY811012.1
CUST_2611_PI428962772	3.24417	4.09205	3.50708	A	A	A	9.51257	3.24132	P	A	0.0341491	gi|56056793|gb|CV748250.1| SJL_35_002__5-1__44.T7_046.ab1 SJL Schistosoma japonicum cDNA, mRNA sequence	56056793|gb_CV748250.1
CUST_6273_PI428962772	3.958	3.13494	3.13647	A	A	A	9.30858	3.22912	M	A	0.0343121	gi|60235171|gb|CV674224.1| RET7SJ_30H11.T7 Schistosoma japonicum reverse cDNA Schistosoma japonicum cDNA, mRNA sequence	60235171|gb_CV674224.1
CUST_5731_PI428962772	3.1546	3.12924	3.15331	A	A	A	3.23997	8.97866	A	M	0.0344425	gi|60229112|gb|CV671202.1| RE-3-SJ-A_C02_RE-3-SJ-AC02-T7 Schistosoma japonicum reverse cDNA Schistosoma japonicum cDNA, mRNA sequence	60229112|gb_CV671202.1
CUST_4959_PI428962772	3.1095	3.09365	3.10182	A	A	A	3.18997	8.92831	A	M	0.0345921	gi|58561294|gb|CX860873.1| SJM-AAG04.T3 SJA Schistosoma japonicum cDNA, mRNA sequence	58561294|gb_CX860873.1
CUST_1514_PI428962772	3.27178	3.52514	3.14436	A	A	A	3.2958	9.14799	A	M	0.0346691	gi|56050026|gb|CV741483.1| SJAL_033_42.T7 SJL Schistosoma japonicum cDNA, mRNA sequence	56050026|gb_CV741483.1
CUST_1166_PI428962778	3.3839	5.10948	3.06762	A	P	A	5.3833	9.93975	A	M	0.0347352	gi|28319627|gb|BU712242.1| SJAAAXE01 Adult SjC 7/94 Schistosoma japonicum cDNA, mRNA sequence	28319627|gb_BU712242.1
CUST_26634_PI428956223	4.43222	3.52929	3.13317	A	A	A	9.61453	3.13532	P	A	0.0352456	gi|315013432|dbj|AB604213.1| Schistosoma japonicum DNA, microsatellite: SjP54	dbj|AB604213.1
CUST_3364_PI428962772	3.23161	3.17498	3.20306	A	A	A	6.4238	8.76942	A	M	0.0352769	gi|56061105|gb|CV752562.1| SJL7-004_B06_SJL7-004B06-T7_047.ab1 SJL Schistosoma japonicum cDNA, mRNA sequence	56061105|gb_CV752562.1
CUST_2730_PI428956223	3.35524	5.27046	6.03952	A	A	P	9.9919	10.1461	P	P	0.0355143	gi|60597573|gb|AY809447.1| Schistosoma japonicum SJCHGC06595 protein mRNA, partial cds	gb|AY809447.1
CUST_1329_PI428962778	3.09412	3.08153	3.41758	A	A	A	8.99376	3.11414	M	A	0.035606	gi|28320030|gb|BU712653.1| SJAABDC10 Adult SjC 7/94 Schistosoma japonicum cDNA, mRNA sequence	28320030|gb_BU712653.1
CUST_14053_PI428956223	3.11421	3.13539	3.12688	A	A	A	3.2456	8.90797	A	P	0.0356325	gi|226474953|emb|FN322000.1| Schistosoma japonicum isolate Anhui full length mRNA clone SJFCE3814.001|FSE_206_08_H01, complete sequence	emb|FN322000.1
CUST_1767_PI428962778	3.0969	3.5237	3.10989	A	A	A	3.19416	9.04273	A	P	0.035648	gi|28321032|gb|BU713675.1| SJAABTC09 Adult SjC 7/94 Schistosoma japonicum cDNA similar to sp|Q02440|MY5A_CHICK MYOSIN VA (MYOSIN 5A) (DILUTE MYOSIN HEAVY CHAIN, NON-MUSCLE) (MYOSIN HEAVY CHAIN P190) (MYOSIN-V), mRNA sequence	28321032|gb_BU713675.1
CUST_7876_PI428962772	3.14078	3.11499	3.1413	A	A	A	3.21594	8.91272	A	M	0.0357017	gi|60262997|gb|CV697387.1| SJS_031_53.T7 SJS Schistosoma japonicum cDNA, mRNA sequence	60262997|gb_CV697387.1
CUST_2782_PI428956223	4.45251	5.02838	5.5579	A	A	P	9.81748	9.95709	P	P	0.0357321	gi|60597685|gb|AY809503.1| Schistosoma japonicum SJCHGC08665 protein mRNA, partial cds	gb|AY809503.1
CUST_21337_PI428956223	2.95983	2.97536	2.97134	A	A	A	7.95983	7.54357	P	P	0.0359517	gi|257207932|emb|FN327952.1| Schistosoma japonicum isolate Anhui non-coing mRNA clone SJFCA3829.022|FSA001-P00012-D16	emb|FN327952.1
CUST_3893_PI428962772	3.21765	4.01924	3.2119	A	A	A	9.31039	3.2715	P	A	0.0359763	gi|56064120|gb|CV755577.1| sjl5-005_D10_sjl5-005D10-T7_090.ab1 SJL Schistosoma japonicum cDNA, mRNA sequence	56064120|gb_CV755577.1
CUST_759_PI428962772	3.16006	3.1153	3.08859	A	A	A	8.7779	5.43381	P	A	0.0361018	gi|56045381|gb|CV736838.1| SJAL_004_90.T3 SJL Schistosoma japonicum cDNA, mRNA sequence	56045381|gb_CV736838.1
CUST_931_PI428962772	4.1805	4.33131	3.9203	A	A	A	9.92236	2.95669	M	A	0.0363988	gi|56046444|gb|CV737901.1| SJAL_011_20.T7 SJL Schistosoma japonicum cDNA, mRNA sequence	56046444|gb_CV737901.1
CUST_5546_PI428962778	3.09489	3.61306	3.10873	A	A	A	3.19421	9.04236	A	M	0.0365468	gi|28340688|gb|BU773372.1| SJEFKB11 SJE Schistosoma japonicum cDNA, mRNA sequence	28340688|gb_BU773372.1
CUST_9524_PI428956223	3.01022	4.01564	3.09682	A	A	A	9.15498	4.65987	M	A	0.0367145	gi|56753254|gb|AY813105.1| Schistosoma japonicum SJCHGC01544 protein mRNA, complete cds	gb|AY813105.1
CUST_2520_PI428962772	2.93055	2.93144	2.93128	A	A	A	7.72458	7.64513	P	P	0.0370519	gi|56056336|gb|CV747793.1| SJL_33_004__3-4__96.T3_104.ab1 SJL Schistosoma japonicum cDNA, mRNA sequence	56056336|gb_CV747793.1
CUST_1544_PI428962778	5.23913	3.10985	3.09318	P	A	A	9.9244	3.16955	P	A	0.0373438	gi|28320523|gb|BU713156.1| SJAABMD08 Adult SjC 7/94 Schistosoma japonicum cDNA, mRNA sequence	28320523|gb_BU713156.1
CUST_2943_PI428962772	3.08057	3.17464	4.64313	A	A	A	7.4115	9.19512	P	M	0.0374374	gi|56058653|gb|CV750110.1| SJL3-005_A06_SJL3-005A06-T3_038.ab1 SJL Schistosoma japonicum cDNA, mRNA sequence	56058653|gb_CV750110.1
CUST_3674_PI428956223	4.60779	4.40074	4.35894	A	A	A	7.37758	9.97868	P	M	0.0374527	gi|60599618|gb|AY810465.1| Schistosoma japonicum SJCHGC06930 protein mRNA, partial cds	gb|AY810465.1
CUST_6707_PI428956223	5.94035	8.30922	5.93646	P	M	P	11.8322	11.9942	P	P	0.0379545	gi|56755492|gb|AY814193.1| Schistosoma japonicum SJCHGC04506 protein mRNA, complete cds	gb|AY814193.1
CUST_8421_PI428956223	3.03064	3.00601	3.04278	A	A	A	3.001	8.71304	A	M	0.0381083	gi|56759469|gb|AY816143.1| Schistosoma japonicum SJCHGC09398 protein mRNA, complete cds	gb|AY816143.1
CUST_6212_PI428962772	3.68112	3.84418	3.44256	A	A	A	9.35864	2.95815	M	A	0.0381985	gi|60234807|gb|CV674039.1| RET7SJ_26B03.T7 Schistosoma japonicum reverse cDNA Schistosoma japonicum cDNA, mRNA sequence	60234807|gb_CV674039.1
CUST_26633_PI428956223	3.02597	3.03805	3.06154	A	A	A	6.81858	8.31373	P	P	0.0382123	gi|315013431|dbj|AB604212.1| Schistosoma japonicum DNA, microsatellite: SjP48	dbj|AB604212.1
CUST_17532_PI428956223	3.47991	4.20633	3.98616	A	A	A	8.85096	8.36589	P	P	0.0382867	gi|226482487|emb|FN318114.1| Schistosoma japonicum isolate Anhui full length mRNA clone SJFCE2272.001|FSE001-P00033-J07, complete sequence	emb|FN318114.1
CUST_669_PI428962778	5.13348	4.1966	3.01444	P	A	A	10.0526	3.00185	P	A	0.0383283	gi|28318343|gb|BU710928.1| SJAAAFG10 Adult SjC 7/94 Schistosoma japonicum cDNA, mRNA sequence	28318343|gb_BU710928.1
CUST_1105_PI428956223	8.84857	8.04163	9.19943	P	P	P	13.4596	13.4932	P	P	0.0383802	gi|28316820|gb|AY222866.1| Schistosoma japonicum clone ZZD1204 mRNA sequence	gb|AY222866.1
CUST_7689_PI428962778	3.29958	3.23825	3.27364	A	A	A	3.47608	8.92695	A	M	0.0387718	gi|28351694|gb|BU794687.1| SJF2DGC09 SJF Schistosoma japonicum cDNA, mRNA sequence	28351694|gb_BU794687.1
CUST_212_PI428962772	3.15055	3.13483	4.62756	A	A	A	9.18545	7.11906	M	P	0.0391758	gi|28358250|gb|BU801243.1| SJF2DBB05 SJF Schistosoma japonicum cDNA, mRNA sequence	28358250|gb_BU801243.1
CUST_2528_PI428962778	3.09432	3.12536	3.10121	A	A	A	3.11233	8.7509	A	P	0.0392123	gi|28324775|gb|BU717428.1| SJM2BMC09 SJM Schistosoma japonicum cDNA, mRNA sequence	28324775|gb_BU717428.1
CUST_7799_PI428962778	3.09237	3.12541	3.10545	A	A	A	3.18713	8.74921	A	P	0.0392376	gi|28352364|gb|BU795357.1| SJF2DNF02 SJF Schistosoma japonicum cDNA, mRNA sequence	28352364|gb_BU795357.1
CUST_8101_PI428962772	3.18677	3.15409	3.1713	A	A	A	8.80772	3.27968	M	A	0.0393397	gi|194718263|gb|FK934513.1| schistosomula 22 Schistosoma japonicum 7d schistosomula subtractive expressed sequence tags library Schistosoma japonicum cDNA 3', mRNA sequence	194718263|gb_FK934513.1
CUST_7939_PI428962778	3.02557	3.0041	3.03405	A	A	A	7.62589	7.71258	P	P	0.039869	gi|28353374|gb|BU796367.1| SJF2EBE11 SJF Schistosoma japonicum cDNA, mRNA sequence	28353374|gb_BU796367.1
CUST_1313_PI428962778	3.08965	3.11343	3.16779	A	A	A	3.60113	8.72543	A	M	0.0400454	gi|28319998|gb|BU712621.1| SJAABCH11 Adult SjC 7/94 Schistosoma japonicum cDNA, mRNA sequence	28319998|gb_BU712621.1
CUST_14771_PI428956223	5.95647	3.1168	3.85777	P	A	A	10.1846	7.93309	P	P	0.04037	gi|226476477|emb|FN322366.1| Schistosoma japonicum isolate Anhui full length mRNA clone SJFCE3838.011|FSE001-P00015-P11, complete sequence	emb|FN322366.1
CUST_21552_PI428956223	7.71415	7.95691	8.39469	P	P	P	12.7915	12.5559	P	P	0.0404243	gi|257208149|emb|FN328169.1| Schistosoma japonicum isolate Anhui non-coing mRNA clone SJFCA4295|FSA001-P00033-P22	emb|FN328169.1
CUST_2875_PI428962778	4.9573	5.82248	4.25968	A	P	A	10.7421	5.37757	M	A	0.0405915	gi|28326701|gb|BU719354.1| SJM2CTD02 SJM Schistosoma japonicum cDNA, mRNA sequence	28326701|gb_BU719354.1
CUST_14769_PI428956223	6.0259	3.06207	3.78547	P	A	A	10.2179	7.89825	P	P	0.0407138	gi|226476469|emb|FN322362.1| Schistosoma japonicum isolate Anhui full length mRNA clone SJFCE3838.007|FSE001-P00012-I17, complete sequence	emb|FN322362.1
CUST_5751_PI428962778	3.09059	3.07995	3.07633	A	A	A	8.6694	3.11131	M	A	0.0407405	gi|28341602|gb|BU774286.1| SJEGJD05 SJE Schistosoma japonicum cDNA, mRNA sequence	28341602|gb_BU774286.1
CUST_7896_PI428962772	3.14846	3.19201	3.7123	A	A	A	3.18994	8.96056	A	P	0.0408857	gi|60263200|gb|CV697590.1| SJS_032_75.T7 SJS Schistosoma japonicum cDNA, mRNA sequence	60263200|gb_CV697590.1
CUST_4865_PI428962778	4.83105	4.13439	3.96366	A	A	A	8.96021	8.97809	P	P	0.0409887	gi|28337918|gb|BU770602.1| SJECXH04 SJE Schistosoma japonicum cDNA, mRNA sequence	28337918|gb_BU770602.1
CUST_8090_PI428962778	3.04239	3.05712	3.05611	A	A	A	7.95068	7.29618	P	P	0.0409969	gi|28354562|gb|BU797555.1| SJF2EOD04 SJF Schistosoma japonicum cDNA, mRNA sequence	28354562|gb_BU797555.1
CUST_560_PI428962772	3.21088	4.11252	3.43522	A	A	A	8.54278	7.87084	M	P	0.041047	gi|28360806|gb|BU803799.1| SJFBDD12 SJF Schistosoma japonicum cDNA, mRNA sequence	28360806|gb_BU803799.1
CUST_4934_PI428962778	3.04554	3.07007	3.06541	A	A	A	3.06969	8.6275	A	M	0.0413083	gi|28338156|gb|BU770840.1| SJEDAE04 SJE Schistosoma japonicum cDNA, mRNA sequence	28338156|gb_BU770840.1
CUST_2034_PI428962778	4.41882	3.93694	4.50633	A	A	A	3.31281	9.87378	A	M	0.0417876	gi|28321688|gb|BU714341.1| SJAAAOF04 Adult SjC 7/94 Schistosoma japonicum cDNA, mRNA sequence	28321688|gb_BU714341.1
CUST_7531_PI428962772	3.16071	3.14107	3.15722	A	A	A	3.25968	8.69783	A	M	0.041877	gi|60259166|gb|CV693556.1| SJS_007_37.T7 SJS Schistosoma japonicum cDNA, mRNA sequence	60259166|gb_CV693556.1
CUST_1331_PI428962772	4.41454	3.4571	3.02492	A	A	A	9.30837	3.03456	M	A	0.0419881	gi|56048928|gb|CV740385.1| SJAL_026_73.T7 SJL Schistosoma japonicum cDNA, mRNA sequence	56048928|gb_CV740385.1
CUST_14286_PI428956223	3.90025	3.77114	3.59265	A	A	A	9.31108	3.21232	M	A	0.0420479	gi|226475439|emb|FN322045.1| Schistosoma japonicum isolate Anhui full length mRNA clone SJFCE3817.010|FSE001-P00028-K02, complete sequence	emb|FN322045.1
CUST_294_PI428962778	3.15092	3.57685	3.15077	A	A	A	3.20355	8.84718	A	P	0.0421447	gi|6382874|gb|AW165943.1| JAA000419.SH3 Adult SjC 7/94 Schistosoma japonicum cDNA 5', mRNA sequence	6382874|gb_AW165943.1
CUST_4783_PI428962772	3.13387	3.13988	3.69516	A	A	A	8.82666	4.79076	P	A	0.0422725	gi|58558947|gb|CX858526.1| SJA-ABLC10.T3 SJA Schistosoma japonicum cDNA, mRNA sequence	58558947|gb_CX858526.1
CUST_3766_PI428962778	3.03815	2.98715	2.98403	A	A	A	2.9753	8.53566	A	M	0.0423179	gi|28333045|gb|BU725676.1| SJMCIF05 SJM Schistosoma japonicum cDNA, mRNA sequence	28333045|gb_BU725676.1
CUST_96_PI428962772	3.01306	3.10405	3.01758	A	A	A	8.57558	3.00468	M	A	0.0423907	gi|28357392|gb|BU800385.1| SJF2CQB11 SJF Schistosoma japonicum cDNA, mRNA sequence	28357392|gb_BU800385.1
CUST_2087_PI428962778	3.14639	4.75967	3.13057	A	A	A	9.38611	5.07223	P	A	0.0424062	gi|28321839|gb|BU714492.1| SJAABZC04 Adult SjC 7/94 Schistosoma japonicum cDNA, mRNA sequence	28321839|gb_BU714492.1
CUST_6210_PI428956223	3.02797	3.00788	3.03854	A	A	A	2.9934	8.55344	A	P	0.0424276	gi|56754346|gb|AY813629.1| Schistosoma japonicum SJCHGC06799 protein mRNA, complete cds	gb|AY813629.1
CUST_6908_PI428956223	3.06325	3.91147	5.04769	A	A	A	8.92766	8.61042	P	P	0.0428966	gi|56755945|gb|AY814419.1| Schistosoma japonicum SJCHGC01255 protein mRNA, complete cds	gb|AY814419.1
CUST_1175_PI428962772	3.26055	3.1184	3.11641	A	A	A	8.67446	3.2575	M	A	0.0429522	gi|56047928|gb|CV739385.1| SJAL_020_40.T7 SJL Schistosoma japonicum cDNA, mRNA sequence	56047928|gb_CV739385.1
CUST_16370_PI428956223	3.37454	3.30517	3.32946	A	A	A	7.85605	7.8833	P	P	0.0431929	gi|226479823|emb|FN317477.1| Schistosoma japonicum isolate Anhui full length mRNA clone SJFCE1296|FSE001-P00003-E03, complete sequence	emb|FN317477.1
CUST_15766_PI428956223	8.50294	8.66604	9.16511	P	P	P	13.3838	13.2789	P	P	0.0434072	gi|226478583|emb|FN317056.1| Schistosoma japonicum isolate Anhui full length mRNA clone SJFCA4190|FSA001-P00020-K14, complete sequence	emb|FN317056.1
CUST_1160_PI428956223	3.14196	4.0336	3.11914	A	A	A	3.22348	8.99081	A	M	0.0436128	gi|28317410|gb|AY222935.1| Schistosoma japonicum clone ZZD254 mRNA sequence	gb|AY222935.1
CUST_693_PI428956223	3.37858	3.31607	3.35486	A	A	A	7.84302	7.89468	P	P	0.0436155	gi|60600591|gb|AY810864.1| Schistosoma japonicum clone SJCHGC04633 unknown mRNA	gb|AY810864.1
CUST_8399_PI428962772	3.09307	3.08763	3.08583	A	A	A	8.57385	3.15727	M	A	0.0436343	gi|197645459|gb|FL656471.1| 1225seq491; Schistosoma japonicum 7d schistosomula subtractive expressed sequence tags library Schistosoma japonicum cDNA 3', mRNA sequence	197645459|gb_FL656471.1
CUST_906_PI428962772	4.52744	5.53985	4.83678	A	P	A	10.2912	7.93264	P	P	0.0437045	gi|56046312|gb|CV737769.1| SJAL_010_39.T3 SJL Schistosoma japonicum cDNA, mRNA sequence	56046312|gb_CV737769.1
CUST_5967_PI428962772	4.30536	4.82936	3.12053	A	A	A	9.74621	3.16711	M	A	0.0437111	gi|60232262|gb|CV672755.1| RET7SJ_06C02.T7 Schistosoma japonicum reverse cDNA Schistosoma japonicum cDNA, mRNA sequence	60232262|gb_CV672755.1
CUST_8010_PI428962778	3.24538	3.21305	3.24427	A	A	A	7.6376	7.84212	P	P	0.0439142	gi|28354036|gb|BU797029.1| SJF2EIG01 SJF Schistosoma japonicum cDNA, mRNA sequence	28354036|gb_BU797029.1
CUST_5613_PI428962772	3.08871	3.11322	5.23854	A	A	A	3.28851	9.68326	A	P	0.0440057	gi|60228187|gb|CV581690.1| sjmi-1-001_E09_sjmi-1-001E09-T3 Schistosoma japonicum miracidium cDNA Schistosoma japonicum cDNA, mRNA sequence	60228187|gb_CV581690.1
CUST_20421_PI428956223	8.64184	8.77101	9.14503	P	P	P	13.4361	13.3099	P	P	0.0440226	gi|257206135|emb|FN326995.1| Schistosoma japonicum isolate Anhui full length mRNA clone SJFCE5055|FSE001-P00018-L17, complete sequence	emb|FN326995.1
CUST_14779_PI428956223	6.35911	3.28016	4.28944	P	A	A	10.4739	8.03899	P	P	0.0440544	gi|226476493|emb|FN322374.1| Schistosoma japonicum isolate Anhui full length mRNA clone SJFCE3838.019|FSE001-P00022-C05, complete sequence	emb|FN322374.1
CUST_9125_PI428956223	3.12483	3.14493	3.12428	A	A	A	8.58091	3.72893	P	A	0.0442357	gi|60695322|gb|AY915557.1| Schistosoma japonicum SJCHGC07647 protein mRNA, complete cds	gb|AY915557.1
CUST_2777_PI428962772	3.04222	3.02189	3.05546	A	A	A	3.0107	8.50595	A	P	0.0442659	gi|56057653|gb|CV749110.1| sjl1-006_B03_sjl1-006B03-T7_025.ab1 SJL Schistosoma japonicum cDNA, mRNA sequence	56057653|gb_CV749110.1
CUST_15784_PI428956223	8.2807	8.50259	8.92798	P	P	P	13.1619	13.0212	P	P	0.0442732	gi|226478619|emb|FN317074.1| Schistosoma japonicum isolate Anhui full length mRNA clone SJFCA4212|FSA001-P00022-J17, complete sequence	emb|FN317074.1
CUST_20585_PI428956223	8.58032	8.77134	9.18509	P	P	P	13.4138	13.3145	P	P	0.04429	gi|257206553|emb|FN327181.1| Schistosoma japonicum isolate Anhui full length mRNA clone SJFCE5387|FSE001-P00030-H14, complete sequence	emb|FN327181.1
CUST_2425_PI428962772	3.29181	3.24982	3.29029	A	A	A	8.73771	3.44023	P	A	0.0443017	gi|56055704|gb|CV747161.1| SJL_32_003__2-4__26.T3_031.ab1 SJL Schistosoma japonicum cDNA, mRNA sequence	56055704|gb_CV747161.1
CUST_3238_PI428956223	3.13539	3.57815	3.14939	A	A	A	8.76033	3.20969	P	A	0.0445614	gi|60598661|gb|AY809991.1| Schistosoma japonicum SJCHGC02980 protein mRNA, partial cds	gb|AY809991.1
CUST_5968_PI428956223	8.60288	8.78899	9.20227	P	P	P	13.4451	13.2937	P	P	0.0446718	gi|56753753|gb|AY813342.1| Schistosoma japonicum SJCHGC06317 protein mRNA, complete cds	gb|AY813342.1
CUST_20428_PI428956223	8.38196	8.78056	9.1759	P	P	P	13.3518	13.2449	P	P	0.044697	gi|257206153|emb|FN327004.1| Schistosoma japonicum isolate Anhui full length mRNA clone SJFCE5075|FSE001-P00019-M02, complete sequence	emb|FN327004.1
CUST_20304_PI428956223	8.63113	8.71382	9.18351	P	P	P	13.4116	13.2698	P	P	0.044859	gi|257205883|emb|FN326869.1| Schistosoma japonicum isolate Anhui full length mRNA clone SJFCE4816|FSE001-P00009-K08, complete sequence	emb|FN326869.1
CUST_14770_PI428956223	6.1814	3.05692	3.99364	P	A	A	10.2245	7.9158	P	P	0.0448918	gi|226476475|emb|FN322365.1| Schistosoma japonicum isolate Anhui full length mRNA clone SJFCE3838.010|FSE001-P00005-L09, complete sequence	emb|FN322365.1
CUST_15788_PI428956223	8.63921	8.7509	9.21864	P	P	P	13.4293	13.2912	P	P	0.0451287	gi|226478627|emb|FN317078.1| Schistosoma japonicum isolate Anhui full length mRNA clone SJFCA4221|FSA001-P00023-H10, complete sequence	emb|FN317078.1
CUST_17533_PI428956223	3.81443	5.41756	4.58918	A	P	A	9.45144	8.9413	P	P	0.0452468	gi|226482489|emb|FN318115.1| Schistosoma japonicum isolate Anhui full length mRNA clone SJFCE2272.002|FSE001-P00027-A12, complete sequence	emb|FN318115.1
CUST_16868_PI428956223	3.17323	3.14823	3.18758	A	A	A	7.6098	7.64242	P	P	0.0455492	gi|226480861|emb|FN317799.1| Schistosoma japonicum isolate Anhui full length mRNA clone SJFCE1890|FSE001-P00029-C10, complete sequence	emb|FN317799.1
CUST_3843_PI428962772	4.14716	3.39347	3.24233	A	A	A	9.04	4.46387	P	A	0.0458126	gi|56063903|gb|CV755360.1| sjl5-002_E07_sjl5-002E07-T7_054.ab1 SJL Schistosoma japonicum cDNA, mRNA sequence	56063903|gb_CV755360.1
CUST_20697_PI428956223	3.56003	3.39792	3.46857	A	A	A	8.77698	5.44632	P	A	0.046178	gi|257206766|emb|FN327309.1| Schistosoma japonicum isolate Anhui non-coing mRNA clone SJFCA0121|FSA_096_15_G02	emb|FN327309.1
CUST_1805_PI428962778	4.69499	5.00815	3.12536	A	A	A	3.22996	9.89678	A	P	0.0462664	gi|28321111|gb|BU713755.1| SJAABUE09 Adult SjC 7/94 Schistosoma japonicum cDNA, mRNA sequence	28321111|gb_BU713755.1
CUST_6863_PI428962772	3.146	5.54017	4.6928	A	P	A	10.1812	3.2022	P	A	0.0462845	gi|60245543|gb|CV685955.1| sjs2-009_D03_sjs2-009D03-T3 SJS Schistosoma japonicum cDNA, mRNA sequence	60245543|gb_CV685955.1
CUST_3869_PI428962778	3.1283	3.21516	4.71125	A	A	A	8.52355	8.06033	M	P	0.0464369	gi|28333410|gb|BU766094.1| SJEAAD12 SJE Schistosoma japonicum cDNA, mRNA sequence	28333410|gb_BU766094.1
CUST_21934_PI428956223	3.40796	3.06488	3.25584	A	A	A	8.4201	6.068	P	A	0.0464407	gi|257208576|emb|FN324248.1| Schistosoma japonicum isolate Anhui full length mRNA clone SJFCE3917.023|FSE001-P00024-K05, complete sequence	emb|FN324248.1
CUST_168_PI428962772	3.36384	5.24923	3.33749	A	A	A	8.70596	8.71257	P	P	0.0465392	gi|28357899|gb|BU800892.1| SJF2CXC12 SJF Schistosoma japonicum cDNA, mRNA sequence	28357899|gb_BU800892.1
CUST_1015_PI428962778	3.36691	3.11658	4.83487	A	A	A	3.0957	9.39148	A	M	0.0465865	gi|28319245|gb|BU711854.1| SJAAASE05 Adult SjC 7/94 Schistosoma japonicum cDNA, mRNA sequence	28319245|gb_BU711854.1
CUST_18300_PI428956223	3.10891	5.63839	5.29319	A	P	P	7.24858	10.2776	P	M	0.0467212	gi|226484757|emb|FN318559.1| Schistosoma japonicum isolate Anhui full length mRNA clone SJFCE2742.003|FSE_126_66_B09, complete sequence	emb|FN318559.1
CUST_6477_PI428962778	4.06218	5.56572	5.32487	A	P	P	9.44345	9.62141	P	P	0.0467917	gi|28344826|gb|BU777510.1| SJEDLA09 SJE Schistosoma japonicum cDNA, mRNA sequence	28344826|gb_BU777510.1
CUST_20257_PI428956223	8.74024	8.8989	9.32167	P	P	P	13.4899	13.3471	P	P	0.0469744	gi|257205781|emb|FN326818.1| Schistosoma japonicum isolate Anhui full length mRNA clone SJFCE4711|FSE001-P00005-A17, complete sequence	emb|FN326818.1
CUST_6225_PI428962778	4.33773	4.51099	4.80095	A	A	A	8.87635	9.05999	P	P	0.0470909	gi|28343650|gb|BU776334.1| SJECLG10 SJE Schistosoma japonicum cDNA, mRNA sequence	28343650|gb_BU776334.1
CUST_5146_PI428962778	3.92568	3.51075	3.22292	A	A	A	5.20469	8.87712	A	P	0.0472407	gi|28338906|gb|BU771590.1| SJEDYG02 SJE Schistosoma japonicum cDNA, mRNA sequence	28338906|gb_BU771590.1
CUST_20577_PI428956223	8.97132	9.1903	9.57912	P	P	P	13.8409	13.4715	P	P	0.0474023	gi|257206537|emb|FN327173.1| Schistosoma japonicum isolate Anhui full length mRNA clone SJFCE5375|FSE001-P00030-A17, complete sequence	emb|FN327173.1
CUST_15825_PI428956223	9.70819	8.84496	7.9456	P	P	P	13.5314	13.2613	P	P	0.0474897	gi|226478701|emb|FN317115.1| Schistosoma japonicum isolate Anhui full length mRNA clone SJFCA4281|FSA001-P00032-P12, complete sequence	emb|FN317115.1
CUST_21980_PI428956223	4.13946	3.06718	3.16083	A	A	A	8.49581	6.99675	P	P	0.0476756	gi|257208692|emb|FN324306.1| Schistosoma japonicum isolate Anhui full length mRNA clone SJFCE3917.084|FSE001-P00004-N06, complete sequence	emb|FN324306.1
CUST_5213_PI428962778	3.08328	3.5325	3.10442	A	A	A	8.61091	3.1552	P	A	0.0477602	gi|28339227|gb|BU771911.1| SJEEKD02 SJE Schistosoma japonicum cDNA, mRNA sequence	28339227|gb_BU771911.1
CUST_8001_PI428962778	6.25973	3.00715	3.02518	P	A	A	10.2669	5.77672	M	A	0.048076	gi|28353936|gb|BU796929.1| SJF2EHF04 SJF Schistosoma japonicum cDNA, mRNA sequence	28353936|gb_BU796929.1
CUST_5752_PI428956223	3.77212	3.80372	3.25927	A	A	A	3.4406	8.97416	A	P	0.0482733	gi|56752768|gb|AY812864.1| Schistosoma japonicum SJCHGC09242 protein mRNA, complete cds	gb|AY812864.1
CUST_5270_PI428962772	3.13962	4.14902	4.21408	A	A	A	9.25812	3.19	P	A	0.0483969	gi|58562601|gb|CX862180.1| SJE_AT_D02.T3###seg2 SJE Schistosoma japonicum cDNA, mRNA sequence	58562601|gb_CX862180.1
CUST_873_PI428962778	3.01701	2.98816	3.01885	A	A	A	3.00082	8.34004	A	M	0.0484565	gi|28318843|gb|BU711443.1| SJAAAMF04 Adult SjC 7/94 Schistosoma japonicum cDNA, mRNA sequence	28318843|gb_BU711443.1
CUST_3985_PI428962778	4.67295	3.88393	5.89196	A	A	P	10.3959	3.10121	M	A	0.0489984	gi|28333952|gb|BU766620.1| SJEAIC05 SJE Schistosoma japonicum cDNA, mRNA sequence	28333952|gb_BU766620.1
CUST_791_PI428962772	4.92049	4.89489	4.65484	A	A	A	5.3566	10.1207	A	M	0.0492205	gi|56045592|gb|CV737049.1| SJAL_006_17.T7 SJL Schistosoma japonicum cDNA, mRNA sequence	56045592|gb_CV737049.1
CUST_634_PI428962778	3.1753	3.1685	3.1641	A	A	A	8.47726	3.15106	P	A	0.0492591	gi|28318285|gb|BU710869.1| SJAAAFA09 Adult SjC 7/94 Schistosoma japonicum cDNA, mRNA sequence	28318285|gb_BU710869.1
CUST_863_PI428956223	3.62802	4.18285	3.49644	A	A	A	7.08651	8.73687	P	M	0.0495498	gi|60603135|gb|AY812136.1| Schistosoma japonicum clone SJCHGC00745 unknown mRNA	gb|AY812136.1
CUST_1065_PI428962778	3.05959	3.07945	3.07169	A	A	A	3.28116	8.35696	A	M	0.0497608	gi|28319379|gb|BU711992.1| SJAAAUD03 Adult SjC 7/94 Schistosoma japonicum cDNA, mRNA sequence	28319379|gb_BU711992.1
CUST_360_PI428962778	3.10914	3.1382	3.11296	A	A	A	5.0358	8.29859	A	M	0.0500181	gi|7304401|gb|AW600340.1| JAA000614.SH3 Adult SjC 7/94 Schistosoma japonicum cDNA 5', mRNA sequence	7304401|gb_AW600340.1
CUST_14764_PI428956223	5.53939	4.96705	5.4284	P	A	P	9.9979	9.19841	P	P	0.0500409	gi|226476457|emb|FN322356.1| Schistosoma japonicum isolate Anhui full length mRNA clone SJFCE3838.001|FSE001-P00022-I04, complete sequence	emb|FN322356.1
CUST_6125_PI428962772	3.20965	4.21255	3.89605	A	A	A	3.25192	9.12684	A	M	0.0500415	gi|60233657|gb|CV673453.1| RET7SJ_17E08.T7 Schistosoma japonicum reverse cDNA Schistosoma japonicum cDNA, mRNA sequence	60233657|gb_CV673453.1
CUST_7080_PI428962772	3.73347	3.43085	4.31788	A	A	A	7.48604	8.6697	P	P	0.0500471	gi|60249857|gb|CV688105.1| sjs2-16-1_D08_sjs2-16-1D08-T3 SJS Schistosoma japonicum cDNA, mRNA sequence	60249857|gb_CV688105.1
CUST_20294_PI428956223	3.0642	3.03477	3.0787	A	A	A	3.06686	8.34283	A	P	0.0500581	gi|257205861|emb|FN326858.1| Schistosoma japonicum isolate Anhui full length mRNA clone SJFCE4792|FSE001-P00008-I16, complete sequence	emb|FN326858.1
CUST_14772_PI428956223	6.2298	3.49527	3.87583	P	A	A	10.129	7.74793	P	P	0.0504507	gi|226476479|emb|FN322367.1| Schistosoma japonicum isolate Anhui full length mRNA clone SJFCE3838.012|FSE001-P00014-J24, complete sequence	emb|FN322367.1
CUST_5549_PI428962772	5.05234	5.43955	5.24808	A	P	A	10.0773	8.75927	P	P	0.0504656	gi|58563593|gb|CX863172.1| sjmi-1-001_C06_sjmi-1-001C06-T3 SJM Schistosoma japonicum cDNA, mRNA sequence	58563593|gb_CX863172.1
CUST_5032_PI428962772	3.13015	3.10339	3.13221	A	A	A	8.38927	3.10325	M	A	0.0506319	gi|58561915|gb|CX861494.1| SJEAWD04.T3###seg2 SJE Schistosoma japonicum cDNA, mRNA sequence	58561915|gb_CX861494.1
CUST_4520_PI428956223	6.05317	4.7159	6.82136	P	A	P	10.5355	10.2555	P	P	0.0506846	gi|60601719|gb|AY811428.1| Schistosoma japonicum SJCHGC04629 protein mRNA, partial cds	gb|AY811428.1
CUST_21962_PI428956223	3.32364	3.21059	3.59373	A	A	A	8.46345	5.8871	P	A	0.0506955	gi|257208650|emb|FN324285.1| Schistosoma japonicum isolate Anhui full length mRNA clone SJFCE3917.062|FSE001-P00029-E03, complete sequence	emb|FN324285.1
CUST_9627_PI428956223	9.9902	9.22218	8.38391	P	P	P	13.7608	13.5186	P	P	0.0507063	gi|60701067|gb|AY915873.1| Schistosoma japonicum SJCHGC09809 protein mRNA, complete cds	gb|AY915873.1
CUST_21925_PI428956223	5.35703	3.63429	5.00716	P	A	A	9.73091	8.09994	P	P	0.0507427	gi|257208554|emb|FN324237.1| Schistosoma japonicum isolate Anhui full length mRNA clone SJFCE3917.012|FSE001-P00003-O07, complete sequence	emb|FN324237.1
CUST_4363_PI428962778	3.00306	4.77226	3.02335	A	A	A	3.04948	9.13514	A	M	0.0507979	gi|28335754|gb|BU768438.1| SJEBJG12 SJE Schistosoma japonicum cDNA, mRNA sequence	28335754|gb_BU768438.1
CUST_563_PI428962772	3.10069	3.07557	3.10475	A	A	A	3.15517	8.34791	A	P	0.0510092	gi|28360816|gb|BU803809.1| SJFBDE10 SJF Schistosoma japonicum cDNA, mRNA sequence	28360816|gb_BU803809.1
CUST_8465_PI428962772	3.14482	3.14775	3.1546	A	A	A	3.29993	8.39975	A	P	0.0510426	gi|197645766|gb|FL656540.1| 1225seq1524; Schistosoma japonicum 7d schistosomula subtractive expressed sequence tags library Schistosoma japonicum cDNA 3', mRNA sequence	197645766|gb_FL656540.1
CUST_5489_PI428962772	3.20227	4.06448	3.30961	A	A	A	8.83735	3.31268	M	A	0.0511402	gi|58563360|gb|CX862939.1| SJE_FM_H09.T3###seg2 SJE Schistosoma japonicum cDNA, mRNA sequence	58563360|gb_CX862939.1
CUST_1846_PI428962778	3.15792	3.2828	3.16032	A	A	A	3.30258	8.44866	A	P	0.0512145	gi|28321213|gb|BU713860.1| SJAABVH05 Adult SjC 7/94 Schistosoma japonicum cDNA, mRNA sequence	28321213|gb_BU713860.1
CUST_21958_PI428956223	3.9502	2.97329	2.96153	A	A	A	8.42846	5.91299	P	A	0.0512215	gi|257208638|emb|FN324279.1| Schistosoma japonicum isolate Anhui full length mRNA clone SJFCE3917.056|FSE001-P00006-P21, complete sequence	emb|FN324279.1
CUST_21981_PI428956223	4.93957	3.01472	3.04071	A	A	A	9.2238	3.04195	M	A	0.0516904	gi|257208694|emb|FN324307.1| Schistosoma japonicum isolate Anhui full length mRNA clone SJFCE3917.087|FSE001-P00018-E07, complete sequence	emb|FN324307.1
CUST_14780_PI428956223	6.62208	3.30619	4.55054	P	A	A	10.4426	8.20945	P	P	0.0520736	gi|226476495|emb|FN322375.1| Schistosoma japonicum isolate Anhui full length mRNA clone SJFCE3838.020|FSE001-P00006-D02, complete sequence	emb|FN322375.1
CUST_2152_PI428956223	3.84336	3.14924	3.57685	A	A	A	3.15997	8.78027	A	P	0.0522482	gi|60595951|gb|AY808637.1| Schistosoma japonicum SJCHGC07526 protein mRNA, partial cds	gb|AY808637.1
CUST_4897_PI428962778	3.06433	3.20969	3.08146	A	A	A	3.1168	8.3384	A	M	0.0523164	gi|28338012|gb|BU770696.1| SJECYH11 SJE Schistosoma japonicum cDNA, mRNA sequence	28338012|gb_BU770696.1
CUST_1361_PI428962778	3.17997	3.27914	3.17984	A	A	A	8.43046	3.25803	P	A	0.0523315	gi|28320110|gb|BU712737.1| SJAABED11 Adult SjC 7/94 Schistosoma japonicum cDNA, mRNA sequence	28320110|gb_BU712737.1
CUST_3780_PI428956223	3.05717	3.64318	3.82609	A	A	A	7.82768	7.74818	P	P	0.0527702	gi|60599860|gb|AY810585.1| Schistosoma japonicum SJCHGC04865 protein mRNA, partial cds	gb|AY810585.1
CUST_5603_PI428962778	3.02663	2.9989	3.03713	A	A	A	3.00484	8.22163	A	P	0.0529608	gi|28340965|gb|BU773649.1| SJEFNB07 SJE Schistosoma japonicum cDNA similar to 474949|gb|AAA19672.1| (L21838) tektin B1 [Strongylocentrotus purpuratus], mRNA sequence	28340965|gb_BU773649.1
CUST_6059_PI428956223	4.26959	4.42344	3.29637	A	A	A	4.95379	9.2412	A	M	0.0529946	gi|56753972|gb|AY813447.1| Schistosoma japonicum SJCHGC09083 protein mRNA, complete cds	gb|AY813447.1
CUST_1726_PI428956223	3.288	3.21324	3.27662	A	A	A	7.2741	7.67225	P	P	0.0533929	gi|60595440|gb|AY808403.1| Schistosoma japonicum SJCHGC09025 protein mRNA, partial cds	gb|AY808403.1
CUST_6301_PI428962778	3.30917	4.33445	3.29222	A	A	A	8.92282	3.46045	P	A	0.0535692	gi|28344087|gb|BU776771.1| SJEDCE09 SJE Schistosoma japonicum cDNA, mRNA sequence	28344087|gb_BU776771.1
CUST_15496_PI428956223	9.42398	9.67161	10.0544	P	P	P	14.042	13.8765	P	P	0.0536105	gi|226478013|emb|FN316969.1| Schistosoma japonicum isolate Anhui full length mRNA clone SJFCA4052|FSA001-P00005-P19, complete sequence	emb|FN316969.1
CUST_2453_PI428962778	3.23773	3.12404	4.17728	A	A	A	8.64348	5.66586	P	A	0.0536146	gi|28324264|gb|BU716917.1| SJM2AYE04 SJM Schistosoma japonicum cDNA, mRNA sequence	28324264|gb_BU716917.1
CUST_14776_PI428956223	6.13081	3.09253	5.69514	P	A	P	10.3603	8.2391	P	P	0.0537784	gi|226476487|emb|FN322371.1| Schistosoma japonicum isolate Anhui full length mRNA clone SJFCE3838.016|FSE001-P00026-B03, complete sequence	emb|FN322371.1
CUST_9839_PI428956223	3.51737	3.38809	3.43281	A	A	A	7.60231	7.69941	P	P	0.0542367	gi|171473884|gb|AY223234.2| Schistosoma japonicum SJCHGC06592 protein mRNA, partial cds	gb|AY223234.2
CUST_1612_PI428956223	3.00776	3.02122	3.03747	A	A	A	8.18301	3.045	P	A	0.0543638	gi|45593514|gb|AY570739.1| Schistosoma japonicum egg protein CP1183 (CP1183) mRNA, complete cds	gb|AY570739.1
CUST_7034_PI428962772	3.04579	3.02872	3.05911	A	A	A	3.01292	8.20314	A	P	0.0545027	gi|60248685|gb|CV687521.1| sjs2-15-3_E05_sjs2-15-3E05-T3 SJS Schistosoma japonicum cDNA, mRNA sequence	60248685|gb_CV687521.1
CUST_9877_PI428956223	3.20502	3.14545	3.14299	A	A	A	8.31866	3.23667	P	A	0.0545657	gi|171473934|gb|AY812848.2| Schistosoma japonicum SJCHGC03701 protein mRNA, complete cds	gb|AY812848.2
CUST_2055_PI428962778	6.04901	4.38629	5.26878	P	A	A	5.76697	10.525	A	P	0.0548365	gi|28321743|gb|BU714396.1| SJAABCC08 Adult SjC 7/94 Schistosoma japonicum cDNA, mRNA sequence	28321743|gb_BU714396.1
CUST_3495_PI428962778	3.28167	3.24951	3.27767	A	A	A	8.40922	3.4247	P	A	0.055001	gi|28331663|gb|BU724294.1| SJMBFF04 SJM Schistosoma japonicum cDNA, mRNA sequence	28331663|gb_BU724294.1
CUST_21954_PI428956223	3.82232	3.16788	3.33216	A	A	A	8.42888	5.83124	P	A	0.0551257	gi|257208622|emb|FN324271.1| Schistosoma japonicum isolate Anhui full length mRNA clone SJFCE3917.048|FSE001-P00006-J17, complete sequence	emb|FN324271.1
CUST_21965_PI428956223	4.05308	2.94117	2.99202	A	A	A	8.36336	5.91258	P	A	0.0551664	gi|257208660|emb|FN324290.1| Schistosoma japonicum isolate Anhui full length mRNA clone SJFCE3917.067|FSE001-P00033-D12, complete sequence	emb|FN324290.1
CUST_4870_PI428962772	7.95174	7.86098	7.65369	P	P	P	12.1257	11.8751	P	P	0.0552301	gi|58560225|gb|CX859804.1| SJF2_CA_F05.T3 SJA Schistosoma japonicum cDNA, mRNA sequence	58560225|gb_CX859804.1
CUST_15792_PI428956223	10.9289	11.049	11.3498	P	P	P	15.3243	15.2686	P	P	0.0553038	gi|226478635|emb|FN317082.1| Schistosoma japonicum isolate Anhui full length mRNA clone SJFCA4225|FSA001-P00024-C05, complete sequence	emb|FN317082.1
CUST_20507_PI428956223	3.09104	3.12142	3.09875	A	A	A	3.10812	8.23859	A	P	0.0553452	gi|257206327|emb|FN327091.1| Schistosoma japonicum isolate Anhui full length mRNA clone SJFCE5230|FSE001-P00025-D11, complete sequence	emb|FN327091.1
CUST_14775_PI428956223	6.3305	3.00185	5.84453	P	A	P	10.4787	8.36815	P	P	0.0553658	gi|226476485|emb|FN322370.1| Schistosoma japonicum isolate Anhui full length mRNA clone SJFCE3838.015|FSE001-P00004-I23, complete sequence	emb|FN322370.1
CUST_14777_PI428956223	6.16462	3.18707	5.87676	P	A	P	10.4282	8.23655	P	P	0.0554146	gi|226476489|emb|FN322372.1| Schistosoma japonicum isolate Anhui full length mRNA clone SJFCE3838.017|FSE001-P00005-E04, complete sequence	emb|FN322372.1
CUST_5448_PI428962772	3.50052	4.31605	3.05973	A	A	A	8.86844	3.06881	P	A	0.0554537	gi|58563205|gb|CX862784.1| SJE_EQ_A11.T3###seg1 SJE Schistosoma japonicum cDNA, mRNA sequence	58563205|gb_CX862784.1
CUST_25585_PI428956223	3.05923	3.08405	4.18002	A	A	A	8.33555	6.57258	P	P	0.0556993	gi|257214935|emb|FN330664.1| Schistosoma japonicum isolate Anhui non-coing mRNA clone SJFCE5216|FSE001-P00024-M16	emb|FN330664.1
CUST_2923_PI428962772	3.81234	3.06925	4.78275	A	A	A	9.19547	3.05541	M	A	0.0560244	gi|56058529|gb|CV749986.1| sjl2-011_A08_sjl2-011A08-T3_053.ab1 SJL Schistosoma japonicum cDNA, mRNA sequence	56058529|gb_CV749986.1
CUST_24314_PI428956223	3.83015	3.27266	3.25421	A	A	A	8.37583	6.02823	P	A	0.0560724	gi|257212784|emb|FN330057.1| Schistosoma japonicum isolate Anhui non-coing mRNA clone SJFCE3917.083|FSE001-P00010-G02	emb|FN330057.1
CUST_14783_PI428956223	3.30286	3.12266	3.1515	A	A	A	8.13262	5.47498	P	A	0.0563156	gi|226476501|emb|FN322378.1| Schistosoma japonicum isolate Anhui full length mRNA clone SJFCE3838.023|FSE001-P00005-N14, complete sequence	emb|FN322378.1
CUST_47_PI428962772	3.2129	3.18103	3.19627	A	A	A	8.17929	5.1254	P	A	0.0564635	gi|28356835|gb|BU799828.1| SJF2CJH12 SJF Schistosoma japonicum cDNA, mRNA sequence	28356835|gb_BU799828.1
CUST_4618_PI428962772	3.94949	4.64295	4.3465	A	A	A	3.04899	9.46431	A	M	0.0566957	gi|58557963|gb|CX857542.1| SJF2_BA_B01.T3###seg1 SJA Schistosoma japonicum cDNA, mRNA sequence	58557963|gb_CX857542.1
CUST_7672_PI428962772	5.57917	3.15493	3.15953	P	A	A	5.30537	9.51403	A	M	0.0567884	gi|60260556|gb|CV694946.1| SJS_015_96.T7 SJS Schistosoma japonicum cDNA, mRNA sequence	60260556|gb_CV694946.1
CUST_5838_PI428962772	4.87015	5.79721	3.81118	A	P	A	6.15141	10.0885	A	P	0.0568387	gi|60230676|gb|CV671975.1| RE-3-SJ-M_E01_RE-3-SJ-ME01-T7 Schistosoma japonicum reverse cDNA Schistosoma japonicum cDNA, mRNA sequence	60230676|gb_CV671975.1
CUST_40_PI428962772	3.08848	3.48439	3.10841	A	A	A	8.07483	5.93133	P	A	0.0571036	gi|28356773|gb|BU799766.1| SJF2CJC04 SJF Schistosoma japonicum cDNA, mRNA sequence	28356773|gb_BU799766.1
CUST_26621_PI428956223	3.08018	3.36706	3.20524	A	A	A	8.31106	2.95995	M	A	0.0573648	gi|315013419|dbj|AB604200.1| Schistosoma japonicum DNA, microsatellite: SjP19	dbj|AB604200.1
CUST_21959_PI428956223	3.88697	3.31911	3.31013	A	A	A	8.44108	5.78312	P	A	0.0574462	gi|257208642|emb|FN324281.1| Schistosoma japonicum isolate Anhui full length mRNA clone SJFCE3917.058|FSE001-P00011-D09, complete sequence	emb|FN324281.1
CUST_14766_PI428956223	6.32238	3.24986	5.77373	P	A	P	10.4185	8.24381	P	P	0.0575247	gi|226476463|emb|FN322359.1| Schistosoma japonicum isolate Anhui full length mRNA clone SJFCE3838.004|FSE001-P00014-D19, complete sequence	emb|FN322359.1
CUST_7514_PI428962778	3.22567	3.20584	3.22164	A	A	A	3.4157	8.289	A	P	0.0575253	gi|28350600|gb|BU793593.1| SJF2BRD06 SJF Schistosoma japonicum cDNA, mRNA sequence	28350600|gb_BU793593.1
CUST_6173_PI428962772	3.40518	3.34208	3.36413	A	A	A	3.9199	8.42388	A	P	0.0576956	gi|60234408|gb|CV673834.1| RET7SJ_23G06.T7 Schistosoma japonicum reverse cDNA Schistosoma japonicum cDNA, mRNA sequence	60234408|gb_CV673834.1
CUST_22273_PI428956223	3.3137	3.18831	3.22223	A	A	A	8.24381	4.6362	P	A	0.0577045	gi|257209318|emb|FN324473.1| Schistosoma japonicum isolate Anhui full length mRNA clone SJFCE3919.075|FSE001-P00020-C21, complete sequence	emb|FN324473.1
CUST_7709_PI428962772	3.10567	3.13723	3.11565	A	A	A	3.19679	8.19005	A	P	0.0577082	gi|60261070|gb|CV695460.1| SJS_019_21.T3 SJS Schistosoma japonicum cDNA, mRNA sequence	60261070|gb_CV695460.1
CUST_9687_PI428956223	3.09243	3.06744	3.09237	A	A	A	3.15489	8.15329	A	M	0.0577674	gi|56407634|gb|AY834400.1| Schistosoma japonicum SINE HpaI genomic sequence	gb|AY834400.1
CUST_24316_PI428956223	4.14041	2.93185	2.93508	A	A	A	8.3808	5.53888	P	A	0.0577719	gi|257212786|emb|FN330059.1| Schistosoma japonicum isolate Anhui non-coing mRNA clone SJFCE3917.086|FSE001-P00029-C19	emb|FN330059.1
CUST_2311_PI428962778	3.6511	4.14182	4.27985	A	A	A	9.13561	3.24733	M	A	0.0578605	gi|28322979|gb|BU715632.1| SJMCGH08 SJM Schistosoma japonicum cDNA, mRNA sequence	28322979|gb_BU715632.1
CUST_4339_PI428962778	3.05705	3.09555	6.03979	A	A	P	3.40192	9.8788	A	M	0.0578816	gi|28335647|gb|BU768331.1| SJEBIG01 SJE Schistosoma japonicum cDNA, mRNA sequence	28335647|gb_BU768331.1
CUST_2889_PI428962778	3.08008	3.11206	3.09071	A	A	A	3.09773	8.16038	A	M	0.0579692	gi|28326841|gb|BU719494.1| SJM2CUG11 SJM Schistosoma japonicum cDNA, mRNA sequence	28326841|gb_BU719494.1
CUST_20980_PI428956223	3.39404	3.73082	3.35535	A	A	A	5.57234	8.42335	A	P	0.0580278	gi|257207442|emb|FN327590.1| Schistosoma japonicum isolate Anhui non-coing mRNA clone SJFCA2618.001|FSA001-P00012-C18	emb|FN327590.1
CUST_4867_PI428962778	3.44846	3.44432	3.061	A	A	A	3.12557	8.39728	A	P	0.0581068	gi|28337925|gb|BU770609.1| SJECXH11 SJE Schistosoma japonicum cDNA, mRNA sequence	28337925|gb_BU770609.1
CUST_9094_PI428956223	3.08646	3.07272	4.52154	A	A	A	8.80961	3.05877	M	A	0.0581657	gi|60694729|gb|AY915524.1| Schistosoma japonicum SJCHGC07393 protein mRNA, complete cds	gb|AY915524.1
CUST_14773_PI428956223	6.16793	4.19789	5.82091	P	A	P	10.4126	8.31513	P	P	0.0581946	gi|226476481|emb|FN322368.1| Schistosoma japonicum isolate Anhui full length mRNA clone SJFCE3838.013|FSE001-P00013-E23, complete sequence	emb|FN322368.1
CUST_21930_PI428956223	4.22995	3.04693	3.08225	A	A	A	8.48419	5.57267	P	A	0.0583353	gi|257208568|emb|FN324244.1| Schistosoma japonicum isolate Anhui full length mRNA clone SJFCE3917.019|FSE001-P00016-F13, complete sequence	emb|FN324244.1
CUST_3447_PI428962772	3.08908	3.06112	3.08998	A	A	A	3.14739	8.13449	A	P	0.0583487	gi|56061425|gb|CV752882.1| SJL7-008_C09_SJL7-008C09-T3_070.ab1 SJL Schistosoma japonicum cDNA, mRNA sequence	56061425|gb_CV752882.1
CUST_10081_PI428956223	7.57282	7.54357	8.01309	P	P	P	11.8692	11.7762	P	P	0.0584311	gi|226466641|emb|FN313722.1| Schistosoma japonicum isolate Anhui full length mRNA clone SJFCA0269|FSA001-P00006-H21, complete sequence	emb|FN313722.1
CUST_14778_PI428956223	6.27384	3.11076	5.87292	P	A	P	10.3932	8.2213	P	P	0.0586723	gi|226476491|emb|FN322373.1| Schistosoma japonicum isolate Anhui full length mRNA clone SJFCE3838.018|FSE001-P00024-O12, complete sequence	emb|FN322373.1
CUST_7686_PI428962778	3.15041	3.16276	3.96285	A	A	A	3.18327	8.52013	A	P	0.0592363	gi|28351636|gb|BU794629.1| SJF2DFF08 SJF Schistosoma japonicum cDNA, mRNA sequence	28351636|gb_BU794629.1
CUST_84_PI428962772	3.53605	7.08768	3.45467	A	P	A	9.77831	9.81341	P	P	0.0594647	gi|28357301|gb|BU800294.1| SJF2CPA12 SJF Schistosoma japonicum cDNA, mRNA sequence	28357301|gb_BU800294.1
CUST_6210_PI428962778	3.13158	3.10358	3.13411	A	A	A	8.15021	3.10779	M	A	0.0595326	gi|28343518|gb|BU776202.1| SJECKC07 SJE Schistosoma japonicum cDNA, mRNA sequence	28343518|gb_BU776202.1
CUST_21936_PI428956223	3.90552	3.39785	3.66981	A	A	A	8.49768	6.06244	P	A	0.0595443	gi|257208580|emb|FN324250.1| Schistosoma japonicum isolate Anhui full length mRNA clone SJFCE3917.025|FSE001-P00027-N08, complete sequence	emb|FN324250.1
CUST_10465_PI428956223	2.94695	2.96133	2.96401	A	A	A	6.8884	7.14556	P	P	0.0597363	gi|226467539|emb|FN313912.1| Schistosoma japonicum isolate Anhui full length mRNA clone SJFCA0561|FSA001-P00030-J17, complete sequence	emb|FN313912.1
CUST_4635_PI428962778	3.83617	3.5313	3.13738	A	A	A	4.68102	8.49266	A	P	0.059856	gi|28337106|gb|BU769790.1| SJECIH05 SJE Schistosoma japonicum cDNA, mRNA sequence	28337106|gb_BU769790.1
CUST_8127_PI428956223	3.94714	5.26791	5.26051	A	P	P	9.10718	8.88908	P	P	0.0599893	gi|56758791|gb|AY815804.1| Schistosoma japonicum SJCHGC03393 protein mRNA, complete cds	gb|AY815804.1
CUST_1873_PI428962778	3.24063	3.55201	3.22467	A	A	A	5.45104	8.20026	A	P	0.0602392	gi|28321277|gb|BU713925.1| SJAABWF10 Adult SjC 7/94 Schistosoma japonicum cDNA, mRNA sequence	28321277|gb_BU713925.1
CUST_3344_PI428956223	4.82495	6.47085	6.73391	A	P	P	10.0983	10.4272	P	P	0.0602437	gi|60598886|gb|AY810103.1| Schistosoma japonicum SJCHGC05326 protein mRNA, partial cds	gb|AY810103.1
CUST_4327_PI428962778	3.15883	3.1647	3.15168	A	A	A	3.2828	8.14284	A	P	0.0610752	gi|28335572|gb|BU768256.1| SJEBHH08 SJE Schistosoma japonicum cDNA, mRNA sequence	28335572|gb_BU768256.1
CUST_8581_PI428956223	4.54322	5.66911	6.158	A	P	P	9.68708	9.57678	P	P	0.0611279	gi|60687787|gb|AY915006.1| Schistosoma japonicum SJCHGC02142 protein mRNA, partial cds	gb|AY915006.1
CUST_2120_PI428962778	3.01475	2.99311	3.01688	A	A	A	2.98106	7.99064	A	P	0.0613643	gi|28322094|gb|BU714747.1| SJMBPE05 SJM Schistosoma japonicum cDNA, mRNA sequence	28322094|gb_BU714747.1
CUST_1741_PI428962778	3.28154	5.35299	3.83617	A	P	A	3.45323	9.43274	A	P	0.0616074	gi|28320968|gb|BU713611.1| SJAABSD09 Adult SjC 7/94 Schistosoma japonicum cDNA, mRNA sequence	28320968|gb_BU713611.1
CUST_21940_PI428956223	4.08681	3.35248	3.3567	A	A	A	8.37323	6.19811	P	A	0.061646	gi|257208588|emb|FN324254.1| Schistosoma japonicum isolate Anhui full length mRNA clone SJFCE3917.029|FSE001-P00031-L09, complete sequence	emb|FN324254.1
CUST_290_PI428962778	3.06235	6.28316	3.08774	A	P	A	3.17444	9.98678	A	M	0.0616945	gi|6382860|gb|AW165929.1| JAA000405.SH3 Adult SjC 7/94 Schistosoma japonicum cDNA 5', mRNA sequence	6382860|gb_AW165929.1
CUST_2492_PI428962772	3.00287	3.01663	3.01858	A	A	A	7.98299	3.02452	P	A	0.0618129	gi|56056122|gb|CV747579.1| SJL_33_002__3-2__10.T3_025.ab1 SJL Schistosoma japonicum cDNA, mRNA sequence	56056122|gb_CV747579.1
CUST_5554_PI428956223	7.30853	7.41827	8.213	P	P	P	11.6258	11.8046	P	P	0.061971	gi|60609857|gb|AY812606.1| Schistosoma japonicum SJCHGC04289 protein mRNA, partial cds	gb|AY812606.1
CUST_14767_PI428956223	6.12293	3.13317	6.26387	P	A	P	10.414	8.24693	P	P	0.0620677	gi|226476465|emb|FN322360.1| Schistosoma japonicum isolate Anhui full length mRNA clone SJFCE3838.005|FSE001-P00033-F04, complete sequence	emb|FN322360.1
CUST_1193_PI428956223	3.21284	4.4474	4.67931	A	A	A	8.64434	7.70334	P	P	0.0621265	gi|28317452|gb|AY222977.1| Schistosoma japonicum clone ZZD10 mRNA sequence	gb|AY222977.1
CUST_1093_PI428962772	3.30488	3.56791	3.27933	A	A	A	3.51482	8.34854	A	P	0.0621452	gi|56047405|gb|CV738862.1| SJAL_017_16.T3 SJL Schistosoma japonicum cDNA, mRNA sequence	56047405|gb_CV738862.1
CUST_24711_PI428956223	3.09631	3.07641	3.11269	A	A	A	8.05529	3.13535	P	A	0.0621993	gi|257213407|emb|FN330285.1| Schistosoma japonicum isolate Anhui non-coing mRNA clone SJFCE4465|FSE_134_68_D09	emb|FN330285.1
CUST_21928_PI428956223	4.11402	3.33976	3.39746	A	A	A	8.44729	5.84299	P	A	0.0622917	gi|257208562|emb|FN324241.1| Schistosoma japonicum isolate Anhui full length mRNA clone SJFCE3917.016|FSE001-P00020-L24, complete sequence	emb|FN324241.1
CUST_2532_PI428962772	3.02468	3.02642	3.00042	A	A	A	6.80408	7.20878	P	P	0.062355	gi|56056400|gb|CV747857.1| SJL_34_002__4-2__72.T3_076.ab1 SJL Schistosoma japonicum cDNA, mRNA sequence	56056400|gb_CV747857.1
CUST_8970_PI428956223	3.28123	6.03513	3.26456	A	P	A	6.62844	9.65969	A	P	0.0623578	gi|60692311|gb|AY915400.1| Schistosoma japonicum SJCHGC05948 protein mRNA, partial cds	gb|AY915400.1
CUST_2152_PI428962772	5.13652	3.93542	3.24916	P	A	A	6.07937	9.15804	A	M	0.0625912	gi|56054170|gb|CV745627.1| SJAL_059_49.T7 SJL Schistosoma japonicum cDNA, mRNA sequence	56054170|gb_CV745627.1
CUST_6224_PI428962778	3.66294	5.30334	5.32684	A	P	A	8.80525	9.05374	P	P	0.0628612	gi|28343648|gb|BU776332.1| SJECLG08 SJE Schistosoma japonicum cDNA, mRNA sequence	28343648|gb_BU776332.1
CUST_4981_PI428962772	3.09159	3.07618	3.1009	A	A	A	8.02947	3.06535	M	A	0.063137	gi|58561499|gb|CX861078.1| SJM-ACF11.T3 SJA Schistosoma japonicum cDNA, mRNA sequence	58561499|gb_CX861078.1
CUST_21939_PI428956223	3.97985	2.95864	3.66367	A	A	A	8.41182	5.33677	P	A	0.0633878	gi|257208586|emb|FN324253.1| Schistosoma japonicum isolate Anhui full length mRNA clone SJFCE3917.028|FSE001-P00030-H03, complete sequence	emb|FN324253.1
CUST_4922_PI428962772	3.23298	3.20254	3.22582	A	A	A	8.00564	5.19968	P	A	0.0634622	gi|58560622|gb|CX860201.1| SJM2_BT_E03.T3 SJA Schistosoma japonicum cDNA, mRNA sequence	58560622|gb_CX860201.1
CUST_4220_PI428962772	5.21835	5.61878	5.33023	P	P	A	9.32041	9.42124	M	P	0.0637004	gi|56065631|gb|CV757088.1| sjl8-001_A01_sjl8-001A01-T7_001.ab1 SJL Schistosoma japonicum cDNA, mRNA sequence	56065631|gb_CV757088.1
CUST_20300_PI428956223	4.18285	3.04538	3.5676	A	A	A	8.42479	5.81283	P	A	0.0638124	gi|257205875|emb|FN326865.1| Schistosoma japonicum isolate Anhui full length mRNA clone SJFCE4808|FSE001-P00009-E20, complete sequence	emb|FN326865.1
CUST_917_PI428962772	3.83435	5.62126	5.10329	A	P	A	6.83371	9.82696	P	P	0.0638171	gi|56046385|gb|CV737842.1| SJAL_010_79.T3 SJL Schistosoma japonicum cDNA, mRNA sequence	56046385|gb_CV737842.1
CUST_1903_PI428962778	3.11182	3.08769	3.11578	A	A	A	3.17306	8.01619	A	P	0.0642372	gi|28321355|gb|BU714003.1| SJAABXG03 Adult SjC 7/94 Schistosoma japonicum cDNA, mRNA sequence	28321355|gb_BU714003.1
CUST_2450_PI428962772	4.38451	3.66942	4.92049	A	A	A	5.51229	9.26926	A	P	0.0642768	gi|56055839|gb|CV747296.1| SJL_32_004__2-5__17.T3_021.ab1 SJL Schistosoma japonicum cDNA, mRNA sequence	56055839|gb_CV747296.1
CUST_4535_PI428962772	4.18807	4.65435	4.98162	A	A	A	9.52123	5.40802	M	A	0.0643321	gi|58557645|gb|CX857224.1| SJF2CRG10.T3###seg1 SJA Schistosoma japonicum cDNA, mRNA sequence	58557645|gb_CX857224.1
CUST_23024_PI428956223	3.18166	4.23773	4.07339	A	A	A	8.75456	4.97991	M	A	0.0644063	gi|257210620|emb|FN324923.1| Schistosoma japonicum isolate Anhui full length mRNA clone SJFCE3923.145|FSE001-P00003-L11, complete sequence	emb|FN324923.1
CUST_13416_PI428956223	9.29831	7.49503	10.4753	P	P	P	13.2341	13.7153	P	P	0.0645032	gi|226473607|emb|FN315757.1| Schistosoma japonicum isolate Anhui full length mRNA clone SJFCA3777.007|FSA001-P00003-B14, complete sequence	emb|FN315757.1
CUST_25472_PI428956223	3.84405	4.08645	8.37872	A	A	P	11.0423	10.6781	P	P	0.0647927	gi|257214817|emb|FN330546.1| Schistosoma japonicum isolate Anhui non-coing mRNA clone SJFCE4951|FSE001-P00014-O09	emb|FN330546.1
CUST_17074_PI428956223	4.62787	5.7393	5.30248	A	P	A	9.54167	8.85229	P	P	0.0649339	gi|226481324|emb|FN317831.1| Schistosoma japonicum isolate Anhui full length mRNA clone SJFCE1936|FSE001-P00031-N13, complete sequence	emb|FN317831.1
CUST_7976_PI428962772	5.05542	4.76365	4.31504	A	A	A	3.28174	9.6702	A	M	0.0649488	gi|60264190|gb|CV698580.1| SJS_039_34.T3 SJS Schistosoma japonicum cDNA, mRNA sequence	60264190|gb_CV698580.1
CUST_2119_PI428962772	3.37948	4.13924	4.69176	A	A	A	8.91179	6.1549	M	P	0.0649586	gi|56053936|gb|CV745393.1| SJAL_058_05.T3 SJL Schistosoma japonicum cDNA, mRNA sequence	56053936|gb_CV745393.1
CUST_24269_PI428956223	3.1918	3.17308	3.17829	A	A	A	4.86351	7.96021	A	P	0.0652162	gi|257212729|emb|FN330002.1| Schistosoma japonicum isolate Anhui non-coing mRNA clone SJFCE3907.024|FSE001-P00033-O15	emb|FN330002.1
CUST_13417_PI428956223	9.31108	7.5	10.5522	P	P	P	13.287	13.734	P	P	0.0654152	gi|226473609|emb|FN315758.1| Schistosoma japonicum isolate Anhui full length mRNA clone SJFCA3777.008|FSA001-P00015-L03, complete sequence	emb|FN315758.1
CUST_8301_PI428962772	3.4	3.33781	3.36041	A	A	A	5.65544	8.03853	A	P	0.0658238	gi|197644952|gb|FL656684.1| seq1237; Schistosoma japonicum 7d schistosomula subtractive expressed sequence tags library Schistosoma japonicum cDNA 3', mRNA sequence	197644952|gb_FL656684.1
CUST_1739_PI428962778	3.14722	4.93388	3.68898	A	A	A	9.01494	3.38187	M	A	0.0660951	gi|28320966|gb|BU713609.1| SJAABSD07 Adult SjC 7/94 Schistosoma japonicum cDNA, mRNA sequence	28320966|gb_BU713609.1
CUST_6230_PI428962772	3.01507	3.02803	3.02705	A	A	A	7.89114	3.02224	P	A	0.0662338	gi|60234872|gb|CV674074.1| RET7SJ_26B10.T7 Schistosoma japonicum reverse cDNA Schistosoma japonicum cDNA, mRNA sequence	60234872|gb_CV674074.1
CUST_7058_PI428962772	3.18984	3.16002	3.18659	A	A	A	7.86754	5.2517	P	A	0.0666759	gi|60249382|gb|CV687871.1| sjs2-15-7_F03_sjs2-15-7F03-T3 SJS Schistosoma japonicum cDNA, mRNA sequence	60249382|gb_CV687871.1
CUST_524_PI428962778	7.31195	6.28888	5.28247	P	P	P	9.8938	10.8194	P	P	0.0667087	gi|28318044|gb|BU713294.1| SJAABOB09 Adult SjC 7/94 Schistosoma japonicum cDNA, mRNA sequence	28318044|gb_BU713294.1
CUST_22708_PI428956223	3.18666	3.1567	3.18262	A	A	A	7.78001	5.67197	P	A	0.0667274	gi|257210046|emb|FN328923.1| Schistosoma japonicum isolate Anhui non-coing mRNA clone SJFCE2326.001|FSE001-P00035-D08	emb|FN328923.1
CUST_1602_PI428962778	3.19966	3.11476	3.08798	A	A	A	3.22125	7.98559	A	P	0.0668561	gi|28320671|gb|BU713309.1| SJAABOD08 Adult SjC 7/94 Schistosoma japonicum cDNA, mRNA sequence	28320671|gb_BU713309.1
CUST_121_PI428962772	4.04055	3.29534	3.26176	A	A	A	8.30425	5.36918	P	A	0.0668934	gi|28357446|gb|BU800439.1| SJF2CRC07 SJF Schistosoma japonicum cDNA, mRNA sequence	28357446|gb_BU800439.1
CUST_20569_PI428956223	4.0849	5.31042	4.33131	A	P	A	9.56259	3.03178	P	A	0.0669692	gi|257206519|emb|FN327164.1| Schistosoma japonicum isolate Anhui full length mRNA clone SJFCE5363|FSE001-P00029-J18, complete sequence	emb|FN327164.1
CUST_5890_PI428962778	3.06042	3.07969	3.07203	A	A	A	7.37982	6.39608	P	P	0.0670097	gi|28342258|gb|BU774942.1| SJEAWE08 SJE Schistosoma japonicum cDNA, mRNA sequence	28342258|gb_BU774942.1
CUST_6644_PI428962772	4.87452	4.74095	5.15046	A	A	A	9.81538	3.11237	P	A	0.0671265	gi|60240505|gb|CV683433.1| sjs1_H03_sjs2-009B05-T7 SJS Schistosoma japonicum cDNA, mRNA sequence	60240505|gb_CV683433.1
CUST_21932_PI428956223	4.34979	3.20833	3.55152	A	A	A	8.41628	6.09741	P	A	0.0672325	gi|257208572|emb|FN324246.1| Schistosoma japonicum isolate Anhui full length mRNA clone SJFCE3917.021|FSE001-P00015-E21, complete sequence	emb|FN324246.1
CUST_26439_PI428956223	3.23135	3.87306	3.16327	A	A	A	5.33469	8.16401	A	M	0.0672467	gi|254055714|gb|GQ267022.1| Schistosoma japonicum precursor microRNA 3128 gene, complete sequence	gb|GQ267022.1
CUST_14782_PI428956223	3.42748	3.5973	3.36243	A	A	A	7.67695	6.93522	P	P	0.0675736	gi|226476499|emb|FN322377.1| Schistosoma japonicum isolate Anhui full length mRNA clone SJFCE3838.022|FSE001-P00014-L06, complete sequence	emb|FN322377.1
CUST_13423_PI428956223	9.28752	7.96887	10.5839	P	P	P	13.3053	13.736	P	P	0.0676087	gi|226473621|emb|FN315764.1| Schistosoma japonicum isolate Anhui full length mRNA clone SJFCA3777.014|FSA001-P00011-J12, complete sequence	emb|FN315764.1
CUST_3082_PI428962772	3.14868	3.15285	3.14263	A	A	A	3.17401	7.98299	A	M	0.0676627	gi|56059469|gb|CV750926.1| SJL33-003_A06_SJL33-003A06-T7_037.ab1 SJL Schistosoma japonicum cDNA, mRNA sequence	56059469|gb_CV750926.1
CUST_7382_PI428962778	3.27996	3.24456	3.26489	A	A	A	3.45043	8.09143	A	P	0.0676898	gi|28349586|gb|BU792579.1| SJF2AXD10 SJF Schistosoma japonicum cDNA, mRNA sequence	28349586|gb_BU792579.1
CUST_3949_PI428962772	6.31016	5.30994	4.90318	P	P	A	4.92494	10.4854	A	M	0.0678255	gi|56064381|gb|CV755838.1| sjl5-008_G02_sjl5-008G02-T3_017.ab1 SJL Schistosoma japonicum cDNA, mRNA sequence	56064381|gb_CV755838.1
CUST_1019_PI428956223	3.21176	3.76584	3.19275	A	A	A	3.32331	8.24732	A	P	0.0679901	gi|21260589|gb|AY099355.1| Schistosoma japonicum MF-19 protein mRNA, complete cds	gb|AY099355.1
CUST_5962_PI428962772	4.7967	3.24818	3.26975	A	A	A	4.14147	8.78839	A	P	0.0680596	gi|60232222|gb|CV672735.1| RET7SJ_05F10.T7 Schistosoma japonicum reverse cDNA Schistosoma japonicum cDNA, mRNA sequence	60232222|gb_CV672735.1
CUST_1862_PI428962778	3.3131	4.42451	3.22841	A	A	A	5.28668	8.49217	A	M	0.0681262	gi|28321255|gb|BU713903.1| SJAABWD03 Adult SjC 7/94 Schistosoma japonicum cDNA, mRNA sequence	28321255|gb_BU713903.1
CUST_3637_PI428962772	3.12579	3.66723	3.45958	A	A	A	8.26887	3.11013	P	A	0.0681932	gi|56062688|gb|CV754145.1| sjl3-010_H03_sjl3-010H03-T3_028.ab1 SJL Schistosoma japonicum cDNA, mRNA sequence	56062688|gb_CV754145.1
CUST_554_PI428962772	5.14393	5.16803	3.90886	P	P	A	9.69697	3.76956	M	A	0.0682204	gi|28360766|gb|BU803759.1| SJFBDA06 SJF Schistosoma japonicum cDNA, mRNA sequence	28360766|gb_BU803759.1
CUST_3298_PI428962778	3.22775	3.30156	3.21088	A	A	A	7.8286	5.62995	P	A	0.0685997	gi|28329896|gb|BU722527.1| SJMAJB12 SJM Schistosoma japonicum cDNA, mRNA sequence	28329896|gb_BU722527.1
CUST_16742_PI428956223	4.67033	6.53774	6.3899	A	P	P	9.93593	9.94423	P	P	0.0686219	gi|226480609|emb|FN317672.1| Schistosoma japonicum isolate Anhui full length mRNA clone SJFCE1638|FSE001-P00017-L18, complete sequence	emb|FN317672.1
CUST_826_PI428962778	3.87533	3.12335	3.09912	A	A	A	8.22578	3.20346	P	A	0.0690438	gi|28318720|gb|BU711317.1| SJAAAKH08 Adult SjC 7/94 Schistosoma japonicum cDNA, mRNA sequence	28318720|gb_BU711317.1
CUST_4494_PI428962772	3.18199	3.15071	3.16718	A	A	A	7.96396	3.27402	P	A	0.0692466	gi|58557308|gb|CX856888.1| SJFBHC09.T3###seg1 SJA Schistosoma japonicum cDNA, mRNA sequence	58557308|gb_CX856888.1
CUST_18116_PI428956223	3.08408	3.1167	3.0942	A	A	A	6.8263	7.06403	P	P	0.069268	gi|226483998|emb|FN323944.1| Schistosoma japonicum isolate Anhui full length mRNA clone SJFCE3909.059|FSE001-P00034-K09, complete sequence	emb|FN323944.1
CUST_7676_PI428962778	3.3277	3.23228	7.05132	A	A	P	9.60013	9.41879	P	P	0.0694127	gi|28351425|gb|BU794418.1| SJF2CGD05 SJF Schistosoma japonicum cDNA, mRNA sequence	28351425|gb_BU794418.1
CUST_2449_PI428962778	6.93309	3.10668	3.08815	M	A	A	3.08224	10.3736	A	M	0.0695661	gi|28324239|gb|BU716892.1| SJM2AYC03 SJM Schistosoma japonicum cDNA, mRNA sequence	28324239|gb_BU716892.1
CUST_157_PI428962772	3.31351	3.97322	3.29718	A	A	A	8.35618	3.46938	P	A	0.0698173	gi|28357760|gb|BU800753.1| SJF2CUG04 SJF Schistosoma japonicum cDNA, mRNA sequence	28357760|gb_BU800753.1
CUST_3213_PI428962772	3.07394	3.04586	3.08895	A	A	A	3.08901	7.84852	A	P	0.0702612	gi|56060248|gb|CV751705.1| SJL5-008_C05_SJL5-008C05-T7_036.ab1 SJL Schistosoma japonicum cDNA, mRNA sequence	56060248|gb_CV751705.1
CUST_6185_PI428962772	3.13695	4.24622	3.76239	A	A	A	8.58134	3.2044	P	A	0.070268	gi|60234506|gb|CV673888.1| RET7SJ_24G02.T7 Schistosoma japonicum reverse cDNA Schistosoma japonicum cDNA, mRNA sequence	60234506|gb_CV673888.1
CUST_5043_PI428962778	3.04546	3.02797	3.05886	A	A	A	3.01285	7.82393	A	P	0.0703027	gi|28338527|gb|BU771211.1| SJEDUE07 SJE Schistosoma japonicum cDNA, mRNA sequence	28338527|gb_BU771211.1
CUST_5908_PI428962772	3.36171	3.48487	5.24994	A	A	A	3.11633	9.11841	A	P	0.0703063	gi|60231658|gb|CV672453.1| RET7SJ_01E06.T7 Schistosoma japonicum reverse cDNA Schistosoma japonicum cDNA, mRNA sequence	60231658|gb_CV672453.1
CUST_18110_PI428956223	3.92493	3.12051	3.10073	A	A	A	3.37903	8.21345	A	M	0.070446	gi|226483982|emb|FN323936.1| Schistosoma japonicum isolate Anhui full length mRNA clone SJFCE3909.051|FSE001-P00004-G01, complete sequence	emb|FN323936.1
CUST_8367_PI428962772	4.6789	3.42765	3.33472	A	A	A	8.75158	2.99227	M	A	0.0705655	gi|197645343|gb|FL656835.1| 1225seq2742; Schistosoma japonicum 7d schistosomula subtractive expressed sequence tags library Schistosoma japonicum cDNA 3', mRNA sequence	197645343|gb_FL656835.1
CUST_3305_PI428956223	3.13382	5.59086	3.11619	A	P	A	8.19138	8.3537	P	P	0.07065	gi|60598797|gb|AY810059.1| Schistosoma japonicum SJCHGC07169 protein mRNA, partial cds	gb|AY810059.1
CUST_21926_PI428956223	4.23221	3.45583	3.5282	A	A	A	8.54379	3.99364	P	A	0.0707635	gi|257208556|emb|FN324238.1| Schistosoma japonicum isolate Anhui full length mRNA clone SJFCE3917.013|FSE001-P00016-F10, complete sequence	emb|FN324238.1
CUST_2127_PI428956223	5.2095	5.28888	5.68903	A	P	P	9.39556	9.03788	P	P	0.070988	gi|60595899|gb|AY808611.1| Schistosoma japonicum SJCHGC02069 protein mRNA, partial cds	gb|AY808611.1
CUST_361_PI428962778	5.95347	6.12939	5.0661	P	P	A	10.4252	7.47682	M	P	0.0710267	gi|7591549|gb|AW707280.1| JAA000617.SH3 Adult SjC 7/94 Schistosoma japonicum cDNA 5', mRNA sequence	7591549|gb_AW707280.1
CUST_1940_PI428962772	2.94692	2.955	2.95563	A	A	A	7.70254	2.9591	P	A	0.0716495	gi|56052785|gb|CV744242.1| SJAL_051_23.T7 SJL Schistosoma japonicum cDNA, mRNA sequence	56052785|gb_CV744242.1
CUST_2350_PI428962778	4.46855	3.13249	3.11614	A	A	A	8.47312	3.20703	P	A	0.0723725	gi|28323293|gb|BU715946.1| SJM2AJC03 SJM Schistosoma japonicum cDNA, mRNA sequence	28323293|gb_BU715946.1
CUST_6532_PI428962778	3.12932	3.50444	3.13114	A	A	A	3.17464	8.00119	A	P	0.0725381	gi|28345205|gb|BU777889.1| SJEDPB02 SJE Schistosoma japonicum cDNA, mRNA sequence	28345205|gb_BU777889.1
CUST_29_PI428962778	3.24032	3.20686	3.22655	A	A	A	6.90004	7.0932	P	P	0.073038	gi|1746030|gb|AA167846.1| JM00M087.QM3 Miracidia Sjc 3/96 Schistosoma japonicum cDNA clone SJCM87 5' similar to Odorant binding protein 2, mRNA sequence	1746030|gb_AA167846.1
CUST_9267_PI428956223	3.08567	3.06442	3.08497	A	A	A	7.23837	6.31969	P	P	0.073172	gi|60697859|gb|AY915700.1| Schistosoma japonicum SJCHGC08770 protein mRNA, partial cds	gb|AY915700.1
CUST_797_PI428956223	7.62878	7.70543	7.81599	P	P	P	11.7141	11.2237	P	P	0.0732592	gi|60602145|gb|AY811641.1| Schistosoma japonicum clone SJCHGC00964 unknown mRNA	gb|AY811641.1
CUST_26636_PI428956223	2.95341	2.954	2.95207	A	A	A	2.94744	7.66882	A	M	0.0733358	gi|315013434|dbj|AB604215.1| Schistosoma japonicum DNA, microsatellite: SjP60	dbj|AB604215.1
CUST_3373_PI428962772	3.09332	3.11689	3.52978	A	A	A	3.16711	7.97788	A	P	0.0734349	gi|56061135|gb|CV752592.1| SJL7-004_F04_SJL7-004F04-T7_041.ab1 SJL Schistosoma japonicum cDNA, mRNA sequence	56061135|gb_CV752592.1
CUST_1731_PI428962778	3.01387	2.98534	3.01433	A	A	A	2.99506	7.71727	A	M	0.0734882	gi|28320946|gb|BU713589.1| SJAABSB05 Adult SjC 7/94 Schistosoma japonicum cDNA, mRNA sequence	28320946|gb_BU713589.1
CUST_962_PI428962772	5.14443	5.48981	5.46036	P	P	P	5.27865	10.0864	A	P	0.073612	gi|56046611|gb|CV738068.1| SJAL_012_22.T7 SJL Schistosoma japonicum cDNA, mRNA sequence	56046611|gb_CV738068.1
CUST_3961_PI428962772	3.15893	3.18244	3.15618	A	A	A	7.45114	6.03756	P	A	0.07458	gi|56064432|gb|CV755889.1| sjl5-009C09-T3_066.ab1 SJL Schistosoma japonicum cDNA, mRNA sequence	56064432|gb_CV755889.1
CUST_717_PI428962778	3.20385	4.4465	3.85659	A	A	A	8.4947	5.5217	P	A	0.0745992	gi|28318460|gb|BU711050.1| SJAAAHD10 Adult SjC 7/94 Schistosoma japonicum cDNA, mRNA sequence	28318460|gb_BU711050.1
CUST_129_PI428962772	4.34279	4.25423	5.11792	A	A	A	8.61515	8.07483	P	P	0.0746507	gi|28357533|gb|BU800526.1| SJF2CSC04 SJF Schistosoma japonicum cDNA, mRNA sequence	28357533|gb_BU800526.1
CUST_2727_PI428962778	3.85659	3.86571	3.96061	A	A	A	5.8618	8.40587	A	P	0.0748892	gi|28325839|gb|BU718492.1| SJM2CKA02 SJM Schistosoma japonicum cDNA, mRNA sequence	28325839|gb_BU718492.1
CUST_554_PI428956223	4.19748	3.61542	3.29439	A	A	A	8.19041	6.04252	P	A	0.0752518	gi|60597273|gb|AY809297.1| Schistosoma japonicum clone SJCHGC02071 unknown mRNA	gb|AY809297.1
CUST_7748_PI428962772	3.08702	3.58978	3.09634	A	A	A	3.11053	7.95558	A	P	0.0754972	gi|60261747|gb|CV696137.1| SJS_023_46.T7 SJS Schistosoma japonicum cDNA, mRNA sequence	60261747|gb_CV696137.1
CUST_2814_PI428962778	3.04733	3.04209	3.05794	A	A	A	7.47408	5.36342	P	A	0.075603	gi|28326284|gb|BU718937.1| SJM2COH10 SJM Schistosoma japonicum cDNA, mRNA sequence	28326284|gb_BU718937.1
CUST_1272_PI428956223	4.02558	7.16769	6.14656	A	P	P	9.77099	10.1708	P	P	0.0759652	gi|28317549|gb|AY223074.1| Schistosoma japonicum clone ZZD128 mRNA sequence	gb|AY223074.1
CUST_3682_PI428956223	7.94503	7.79922	8.41441	P	P	P	11.8156	11.7739	P	P	0.0760209	gi|60599634|gb|AY810473.1| Schistosoma japonicum SJCHGC08066 protein mRNA, partial cds	gb|AY810473.1
CUST_3217_PI428962778	3.05055	3.03214	3.06502	A	A	A	3.01986	7.7102	A	P	0.0761125	gi|28329257|gb|BU721910.1| SJM2CDE11 SJM Schistosoma japonicum cDNA, mRNA sequence	28329257|gb_BU721910.1
CUST_7728_PI428962778	4.89538	4.94139	3.22119	A	A	A	6.23665	9.06595	A	P	0.0761294	gi|28351884|gb|BU794877.1| SJF2DID05 SJF Schistosoma japonicum cDNA, mRNA sequence	28351884|gb_BU794877.1
CUST_18098_PI428956223	3.24653	3.16325	3.19518	A	A	A	3.24432	7.8574	A	P	0.0762501	gi|226483948|emb|FN323919.1| Schistosoma japonicum isolate Anhui full length mRNA clone SJFCE3909.033|FSE001-P00010-G05, complete sequence	emb|FN323919.1
CUST_5663_PI428956223	3.26618	3.27599	3.38272	A	A	A	6.58223	7.35601	A	P	0.076356	gi|60613786|gb|AY812728.1| Schistosoma japonicum SJCHGC05669 protein mRNA, partial cds	gb|AY812728.1
CUST_616_PI428962772	3.19839	3.61275	3.1697	A	A	A	3.28715	7.99855	A	P	0.0763611	gi|28361220|gb|BU804213.1| SJFBHG09 SJF Schistosoma japonicum cDNA, mRNA sequence	28361220|gb_BU804213.1
CUST_7757_PI428962772	3.14452	4.46569	6.16048	A	A	P	5.21088	9.74218	A	M	0.076458	gi|60261824|gb|CV696214.1| SJS_024_01.T3 SJS Schistosoma japonicum cDNA, mRNA sequence	60261824|gb_CV696214.1
CUST_21767_PI428956223	3.05802	3.04073	3.07108	A	A	A	3.02894	7.70821	A	P	0.0765858	gi|257208365|emb|FN328385.1| Schistosoma japonicum isolate Anhui non-coing mRNA clone SJFCE1067|FSE_180_64_H08	emb|FN328385.1
CUST_7236_PI428962778	4.21526	3.13298	4.84296	A	A	A	6.35727	8.66468	A	M	0.0765981	gi|28348766|gb|BU791759.1| SJFBBF11 SJF Schistosoma japonicum cDNA, mRNA sequence	28348766|gb_BU791759.1
CUST_1630_PI428962778	3.92907	4.84815	3.49586	A	A	A	8.87674	3.40874	P	A	0.0767181	gi|28320723|gb|BU713364.1| SJAABPA11 Adult SjC 7/94 Schistosoma japonicum cDNA, mRNA sequence	28320723|gb_BU713364.1
CUST_4052_PI428962778	3.24933	3.10877	3.66641	A	A	A	8.00913	3.24476	P	A	0.0769552	gi|28334202|gb|BU766886.1| SJEALA09 SJE Schistosoma japonicum cDNA, mRNA sequence	28334202|gb_BU766886.1
CUST_11466_PI428956223	3.02765	3.63453	4.20667	A	A	A	8.07224	6.10789	P	P	0.0769732	gi|226469603|emb|FN320906.1| Schistosoma japonicum isolate Anhui full length mRNA clone SJFCE3697.003|FSE_144_68_D09, complete sequence	emb|FN320906.1
CUST_10131_PI428956223	9.42645	9.03449	9.35334	P	P	P	12.958	12.9982	P	P	0.0771051	gi|226466741|emb|FN313772.1| Schistosoma japonicum isolate Anhui full length mRNA clone SJFCA0338|FSA001-P00011-H12, complete sequence	emb|FN313772.1
CUST_2229_PI428962772	3.03621	3.82437	3.05221	A	A	A	7.5478	6.27445	P	P	0.0772805	gi|56054722|gb|CV746179.1| service52_G01_SJL4-007G01-T3_004.ab1 SJL Schistosoma japonicum cDNA, mRNA sequence	56054722|gb_CV746179.1
CUST_14768_PI428956223	6.96311	3.13462	5.99437	P	A	P	10.415	8.36644	P	P	0.0775868	gi|226476467|emb|FN322361.1| Schistosoma japonicum isolate Anhui full length mRNA clone SJFCE3838.006|FSE001-P00009-M02, complete sequence	emb|FN322361.1
CUST_4584_PI428962772	4.31309	4.72844	3.57537	A	A	A	5.7889	8.79819	A	P	0.0776739	gi|58557852|gb|CX857431.1| SJF_AZ_D11.T3###seg1 SJA Schistosoma japonicum cDNA, mRNA sequence	58557852|gb_CX857431.1
CUST_20385_PI428956223	3.55646	3.51257	4.20983	A	A	A	7.59568	7.35952	P	P	0.0776962	gi|257206055|emb|FN326955.1| Schistosoma japonicum isolate Anhui full length mRNA clone SJFCE4990|FSE001-P00016-F14, complete sequence	emb|FN326955.1
CUST_7625_PI428962772	3.29439	3.24494	3.27506	A	A	A	3.53395	7.88163	A	P	0.0780639	gi|60260155|gb|CV694545.1| SJS_013_62.T7 SJS Schistosoma japonicum cDNA, mRNA sequence	60260155|gb_CV694545.1
CUST_2401_PI428962772	3.245	3.22137	3.23856	A	A	A	3.45636	7.84484	A	P	0.0781766	gi|56055589|gb|CV747046.1| SJL_32_002__2-3__45.T3_051.ab1 SJL Schistosoma japonicum cDNA, mRNA sequence	56055589|gb_CV747046.1
CUST_8397_PI428962772	3.07506	3.08961	3.10395	A	A	A	7.70053	3.13382	P	A	0.0785324	gi|197645456|gb|FL656468.1| 1225seq483; Schistosoma japonicum 7d schistosomula subtractive expressed sequence tags library Schistosoma japonicum cDNA 3', mRNA sequence	197645456|gb_FL656468.1
CUST_510_PI428962778	4.09222	3.18944	3.22527	A	A	A	8.18974	3.2681	P	A	0.078534	gi|28318016|gb|BU711858.1| SJAAASE11 Adult SjC 7/94 Schistosoma japonicum cDNA, mRNA sequence	28318016|gb_BU711858.1
CUST_13674_PI428956223	4.42702	5.016	3.21702	A	A	A	3.36009	9.03713	A	M	0.078622	gi|226474145|emb|FN321794.1| Schistosoma japonicum isolate Anhui full length mRNA clone SJFCE3797.011|FSE001-P00003-J22, complete sequence	emb|FN321794.1
CUST_8222_PI428962778	4.412	5.89196	6.60521	A	P	P	6.90637	10.4362	P	P	0.0788353	gi|28355946|gb|BU798939.1| SJF2BIB10 SJF Schistosoma japonicum cDNA, mRNA sequence	28355946|gb_BU798939.1
CUST_1033_PI428956223	3.51772	3.17141	3.09783	A	A	A	7.10245	6.75103	P	P	0.0789348	gi|21999188|gb|AY118085.1| Schistosoma japonicum Hm1 protein (Hm1) mRNA, complete cds	gb|AY118085.1
CUST_2177_PI428962778	3.05937	3.04808	3.07021	A	A	A	3.02806	7.66143	A	P	0.0791551	gi|28322378|gb|BU715047.1| SJMBSE09 SJM Schistosoma japonicum cDNA, mRNA sequence	28322378|gb_BU715047.1
CUST_1151_PI428962778	4.14447	3.11255	3.63676	A	A	A	8.03498	5.9689	P	A	0.0795545	gi|28319576|gb|BU712190.1| SJAAAWH02 Adult SjC 7/94 Schistosoma japonicum cDNA, mRNA sequence	28319576|gb_BU712190.1
CUST_5402_PI428962772	5.94423	6.40987	6.90727	P	P	P	9.8274	10.3724	P	P	0.0795656	gi|58563045|gb|CX862624.1| SJE_DV_E09.T3###seg2 SJE Schistosoma japonicum cDNA, mRNA sequence	58563045|gb_CX862624.1
CUST_5325_PI428956223	3.32836	4.94309	5.26625	A	A	A	9.01337	7.15957	P	P	0.0801258	gi|60605173|gb|AY812355.1| Schistosoma japonicum SJCHGC02182 protein mRNA, partial cds	gb|AY812355.1
CUST_1428_PI428962772	3.20088	6.3175	5.01559	A	P	A	9.96316	3.20404	M	A	0.0802711	gi|56049436|gb|CV740893.1| SJAL_029_86.T7 SJL Schistosoma japonicum cDNA, mRNA sequence	56049436|gb_CV740893.1
CUST_7450_PI428962778	3.3324	4.068	3.30967	A	A	A	7.92724	5.88227	P	A	0.0810431	gi|28350244|gb|BU793237.1| SJF2BEE06 SJF Schistosoma japonicum cDNA, mRNA sequence	28350244|gb_BU793237.1
CUST_8202_PI428962772	4.22757	3.14231	3.52034	A	A	A	8.08814	5.61029	P	A	0.0810803	gi|197126971|gb|FL595347.1| chgc_new_contig1430; Schistosoma japonicum 7d schistosomula subtractive expressed sequence tags library Schistosoma japonicum cDNA 3', mRNA sequence	197126971|gb_FL595347.1
CUST_18551_PI428956223	4.26511	4.01691	3.92116	A	A	A	7.20933	8.05804	P	P	0.0813282	gi|226485466|emb|FN319425.1| Schistosoma japonicum isolate Anhui full length mRNA clone SJFCE3279.003|FSE001-P00017-A10, complete sequence	emb|FN319425.1
CUST_472_PI428956223	3.13144	3.11917	3.10833	A	A	A	7.67461	3.18907	P	A	0.0814506	gi|56758829|gb|AY815823.1| Schistosoma japonicum clone SJCHGC00712 unknown mRNA	gb|AY815823.1
CUST_6197_PI428956223	5.93911	5.98981	6.02472	P	P	P	6.98903	10.4795	P	M	0.0814761	gi|56754316|gb|AY813614.1| Schistosoma japonicum SJCHGC07077 protein mRNA, complete cds	gb|AY813614.1
CUST_2404_PI428962772	3.12948	3.14401	3.14002	A	A	A	7.48401	5.20569	P	A	0.0815283	gi|56055601|gb|CV747058.1| SJL_32_002__2-3__53.T7_051.ab1 SJL Schistosoma japonicum cDNA, mRNA sequence	56055601|gb_CV747058.1
CUST_5168_PI428956223	7.14383	7.29866	7.64996	P	P	P	11.0193	10.9701	P	P	0.0816215	gi|60603243|gb|AY812190.1| Schistosoma japonicum SJCHGC06467 protein mRNA, partial cds	gb|AY812190.1
CUST_593_PI428962778	3.14466	3.16892	3.14397	A	A	A	7.52876	5.02184	P	A	0.0818996	gi|28318196|gb|BU710778.1| SJAAADH01 Adult SjC 7/94 Schistosoma japonicum cDNA, mRNA sequence	28318196|gb_BU710778.1
CUST_24699_PI428956223	7.32856	6.61573	9.19615	P	P	P	11.9858	11.4487	P	P	0.0822623	gi|257213395|emb|FN330273.1| Schistosoma japonicum isolate Anhui non-coing mRNA clone SJFCE4445|FSE_119_71_G09	emb|FN330273.1
CUST_21933_PI428956223	4.5978	3.72622	4.27012	A	A	A	8.62183	6.03176	P	A	0.0823507	gi|257208574|emb|FN324247.1| Schistosoma japonicum isolate Anhui full length mRNA clone SJFCE3917.022|FSE001-P00017-A05, complete sequence	emb|FN324247.1
CUST_19297_PI428956223	3.76378	3.01022	3.01568	A	A	A	6.38088	7.29645	A	P	0.0823933	gi|226487693|emb|FN318989.1| Schistosoma japonicum isolate Anhui full length mRNA clone SJFCE3039.002|FSE001-P00024-F13, complete sequence	emb|FN318989.1
CUST_5358_PI428962772	3.1244	4.83206	3.11368	A	A	A	7.47149	7.58727	P	P	0.0826787	gi|58562923|gb|CX862502.1| SJE_CU_G01.T3###seg2 SJE Schistosoma japonicum cDNA, mRNA sequence	58562923|gb_CX862502.1
CUST_5836_PI428962772	5.11507	4.2218	3.09314	A	A	A	8.93029	3.16892	M	A	0.0829897	gi|60230632|gb|CV671953.1| RE-3-SJ-M_A12_RE-3-SJ-MA12-T7 Schistosoma japonicum reverse cDNA Schistosoma japonicum cDNA, mRNA sequence	60230632|gb_CV671953.1
CUST_776_PI428962778	3.01076	3.02348	3.04649	A	A	A	7.55376	3.05459	P	A	0.0830887	gi|28318601|gb|BU711196.1| SJAAAJD06 Adult SjC 7/94 Schistosoma japonicum cDNA, mRNA sequence	28318601|gb_BU711196.1
CUST_21867_PI428956223	4.74923	5.41951	4.5147	A	P	A	3.33073	9.50508	A	P	0.0837548	gi|257208465|emb|FN328485.1| Schistosoma japonicum isolate Anhui non-coing mRNA clone SJFCE1304|FSE001-P00003-H19	emb|FN328485.1
CUST_1437_PI428962778	5.21088	5.59463	4.7672	P	P	A	9.77871	3.83704	M	A	0.0840848	gi|28320281|gb|BU712910.1| SJAABIB08 Adult SjC 7/94 Schistosoma japonicum cDNA, mRNA sequence	28320281|gb_BU712910.1
CUST_6457_PI428962778	3.1068	4.93364	3.0957	A	A	A	6.19562	8.24991	A	M	0.0842349	gi|28344762|gb|BU777446.1| SJEDKC10 SJE Schistosoma japonicum cDNA, mRNA sequence	28344762|gb_BU777446.1
CUST_6507_PI428962772	3.37462	3.32085	3.33944	A	A	A	3.81065	7.82636	A	P	0.0843329	gi|60238259|gb|CV682309.1| sjs6-010_E11_sjs6-010E11-T3 SJS Schistosoma japonicum cDNA, mRNA sequence	60238259|gb_CV682309.1
CUST_4905_PI428962772	4.98094	5.35522	4.99228	A	P	A	5.20136	9.62001	A	P	0.0844527	gi|58560423|gb|CX860002.1| SJM2_AC_A07.T3 SJA Schistosoma japonicum cDNA, mRNA sequence	58560423|gb_CX860002.1
CUST_5394_PI428962772	6.0701	6.62955	6.98939	P	P	P	9.88478	10.4189	P	P	0.0844742	gi|58563025|gb|CX862604.1| SJE_DU_A07.T3###seg2 SJE Schistosoma japonicum cDNA, mRNA sequence	58563025|gb_CX862604.1
CUST_2312_PI428956223	3.20507	4.44947	3.72969	A	A	A	6.05927	8.14377	A	P	0.0845694	gi|60596697|gb|AY809009.1| Schistosoma japonicum SJCHGC05218 protein mRNA, partial cds	gb|AY809009.1
CUST_93_PI428962772	3.11072	3.13449	3.12384	A	A	A	7.54028	4.28783	P	A	0.0847177	gi|28357389|gb|BU800382.1| SJF2CQB07 SJF Schistosoma japonicum cDNA, mRNA sequence	28357389|gb_BU800382.1
CUST_2309_PI428962778	3.18357	4.41737	4.55074	A	A	A	7.32756	8.03784	P	M	0.0848482	gi|28322977|gb|BU715630.1| SJMCGH06 SJM Schistosoma japonicum cDNA, mRNA sequence	28322977|gb_BU715630.1
CUST_257_PI428962778	3.27506	3.1502	3.18575	A	A	A	3.32196	7.69536	A	P	0.0848639	gi|5706805|gb|AI942149.1| JAA000311.SH3 Adult SjC 7/94 Schistosoma japonicum cDNA 5', mRNA sequence	5706805|gb_AI942149.1
CUST_22125_PI428956223	3.05988	3.03405	3.07658	A	A	A	3.047	7.54606	A	P	0.085286	gi|257208875|emb|FN328641.1| Schistosoma japonicum isolate Anhui non-coing mRNA clone SJFCE1682|FSE001-P00019-H15	emb|FN328641.1
CUST_4834_PI428962778	3.30695	5.04769	4.05656	A	A	A	8.82758	3.45678	M	A	0.0854093	gi|28337814|gb|BU770498.1| SJECWF11 SJE Schistosoma japonicum cDNA, mRNA sequence	28337814|gb_BU770498.1
CUST_1542_PI428962772	3.09842	3.07666	3.11033	A	A	A	3.14287	7.57914	A	M	0.0854318	gi|56050155|gb|CV741612.1| SJAL_034_21.T3 SJL Schistosoma japonicum cDNA, mRNA sequence	56050155|gb_CV741612.1
CUST_602_PI428962772	3.30482	4.71908	4.22373	A	A	A	8.50025	6.02688	P	A	0.0856594	gi|28361163|gb|BU804156.1| SJFBHB10 SJF Schistosoma japonicum cDNA, mRNA sequence	28361163|gb_BU804156.1
CUST_3704_PI428962772	3.08125	3.05791	4.48087	A	A	A	8.20701	3.14859	M	A	0.0856872	gi|56063145|gb|CV754602.1| sjl4-003_82.T3_089.ab1 SJL Schistosoma japonicum cDNA, mRNA sequence	56063145|gb_CV754602.1
CUST_9556_PI428956223	3.24673	3.16556	3.19022	A	A	A	6.39574	7.02302	A	P	0.0858541	gi|60699490|gb|AY915795.1| Schistosoma japonicum SJCHGC09721 protein mRNA, complete cds	gb|AY915795.1
CUST_7285_PI428962778	5.35299	5.49578	5.09588	P	P	A	9.81018	5.09099	P	A	0.085989	gi|28349053|gb|BU792046.1| SJF2AGG09 SJF Schistosoma japonicum cDNA, mRNA sequence	28349053|gb_BU792046.1
CUST_4517_PI428962778	3.97909	3.78136	5.92601	A	A	P	8.74517	8.07781	P	P	0.0861067	gi|28336488|gb|BU769172.1| SJECCA11 SJE Schistosoma japonicum cDNA, mRNA sequence	28336488|gb_BU769172.1
CUST_512_PI428962778	3.45344	3.3731	3.42512	A	A	A	4.13666	7.84759	A	P	0.086201	gi|28318025|gb|BU712480.1| SJAABAE10 Adult SjC 7/94 Schistosoma japonicum cDNA, mRNA sequence	28318025|gb_BU712480.1
CUST_4059_PI428962778	3.12795	3.14279	3.13973	A	A	A	7.60062	3.20397	P	A	0.0865272	gi|28334217|gb|BU766901.1| SJEALC01 SJE Schistosoma japonicum cDNA, mRNA sequence	28334217|gb_BU766901.1
CUST_6560_PI428956223	5.07326	5.93678	5.87915	A	P	P	10.1452	5.38159	M	A	0.0873197	gi|56755146|gb|AY814021.1| Schistosoma japonicum SJCHGC09524 protein mRNA, complete cds	gb|AY814021.1
CUST_7560_PI428962772	3.61334	3.10867	3.08927	A	A	A	7.74967	3.16663	P	A	0.0873474	gi|60259461|gb|CV693851.1| SJS_009_14.T7 SJS Schistosoma japonicum cDNA, mRNA sequence	60259461|gb_CV693851.1
CUST_323_PI428962778	3.04847	3.29543	4.96861	A	A	A	8.5223	3.08279	P	A	0.0875585	gi|6467108|gb|AW191480.1| JAA000511.SH3 Adult SjC 7/94 Schistosoma japonicum cDNA 5', mRNA sequence	6467108|gb_AW191480.1
CUST_4132_PI428962772	3.34653	4.1315	3.81065	A	A	A	8.21143	4.25173	P	A	0.0881918	gi|56065282|gb|CV756739.1| sjl7-002_F03_sjl7-002F03-T7_029.ab1 SJL Schistosoma japonicum cDNA, mRNA sequence	56065282|gb_CV756739.1
CUST_16062_PI428956223	7.22147	7.20553	7.7522	P	P	P	11.042	10.781	P	P	0.0883176	gi|226479175|emb|FN317352.1| Schistosoma japonicum isolate Anhui full length mRNA clone SJFCE1070|FSE_182_43_C06, complete sequence	emb|FN317352.1
CUST_1893_PI428956223	3.19499	5.09588	4.79076	A	P	A	9.03921	3.2246	M	A	0.0884437	gi|60596244|gb|AY808783.1| Schistosoma japonicum SJCHGC08578 protein mRNA, partial cds	gb|AY808783.1
CUST_1102_PI428962772	4.50177	4.63732	5.06051	A	A	A	3.16112	9.22985	A	M	0.0885199	gi|56047471|gb|CV738928.1| SJAL_017_53.T3 SJL Schistosoma japonicum cDNA, mRNA sequence	56047471|gb_CV738928.1
CUST_25660_PI428956223	6.51792	4.21526	4.84632	P	A	A	4.97568	9.98262	A	M	0.0888173	gi|257215253|emb|FN326342.1| Schistosoma japonicum isolate Anhui full length mRNA clone SJFCE3927.686|FSE001-P00009-H15, complete sequence	emb|FN326342.1
CUST_3248_PI428962778	3.25612	3.17426	3.8608	A	A	A	3.32726	7.89739	A	P	0.0888385	gi|28329501|gb|BU722132.1| SJMAEA05 SJM Schistosoma japonicum cDNA, mRNA sequence	28329501|gb_BU722132.1
CUST_2024_PI428962778	3.23545	3.53238	3.66515	A	A	A	7.92086	3.30026	P	A	0.0890203	gi|28321661|gb|BU714314.1| SJAACBH08 Adult SjC 7/94 Schistosoma japonicum cDNA, mRNA sequence	28321661|gb_BU714314.1
CUST_6253_PI428962772	4.34545	4.2907	4.34979	A	A	A	8.78768	3.13104	P	A	0.089182	gi|60235052|gb|CV674164.1| RET7SJ_30A02.T7 Schistosoma japonicum reverse cDNA Schistosoma japonicum cDNA, mRNA sequence	60235052|gb_CV674164.1
CUST_5216_PI428962772	4.98311	4.61311	5.5114	A	A	P	8.68629	8.44159	P	P	0.0892687	gi|58562441|gb|CX862020.1| SJE_AB_B12.T3###seg2 SJE Schistosoma japonicum cDNA, mRNA sequence	58562441|gb_CX862020.1
CUST_7750_PI428962778	4.73009	3.86988	4.01564	A	A	A	7.68425	7.77578	P	P	0.0899724	gi|28352050|gb|BU795043.1| SJF2DKB08 SJF Schistosoma japonicum cDNA, mRNA sequence	28352050|gb_BU795043.1
CUST_21938_PI428956223	3.31246	3.24892	3.28439	A	A	A	6.11156	7.20047	A	P	0.0899808	gi|257208584|emb|FN324252.1| Schistosoma japonicum isolate Anhui full length mRNA clone SJFCE3917.027|FSE001-P00034-G13, complete sequence	emb|FN324252.1
CUST_26201_PI428956223	3.33232	3.59416	3.31438	A	A	A	6.92585	6.85738	P	P	0.0900817	gi|257216353|emb|FN326658.1| Schistosoma japonicum isolate Anhui full length mRNA clone SJFCE4322|FSE_040_23_G03, complete sequence	emb|FN326658.1
CUST_2841_PI428962778	3.25243	5.32921	3.11346	A	P	A	8.71716	3.25169	P	A	0.0904432	gi|28326451|gb|BU719104.1| SJM2CQF09 SJM Schistosoma japonicum cDNA, mRNA sequence	28326451|gb_BU719104.1
CUST_8445_PI428962772	3.15992	3.23534	3.1611	A	A	A	3.30073	7.57518	A	P	0.0907489	gi|197645732|gb|FL656506.1| 1225seq602; Schistosoma japonicum 7d schistosomula subtractive expressed sequence tags library Schistosoma japonicum cDNA 3', mRNA sequence	197645732|gb_FL656506.1
CUST_3379_PI428956223	3.34041	3.37996	3.08172	A	A	A	6.48899	6.94142	A	P	0.0909001	gi|60598962|gb|AY810141.1| Schistosoma japonicum SJCHGC03113 protein mRNA, partial cds	gb|AY810141.1
CUST_145_PI428962772	4.87094	4.92109	4.08163	A	A	A	8.94213	6.10461	P	A	0.0909486	gi|28357619|gb|BU800612.1| SJF2CTC01 SJF Schistosoma japonicum cDNA, mRNA sequence	28357619|gb_BU800612.1
CUST_2582_PI428962772	3.13505	3.32914	3.3203	A	A	A	7.66046	3.11157	P	A	0.0910888	gi|56056690|gb|CV748147.1| SJL_35_001__5-1__67.T7_066.ab1 SJL Schistosoma japonicum cDNA, mRNA sequence	56056690|gb_CV748147.1
CUST_22025_PI428956223	3.15645	4.52971	3.1479	A	A	A	6.72802	7.58501	P	P	0.0914459	gi|257208775|emb|FN328541.1| Schistosoma japonicum isolate Anhui non-coing mRNA clone SJFCE1432|FSE001-P00008-K10	emb|FN328541.1
CUST_7298_PI428962772	3.18765	3.40654	4.91096	A	A	A	8.45971	3.22209	P	A	0.091865	gi|60254591|gb|CV690201.1| sjs7-001_D09_sjs7-001D09-T3 SJS Schistosoma japonicum cDNA, mRNA sequence	60254591|gb_CV690201.1
CUST_4742_PI428962772	4.18002	3.1188	3.1113	A	A	A	7.95433	3.193	P	A	0.0919102	gi|58558566|gb|CX858145.1| SJA-AANG03.T3 SJA Schistosoma japonicum cDNA, mRNA sequence	58558566|gb_CX858145.1
CUST_1535_PI428962778	3.76679	4.24449	4.61795	A	A	A	3.39167	8.65635	A	P	0.091989	gi|28320492|gb|BU713124.1| SJAABMA01 Adult SjC 7/94 Schistosoma japonicum cDNA, mRNA sequence	28320492|gb_BU713124.1
CUST_20497_PI428956223	3.94668	4.38286	4.15144	A	A	A	8.30571	6.20987	P	A	0.0922935	gi|257206303|emb|FN327079.1| Schistosoma japonicum isolate Anhui full length mRNA clone SJFCE5217|FSE001-P00024-M21, complete sequence	emb|FN327079.1
CUST_6179_PI428962772	5.67458	5.38601	5.31316	P	P	P	9.88814	2.95637	M	A	0.0925656	gi|60234456|gb|CV673861.1| RET7SJ_23F10.T7 Schistosoma japonicum reverse cDNA Schistosoma japonicum cDNA, mRNA sequence	60234456|gb_CV673861.1
CUST_3815_PI428962778	3.16729	3.14152	3.16838	A	A	A	3.25871	7.51388	A	P	0.0928859	gi|28333187|gb|BU725818.1| SJMCKB03 SJM Schistosoma japonicum cDNA, mRNA sequence	28333187|gb_BU725818.1
CUST_1894_PI428956223	3.36178	5.24764	3.06371	A	P	A	3.0683	8.63456	A	P	0.0930361	gi|60596246|gb|AY808784.1| Schistosoma japonicum SJCHGC01964 protein mRNA, partial cds	gb|AY808784.1
CUST_10623_PI428956223	3.34611	4.95262	3.55394	A	A	A	6.29954	8.22693	A	P	0.0931698	gi|226467857|emb|FN320430.1| Schistosoma japonicum isolate Anhui full length mRNA clone SJFCE3606.001|FSE001-P00017-B12, complete sequence	emb|FN320430.1
CUST_3721_PI428962772	3.91135	3.42988	4.55391	A	A	A	8.42315	3.08146	P	A	0.0934685	gi|56063226|gb|CV754683.1| sjl4-004A10-T7_069.ab1.bin SJL Schistosoma japonicum cDNA, mRNA sequence	56063226|gb_CV754683.1
CUST_1275_PI428962772	3.35319	4.82544	3.31124	A	A	A	7.9915	6.51048	P	P	0.0935366	gi|56048602|gb|CV740059.1| SJAL_024_70.T7 SJL Schistosoma japonicum cDNA, mRNA sequence	56048602|gb_CV740059.1
CUST_20336_PI428956223	4.01244	3.92455	4.504	A	A	A	7.78249	7.36221	P	P	0.0936023	gi|257205947|emb|FN326901.1| Schistosoma japonicum isolate Anhui full length mRNA clone SJFCE4880|FSE001-P00012-F12, complete sequence	emb|FN326901.1
CUST_1348_PI428962778	3.06529	3.33227	3.07784	A	A	A	4.70007	7.36984	A	P	0.0936483	gi|28320085|gb|BU712711.1| SJAABEB02 Adult SjC 7/94 Schistosoma japonicum cDNA similar to ref|XP_002494.3| inositol polyphosphate-4-phosphatase isoform a [Homo sapiens], mRNA sequence	28320085|gb_BU712711.1
CUST_24279_PI428956223	3.187	3.15432	3.17165	A	A	A	7.50718	3.27961	P	A	0.0940028	gi|257212741|emb|FN330014.1| Schistosoma japonicum isolate Anhui non-coing mRNA clone SJFCE3907.039|FSE001-P00012-L07	emb|FN330014.1
CUST_992_PI428962778	4.65561	3.10696	3.08461	A	A	A	3.18546	8.18257	A	M	0.0941226	gi|28319194|gb|BU711802.1| SJAAARH02 Adult SjC 7/94 Schistosoma japonicum cDNA, mRNA sequence	28319194|gb_BU711802.1
CUST_7063_PI428956223	3.10136	3.11182	3.12567	A	A	A	3.23881	7.44298	A	P	0.0943249	gi|56756313|gb|AY814598.1| Schistosoma japonicum SJCHGC06990 protein mRNA, complete cds	gb|AY814598.1
CUST_1880_PI428956223	7.96334	8.52059	8.11179	P	P	P	11.7883	11.4324	P	P	0.0945337	gi|60596210|gb|AY808766.1| Schistosoma japonicum SJCHGC02381 protein mRNA, partial cds	gb|AY808766.1
CUST_7579_PI428962778	3.04562	3.80121	3.35493	A	A	A	6.31098	7.21923	A	P	0.0946544	gi|28350950|gb|BU793943.1| SJF2BVC01 SJF Schistosoma japonicum cDNA, mRNA sequence	28350950|gb_BU793943.1
CUST_18550_PI428956223	4.16633	3.95878	4.3073	A	A	A	6.94284	7.97504	P	P	0.0948525	gi|226485464|emb|FN319424.1| Schistosoma japonicum isolate Anhui full length mRNA clone SJFCE3279.002|FSE001-P00022-O19, complete sequence	emb|FN319424.1
CUST_24833_PI428956223	6.62092	4.4643	4.66304	P	A	A	3.04447	9.98958	A	M	0.0948609	gi|257213641|emb|FN325836.1| Schistosoma japonicum isolate Anhui full length mRNA clone SJFCE3927.180|FSE001-P00018-L15, complete sequence	emb|FN325836.1
CUST_914_PI428956223	3.03391	3.04688	3.06766	A	A	A	7.37461	3.08358	P	A	0.0949337	gi|60698336|gb|AY915726.1| Schistosoma japonicum clone SJCHGC09103 unknown mRNA	gb|AY915726.1
CUST_6360_PI428962772	3.02348	2.99543	3.0302	A	A	A	3.00092	7.33681	A	P	0.0953854	gi|60235797|gb|CV674538.1| RET7SJ_27D08.T7 Schistosoma japonicum reverse cDNA Schistosoma japonicum cDNA, mRNA sequence	60235797|gb_CV674538.1
CUST_1472_PI428962778	3.65528	3.13146	3.18367	A	A	A	7.4058	5.43103	P	A	0.0954263	gi|28320372|gb|BU713002.1| SJAABJD04 Adult SjC 7/94 Schistosoma japonicum cDNA, mRNA sequence	28320372|gb_BU713002.1
CUST_20541_PI428956223	3.89817	4.07476	5.1373	A	A	A	7.69767	8.0219	P	P	0.095477	gi|257206451|emb|FN327130.1| Schistosoma japonicum isolate Anhui full length mRNA clone SJFCE5303|FSE001-P00027-J06, complete sequence	emb|FN327130.1
CUST_7722_PI428956223	5.6336	6.58982	6.67861	P	P	P	10.7496	3.34285	M	A	0.0956264	gi|56757869|gb|AY815343.1| Schistosoma japonicum SJCHGC01117 protein mRNA, complete cds	gb|AY815343.1
CUST_6513_PI428956223	3.72696	3.91265	3.365	A	A	A	7.40505	6.62484	P	P	0.095966	gi|56755041|gb|AY813969.1| Schistosoma japonicum SJCHGC09276 protein mRNA, complete cds	gb|AY813969.1
CUST_10041_PI428956223	10.1052	9.72421	10.2608	P	P	P	13.3633	13.4849	P	P	0.0961748	gi|226466561|emb|FN313682.1| Schistosoma japonicum isolate Anhui full length mRNA clone SJFCA0199|FSA001-P00002-C14, complete sequence	emb|FN313682.1
CUST_695_PI428956223	3.3613	5.01633	4.15454	A	A	A	5.97237	8.46683	A	P	0.0967369	gi|60600609|gb|AY810873.1| Schistosoma japonicum clone SJCHGC07419 unknown mRNA	gb|AY810873.1
CUST_21943_PI428956223	4.67353	4.35624	3.72331	A	A	A	8.39201	6.16824	P	P	0.0967828	gi|257208594|emb|FN324257.1| Schistosoma japonicum isolate Anhui full length mRNA clone SJFCE3917.032|FSE001-P00008-K11, complete sequence	emb|FN324257.1
CUST_4163_PI428962778	3.0228	3.00272	3.02744	A	A	A	2.98613	7.31324	A	P	0.097012	gi|28334646|gb|BU767330.1| SJEAPH04 SJE Schistosoma japonicum cDNA, mRNA sequence	28334646|gb_BU767330.1
CUST_378_PI428962778	3.99264	4.43653	5.35703	A	A	A	8.213	7.9193	P	P	0.0971999	gi|7644591|gb|AW736727.1| JAYB0040.YL Schistosoma japonicum Lambda gt11 Express library Schistosoma japonicum cDNA clone JAYB0040.GY 5', mRNA sequence	7644591|gb_AW736727.1
CUST_23092_PI428956223	3.83051	3.5059	4.46475	A	A	A	5.88084	8.06255	A	P	0.0973996	gi|257210699|emb|FN329174.1| Schistosoma japonicum isolate Anhui non-coing mRNA clone SJFCE2895.001|FSE001-P00015-O06	emb|FN329174.1
CUST_8236_PI428962772	5.9028	6.28491	7.30267	P	P	P	10.8781	7.14594	P	P	0.0974061	gi|197127048|gb|FL595135.1| chgc_new_contig1391; Schistosoma japonicum 7d schistosomula subtractive expressed sequence tags library Schistosoma japonicum cDNA 3', mRNA sequence	197127048|gb_FL595135.1
CUST_24652_PI428956223	3.01577	5.10483	5.12131	A	P	A	7.789	8.26112	P	P	0.0976171	gi|257213348|emb|FN330226.1| Schistosoma japonicum isolate Anhui non-coing mRNA clone SJFCE4374|FSE_078_56_H07	emb|FN330226.1
CUST_4988_PI428956223	4.20556	3.18538	3.19885	A	A	A	7.62175	5.74762	P	A	0.0976762	gi|60602847|gb|AY811992.1| Schistosoma japonicum SJCHGC04591 protein mRNA, partial cds	gb|AY811992.1
CUST_11595_PI428956223	8.8829	10.2	9.94995	P	P	P	13.3119	12.9265	P	P	0.0979306	gi|226469871|emb|FN314484.1| Schistosoma japonicum isolate Anhui full length mRNA clone SJFCA3042.002|FSA001-P00019-G14, complete sequence	emb|FN314484.1
CUST_6531_PI428962778	4.75624	4.50802	4.72758	A	A	A	3.12229	8.99548	A	M	0.0979534	gi|28345204|gb|BU777888.1| SJEDPB01 SJE Schistosoma japonicum cDNA, mRNA sequence	28345204|gb_BU777888.1
CUST_3134_PI428962778	3.03521	3.01171	3.04878	A	A	A	3.00683	7.30853	A	P	0.0982151	gi|28328700|gb|BU721353.1| SJM2BWD10 SJM Schistosoma japonicum cDNA, mRNA sequence	28328700|gb_BU721353.1
CUST_25213_PI428956223	7.42961	4.37561	5.15844	P	A	A	10.5903	3.54689	M	A	0.0982252	gi|257214275|emb|FN326054.1| Schistosoma japonicum isolate Anhui full length mRNA clone SJFCE3927.398|FSE001-P00010-O06, complete sequence	emb|FN326054.1
CUST_11276_PI428956223	4.16435	4.84594	5.04033	A	A	A	8.42773	7.59648	P	P	0.098653	gi|226469213|emb|FN314353.1| Schistosoma japonicum isolate Anhui full length mRNA clone SJFCA2855.001|FSA001-P00005-F03, complete sequence	emb|FN314353.1
CUST_3351_PI428962772	3.13146	3.11723	3.40192	A	A	A	7.49305	3.18287	P	A	0.0986825	gi|56061037|gb|CV752494.1| SJL7-003_C06_SJL7-003C06-T3_040.ab1 SJL Schistosoma japonicum cDNA, mRNA sequence	56061037|gb_CV752494.1
CUST_7563_PI428962772	3.0258	3.01225	3.032	A	A	A	7.29083	2.99546	P	A	0.098815	gi|60259495|gb|CV693885.1| SJS_009_34.T7 SJS Schistosoma japonicum cDNA, mRNA sequence	60259495|gb_CV693885.1
CUST_2090_PI428962778	3.72172	3.42539	4.13342	A	A	A	5.27405	7.91266	A	P	0.0988999	gi|28321846|gb|BU714499.1| SJAABZF05 Adult SjC 7/94 Schistosoma japonicum cDNA, mRNA sequence	28321846|gb_BU714499.1
CUST_22270_PI428956223	3.05915	3.03333	3.07588	A	A	A	3.04557	7.31793	A	P	0.0991327	gi|257209312|emb|FN324470.1| Schistosoma japonicum isolate Anhui full length mRNA clone SJFCE3919.072|FSE001-P00020-J02, complete sequence	emb|FN324470.1
CUST_7550_PI428962772	4.40668	5.73392	5.57093	A	P	P	3.44821	9.65816	A	P	0.0992941	gi|60259307|gb|CV693697.1| SJS_008_21.T7 SJS Schistosoma japonicum cDNA, mRNA sequence	60259307|gb_CV693697.1
CUST_4460_PI428962778	4.06255	3.1753	3.20453	A	A	A	5.12437	7.63165	A	P	0.0999476	gi|28336228|gb|BU768912.1| SJEBZC07 SJE Schistosoma japonicum cDNA, mRNA sequence	28336228|gb_BU768912.1
CUST_5072_PI428962772	3.32398	4.89824	4.15506	A	A	A	5.237	8.43391	A	M	0.100207	gi|58562039|gb|CX861618.1| SJECLD02.T3###seg1 SJE Schistosoma japonicum cDNA, mRNA sequence	58562039|gb_CX861618.1
CUST_4901_PI428962778	3.14533	5.10066	3.12959	A	P	A	8.02667	6.39967	P	P	0.100254	gi|28338023|gb|BU770707.1| SJECZA10 SJE Schistosoma japonicum cDNA, mRNA sequence	28338023|gb_BU770707.1
CUST_8704_PI428956223	3.42375	5.0506	4.03386	A	A	A	3.22958	8.60801	A	M	0.100532	gi|60688039|gb|AY915132.1| Schistosoma japonicum SJCHGC03063 protein mRNA, complete cds	gb|AY915132.1
CUST_1284_PI428962778	3.01708	2.99595	3.01957	A	A	A	2.98227	7.25103	A	P	0.100614	gi|28319911|gb|BU712532.1| SJAABBD01 Adult SjC 7/94 Schistosoma japonicum cDNA, mRNA sequence	28319911|gb_BU712532.1
CUST_5397_PI428962772	5.07223	4.96861	6.69929	P	P	P	6.27832	10.0239	A	M	0.100632	gi|58563032|gb|CX862611.1| SJE_DU_D03.T3###seg2 SJE Schistosoma japonicum cDNA, mRNA sequence	58563032|gb_CX862611.1
CUST_859_PI428962772	4.80886	5.98018	6.27832	A	P	P	9.97029	6.84266	P	P	0.100649	gi|56046034|gb|CV737491.1| SJAL_008_77.T3 SJL Schistosoma japonicum cDNA, mRNA sequence	56046034|gb_CV737491.1
CUST_3930_PI428956223	6.24337	6.31225	5.24137	P	P	A	5.59874	10.2625	A	P	0.1008	gi|60600218|gb|AY810764.1| Schistosoma japonicum SJCHGC04392 protein mRNA, partial cds	gb|AY810764.1
CUST_12721_PI428956223	3.18249	3.18671	3.17992	A	A	A	3.33129	7.40916	A	P	0.100892	gi|226472183|emb|FN321600.1| Schistosoma japonicum isolate Anhui full length mRNA clone SJFCE3781.009|FSE001-P00001-C16, complete sequence	emb|FN321600.1
CUST_1260_PI428962778	3.19788	4.31482	3.12819	A	A	A	7.9144	3.10655	P	A	0.100911	gi|28319851|gb|BU712469.1| SJAABAD07 Adult SjC 7/94 Schistosoma japonicum cDNA, mRNA sequence	28319851|gb_BU712469.1
CUST_63_PI428962778	3.06279	3.03573	7.36463	A	A	M	10.2099	3.11789	M	A	0.101341	gi|1864187|gb|AA239959.1| JA00A073.QA3 Adult SjC 7/94 Schistosoma japonicum cDNA clone SJADA73 5', mRNA sequence	1864187|gb_AA239959.1
CUST_4207_PI428962772	3.15997	3.17821	3.15598	A	A	A	6.628	6.28155	P	P	0.101503	gi|56065584|gb|CV757041.1| sjl7-006_G12_sjl7-006G12-T7_100.ab1 SJL Schistosoma japonicum cDNA, mRNA sequence	56065584|gb_CV757041.1
CUST_6330_PI428956223	5.81547	5.77152	4.35439	P	P	A	9.67597	5.39232	M	A	0.101857	gi|56754634|gb|AY813771.1| Schistosoma japonicum SJCHGC02606 protein mRNA, complete cds	gb|AY813771.1
CUST_25642_PI428956223	6.46898	5.23551	4.36599	P	P	A	9.72718	6.81858	M	P	0.101953	gi|257215017|emb|FN326145.1| Schistosoma japonicum isolate Anhui full length mRNA clone SJFCE3927.489|FSE001-P00027-J21, complete sequence	emb|FN326145.1
CUST_301_PI428962778	3.10257	3.09607	3.09355	A	A	A	7.30633	3.16976	P	A	0.102329	gi|6455854|gb|AW186537.1| JAA000437.SH3 Adult SjC 7/94 Schistosoma japonicum cDNA 5', mRNA sequence	6455854|gb_AW186537.1
CUST_2458_PI428962772	3.07982	6.11496	3.11224	A	P	A	9.09827	3.84989	M	A	0.102411	gi|56055872|gb|CV747329.1| SJL_32_004__2-5__36.T3_046.ab1 SJL Schistosoma japonicum cDNA, mRNA sequence	56055872|gb_CV747329.1
CUST_6693_PI428956223	9.63887	9.28639	9.85542	P	P	P	13.0617	12.7127	P	P	0.102562	gi|56755460|gb|AY814178.1| Schistosoma japonicum SJCHGC09231 protein mRNA, complete cds	gb|AY814178.1
CUST_2545_PI428962778	3.18864	3.20703	3.18513	A	A	A	3.25042	7.39713	A	P	0.102754	gi|28324804|gb|BU717457.1| SJM2BMF08 SJM Schistosoma japonicum cDNA, mRNA sequence	28324804|gb_BU717457.1
CUST_7230_PI428956223	4.97568	3.21511	3.23306	A	A	A	5.02838	8.19333	A	P	0.102771	gi|56756716|gb|AY814798.1| Schistosoma japonicum SJCHGC02843 protein mRNA, complete cds	gb|AY814798.1
CUST_5204_PI428962778	3.19064	3.1775	3.17755	A	A	A	5.17857	7.13082	A	P	0.102912	gi|28339192|gb|BU771876.1| SJEEJH12 SJE Schistosoma japonicum cDNA, mRNA sequence	28339192|gb_BU771876.1
CUST_3911_PI428962778	2.9891	3.00092	3.05355	A	A	A	7.21885	3.0165	P	A	0.102923	gi|28333610|gb|BU766294.1| SJEACF02 SJE Schistosoma japonicum cDNA, mRNA sequence	28333610|gb_BU766294.1
CUST_14275_PI428956223	3.10545	3.13678	3.11022	A	A	A	5.61698	6.89582	A	P	0.103225	gi|226475417|emb|FN322034.1| Schistosoma japonicum isolate Anhui full length mRNA clone SJFCE3816.014|FSE001-P00032-H15, complete sequence	emb|FN322034.1
CUST_970_PI428956223	5.00532	5.40188	6.48737	A	P	P	9.33079	8.69625	P	P	0.103342	gi|27652442|gb|AY173930.1| Schistosoma japonicum IR2 (IR2) mRNA, partial cds	gb|AY173930.1
CUST_13718_PI428956223	11.343	13.3328	12.735	P	P	P	16.3261	15.4566	P	P	0.103481	gi|226474233|emb|FN315871.1| Schistosoma japonicum isolate Anhui full length mRNA clone SJFCA3799.015|FSA001-P00004-K22, complete sequence	emb|FN315871.1
CUST_7276_PI428962778	3.23924	3.20676	3.98901	A	A	A	7.73075	3.29637	P	A	0.103655	gi|28348985|gb|BU791978.1| SJF2AGA12 SJF Schistosoma japonicum cDNA, mRNA sequence	28348985|gb_BU791978.1
CUST_8646_PI428956223	3.39397	3.27202	3.32096	A	A	A	3.53	7.51059	A	P	0.103712	gi|60687919|gb|AY915072.1| Schistosoma japonicum SJCHGC02794 protein mRNA, partial cds	gb|AY915072.1
CUST_4370_PI428962778	4.77395	6.52875	6.46579	A	P	P	9.67821	9.00729	P	P	0.103998	gi|28335780|gb|BU768464.1| SJEBKB05 SJE Schistosoma japonicum cDNA, mRNA sequence	28335780|gb_BU768464.1
CUST_1442_PI428962778	3.1277	3.10452	3.11786	A	A	A	7.29568	3.20801	P	A	0.104284	gi|28320297|gb|BU712926.1| SJAABID07 Adult SjC 7/94 Schistosoma japonicum cDNA, mRNA sequence	28320297|gb_BU712926.1
CUST_4732_PI428962772	3.27631	3.24167	3.2593	A	A	A	4.85839	7.26986	A	P	0.104445	gi|58558479|gb|CX858058.1| SJA-AABF05.T3 SJA Schistosoma japonicum cDNA, mRNA sequence	58558479|gb_CX858058.1
CUST_10499_PI428956223	4.60305	5.4284	5.36342	A	P	P	9.38793	4.4926	P	A	0.104489	gi|226467607|emb|FN313946.1| Schistosoma japonicum isolate Anhui full length mRNA clone SJFCA0607|FSA001-P00033-F06, complete sequence	emb|FN313946.1
CUST_4883_PI428956223	3.05858	3.04185	3.07137	A	A	A	3.02918	7.23595	A	P	0.104769	gi|60602625|gb|AY811881.1| Schistosoma japonicum SJCHGC09174 protein mRNA, partial cds	gb|AY811881.1
CUST_5174_PI428962778	3.19398	3.63181	3.18075	A	A	A	3.24727	7.53383	A	P	0.104769	gi|28339033|gb|BU771717.1| SJEEIC02 SJE Schistosoma japonicum cDNA, mRNA sequence	28339033|gb_BU771717.1
CUST_2081_PI428956223	3.31273	4.71463	5.17903	A	A	A	7.84358	7.85128	P	P	0.104817	gi|60595805|gb|AY808564.1| Schistosoma japonicum SJCHGC08707 protein mRNA, partial cds	gb|AY808564.1
CUST_7298_PI428962778	3.08577	3.06098	3.08563	A	A	A	7.24702	3.15564	M	A	0.104984	gi|28349120|gb|BU792113.1| SJF2AHE04 SJF Schistosoma japonicum cDNA, mRNA sequence	28349120|gb_BU792113.1
CUST_8215_PI428962772	3.11033	3.12773	4.46253	A	A	A	3.11438	7.91132	A	P	0.105384	gi|197127007|gb|FL595094.1| chgc_new_contig1265; Schistosoma japonicum 7d schistosomula subtractive expressed sequence tags library Schistosoma japonicum cDNA 3', mRNA sequence	197127007|gb_FL595094.1
CUST_684_PI428962772	4.86526	5.63676	5.20732	A	P	P	8.37039	8.64533	P	P	0.105602	gi|56044933|gb|CV736390.1| SJAL_002_14.T7 SJL Schistosoma japonicum cDNA, mRNA sequence	56044933|gb_CV736390.1
CUST_3903_PI428962772	3.30101	3.25142	3.27953	A	A	A	3.56815	7.42439	A	P	0.105604	gi|56064168|gb|CV755625.1| sjl5-006_A09_sjl5-006A09-T7_069.ab1 SJL Schistosoma japonicum cDNA, mRNA sequence	56064168|gb_CV755625.1
CUST_15667_PI428956223	3.26927	3.2225	3.10249	A	A	A	3.26331	7.36059	A	P	0.105644	gi|226478375|emb|FN322722.1| Schistosoma japonicum isolate Anhui full length mRNA clone SJFCE3855.024|FSE001-P00027-K16, complete sequence	emb|FN322722.1
CUST_26386_PI428956223	3.21171	3.5031	3.1941	A	A	A	3.31534	7.47344	A	P	0.105698	gi|254055660|gb|GQ266968.1| Schistosoma japonicum precursor microRNA 3075 gene, complete sequence	gb|GQ266968.1
CUST_12881_PI428956223	4.25073	5.59754	5.44686	A	P	A	7.96189	8.8138	P	P	0.105887	gi|226472515|emb|FN321568.1| Schistosoma japonicum isolate Anhui full length mRNA clone SJFCE3778.007|FSE001-P00003-D06, complete sequence	emb|FN321568.1
CUST_2524_PI428962778	3.07165	3.53642	4.0336	A	A	A	7.77846	3.1425	P	A	0.106215	gi|28324765|gb|BU717418.1| SJM2BMB11 SJM Schistosoma japonicum cDNA, mRNA sequence	28324765|gb_BU717418.1
CUST_506_PI428962778	3.1379	3.16629	3.54017	A	A	A	5.08471	7.22457	A	P	0.106863	gi|28318009|gb|BU711551.1| SJAAANH11 Adult SjC 7/94 Schistosoma japonicum cDNA, mRNA sequence	28318009|gb_BU711551.1
CUST_7702_PI428962772	4.15587	4.01135	3.18131	A	A	A	3.2986	8.01261	A	P	0.106988	gi|60260978|gb|CV695368.1| SJS_018_62.T3 SJS Schistosoma japonicum cDNA, mRNA sequence	60260978|gb_CV695368.1
CUST_21974_PI428956223	4.44527	5.01905	3.73399	A	A	A	8.4567	6.09364	P	A	0.107264	gi|257208680|emb|FN324300.1| Schistosoma japonicum isolate Anhui full length mRNA clone SJFCE3917.077|FSE001-P00030-J22, complete sequence	emb|FN324300.1
CUST_9359_PI428956223	9.19201	8.84405	8.73729	P	P	P	11.9624	12.3294	P	P	0.107338	gi|56752882|gb|AY812921.1| Schistosoma japonicum SJCHGC09419 protein mRNA, complete cds	gb|AY812921.1
CUST_16624_PI428956223	3.08735	3.0742	3.09685	A	A	A	7.22607	3.05883	P	A	0.107466	gi|226480361|emb|FN323121.1| Schistosoma japonicum isolate Anhui full length mRNA clone SJFCE3875.031|FSE001-P00015-A23, complete sequence	emb|FN323121.1
CUST_5179_PI428962772	3.18075	3.16825	3.27657	A	A	A	3.33656	7.33977	A	P	0.107492	gi|58562333|gb|CX861912.1| SJEEWC07.T3###seg2 SJE Schistosoma japonicum cDNA, mRNA sequence	58562333|gb_CX861912.1
CUST_2882_PI428962778	4.26314	4.88907	5.51379	A	A	A	8.38809	7.97205	P	P	0.107515	gi|28326784|gb|BU719437.1| SJM2CUC02 SJM Schistosoma japonicum cDNA, mRNA sequence	28326784|gb_BU719437.1
CUST_5821_PI428962772	3.16686	6.49166	4.84881	A	P	A	9.61231	3.21916	P	A	0.107562	gi|60230403|gb|CV671843.1| RE-3-SJ-K_B02_RE-3-SJ-KB02-T3 Schistosoma japonicum reverse cDNA Schistosoma japonicum cDNA, mRNA sequence	60230403|gb_CV671843.1
CUST_4684_PI428962772	3.09539	3.07013	3.09663	A	A	A	3.15676	7.21835	A	P	0.107706	gi|58558338|gb|CX857917.1| SJA-AAAA03.T3 SJA Schistosoma japonicum cDNA, mRNA sequence	58558338|gb_CX857917.1
CUST_7740_PI428962778	3.13642	4.89917	3.12182	A	A	A	7.86265	5.91065	P	A	0.107743	gi|28351984|gb|BU794977.1| SJF2DJD11 SJF Schistosoma japonicum cDNA, mRNA sequence	28351984|gb_BU794977.1
CUST_12010_PI428956223	4.18235	5.52862	5.10745	A	P	A	9.11052	5.79272	P	A	0.108289	gi|226470709|emb|FN321062.1| Schistosoma japonicum isolate Anhui full length mRNA clone SJFCE3721.009|FSE001-P00020-I12, complete sequence	emb|FN321062.1
CUST_4225_PI428962778	4.33872	3.29958	3.15442	A	A	A	5.43381	7.61741	A	P	0.108474	gi|28334966|gb|BU767650.1| SJEBBD08 SJE Schistosoma japonicum cDNA, mRNA sequence	28334966|gb_BU767650.1
CUST_8337_PI428962772	3.094	3.12557	3.10109	A	A	A	3.11442	7.2294	A	P	0.108563	gi|197645181|gb|FL657138.1| 1225seq492; Schistosoma japonicum 7d schistosomula subtractive expressed sequence tags library Schistosoma japonicum cDNA 3', mRNA sequence	197645181|gb_FL657138.1
CUST_1092_PI428962772	3.83244	4.5097	3.18238	A	A	A	5.71313	7.84527	A	P	0.108828	gi|56047390|gb|CV738847.1| SJAL_017_06.T7 SJL Schistosoma japonicum cDNA, mRNA sequence	56047390|gb_CV738847.1
CUST_1213_PI428962772	3.13353	6.84918	6.92354	A	P	P	7.98939	10.2838	P	M	0.109041	gi|56048156|gb|CV739613.1| SJAL_021_77.T3 SJL Schistosoma japonicum cDNA, mRNA sequence	56048156|gb_CV739613.1
CUST_3092_PI428962778	3.16668	3.11942	3.09339	A	A	A	6.09434	6.52026	A	P	0.10911	gi|28328314|gb|BU720967.1| SJM2BIC08 SJM Schistosoma japonicum cDNA, mRNA sequence	28328314|gb_BU720967.1
CUST_18105_PI428956223	5.26579	3.11102	3.13435	P	A	A	8.37554	3.10468	M	A	0.109366	gi|226483970|emb|FN323930.1| Schistosoma japonicum isolate Anhui full length mRNA clone SJFCE3909.045|FSE001-P00018-J22, complete sequence	emb|FN323930.1
CUST_2567_PI428962778	3.1831	4.08366	3.18173	A	A	A	6.70079	6.78106	P	P	0.109381	gi|28324928|gb|BU717581.1| SJM2BPA04 SJM Schistosoma japonicum cDNA, mRNA sequence	28324928|gb_BU717581.1
CUST_7704_PI428962778	2.94683	2.93431	2.93924	A	A	A	6.2298	6.02307	A	P	0.109576	gi|28351762|gb|BU794755.1| SJF2DHA11 SJF Schistosoma japonicum cDNA, mRNA sequence	28351762|gb_BU794755.1
CUST_4388_PI428962778	4.61192	3.97985	3.14639	A	A	A	4.63188	8.09686	A	M	0.1096	gi|28335859|gb|BU768543.1| SJEBKH12 SJE Schistosoma japonicum cDNA, mRNA sequence	28335859|gb_BU768543.1
CUST_7005_PI428962778	3.28431	3.24769	5.55723	A	A	P	3.45156	8.61592	A	P	0.109649	gi|28347445|gb|BU780129.1| SJEFUA02 SJE Schistosoma japonicum cDNA, mRNA sequence	28347445|gb_BU780129.1
CUST_4940_PI428962772	9.5206	9.06267	9.89451	P	P	P	12.6046	12.8162	P	P	0.110167	gi|58561012|gb|CX860591.1| SJM2AZH11.T3 SJA Schistosoma japonicum cDNA, mRNA sequence	58561012|gb_CX860591.1
CUST_17921_PI428956223	8.52194	7.69916	8.59142	P	P	P	11.6152	11.3838	P	P	0.110298	gi|226483558|emb|FN318351.1| Schistosoma japonicum isolate Anhui full length mRNA clone SJFCE2496.001|FSE001-P00009-P21, complete sequence	emb|FN318351.1
CUST_7814_PI428962778	7.88163	3.42316	3.04897	P	A	A	10.5788	3.18159	M	A	0.110425	gi|28352487|gb|BU795480.1| SJF2DOH10 SJF Schistosoma japonicum cDNA, mRNA sequence	28352487|gb_BU795480.1
CUST_8476_PI428956223	3.00891	3.64846	3.94714	A	A	A	3.05391	7.70691	A	P	0.11052	gi|60687575|gb|AY914900.1| Schistosoma japonicum putative U6-snRNA-associated protein mRNA, complete cds	gb|AY914900.1
CUST_1784_PI428962778	11.758	13.5242	12.952	P	P	P	16.4716	15.5682	P	P	0.110753	gi|28321072|gb|BU713716.1| SJAABTH05 Adult SjC 7/94 Schistosoma japonicum cDNA similar to gb|AAB81938.1| (AF000381) non-functional folate binding protein [Homo sapiens], mRNA sequence	28321072|gb_BU713716.1
CUST_2068_PI428962778	3.09854	3.61046	3.10334	A	A	A	3.1153	7.39306	A	P	0.11079	gi|28321769|gb|BU714422.1| SJAABEH12 Adult SjC 7/94 Schistosoma japonicum cDNA, mRNA sequence	28321769|gb_BU714422.1
CUST_2459_PI428962778	8.85229	8.50438	9.42569	P	P	P	12.0273	12.2658	P	P	0.110861	gi|28324372|gb|BU717025.1| SJM2AZH11 SJM Schistosoma japonicum cDNA, mRNA sequence	28324372|gb_BU717025.1
CUST_26709_PI428956223	3.96459	5.51405	5.84399	A	P	P	9.45741	3.31925	P	A	0.111034	gi|321121542|gb|GU567924.1| Schistosoma japonicum isolate SJHLM23 actin gene, intron :gi|321121543|gb|GU567925.1| Schistosoma japonicum isolate SJHLM25 actin gene, intron :gi|321121545|gb|GU567927.1| Schistosoma japonicum isolate SJHLF3 actin gene, intron :gi|321121549|gb|GU567931.1| Schistosoma japonicum isolate SJAGM1 actin gene, intron :gi|321121555|gb|GU567937.1| Schistosoma japonicum isolate…	gb|GU567924.1
CUST_1643_PI428962772	3.82058	4.20354	3.77845	A	A	A	4.91492	7.95158	A	P	0.111085	gi|56050771|gb|CV742228.1| SJAL_038_17.T7 SJL Schistosoma japonicum cDNA, mRNA sequence	56050771|gb_CV742228.1
CUST_6240_PI428962772	3.89571	3.88146	3.58034	A	A	A	7.76981	4.96647	P	A	0.111107	gi|60234936|gb|CV674106.1| RET7SJ_29H03.T7 Schistosoma japonicum reverse cDNA Schistosoma japonicum cDNA, mRNA sequence	60234936|gb_CV674106.1
CUST_5851_PI428962772	4.7583	5.0684	5.3371	A	P	P	9.21625	3.44603	P	A	0.111211	gi|60231097|gb|CV672186.1| RE-3-SJ-P_E11_RE-3-SJ-PE11-T7 Schistosoma japonicum reverse cDNA Schistosoma japonicum cDNA, mRNA sequence	60231097|gb_CV672186.1
CUST_2816_PI428962778	3.23825	3.21649	3.23273	A	A	A	7.30981	3.31249	P	A	0.111241	gi|28326293|gb|BU718946.1| SJM2CPA07 SJM Schistosoma japonicum cDNA similar to gb|AAF57264.1| (AE003784) CG12110 gene product [alt 1] [Drosophila melanogaster], mRNA sequence	28326293|gb_BU718946.1
CUST_3614_PI428962778	3.38646	3.10489	3.11337	A	A	A	7.28939	3.27033	P	A	0.111251	gi|28332404|gb|BU725035.1| SJMBWD11 SJM Schistosoma japonicum cDNA, mRNA sequence	28332404|gb_BU725035.1
CUST_900_PI428962778	4.1315	3.76803	6.2876	A	A	P	8.96266	7.27486	P	P	0.111422	gi|28318928|gb|BU711529.1| SJAAANF08 Adult SjC 7/94 Schistosoma japonicum cDNA, mRNA sequence	28318928|gb_BU711529.1
CUST_4057_PI428962772	3.08368	3.05584	3.08546	A	A	A	3.13988	7.15253	A	P	0.111553	gi|56064932|gb|CV756389.1| sjl6-008_E10_sjl6-008E10-T7_083.ab1 SJL Schistosoma japonicum cDNA, mRNA sequence	56064932|gb_CV756389.1
CUST_20027_PI428956223	3.12306	3.53052	3.70142	A	A	A	3.12912	7.57039	A	P	0.111582	gi|226489856|emb|FN319351.1| Schistosoma japonicum isolate Anhui full length mRNA clone SJFCE3235.004|FSE_055_13_E02, complete sequence	emb|FN319351.1
CUST_24731_PI428956223	4.18539	5.43645	4.44947	A	P	A	8.19269	7.68217	P	P	0.111584	gi|257213428|emb|FN330306.1| Schistosoma japonicum isolate Anhui non-coing mRNA clone SJFCE4503|FSE_166_14_F02	emb|FN330306.1
CUST_5477_PI428962772	3.15331	3.12697	3.14616	A	A	A	3.18534	7.21809	A	P	0.111765	gi|58563315|gb|CX862894.1| SJE_FJ_D10.T3###seg1 SJE Schistosoma japonicum cDNA, mRNA sequence	58563315|gb_CX862894.1
CUST_1223_PI428962772	3.98454	6.77126	4.96647	A	P	A	8.72302	8.99254	P	P	0.111831	gi|56048208|gb|CV739665.1| SJAL_022_11.T3 SJL Schistosoma japonicum cDNA, mRNA sequence	56048208|gb_CV739665.1
CUST_945_PI428962778	3.2998	4.47182	3.93215	A	A	A	7.88631	5.49759	P	A	0.111913	gi|28319060|gb|BU711666.1| SJAAAPG08 Adult SjC 7/94 Schistosoma japonicum cDNA, mRNA sequence	28319060|gb_BU711666.1
CUST_5735_PI428956223	9.19284	8.21479	9.15319	P	P	P	12.1435	12.0082	P	P	0.111964	gi|56752722|gb|AY812841.1| Schistosoma japonicum SJCHGC03270 protein mRNA, partial cds	gb|AY812841.1
CUST_9729_PI428956223	10.7356	10.4322	11.082	P	P	P	14.0051	13.8471	P	P	0.112353	gi|154818337|gb|EU046089.1| Schistosoma japonicum cercarial stage-specific protein Sj20H8 mRNA, complete cds	gb|EU046089.1
CUST_649_PI428962778	3.41119	3.42066	3.37038	A	A	A	3.9687	7.42869	A	P	0.112402	gi|28318305|gb|BU710889.1| SJAAAFC07 Adult SjC 7/94 Schistosoma japonicum cDNA, mRNA sequence	28318305|gb_BU710889.1
CUST_187_PI428962772	3.25715	3.76291	3.21115	A	A	A	3.32953	7.50718	A	P	0.112504	gi|28358032|gb|BU801025.1| SJF2CYG08 SJF Schistosoma japonicum cDNA, mRNA sequence	28358032|gb_BU801025.1
CUST_3475_PI428956223	4.66103	5.45992	5.45559	A	P	P	7.00688	9.08248	P	M	0.11251	gi|60599174|gb|AY810247.1| Schistosoma japonicum SJCHGC07551 protein mRNA, partial cds	gb|AY810247.1
CUST_3492_PI428962778	3.07536	3.10572	3.094	A	A	A	7.15718	3.12959	P	A	0.112556	gi|28331648|gb|BU724279.1| SJMBFE01 SJM Schistosoma japonicum cDNA, mRNA sequence	28331648|gb_BU724279.1
CUST_5810_PI428962772	3.20764	3.17728	3.22599	A	A	A	7.26116	3.32173	P	A	0.112775	gi|60230293|gb|CV671788.1| RE-3-SJ-J_A02_RE-3-SJ-JA02-T7 Schistosoma japonicum reverse cDNA Schistosoma japonicum cDNA, mRNA sequence	60230293|gb_CV671788.1
CUST_3132_PI428962772	5.12859	5.2344	4.80886	A	P	A	9.14665	4.80155	P	A	0.112844	gi|56059756|gb|CV751213.1| Sjl4-008G02-T7_008.ab1.bin SJL Schistosoma japonicum cDNA, mRNA sequence	56059756|gb_CV751213.1
CUST_11196_PI428956223	12.1191	14.0245	12.3867	P	P	P	16.2888	16.2094	P	P	0.113235	gi|226469049|emb|FN314271.1| Schistosoma japonicum isolate Anhui full length mRNA clone SJFCA2766.001|FSA001-P00026-H08, complete sequence	emb|FN314271.1
CUST_6253_PI428962778	3.16018	3.12854	4.39017	A	A	A	3.22627	7.76946	A	P	0.113245	gi|28343804|gb|BU776488.1| SJECNE03 SJE Schistosoma japonicum cDNA, mRNA sequence	28343804|gb_BU776488.1
CUST_1409_PI428962778	3.40713	3.34436	3.36634	A	A	A	3.93833	7.38818	A	P	0.113309	gi|28320218|gb|BU712847.1| SJAABGD08 Adult SjC 7/94 Schistosoma japonicum cDNA, mRNA sequence	28320218|gb_BU712847.1
CUST_4933_PI428962772	3.08298	3.99364	3.08672	A	A	A	6.73068	6.44826	P	P	0.113333	gi|58560808|gb|CX860387.1| SJM2AXF10.T3 SJA Schistosoma japonicum cDNA, mRNA sequence	58560808|gb_CX860387.1
CUST_6408_PI428962772	4.2959	5.60442	5.15883	A	P	A	5.58297	9.13561	A	M	0.113607	gi|60236183|gb|CV674719.1| RET7SJ_34H11.T7 Schistosoma japonicum reverse cDNA Schistosoma japonicum cDNA, mRNA sequence	60236183|gb_CV674719.1
CUST_2676_PI428962772	4.96904	6.47185	5.64905	A	P	P	5.80212	9.88152	A	P	0.113615	gi|56057103|gb|CV748560.1| SJL_35_004__5-4__60.T3_062.ab1 SJL Schistosoma japonicum cDNA, mRNA sequence	56057103|gb_CV748560.1
CUST_1970_PI428962778	3.13324	4.23417	3.41461	A	A	A	7.4405	5.66025	P	A	0.11372	gi|28321525|gb|BU714175.1| SJAACAB09 Adult SjC 7/94 Schistosoma japonicum cDNA, mRNA sequence	28321525|gb_BU714175.1
CUST_755_PI428956223	3.90461	2.97408	3.7496	A	A	A	6.02896	7.20197	A	P	0.113816	gi|60601731|gb|AY811434.1| Schistosoma japonicum clone SJCHGC00134 unknown mRNA	gb|AY811434.1
CUST_6088_PI428962778	3.37777	3.32094	3.34546	A	A	A	5.74647	6.96722	A	P	0.113909	gi|28343081|gb|BU775765.1| SJEBPH04 SJE Schistosoma japonicum cDNA, mRNA sequence	28343081|gb_BU775765.1
CUST_1761_PI428962772	3.05997	3.08348	3.64846	A	A	A	3.05443	7.35034	A	P	0.114122	gi|56051510|gb|CV742967.1| SJAL_042_81.T3 SJL Schistosoma japonicum cDNA, mRNA sequence	56051510|gb_CV742967.1
CUST_3580_PI428962772	3.06139	3.08314	3.07352	A	A	A	3.20942	7.1084	A	P	0.114285	gi|56062266|gb|CV753723.1| SJL9-005_H01_SJL9-005H01-T3_012.ab1 SJL Schistosoma japonicum cDNA, mRNA sequence	56062266|gb_CV753723.1
CUST_1973_PI428956223	4.33161	4.30449	3.92674	A	A	A	8.18257	4.94071	P	A	0.11435	gi|60596406|gb|AY808864.1| Schistosoma japonicum SJCHGC05749 protein mRNA, partial cds	gb|AY808864.1
CUST_7272_PI428962778	4.10987	4.576	5.41147	A	A	P	7.80593	8.04433	P	P	0.11437	gi|28348969|gb|BU791962.1| SJF2AFH08 SJF Schistosoma japonicum cDNA similar to ref|NP_149019.1| bol (Drosophila boule homolog)-like; BOULE protein [Homo sapiens], mRNA sequence	28348969|gb_BU791962.1
CUST_25851_PI428956223	8.89234	8.99296	9.37173	P	P	P	12.1752	12.2787	P	P	0.114463	gi|257215653|emb|FN330743.1| Schistosoma japonicum isolate Anhui non-coing mRNA clone SJFCE5416|FSE001-P00031-F04	emb|FN330743.1
CUST_1118_PI428962772	4.19126	4.47927	3.86708	A	A	A	8.23597	4.17537	P	A	0.115085	gi|56047571|gb|CV739028.1| SJAL_018_16.T7 SJL Schistosoma japonicum cDNA, mRNA sequence	56047571|gb_CV739028.1
CUST_21035_PI428956223	4.16011	4.6768	5.4505	A	A	P	8.25161	7.63971	P	P	0.115276	gi|257207497|emb|FN327645.1| Schistosoma japonicum isolate Anhui non-coing mRNA clone SJFCA2855.003|FSA001-P00024-L09	emb|FN327645.1
CUST_3463_PI428962772	3.59966	3.82898	3.11373	A	A	A	5.05286	7.40195	A	P	0.115298	gi|56061500|gb|CV752957.1| SJL8-001_E12_SJL8-001E12-T3_099.ab1 SJL Schistosoma japonicum cDNA, mRNA sequence	56061500|gb_CV752957.1
CUST_5957_PI428962772	3.48183	5.04485	3.45523	A	P	A	8.2739	3.10579	P	A	0.115572	gi|60232196|gb|CV672722.1| RET7SJ_05D08.T7 Schistosoma japonicum reverse cDNA Schistosoma japonicum cDNA, mRNA sequence	60232196|gb_CV672722.1
CUST_7165_PI428962778	2.97965	2.97458	2.9675	A	A	A	6.66274	5.11405	P	A	0.115582	gi|28348209|gb|BU780893.1| SJEGIE06 SJE Schistosoma japonicum cDNA, mRNA sequence	28348209|gb_BU780893.1
CUST_2154_PI428962778	2.98928	2.97998	2.98484	A	A	A	7.01143	2.96318	P	A	0.115712	gi|28322272|gb|BU714925.1| SJMBRD08 SJM Schistosoma japonicum cDNA, mRNA sequence	28322272|gb_BU714925.1
CUST_3302_PI428962778	3.22836	3.25342	3.23529	A	A	A	3.31941	7.25901	A	P	0.11574	gi|28329934|gb|BU722565.1| SJMAJF02 SJM Schistosoma japonicum cDNA, mRNA sequence	28329934|gb_BU722565.1
CUST_11194_PI428956223	12.3252	14.0586	12.5741	P	P	P	16.3595	16.2631	P	P	0.115914	gi|226469045|emb|FN314269.1| Schistosoma japonicum isolate Anhui full length mRNA clone SJFCA2765.002|FSA001-P00032-P07, complete sequence	emb|FN314269.1
CUST_6153_PI428962772	3.6584	3.22532	3.24363	A	A	A	7.32803	4.32332	P	A	0.116035	gi|60234133|gb|CV673691.1| RET7SJ_21B04.T7 Schistosoma japonicum reverse cDNA Schistosoma japonicum cDNA, mRNA sequence	60234133|gb_CV673691.1
CUST_17196_PI428956223	3.80623	4.18364	3.66431	A	A	A	7.95125	3.28462	P	A	0.116207	gi|226481574|emb|FN317956.1| Schistosoma japonicum isolate Anhui full length mRNA clone SJFCE2096.001|FSE_189_34_B05, complete sequence	emb|FN317956.1
CUST_6145_PI428962778	3.14906	4.1647	3.15917	A	A	A	6.46552	6.86445	A	P	0.116284	gi|28343258|gb|BU775942.1| SJEBSB12 SJE Schistosoma japonicum cDNA, mRNA sequence	28343258|gb_BU775942.1
CUST_9686_PI428956223	3.11641	3.44371	3.09575	A	A	A	6.30411	6.3548	A	P	0.116464	gi|56407632|gb|AY834398.1| Schistosoma japonicum SINE SmaI genomic sequence	gb|AY834398.1
CUST_15537_PI428956223	12.4353	14.2507	12.4859	P	P	P	16.4246	16.4242	P	P	0.116611	gi|226478097|emb|FN317011.1| Schistosoma japonicum isolate Anhui full length mRNA clone SJFCA4119|FSA001-P00012-N06, complete sequence	emb|FN317011.1
CUST_7918_PI428956223	3.38809	3.58034	4.98642	A	A	A	5.97909	7.94381	A	P	0.116674	gi|56758317|gb|AY815567.1| Schistosoma japonicum SJCHGC08859 protein mRNA, complete cds	gb|AY815567.1
CUST_965_PI428956223	3.30064	3.26156	3.28398	A	A	A	6.20191	6.54133	A	P	0.116675	gi|14585785|gb|AY036580.1| Schistosoma japonicum Cs2 protein mRNA, complete cds	gb|AY036580.1
CUST_5759_PI428956223	3.07071	3.64379	3.89321	A	A	A	3.09757	7.61283	A	P	0.116687	gi|56752782|gb|AY812871.1| Schistosoma japonicum SJCHGC02970 protein mRNA, complete cds	gb|AY812871.1
CUST_15765_PI428956223	12.4731	14.2006	12.494	P	P	P	16.4535	16.3426	P	P	0.116798	gi|226478581|emb|FN317055.1| Schistosoma japonicum isolate Anhui full length mRNA clone SJFCA4189|FSA001-P00020-J17, complete sequence	emb|FN317055.1
CUST_2545_PI428962772	3.22427	3.14692	3.14948	A	A	A	6.57565	5.88034	A	A	0.116996	gi|56056462|gb|CV747919.1| SJL_34_004__4-4__27.T7_C04.ab1 SJL Schistosoma japonicum cDNA, mRNA sequence	56056462|gb_CV747919.1
CUST_1933_PI428962778	4.56376	5.0493	3.21253	A	A	A	3.35112	8.51366	A	M	0.117176	gi|28321431|gb|BU714079.1| SJAABYF06 Adult SjC 7/94 Schistosoma japonicum cDNA, mRNA sequence	28321431|gb_BU714079.1
CUST_10077_PI428956223	12.2507	14.037	12.6259	P	P	P	16.3348	16.2234	P	P	0.117295	gi|226466633|emb|FN313718.1| Schistosoma japonicum isolate Anhui full length mRNA clone SJFCA0262|FSA001-P00005-P03, complete sequence	emb|FN313718.1
CUST_15798_PI428956223	12.5186	14.236	12.4846	P	P	P	16.4359	16.4074	P	P	0.117309	gi|226478647|emb|FN317088.1| Schistosoma japonicum isolate Anhui full length mRNA clone SJFCA4238|FSA001-P00027-N13, complete sequence	emb|FN317088.1
CUST_43_PI428962772	4.30659	3.0883	3.72825	A	A	A	3.19633	7.8175	A	P	0.11799	gi|28356809|gb|BU799802.1| SJF2CJF07 SJF Schistosoma japonicum cDNA, mRNA sequence	28356809|gb_BU799802.1
CUST_1781_PI428962778	3.07403	3.04722	4.64801	A	A	A	7.82636	3.13563	P	A	0.118085	gi|28321067|gb|BU713710.1| SJAABTG02 Adult SjC 7/94 Schistosoma japonicum cDNA, mRNA sequence	28321067|gb_BU713710.1
CUST_2124_PI428962772	3.88146	4.49063	4.5978	A	A	A	7.95789	6.61657	M	P	0.118108	gi|56053985|gb|CV745442.1| SJAL_058_35.T3 SJL Schistosoma japonicum cDNA, mRNA sequence	56053985|gb_CV745442.1
CUST_1323_PI428962778	3.24936	3.66604	3.13881	A	A	A	6.68843	6.16749	P	A	0.118127	gi|28320019|gb|BU712642.1| SJAABDB09 Adult SjC 7/94 Schistosoma japonicum cDNA, mRNA sequence	28320019|gb_BU712642.1
CUST_8288_PI428962772	3.281	3.16779	3.3971	A	A	A	3.34227	7.27441	A	P	0.118179	gi|197644822|gb|FL657019.1| seq0941; Schistosoma japonicum 7d schistosomula subtractive expressed sequence tags library Schistosoma japonicum cDNA 3', mRNA sequence	197644822|gb_FL657019.1
CUST_4841_PI428962778	3.8878	3.13594	6.1531	A	A	P	3.24563	9.03606	A	P	0.118202	gi|28337832|gb|BU770516.1| SJECWH07 SJE Schistosoma japonicum cDNA, mRNA sequence	28337832|gb_BU770516.1
CUST_10454_PI428956223	8.91832	9.40679	9.17621	P	P	P	12.404	12.1028	P	P	0.118221	gi|226467517|emb|FN313901.1| Schistosoma japonicum isolate Anhui full length mRNA clone SJFCA0545|FSA001-P00029-D20, complete sequence	emb|FN313901.1
CUST_4504_PI428962778	4.7225	3.55249	3.18542	A	A	A	7.57282	6.24054	P	P	0.118372	gi|28336435|gb|BU769119.1| SJECBE04 SJE Schistosoma japonicum cDNA, mRNA sequence	28336435|gb_BU769119.1
CUST_7284_PI428962772	3.23199	3.18713	4.238	A	A	A	7.56617	4.38904	P	A	0.118382	gi|60254098|gb|CV690033.1| sjs6-004_C06_sjs6-004C06-T3 SJS Schistosoma japonicum cDNA, mRNA sequence	60254098|gb_CV690033.1
CUST_6436_PI428962772	5.62381	5.90049	5.72972	P	P	P	3.14032	9.8151	A	M	0.118809	gi|60236838|gb|CV681596.1| sjs3-00N_D08_sjs3-004D08-T3 SJS Schistosoma japonicum cDNA, mRNA sequence	60236838|gb_CV681596.1
CUST_16823_PI428956223	4.53412	4.58095	4.42302	A	A	A	7.78198	7.35321	P	P	0.119141	gi|226480771|emb|FN317754.1| Schistosoma japonicum isolate Anhui full length mRNA clone SJFCE1799|FSE001-P00024-H16, complete sequence	emb|FN317754.1
CUST_7982_PI428962778	3.01423	3.02705	3.05085	A	A	A	7.0088	3.05964	P	A	0.119203	gi|28353737|gb|BU796730.1| SJF2EFD12 SJF Schistosoma japonicum cDNA, mRNA sequence	28353737|gb_BU796730.1
CUST_612_PI428962778	4.25173	7.26183	3.14737	A	M	A	9.96983	3.17352	P	A	0.119508	gi|28318245|gb|BU710828.1| SJAAAEE11 Adult SjC 7/94 Schistosoma japonicum cDNA similar to gb|AAA98731.1| (K02442) MHC class I antigen [Oryctolagus cuniculus], mRNA sequence	28318245|gb_BU710828.1
CUST_3317_PI428962778	5.55886	4.3073	4.49334	P	A	A	5.86594	8.78306	A	P	0.119558	gi|28330009|gb|BU722640.1| SJMAKD08 SJM Schistosoma japonicum cDNA, mRNA sequence	28330009|gb_BU722640.1
CUST_2709_PI428956223	3.10682	3.10747	3.10542	A	A	A	3.09793	7.07531	A	P	0.120112	gi|60597531|gb|AY809426.1| Schistosoma japonicum SJCHGC08061 protein mRNA, partial cds	gb|AY809426.1
CUST_817_PI428962778	3.88206	3.99112	3.17389	A	A	A	7.12291	6.3331	P	P	0.120212	gi|28318693|gb|BU711290.1| SJAAAKE09 Adult SjC 7/94 Schistosoma japonicum cDNA similar to gb|AAA98731.1| (K02442) MHC class I antigen [Oryctolagus cuniculus], mRNA sequence	28318693|gb_BU711290.1
CUST_2988_PI428962778	4.17973	4.41605	3.63636	A	A	A	7.89677	5.61515	P	A	0.12043	gi|28327508|gb|BU720161.1| SJM2AOH05 SJM Schistosoma japonicum cDNA, mRNA sequence	28327508|gb_BU720161.1
CUST_15480_PI428956223	12.5651	14.233	12.5349	P	P	P	16.4294	16.3693	P	P	0.120489	gi|226477981|emb|FN316953.1| Schistosoma japonicum isolate Anhui full length mRNA clone SJFCA4027|FSA001-P00004-I07, complete sequence	emb|FN316953.1
CUST_1476_PI428962772	6.04537	6.23794	6.04564	P	P	P	10.1291	4.74893	M	A	0.120674	gi|56049737|gb|CV741194.1| SJAL_031_66.T7 SJL Schistosoma japonicum cDNA, mRNA sequence	56049737|gb_CV741194.1
CUST_6785_PI428962772	3.68585	3.53522	2.99272	A	A	A	7.41552	2.99983	P	A	0.120941	gi|60243993|gb|CV685184.1| sjs2.13.5_G08_sjs2-13-5G08-T3 SJS Schistosoma japonicum cDNA, mRNA sequence	60243993|gb_CV685184.1
CUST_17922_PI428956223	9.41213	8.67259	9.49693	P	P	P	12.3838	12.1808	P	P	0.120944	gi|226483560|emb|FN318352.1| Schistosoma japonicum isolate Anhui full length mRNA clone SJFCE2496.002|FSE001-P00006-B11, complete sequence	emb|FN318352.1
CUST_17477_PI428956223	3.09588	5.42381	3.1006	A	P	A	8.33185	3.06117	M	A	0.121118	gi|226482377|emb|FN318059.1| Schistosoma japonicum isolate Anhui full length mRNA clone SJFCE2206.001|FSE001-P00028-D09, complete sequence	emb|FN318059.1
CUST_9286_PI428956223	3.21067	5.25968	4.39243	A	P	A	8.289	5.98261	P	A	0.121574	gi|60698221|gb|AY915719.1| Schistosoma japonicum SJCHGC08932 protein mRNA, partial cds	gb|AY915719.1
CUST_6297_PI428962772	4.2677	5.32943	4.34149	A	P	A	5.12935	8.65146	A	P	0.121621	gi|60235327|gb|CV674304.1| RET7SJ_31F11.T7 Schistosoma japonicum reverse cDNA Schistosoma japonicum cDNA, mRNA sequence	60235327|gb_CV674304.1
CUST_3292_PI428962778	6.22111	6.60544	6.23193	P	P	P	10.2707	6.87844	M	P	0.121768	gi|28329873|gb|BU722504.1| SJMAIH10 SJM Schistosoma japonicum cDNA, mRNA sequence	28329873|gb_BU722504.1
CUST_20229_PI428956223	3.11994	3.09118	3.05909	A	A	A	6.33121	5.88452	A	A	0.122021	gi|257205723|emb|FN326789.1| Schistosoma japonicum isolate Anhui full length mRNA clone SJFCE4665|FSE001-P00003-C09, complete sequence	emb|FN326789.1
CUST_24009_PI428956223	3.14241	3.25696	3.15439	A	A	A	7.12714	3.21665	P	A	0.122045	gi|257212221|emb|FN329892.1| Schistosoma japonicum isolate Anhui non-coing mRNA clone SJFCE3816.002|FSE001-P00030-O07	emb|FN329892.1
CUST_25212_PI428956223	7.41201	4.60862	4.1129	P	A	A	10.1644	3.00086	P	A	0.122307	gi|257214273|emb|FN326053.1| Schistosoma japonicum isolate Anhui full length mRNA clone SJFCE3927.397|FSE001-P00010-O05, complete sequence	emb|FN326053.1
CUST_564_PI428962778	3.08961	3.10297	3.11673	A	A	A	4.16633	6.93562	A	P	0.122433	gi|28318135|gb|BU710713.1| SJAAADA06 Adult SjC 7/94 Schistosoma japonicum cDNA similar to gb|AAH06878.1|AAH06878 (BC006878) cathepsin H [Mus musculus], mRNA sequence	28318135|gb_BU710713.1
CUST_11472_PI428956223	3.1361	3.12229	3.80639	A	A	A	6.97317	5.51273	P	A	0.122554	gi|226469615|emb|FN320912.1| Schistosoma japonicum isolate Anhui full length mRNA clone SJFCE3697.009|FSE001-P00017-C12, complete sequence	emb|FN320912.1
CUST_6694_PI428956223	4.77322	5.25463	6.44826	A	P	P	8.95369	8.38697	P	P	0.12268	gi|56755462|gb|AY814179.1| Schistosoma japonicum SJCHGC04601 protein mRNA, complete cds	gb|AY814179.1
CUST_1459_PI428956223	5.51078	4.35053	5.78233	P	A	P	3.46657	9.33625	A	M	0.12273	gi|28317581|gb|AY223106.1| Schistosoma japonicum clone ZZD1363 mRNA sequence	gb|AY223106.1
CUST_21978_PI428956223	3.59208	3.43894	3.52001	A	A	A	6.28888	6.75726	A	P	0.122969	gi|257208688|emb|FN324304.1| Schistosoma japonicum isolate Anhui full length mRNA clone SJFCE3917.081|FSE001-P00018-F07, complete sequence	emb|FN324304.1
CUST_7268_PI428962772	3.87646	3.71136	3.31147	A	A	A	4.80272	7.46353	A	P	0.122999	gi|60253540|gb|CV689820.1| sjs6-001_H02_sjs6-001H02-T3 SJS Schistosoma japonicum cDNA, mRNA sequence	60253540|gb_CV689820.1
CUST_2591_PI428956223	5.00263	6.59393	6.35369	A	P	P	9.23844	9.06686	P	P	0.123031	gi|60597281|gb|AY809301.1| Schistosoma japonicum SJCHGC08257 protein mRNA, partial cds	gb|AY809301.1
CUST_21944_PI428956223	5.09147	4.44004	4.16314	A	A	A	8.44328	5.65123	P	A	0.123374	gi|257208596|emb|FN324258.1| Schistosoma japonicum isolate Anhui full length mRNA clone SJFCE3917.033|FSE001-P00017-M19, complete sequence	emb|FN324258.1
CUST_82_PI428956223	5.51666	5.8328	5.36042	P	P	A	7.53273	9.20976	P	P	0.123384	gi|5305396|gb|AF072332.1|AF072332 Schistosoma japonicum dynein light chain 1 (DLC1) gene, complete cds	gb|AF072332.1
CUST_4124_PI428962778	2.9948	5.11822	3.03074	A	P	A	8.05838	3.037	P	A	0.123435	gi|28334511|gb|BU767195.1| SJEAOD11 SJE Schistosoma japonicum cDNA, mRNA sequence	28334511|gb_BU767195.1
CUST_6150_PI428962778	4.57785	4.66776	3.84049	A	A	A	6.04016	8.11765	A	P	0.123463	gi|28343273|gb|BU775957.1| SJEBSD07 SJE Schistosoma japonicum cDNA, mRNA sequence	28343273|gb_BU775957.1
CUST_18577_PI428956223	5.62126	6.2585	6.20342	P	P	P	8.72794	9.34978	P	P	0.123534	gi|226485518|emb|FN319451.1| Schistosoma japonicum isolate Anhui full length mRNA clone SJFCE3291.001|FSE_043_79_G10, complete sequence	emb|FN319451.1
CUST_21979_PI428956223	3.04085	3.05295	3.07918	A	A	A	6.05129	6.08916	A	P	0.123913	gi|257208690|emb|FN324305.1| Schistosoma japonicum isolate Anhui full length mRNA clone SJFCE3917.082|FSE001-P00006-N16, complete sequence	emb|FN324305.1
CUST_24437_PI428956223	6.01157	4.79249	4.93015	P	A	A	9.27124	5.39365	M	A	0.123966	gi|257213009|emb|FN325619.1| Schistosoma japonicum isolate Anhui full length mRNA clone SJFCE3927.061|FSE001-P00017-O11, complete sequence	emb|FN325619.1
CUST_6798_PI428962772	4.1647	5.32562	4.15982	A	P	A	5.7595	8.45782	A	P	0.124717	gi|60244299|gb|CV685334.1| sjs2_E11_sjs4-010B10-T7 SJS Schistosoma japonicum cDNA, mRNA sequence	60244299|gb_CV685334.1
CUST_15517_PI428956223	12.5307	14.1985	12.498	P	P	P	16.3836	16.2406	P	P	0.124814	gi|226478057|emb|FN316991.1| Schistosoma japonicum isolate Anhui full length mRNA clone SJFCA4086|FSA001-P00008-P12, complete sequence	emb|FN316991.1
CUST_1909_PI428962772	3.51529	4.27041	3.88257	A	A	A	7.79043	4.42821	P	A	0.124822	gi|56052513|gb|CV743970.1| SJAL_049_27.T3 SJL Schistosoma japonicum cDNA, mRNA sequence	56052513|gb_CV743970.1
CUST_17661_PI428956223	6.4495	4.76902	5.88499	P	A	P	6.64732	9.69268	P	P	0.124856	gi|226482769|emb|FN323628.1| Schistosoma japonicum isolate Anhui full length mRNA clone SJFCE3898.017|FSE001-P00027-C21, complete sequence	emb|FN323628.1
CUST_94_PI428962772	3.32131	3.69242	3.91627	A	A	A	5.22384	7.36852	A	P	0.125098	gi|28357390|gb|BU800383.1| SJF2CQB09 SJF Schistosoma japonicum cDNA, mRNA sequence	28357390|gb_BU800383.1
CUST_18826_PI428956223	4.94544	5.43877	6.4543	A	P	P	9.02399	8.41718	P	P	0.125131	gi|226486723|emb|FN318711.1| Schistosoma japonicum isolate Anhui full length mRNA clone SJFCE2855.002|FSE001-P00018-B15, complete sequence	emb|FN318711.1
CUST_4610_PI428956223	2.96189	2.9829	6.68633	A	A	P	8.51715	8.05484	P	P	0.125138	gi|60601945|gb|AY811541.1| Schistosoma japonicum SJCHGC04502 protein mRNA, partial cds	gb|AY811541.1
CUST_7719_PI428962772	3.61067	3.77824	3.82232	A	A	A	5.40986	7.41645	A	P	0.125248	gi|60261207|gb|CV695597.1| SJS_020_12.T7 SJS Schistosoma japonicum cDNA, mRNA sequence	60261207|gb_CV695597.1
CUST_2080_PI428962772	3.06452	4.06707	3.62686	A	A	A	2.9894	7.58125	A	P	0.125282	gi|56053702|gb|CV745159.1| SJAL_056_69.T3 SJL Schistosoma japonicum cDNA, mRNA sequence	56053702|gb_CV745159.1
CUST_6577_PI428962772	4.58385	5.26748	4.62838	A	P	A	5.22487	8.73529	A	P	0.125452	gi|60239521|gb|CV682940.1| SJS(3)_C09_SJS7-006A09-T7 SJS Schistosoma japonicum cDNA, mRNA sequence	60239521|gb_CV682940.1
CUST_3566_PI428962778	3.16398	3.13968	3.16808	A	A	A	3.25404	7.04811	A	P	0.125762	gi|28332195|gb|BU724826.1| SJMBLC03 SJM Schistosoma japonicum cDNA, mRNA sequence	28332195|gb_BU724826.1
CUST_2314_PI428962772	3.11102	3.11013	3.10899	A	A	A	6.34826	5.8018	A	A	0.125808	gi|56055211|gb|CV746668.1| SJL_31_005__1-4__75.T7_082.ab1 SJL Schistosoma japonicum cDNA, mRNA sequence	56055211|gb_CV746668.1
CUST_2448_PI428962778	3.03517	4.42393	3.04932	A	A	A	6.82358	6.45564	P	P	0.125818	gi|28324186|gb|BU716839.1| SJM2AXF10 SJM Schistosoma japonicum cDNA, mRNA sequence	28324186|gb_BU716839.1
CUST_8221_PI428962772	3.32011	4.24987	3.30309	A	A	A	3.54508	7.60149	A	P	0.125906	gi|197127016|gb|FL595103.1| chgc_new_contig1465; Schistosoma japonicum 7d schistosomula subtractive expressed sequence tags library Schistosoma japonicum cDNA 3', mRNA sequence	197127016|gb_FL595103.1
CUST_15670_PI428956223	3.24331	3.19584	3.22402	A	A	A	6.83622	5.06883	P	A	0.126168	gi|226478381|emb|FN322725.1| Schistosoma japonicum isolate Anhui full length mRNA clone SJFCE3855.027|FSE001-P00013-L18, complete sequence	emb|FN322725.1
CUST_18077_PI428956223	3.17652	3.18894	3.1711	A	A	A	7.05132	3.4465	P	A	0.126184	gi|226483896|emb|FN323893.1| Schistosoma japonicum isolate Anhui full length mRNA clone SJFCE3909.007|FSE001-P00005-B08, complete sequence	emb|FN323893.1
CUST_6976_PI428962772	7.12199	4.40408	5.0493	P	A	A	3.18451	9.98139	A	M	0.126526	gi|60247671|gb|CV687015.1| sjs2-14-7_D07_sjs2-14-7D07-T3 SJS Schistosoma japonicum cDNA, mRNA sequence	60247671|gb_CV687015.1
CUST_21433_PI428956223	3.31734	3.40677	4.89824	A	A	A	6.4495	7.47068	A	P	0.126887	gi|257208030|emb|FN328050.1| Schistosoma japonicum isolate Anhui non-coing mRNA clone SJFCA3970|FSA_115_03_C01	emb|FN328050.1
CUST_4741_PI428962772	3.04073	3.04477	3.05143	A	A	A	6.93134	3.01767	P	A	0.126887	gi|58558564|gb|CX858143.1| SJA-AANF11.T7 SJA Schistosoma japonicum cDNA, mRNA sequence	58558564|gb_CX858143.1
CUST_14260_PI428956223	3.17782	3.18373	3.16962	A	A	A	7.05954	3.16604	P	A	0.12706	gi|226475383|emb|FN322017.1| Schistosoma japonicum isolate Anhui full length mRNA clone SJFCE3814.018|FSE001-P00009-C06, complete sequence	emb|FN322017.1
CUST_597_PI428962778	3.27924	3.15098	3.19	A	A	A	3.32597	7.07811	A	P	0.127305	gi|28318202|gb|BU710784.1| SJAAADH08 Adult SjC 7/94 Schistosoma japonicum cDNA, mRNA sequence	28318202|gb_BU710784.1
CUST_5085_PI428962778	3.08101	3.02941	3.029	A	A	A	5.8871	6.14152	A	P	0.127341	gi|28338696|gb|BU771380.1| SJEDWD07 SJE Schistosoma japonicum cDNA, mRNA sequence	28338696|gb_BU771380.1
CUST_6592_PI428962778	3.28809	3.42735	3.27278	A	A	A	7.13022	4.16314	P	A	0.127385	gi|28345420|gb|BU778104.1| SJEDRD12 SJE Schistosoma japonicum cDNA, mRNA sequence	28345420|gb_BU778104.1
CUST_4473_PI428956223	3.19846	3.21659	3.71988	A	A	A	3.26497	7.28505	A	P	0.127443	gi|60601601|gb|AY811369.1| Schistosoma japonicum SJCHGC06599 protein mRNA, partial cds	gb|AY811369.1
CUST_2852_PI428956223	3.18092	3.16795	3.36362	A	A	A	4.7672	6.91958	A	P	0.12745	gi|60597827|gb|AY809574.1| Schistosoma japonicum SJCHGC07196 protein mRNA, partial cds	gb|AY809574.1
CUST_5165_PI428962772	5.2207	3.61007	5.29609	A	A	A	3.42849	8.82317	A	M	0.127654	gi|58562298|gb|CX861877.1| SJEEOG08.T3###seg2 SJE Schistosoma japonicum cDNA, mRNA sequence	58562298|gb_CX861877.1
CUST_3997_PI428962772	3.32341	3.2455	3.28592	A	A	A	7.15476	3.34859	P	A	0.127708	gi|56064612|gb|CV756069.1| sjl6-003_A01_sjl6-003A01-T3_001.ab1 SJL Schistosoma japonicum cDNA, mRNA sequence	56064612|gb_CV756069.1
CUST_7653_PI428962772	3.18593	3.95067	3.16046	A	A	A	7.37166	3.20355	P	A	0.127762	gi|60260399|gb|CV694789.1| SJS_015_02.T7 SJS Schistosoma japonicum cDNA, mRNA sequence	60260399|gb_CV694789.1
CUST_4541_PI428956223	3.17498	3.31792	3.02006	A	A	A	5.68464	6.49261	A	P	0.127772	gi|60601775|gb|AY811456.1| Schistosoma japonicum SJCHGC08829 protein mRNA, partial cds	gb|AY811456.1
CUST_7551_PI428962772	3.00596	3.02114	3.04791	A	A	A	6.89643	3.04989	P	A	0.127779	gi|60259319|gb|CV693709.1| SJS_008_29.T7 SJS Schistosoma japonicum cDNA, mRNA sequence	60259319|gb_CV693709.1
CUST_9_PI428956223	3.05797	3.07299	3.0919	A	A	A	6.94347	3.11325	P	A	0.12788	gi|160967|gb|M59318.1|SCMEGP Schistosoma japonicum eggshell protein gene, complete cds	gb|M59318.1
CUST_2809_PI428962772	4.42205	5.32627	5.19513	A	P	A	8.15393	7.82125	P	P	0.128107	gi|56057785|gb|CV749242.1| sjl1-006_H09_sjl1-006H09-T7_076.ab1 SJL Schistosoma japonicum cDNA, mRNA sequence	56057785|gb_CV749242.1
CUST_989_PI428962778	3.19185	3.50755	3.05756	A	A	A	6.09297	6.35043	A	P	0.128286	gi|28319184|gb|BU711792.1| SJAAARG01 Adult SjC 7/94 Schistosoma japonicum cDNA, mRNA sequence	28319184|gb_BU711792.1
CUST_7848_PI428962778	3.30953	4.85085	3.68229	A	A	A	7.90249	4.84594	P	A	0.128367	gi|28352851|gb|BU795844.1| SJF2DVH02 SJF Schistosoma japonicum cDNA, mRNA sequence	28352851|gb_BU795844.1
CUST_15459_PI428956223	3.20743	3.46045	3.20282	A	A	A	6.66553	5.68464	A	A	0.128377	gi|226477939|emb|FN316932.1| Schistosoma japonicum isolate Anhui full length mRNA clone SJFCA4000|FSA001-P00002-P03, complete sequence	emb|FN316932.1
CUST_21875_PI428956223	3.13973	3.08021	3.03832	A	A	A	6.16528	5.91874	A	A	0.128463	gi|257208473|emb|FN328493.1| Schistosoma japonicum isolate Anhui non-coing mRNA clone SJFCE1324|FSE001-P00003-O15	emb|FN328493.1
CUST_246_PI428956223	5.93057	6.59277	6.85636	P	P	P	10.4036	5.98727	M	A	0.128534	gi|56754759|gb|AY813833.1| Schistosoma japonicum clone SJCHGC00571 unknown mRNA	gb|AY813833.1
CUST_6007_PI428962778	3.16065	3.14157	3.14235	A	A	A	6.40528	5.73254	A	A	0.128554	gi|28342772|gb|BU775456.1| SJEBME09 SJE Schistosoma japonicum cDNA, mRNA sequence	28342772|gb_BU775456.1
CUST_8336_PI428962772	3.17389	3.15041	3.16054	A	A	A	7.02171	3.14279	P	A	0.128966	gi|197645179|gb|FL657136.1| seq0883; Schistosoma japonicum 7d schistosomula subtractive expressed sequence tags library Schistosoma japonicum cDNA 3', mRNA sequence	197645179|gb_FL657136.1
CUST_224_PI428962772	3.23577	4.50996	4.91414	A	A	A	3.38748	8.28379	A	P	0.129054	gi|28358434|gb|BU801427.1| SJF2DDA12 SJF Schistosoma japonicum cDNA, mRNA sequence	28358434|gb_BU801427.1
CUST_829_PI428962778	3.33765	3.25893	3.2986	A	A	A	3.54723	7.13722	A	P	0.12909	gi|28318727|gb|BU711325.1| SJAAALA09 Adult SjC 7/94 Schistosoma japonicum cDNA, mRNA sequence	28318727|gb_BU711325.1
CUST_4557_PI428962778	3.41831	3.36856	3.28652	A	A	A	3.52034	7.20287	A	P	0.129206	gi|28336749|gb|BU769433.1| SJECFA02 SJE Schistosoma japonicum cDNA, mRNA sequence	28336749|gb_BU769433.1
CUST_1967_PI428962772	3.20782	3.17906	6.91687	A	A	P	8.43168	8.54115	P	P	0.129217	gi|56053008|gb|CV744465.1| SJAL_052_51.T3 SJL Schistosoma japonicum cDNA, mRNA sequence	56053008|gb_CV744465.1
CUST_12908_PI428956223	3.27855	3.30192	3.28915	A	A	A	3.41212	7.13575	A	P	0.129308	gi|226472573|emb|FN321597.1| Schistosoma japonicum isolate Anhui full length mRNA clone SJFCE3781.006|FSE001-P00015-K15, complete sequence	emb|FN321597.1
CUST_3628_PI428962772	3.1069	3.13962	5.54369	A	A	P	3.15085	8.32723	A	M	0.12942	gi|56062628|gb|CV754085.1| sjl3-010_C01_sjl3-010C01-T3_002.ab1 SJL Schistosoma japonicum cDNA, mRNA sequence	56062628|gb_CV754085.1
CUST_2423_PI428956223	3.95648	3.55455	4.27217	A	A	A	3.33031	7.84135	A	P	0.129759	gi|60596931|gb|AY809126.1| Schistosoma japonicum SJCHGC08529 protein mRNA, partial cds	gb|AY809126.1
CUST_21929_PI428956223	3.2195	4.84974	3.72893	A	A	A	3.33686	7.98875	A	P	0.129763	gi|257208566|emb|FN324243.1| Schistosoma japonicum isolate Anhui full length mRNA clone SJFCE3917.018|FSE001-P00009-P03, complete sequence	emb|FN324243.1
CUST_17620_PI428956223	3.13396	7.51659	3.86042	A	M	A	5.1672	10.0008	A	P	0.129764	gi|226482667|emb|FN318204.1| Schistosoma japonicum isolate Anhui full length mRNA clone SJFCE2356.001|FSE001-P00009-H19, complete sequence	emb|FN318204.1
CUST_1430_PI428962778	3.18523	5.02576	3.22539	A	A	A	5.54086	7.74999	A	P	0.129923	gi|28320266|gb|BU712895.1| SJAABIA04 Adult SjC 7/94 Schistosoma japonicum cDNA, mRNA sequence	28320266|gb_BU712895.1
CUST_18_PI428962772	2.95463	2.96487	2.96631	A	A	A	6.80836	2.97321	P	A	0.129937	gi|28356623|gb|BU799616.1| SJF2CHE11 SJF Schistosoma japonicum cDNA, mRNA sequence	28356623|gb_BU799616.1
CUST_2149_PI428962778	3.16808	3.17006	3.1591	A	A	A	5.91014	6.27832	A	P	0.130291	gi|28322257|gb|BU714910.1| SJMBRC05 SJM Schistosoma japonicum cDNA, mRNA sequence	28322257|gb_BU714910.1
CUST_288_PI428962772	3.11552	3.48274	3.1361	A	A	A	3.27059	7.09593	A	P	0.130362	gi|28359003|gb|BU801996.1| SJFABE06 SJF Schistosoma japonicum cDNA, mRNA sequence	28359003|gb_BU801996.1
CUST_4836_PI428962772	5.21802	4.9768	8.44031	P	A	M	10.0949	10.0133	P	P	0.130404	gi|58559673|gb|CX859252.1| SJF2AWH06.T3 SJA Schistosoma japonicum cDNA, mRNA sequence	58559673|gb_CX859252.1
CUST_6639_PI428962772	3.19107	4.53711	3.17169	A	A	A	7.31535	5.69653	P	A	0.130601	gi|60240442|gb|CV683403.1| sjs1_D11_sjs011-005B04-T7 SJS Schistosoma japonicum cDNA, mRNA sequence	60240442|gb_CV683403.1
CUST_2815_PI428962778	4.79111	3.12652	3.54425	A	A	A	3.22048	7.87989	A	P	0.130915	gi|28326285|gb|BU718938.1| SJM2COH11 SJM Schistosoma japonicum cDNA, mRNA sequence	28326285|gb_BU718938.1
CUST_9077_PI428956223	3.03125	3.0165	3.04048	A	A	A	6.86664	3.00055	P	A	0.130951	gi|60694233|gb|AY915507.1| Schistosoma japonicum SJCHGC07245 protein mRNA, complete cds	gb|AY915507.1
CUST_19878_PI428956223	4.22934	3.13256	4.27619	A	A	A	6.05599	7.42724	A	P	0.131023	gi|226489551|emb|FN320194.1| Schistosoma japonicum isolate Anhui full length mRNA clone SJFCE3547.007|FSE001-P00021-L11, complete sequence	emb|FN320194.1
CUST_633_PI428962772	4.94793	5.11904	4.5545	A	P	A	5.97524	8.6047	A	P	0.131382	gi|28361288|gb|BU804281.1| SJFBJE09 SJF Schistosoma japonicum cDNA, mRNA sequence	28361288|gb_BU804281.1
CUST_3086_PI428962778	8.05991	9.5123	8.3802	P	P	P	11.5697	11.8459	P	P	0.131963	gi|28328280|gb|BU720933.1| SJM2BHH09 SJM Schistosoma japonicum cDNA, mRNA sequence	28328280|gb_BU720933.1
CUST_5823_PI428962772	3.16161	4.93219	5.21491	A	A	A	7.69656	7.48202	P	P	0.132255	gi|60230481|gb|CV671882.1| RE-3-SJ-K_F05_RE-3-SJ-KF05-T3 Schistosoma japonicum reverse cDNA Schistosoma japonicum cDNA, mRNA sequence	60230481|gb_CV671882.1
CUST_4452_PI428962772	3.35938	4.93566	3.32929	A	A	A	3.74223	7.92522	A	P	0.132367	gi|57207856|gb|CX427153.1| EST0031 Cercaria subtracted cDNA library Schistosoma japonicum cDNA clone 1ZH11, mRNA sequence	57207856|gb_CX427153.1
CUST_5586_PI428962772	3.04677	5.00942	4.40288	A	P	A	3.01242	8.23732	A	M	0.1326	gi|58563662|gb|CX863241.1| SJS_009_08.T3 SJS Schistosoma japonicum cDNA, mRNA sequence	58563662|gb_CX863241.1
CUST_6831_PI428956223	4.88099	5.26948	4.53844	A	P	A	4.90123	8.7413	A	P	0.132911	gi|56755774|gb|AY814334.1| Schistosoma japonicum SJCHGC09030 protein mRNA, complete cds	gb|AY814334.1
CUST_18658_PI428956223	3.05249	3.06557	3.08185	A	A	A	6.55389	5.00082	A	A	0.13302	gi|226485686|emb|FN319535.1| Schistosoma japonicum isolate Anhui full length mRNA clone SJFCE3320.003|FSE001-P00009-K03, complete sequence	emb|FN319535.1
CUST_1845_PI428962778	3.33649	3.26336	3.30033	A	A	A	3.58671	7.08821	A	P	0.133054	gi|28321212|gb|BU713859.1| SJAABVH04 Adult SjC 7/94 Schistosoma japonicum cDNA, mRNA sequence	28321212|gb_BU713859.1
CUST_532_PI428962772	3.91311	4.61047	3.44575	A	A	A	3.06594	7.92682	A	P	0.133457	gi|28360590|gb|BU803583.1| SJFAWB08 SJF Schistosoma japonicum cDNA, mRNA sequence	28360590|gb_BU803583.1
CUST_5669_PI428962778	3.05904	3.03553	3.075	A	A	A	6.24232	5.60629	A	A	0.133743	gi|28341242|gb|BU773926.1| SJEGAG12 SJE Schistosoma japonicum cDNA, mRNA sequence	28341242|gb_BU773926.1
CUST_4205_PI428962772	3.38443	3.26701	3.31664	A	A	A	3.51232	7.11154	A	P	0.133746	gi|56065573|gb|CV757030.1| sjl7-006_F07_sjl7-006F07-T7_062.ab1 SJL Schistosoma japonicum cDNA, mRNA sequence	56065573|gb_CV757030.1
CUST_22619_PI428956223	3.0622	5.53804	6.3912	A	P	P	8.75681	8.00834	P	P	0.134047	gi|257209833|emb|FN324631.1| Schistosoma japonicum isolate Anhui full length mRNA clone SJFCE3921.079|FSE001-P00030-I09, complete sequence	emb|FN324631.1
CUST_24899_PI428956223	6.16005	4.07683	4.42943	P	A	A	3.05766	9.07008	A	P	0.134273	gi|257213809|emb|FN325920.1| Schistosoma japonicum isolate Anhui full length mRNA clone SJFCE3927.264|FSE001-P00018-G08, complete sequence	emb|FN325920.1
CUST_946_PI428962772	3.18858	3.20794	3.18559	A	A	A	3.25181	6.98192	A	P	0.134655	gi|56046539|gb|CV737996.1| SJAL_011_73.T7 SJL Schistosoma japonicum cDNA, mRNA sequence	56046539|gb_CV737996.1
CUST_2618_PI428956223	6.09297	5.54681	5.45473	P	P	P	8.46074	8.75637	P	P	0.134957	gi|60597335|gb|AY809328.1| Schistosoma japonicum SJCHGC03731 protein mRNA, partial cds	gb|AY809328.1
CUST_1474_PI428962772	6.24256	6.84465	6.46126	P	P	P	6.62991	10.3189	P	M	0.135024	gi|56049728|gb|CV741185.1| SJAL_031_61.T7 SJL Schistosoma japonicum cDNA, mRNA sequence	56049728|gb_CV741185.1
CUST_1073_PI428962772	5.69336	6.51362	6.51687	P	P	P	5.87767	10.1013	A	P	0.135197	gi|56047282|gb|CV738739.1| SJAL_016_39.T3 SJL Schistosoma japonicum cDNA, mRNA sequence	56047282|gb_CV738739.1
CUST_6068_PI428962778	3.74642	3.11633	3.14096	A	A	A	7.16454	3.11358	P	A	0.135481	gi|28343019|gb|BU775703.1| SJEBPB12 SJE Schistosoma japonicum cDNA, mRNA sequence	28343019|gb_BU775703.1
CUST_5223_PI428956223	3.50288	4.39442	4.79111	A	A	A	7.0006	7.3865	P	P	0.13554	gi|60604480|gb|AY812247.1| Schistosoma japonicum SJCHGC08553 protein mRNA, partial cds	gb|AY812247.1
CUST_1221_PI428962778	3.12428	3.15331	3.12777	A	A	A	3.17023	6.91349	A	P	0.135634	gi|28319766|gb|BU712384.1| SJAAAZD02 Adult SjC 7/94 Schistosoma japonicum cDNA, mRNA sequence	28319766|gb_BU712384.1
CUST_4515_PI428962772	3.07033	3.04497	3.07253	A	A	A	6.83282	3.13141	P	A	0.136124	gi|58557544|gb|CX857123.1| SJF2ADE03.T3###seg2 SJA Schistosoma japonicum cDNA, mRNA sequence	58557544|gb_CX857123.1
CUST_1370_PI428962772	3.16635	3.16333	4.51741	A	A	A	3.20287	7.57424	A	P	0.136275	gi|56049126|gb|CV740583.1| SJAL_027_96.T3 SJL Schistosoma japonicum cDNA, mRNA sequence	56049126|gb_CV740583.1
CUST_6314_PI428962772	3.336	3.29161	3.31348	A	A	A	3.62556	7.06066	A	P	0.136368	gi|60235489|gb|CV674384.1| RET7SJ_33H12.T7 Schistosoma japonicum reverse cDNA Schistosoma japonicum cDNA, mRNA sequence	60235489|gb_CV674384.1
CUST_411_PI428962772	4.13987	4.09446	3.18799	A	A	A	5.72069	7.33429	A	P	0.136455	gi|28359406|gb|BU802399.1| SJFAIF03 SJF Schistosoma japonicum cDNA, mRNA sequence	28359406|gb_BU802399.1
CUST_6038_PI428962772	3.8829	4.93266	3.25318	A	A	A	7.71415	5.84615	P	A	0.136637	gi|60232821|gb|CV673035.1| RET7SJ_10H04.T7 Schistosoma japonicum reverse cDNA Schistosoma japonicum cDNA, mRNA sequence	60232821|gb_CV673035.1
CUST_1316_PI428956223	3.20794	4.35439	3.42616	A	A	A	6.80521	6.41544	P	P	0.136737	gi|28317800|gb|AY223323.1| Schistosoma japonicum clone ZZD664 mRNA sequence	gb|AY223323.1
CUST_3775_PI428962778	3.2142	3.12169	3.10098	A	A	A	3.24163	6.90416	A	P	0.137039	gi|28333065|gb|BU725696.1| SJMCIH01 SJM Schistosoma japonicum cDNA, mRNA sequence	28333065|gb_BU725696.1
CUST_4702_PI428962778	3.77096	3.55374	3.84878	A	A	A	5.13916	7.30669	A	P	0.137088	gi|28337347|gb|BU770031.1| SJECRE07 SJE Schistosoma japonicum cDNA, mRNA sequence	28337347|gb_BU770031.1
CUST_2984_PI428962772	3.91627	4.55074	3.86683	A	A	A	3.33676	7.95518	A	P	0.137127	gi|56058960|gb|CV750417.1| sjl3-007_B01_sjl3-007B01-T7_009.ab1 SJL Schistosoma japonicum cDNA, mRNA sequence	56058960|gb_CV750417.1
CUST_1182_PI428962778	3.11948	3.12483	3.13968	A	A	A	4.92537	6.59822	A	P	0.137379	gi|28319671|gb|BU712286.1| SJAAAYA06 Adult SjC 7/94 Schistosoma japonicum cDNA, mRNA sequence	28319671|gb_BU712286.1
CUST_8522_PI428956223	5.16258	4.91892	5.88148	P	A	P	9.11139	5.72496	M	A	0.13754	gi|60687669|gb|AY914947.1| Schistosoma japonicum SJCHGC01393 protein mRNA, complete cds	gb|AY914947.1
CUST_1375_PI428962778	3.07471	3.10352	3.08521	A	A	A	3.08341	6.8473	A	P	0.137556	gi|28320137|gb|BU712765.1| SJAABEH04 Adult SjC 7/94 Schistosoma japonicum cDNA, mRNA sequence	28320137|gb_BU712765.1
CUST_4694_PI428962778	3.35457	4.27357	6.05129	A	A	P	6.5812	8.52313	A	M	0.137874	gi|28337312|gb|BU769996.1| SJECRB06 SJE Schistosoma japonicum cDNA, mRNA sequence	28337312|gb_BU769996.1
CUST_7819_PI428962778	3.07428	3.04735	3.07618	A	A	A	6.81511	3.1356	P	A	0.137974	gi|28352583|gb|BU795576.1| SJF2DPH12 SJF Schistosoma japonicum cDNA, mRNA sequence	28352583|gb_BU795576.1
CUST_1128_PI428962778	3.00039	3.01393	3.02528	A	A	A	6.76553	3.03473	P	A	0.138019	gi|28319521|gb|BU712134.1| SJAAAWB04 Adult SjC 7/94 Schistosoma japonicum cDNA, mRNA sequence	28319521|gb_BU712134.1
CUST_7073_PI428956223	3.82437	4.12816	4.0783	A	A	A	7.8179	3.14328	P	A	0.138022	gi|56756337|gb|AY814610.1| Schistosoma japonicum SJCHGC03083 protein mRNA, partial cds	gb|AY814610.1
CUST_4776_PI428962778	3.17757	3.19648	3.1738	A	A	A	3.23285	6.93134	A	P	0.138145	gi|28337619|gb|BU770303.1| SJECUE07 SJE Schistosoma japonicum cDNA, mRNA sequence	28337619|gb_BU770303.1
CUST_8132_PI428962778	3.04958	4.06023	3.41026	A	A	A	6.6415	6.14898	P	P	0.138928	gi|28354819|gb|BU797812.1| SJF2ERB06 SJF Schistosoma japonicum cDNA, mRNA sequence	28354819|gb_BU797812.1
CUST_3229_PI428962772	3.11255	3.09373	3.1041	A	A	A	6.64752	4.54795	P	A	0.139023	gi|56060324|gb|CV751781.1| Sjl5-009C04-T7_022.ab1 SJL Schistosoma japonicum cDNA, mRNA sequence	56060324|gb_CV751781.1
CUST_5874_PI428962778	4.69176	4.1441	3.62746	A	A	A	4.6185	7.92541	A	P	0.139188	gi|28342202|gb|BU774886.1| SJEAVH09 SJE Schistosoma japonicum cDNA, mRNA sequence	28342202|gb_BU774886.1
CUST_6394_PI428956223	5.18747	6.96352	6.25144	P	P	P	9.95298	7.1887	M	P	0.139208	gi|56754771|gb|AY813839.1| Schistosoma japonicum SJCHGC04310 protein mRNA, complete cds	gb|AY813839.1
CUST_1900_PI428962778	3.37525	3.50089	6.40595	A	A	P	7.08911	8.54517	P	P	0.139288	gi|28321343|gb|BU713991.1| SJAABXE11 Adult SjC 7/94 Schistosoma japonicum cDNA, mRNA sequence	28321343|gb_BU713991.1
CUST_4206_PI428962772	3.13723	3.4316	3.15133	A	A	A	5.62702	6.42904	A	P	0.14	gi|56065576|gb|CV757033.1| sjl7-006_G02_sjl7-006G02-T7_017.ab1 SJL Schistosoma japonicum cDNA, mRNA sequence	56065576|gb_CV757033.1
CUST_7227_PI428956223	6.07139	6.57597	6.31524	P	P	P	10.0857	5.97524	M	A	0.140504	gi|56756710|gb|AY814795.1| Schistosoma japonicum SJCHGC03937 protein mRNA, complete cds	gb|AY814795.1
CUST_3907_PI428962772	4.85032	5.69021	5.74066	A	P	P	9.17309	5.80556	P	A	0.141029	gi|56064197|gb|CV755654.1| sjl5-006_E03_sjl5-006E03-T7_021.ab1 SJL Schistosoma japonicum cDNA, mRNA sequence	56064197|gb_CV755654.1
CUST_3531_PI428962772	5.08754	5.71667	5.64319	P	P	P	6.89297	9.03963	P	M	0.141131	gi|56062020|gb|CV753477.1| SJL8-009_G02_SJL8-009G02-T3_017.ab1 SJL Schistosoma japonicum cDNA, mRNA sequence	56062020|gb_CV753477.1
CUST_4734_PI428962778	4.09931	3.05589	3.0814	A	A	A	5.74875	6.72802	A	P	0.141532	gi|28337464|gb|BU770148.1| SJECSH01 SJE Schistosoma japonicum cDNA similar to 11067445|ref|NP_067735.1| Testis-specific A-kinase-anchoring-protein [Rattus norvegicus] emb|CAA05485.1| (AJ002474) Testis-specific A-kinase-anchoring-protein [Rattus norvegicus], mRNA sequence	28337464|gb_BU770148.1
CUST_4079_PI428962778	3.23864	3.09846	3.07818	A	A	A	6.7703	3.94435	P	A	0.141569	gi|28334311|gb|BU766995.1| SJEAMC03 SJE Schistosoma japonicum cDNA, mRNA sequence	28334311|gb_BU766995.1
CUST_8309_PI428962772	3.60666	5.03075	6.2611	A	A	P	9.03562	5.56697	M	A	0.141638	gi|197645048|gb|FL656300.1| seq0994; Schistosoma japonicum 7d schistosomula subtractive expressed sequence tags library Schistosoma japonicum cDNA 3', mRNA sequence	197645048|gb_FL656300.1
CUST_24805_PI428956223	5.97389	4.35945	4.21724	P	A	A	4.64426	8.82906	A	P	0.141698	gi|257213583|emb|FN325807.1| Schistosoma japonicum isolate Anhui full length mRNA clone SJFCE3927.150|FSE001-P00033-E07, complete sequence	emb|FN325807.1
CUST_21485_PI428956223	5.57882	5.95443	6.21499	P	P	P	3.30741	9.73548	A	M	0.142317	gi|257208082|emb|FN328102.1| Schistosoma japonicum isolate Anhui non-coing mRNA clone SJFCA4107|FSA001-P00011-I10	emb|FN328102.1
CUST_1923_PI428962772	4.13342	4.57415	4.23333	A	A	A	5.66839	7.84925	A	P	0.142543	gi|56052581|gb|CV744038.1| SJAL_049_69.T7 SJL Schistosoma japonicum cDNA, mRNA sequence	56052581|gb_CV744038.1
CUST_3558_PI428962778	3.07683	3.09413	3.08374	A	A	A	3.0604	6.78848	A	P	0.142741	gi|28332134|gb|BU724765.1| SJMBKF01 SJM Schistosoma japonicum cDNA, mRNA sequence	28332134|gb_BU724765.1
CUST_6633_PI428962772	3.90401	3.46375	3.61104	A	A	A	6.12332	6.76019	A	P	0.143066	gi|60240374|gb|CV683369.1| SJS2_F01_sjs11-010B10-T7 SJS Schistosoma japonicum cDNA, mRNA sequence	60240374|gb_CV683369.1
CUST_5084_PI428962778	3.18602	3.9111	4.03816	A	A	A	4.18364	7.41201	A	P	0.143511	gi|28338686|gb|BU771370.1| SJEDWC09 SJE Schistosoma japonicum cDNA, mRNA sequence	28338686|gb_BU771370.1
CUST_4932_PI428962778	3.50991	4.78175	4.07294	A	A	A	7.69868	5.66985	P	A	0.143637	gi|28338149|gb|BU770833.1| SJEDAD09 SJE Schistosoma japonicum cDNA, mRNA sequence	28338149|gb_BU770833.1
CUST_18103_PI428956223	3.10799	3.09002	3.10151	A	A	A	6.78451	3.18469	P	A	0.143688	gi|226483960|emb|FN323925.1| Schistosoma japonicum isolate Anhui full length mRNA clone SJFCE3909.040|FSE001-P00016-K12, complete sequence	emb|FN323925.1
CUST_7670_PI428962778	3.21831	3.22358	3.2138	A	A	A	4.9052	6.63522	A	P	0.143909	gi|28351359|gb|BU794352.1| SJF2CFF09 SJF Schistosoma japonicum cDNA, mRNA sequence	28351359|gb_BU794352.1
CUST_6844_PI428962772	5.08993	4.92133	3.12109	A	A	A	3.22318	8.36238	A	P	0.143917	gi|60245125|gb|CV685746.1| sjs2-006_F07_sjs2-006F07-T3 SJS Schistosoma japonicum cDNA, mRNA sequence	60245125|gb_CV685746.1
CUST_7915_PI428962778	3.23285	4.54071	5.12631	A	A	A	5.2846	8.09802	A	P	0.144003	gi|28353309|gb|BU796302.1| SJF2EAH02 SJF Schistosoma japonicum cDNA, mRNA sequence	28353309|gb_BU796302.1
CUST_5484_PI428962772	3.52256	3.37485	3.42714	A	A	A	5.81682	6.55954	A	P	0.144322	gi|58563345|gb|CX862924.1| SJE_FL_E11.T3###seg2 SJE Schistosoma japonicum cDNA, mRNA sequence	58563345|gb_CX862924.1
CUST_3883_PI428962772	3.71098	3.13695	3.30435	A	A	A	4.72201	6.90025	A	P	0.145231	gi|56064074|gb|CV755531.1| sjl5-004_H02_sjl5-004H02-T7_025.ab1 SJL Schistosoma japonicum cDNA, mRNA sequence	56064074|gb_CV755531.1
CUST_1480_PI428962778	4.14374	4.94544	3.10025	A	A	A	7.98068	3.2072	P	A	0.145295	gi|28320382|gb|BU713013.1| SJAABJE05 Adult SjC 7/94 Schistosoma japonicum cDNA, mRNA sequence	28320382|gb_BU713013.1
CUST_4994_PI428962778	2.9992	6.49219	3.68292	A	P	A	3.04513	8.96392	A	M	0.145598	gi|28338384|gb|BU771068.1| SJEDSH11 SJE Schistosoma japonicum cDNA, mRNA sequence	28338384|gb_BU771068.1
CUST_6569_PI428956223	7.78716	8.31258	8.17377	P	P	P	10.9633	10.8071	P	P	0.145639	gi|56755168|gb|AY814032.1| Schistosoma japonicum SJCHGC08920 protein mRNA, complete cds	gb|AY814032.1
CUST_5195_PI428962772	3.09502	3.11386	3.11819	A	A	A	3.24417	6.76769	A	P	0.1457	gi|58562372|gb|CX861951.1| SJEFTB09.T3###seg2 SJE Schistosoma japonicum cDNA, mRNA sequence	58562372|gb_CX861951.1
CUST_328_PI428956223	2.98046	2.98492	4.12485	A	A	A	2.97423	7.1723	A	P	0.145766	gi|56756223|gb|AY814555.1| Schistosoma japonicum clone SJCHGC00380 unknown mRNA	gb|AY814555.1
CUST_5299_PI428962778	3.24998	3.2158	3.23834	A	A	A	3.38395	6.89034	A	P	0.145871	gi|28339627|gb|BU772311.1| SJEEOF06 SJE Schistosoma japonicum cDNA, mRNA sequence	28339627|gb_BU772311.1
CUST_21713_PI428956223	3.21389	3.18752	3.20163	A	A	A	3.27933	6.85884	A	P	0.14623	gi|257208311|emb|FN328331.1| Schistosoma japonicum isolate Anhui non-coing mRNA clone SJFCE0960|FSE_144_72_H09	emb|FN328331.1
CUST_3300_PI428962778	4.35487	3.89509	3.99044	A	A	A	6.86882	6.86335	A	P	0.146399	gi|28329930|gb|BU722561.1| SJMAJE10 SJM Schistosoma japonicum cDNA, mRNA sequence	28329930|gb_BU722561.1
CUST_1774_PI428962772	4.53844	5.11792	3.8473	A	P	A	8.18167	5.2377	P	A	0.147029	gi|56051581|gb|CV743038.1| SJAL_043_40.T7 SJL Schistosoma japonicum cDNA, mRNA sequence	56051581|gb_CV743038.1
CUST_1658_PI428962772	3.26781	3.23368	3.25537	A	A	A	6.89526	3.40074	P	A	0.147058	gi|56050974|gb|CV742431.1| SJAL_039_41.T3 SJL Schistosoma japonicum cDNA, mRNA sequence	56050974|gb_CV742431.1
CUST_6572_PI428956223	2.95051	2.95341	4.04808	A	A	A	6.44388	5.85656	A	A	0.147211	gi|56755174|gb|AY814035.1| Schistosoma japonicum SJCHGC02861 protein mRNA, complete cds	gb|AY814035.1
CUST_1356_PI428962778	4.73474	3.1675	3.17575	A	A	A	7.58691	3.2875	P	A	0.147332	gi|28320103|gb|BU712730.1| SJAABED04 Adult SjC 7/94 Schistosoma japonicum cDNA, mRNA sequence	28320103|gb_BU712730.1
CUST_430_PI428962772	3.18723	3.84173	4.69224	A	A	A	7.65471	4.42892	P	A	0.147348	gi|28359658|gb|BU802651.1| SJFAMC09 SJF Schistosoma japonicum cDNA, mRNA sequence	28359658|gb_BU802651.1
CUST_7971_PI428962772	3.36342	3.66499	3.33401	A	A	A	3.74209	7.08314	A	P	0.147947	gi|60264150|gb|CV698540.1| SJS_039_11.T7 SJS Schistosoma japonicum cDNA, mRNA sequence	60264150|gb_CV698540.1
CUST_18333_PI428956223	8.31866	7.03503	8.04925	P	P	P	10.7483	10.5429	P	P	0.14847	gi|226484823|emb|FN318592.1| Schistosoma japonicum isolate Anhui full length mRNA clone SJFCE2765.001|FSE_198_03_C01, complete sequence	emb|FN318592.1
CUST_22274_PI428956223	3.21894	3.62782	3.20336	A	A	A	5.43877	6.5711	A	P	0.148706	gi|257209320|emb|FN324474.1| Schistosoma japonicum isolate Anhui full length mRNA clone SJFCE3919.076|FSE001-P00019-O16, complete sequence	emb|FN324474.1
CUST_5412_PI428962778	3.00669	2.98149	3.00508	A	A	A	2.97784	6.63584	A	P	0.148854	gi|28340103|gb|BU772787.1| SJEFDH02 SJE Schistosoma japonicum cDNA, mRNA sequence	28340103|gb_BU772787.1
CUST_7005_PI428956223	3.67112	5.47979	5.02649	A	P	A	7.83607	7.44337	P	P	0.148977	gi|56756163|gb|AY814528.1| Schistosoma japonicum SJCHGC03631 protein mRNA, complete cds	gb|AY814528.1
CUST_24467_PI428956223	6.22828	5.03491	3.8878	P	A	A	5.69615	8.9535	A	M	0.149205	gi|257213071|emb|FN325650.1| Schistosoma japonicum isolate Anhui full length mRNA clone SJFCE3927.092|FSE001-P00004-F19, complete sequence	emb|FN325650.1
CUST_13426_PI428956223	8.72877	9.2454	9.10472	P	P	P	11.9495	11.6035	P	P	0.149219	gi|226473627|emb|FN315767.1| Schistosoma japonicum isolate Anhui full length mRNA clone SJFCA3777.017|FSA001-P00029-D22, complete sequence	emb|FN315767.1
CUST_122_PI428962772	4.00845	4.32622	3.08572	A	A	A	3.20159	7.5669	A	P	0.149701	gi|28357455|gb|BU800448.1| SJF2CRD04 SJF Schistosoma japonicum cDNA, mRNA sequence	28357455|gb_BU800448.1
CUST_7640_PI428962778	3.17179	3.15959	3.17669	A	A	A	3.41816	6.7745	A	P	0.149733	gi|28351226|gb|BU794219.1| SJF2CDC05 SJF Schistosoma japonicum cDNA, mRNA sequence	28351226|gb_BU794219.1
CUST_1614_PI428956223	3.11096	3.13598	3.6442	A	A	A	6.39668	5.61436	A	A	0.149768	gi|45593518|gb|AY570741.1| Schistosoma japonicum egg protein CP1412 (CP1412) mRNA, complete cds	gb|AY570741.1
CUST_46_PI428962778	12.9879	15.0008	13.5707	P	P	P	16.8778	16.8182	P	P	0.149948	gi|1769629|gb|AA185741.1| JM00M147.QM3 Miracidia Sjc 3/96 Schistosoma japonicum cDNA clone SJCM147 5', mRNA sequence	1769629|gb_AA185741.1
CUST_4105_PI428956223	3.11728	3.10234	3.08137	A	A	A	6.71837	3.15651	P	A	0.15018	gi|60600785|gb|AY810961.1| Schistosoma japonicum SJCHGC01954 protein mRNA, partial cds	gb|AY810961.1
CUST_537_PI428956223	5.94664	6.55824	6.40899	P	P	P	7.67587	9.75361	P	P	0.150407	gi|60596214|gb|AY808768.1| Schistosoma japonicum clone SJCHGC01600 unknown mRNA	gb|AY808768.1
CUST_4554_PI428962778	3.22164	3.50203	3.21589	A	A	A	3.37166	6.93448	A	P	0.150498	gi|28336737|gb|BU769421.1| SJECEH01 SJE Schistosoma japonicum cDNA, mRNA sequence	28336737|gb_BU769421.1
CUST_260_PI428962772	7.17408	6.84045	7.6683	P	P	P	10.2252	9.73345	P	P	0.150514	gi|28358793|gb|BU801786.1| SJF2DTA07 SJF Schistosoma japonicum cDNA, mRNA sequence	28358793|gb_BU801786.1
CUST_253_PI428962772	3.57015	4.36131	4.09504	A	A	A	3.22438	7.71415	A	P	0.150519	gi|28358726|gb|BU801719.1| SJF2DSC07 SJF Schistosoma japonicum cDNA, mRNA sequence	28358726|gb_BU801719.1
CUST_5436_PI428962778	3.19091	3.16201	3.20788	A	A	A	6.79589	3.29318	P	A	0.150642	gi|28340224|gb|BU772908.1| SJEFFB07 SJE Schistosoma japonicum cDNA, mRNA sequence	28340224|gb_BU772908.1
CUST_415_PI428962772	3.00435	3.01763	3.03732	A	A	A	6.63522	3.0452	P	A	0.150676	gi|28359434|gb|BU802427.1| SJFAIH08 SJF Schistosoma japonicum cDNA, mRNA sequence	28359434|gb_BU802427.1
CUST_18659_PI428956223	3.94841	3.49602	4.30843	A	A	A	7.14882	5.98872	P	A	0.151028	gi|226485688|emb|FN319536.1| Schistosoma japonicum isolate Anhui full length mRNA clone SJFCE3320.004|FSE001-P00022-C01, complete sequence	emb|FN319536.1
CUST_3821_PI428962772	3.18481	5.32875	3.18054	A	P	A	3.2441	7.94788	A	P	0.151719	gi|56063760|gb|CV755217.1| sjl4-010_D06_sjl4-010D06-T7_048.ab1 SJL Schistosoma japonicum cDNA, mRNA sequence	56063760|gb_CV755217.1
CUST_15961_PI428956223	4.09504	4.01063	3.96974	A	A	A	6.64879	6.83752	P	P	0.151758	gi|226478973|emb|FN317251.1| Schistosoma japonicum isolate Anhui full length mRNA clone SJFCE0878|FSE_108_56_H07, complete sequence	emb|FN317251.1
CUST_793_PI428962778	3.24111	3.20739	5.38043	A	A	A	7.99265	3.35789	M	A	0.151845	gi|28318641|gb|BU711238.1| SJAAAJH11 Adult SjC 7/94 Schistosoma japonicum cDNA, mRNA sequence	28318641|gb_BU711238.1
CUST_9642_PI428956223	7.74519	7.15476	7.227	P	P	P	10.2463	9.98028	P	P	0.151883	gi|60701384|gb|AY915888.1| Schistosoma japonicum SJCHGC09824 protein mRNA, complete cds	gb|AY915888.1
CUST_16100_PI428956223	4.00776	2.99062	7.11817	A	A	P	2.96602	9.46644	A	M	0.151893	gi|226479251|emb|FN317390.1| Schistosoma japonicum isolate Anhui full length mRNA clone SJFCE1145|FSE_216_09_A02, complete sequence	emb|FN317390.1
CUST_8343_PI428962772	3.17728	3.44192	3.15514	A	A	A	6.59901	4.88258	A	A	0.151966	gi|197645199|gb|FL657156.1| 1225seq453; Schistosoma japonicum 7d schistosomula subtractive expressed sequence tags library Schistosoma japonicum cDNA 3', mRNA sequence	197645199|gb_FL657156.1
CUST_5404_PI428962772	3.4168	3.35124	3.37547	A	A	A	5.16585	6.66148	A	P	0.151991	gi|58563050|gb|CX862629.1| SJE_DW_E11.T3###seg2 SJE Schistosoma japonicum cDNA, mRNA sequence	58563050|gb_CX862629.1
CUST_19523_PI428956223	3.25186	3.22655	3.24347	A	A	A	3.4718	6.82358	A	P	0.152013	gi|226488810|emb|FN319027.1| Schistosoma japonicum isolate Anhui full length mRNA clone SJFCE3069.002|FSE_211_24_H03, complete sequence	emb|FN319027.1
CUST_2705_PI428962772	7.16508	6.61715	5.41565	P	P	P	3.21694	10.2718	A	M	0.152205	gi|56057269|gb|CV748726.1| sjl1-002_E09_sjl1-002E09-T3_067.ab1 SJL Schistosoma japonicum cDNA, mRNA sequence	56057269|gb_CV748726.1
CUST_7969_PI428956223	7.84212	6.1636	6.8694	P	P	P	9.88245	9.78925	P	P	0.152411	gi|56758425|gb|AY815621.1| Schistosoma japonicum SJCHGC09193 protein mRNA, complete cds	gb|AY815621.1
CUST_17116_PI428956223	3.96061	5.31651	5.51461	A	P	P	7.31195	8.14566	P	P	0.152508	gi|226481408|emb|FN317873.1| Schistosoma japonicum isolate Anhui full length mRNA clone SJFCE2008|FSE001-P00035-C15, complete sequence	emb|FN317873.1
CUST_25606_PI428956223	3.16906	3.16639	6.59337	A	A	P	3.20699	8.93927	A	P	0.152673	gi|257214956|emb|FN330685.1| Schistosoma japonicum isolate Anhui non-coing mRNA clone SJFCE5272|FSE001-P00026-J09	emb|FN330685.1
CUST_2172_PI428956223	3.35157	3.25482	5.75903	A	A	P	7.34684	7.30313	P	P	0.153632	gi|60595993|gb|AY808658.1| Schistosoma japonicum SJCHGC08479 protein mRNA, partial cds	gb|AY808658.1
CUST_5428_PI428962778	4.73736	4.91697	4.11145	A	A	A	6.23288	7.9456	A	P	0.153685	gi|28340197|gb|BU772881.1| SJEFEH03 SJE Schistosoma japonicum cDNA, mRNA sequence	28340197|gb_BU772881.1
CUST_11470_PI428956223	3.87959	4.51568	4.82796	A	A	A	6.69496	7.51258	P	P	0.153724	gi|226469611|emb|FN320910.1| Schistosoma japonicum isolate Anhui full length mRNA clone SJFCE3697.007|FSE_066_01_A01, complete sequence	emb|FN320910.1
CUST_4465_PI428962772	6.4344	3.25333	3.30419	P	A	A	7.86843	7.807	P	P	0.154272	gi|58557066|gb|CX856646.1| SJFAMH03.T3###seg1 SJA Schistosoma japonicum cDNA, mRNA sequence	58557066|gb_CX856646.1
CUST_21620_PI428956223	3.10889	3.08845	3.18123	A	A	A	6.03839	5.56762	A	A	0.154387	gi|257208218|emb|FN328238.1| Schistosoma japonicum isolate Anhui non-coing mRNA clone SJFCE0770|FSE_073_55_G07	emb|FN328238.1
CUST_20405_PI428956223	3.34153	3.28456	3.36292	A	A	A	6.29776	5.68726	A	A	0.154479	gi|257206103|emb|FN326979.1| Schistosoma japonicum isolate Anhui full length mRNA clone SJFCE5024|FSE001-P00017-H03, complete sequence	emb|FN326979.1
CUST_20362_PI428956223	3.98968	3.43751	4.65618	A	A	A	3.21402	7.74678	A	P	0.154519	gi|257206007|emb|FN326931.1| Schistosoma japonicum isolate Anhui full length mRNA clone SJFCE4946|FSE001-P00014-M08, complete sequence	emb|FN326931.1
CUST_19487_PI428956223	3.16032	3.58322	3.78351	A	A	A	6.20748	6.2402	A	P	0.154729	gi|226488093|emb|FN319986.1| Schistosoma japonicum isolate Anhui full length mRNA clone SJFCE3482.002|FSE001-P00016-A21, complete sequence	emb|FN319986.1
CUST_707_PI428962772	3.33482	5.99862	3.31109	A	P	A	4.94586	8.36987	A	P	0.154767	gi|56045070|gb|CV736527.1| SJAL_002_95.T7 SJL Schistosoma japonicum cDNA, mRNA sequence	56045070|gb_CV736527.1
CUST_1914_PI428962778	3.13527	3.11136	3.94841	A	A	A	3.20732	7.04592	A	P	0.154984	gi|28321384|gb|BU714032.1| SJAABYB01 Adult SjC 7/94 Schistosoma japonicum cDNA, mRNA sequence	28321384|gb_BU714032.1
CUST_2467_PI428962778	4.77642	5.24301	4.55534	A	P	A	8.27	6.19427	P	P	0.154991	gi|28324411|gb|BU717064.1| SJM2B0D04 SJM Schistosoma japonicum cDNA, mRNA sequence	28324411|gb_BU717064.1
CUST_7296_PI428956223	3.15786	3.13212	3.1184	A	A	A	6.70126	3.20336	P	A	0.155243	gi|56756862|gb|AY814871.1| Schistosoma japonicum SJCHGC06556 protein mRNA, complete cds	gb|AY814871.1
CUST_4266_PI428956223	3.13787	3.12156	4.87122	A	A	A	7.57986	3.21583	P	A	0.155433	gi|60601139|gb|AY811138.1| Schistosoma japonicum SJCHGC00387 protein mRNA, partial cds	gb|AY811138.1
CUST_8118_PI428962772	3.38372	3.32608	3.35283	A	A	A	3.82923	6.87375	A	P	0.155567	gi|194718313|gb|FK934563.1| schistosomula 67 Schistosoma japonicum 7d schistosomula subtractive expressed sequence tags library Schistosoma japonicum cDNA 3', mRNA sequence	194718313|gb_FK934563.1
CUST_2600_PI428962778	2.98705	2.97956	2.97448	A	A	A	3.00891	6.54488	A	P	0.155629	gi|28325096|gb|BU717749.1| SJM2BQH01 SJM Schistosoma japonicum cDNA, mRNA sequence	28325096|gb_BU717749.1
CUST_1617_PI428956223	3.2544	4.13666	3.18746	A	A	A	6.28922	6.26639	A	P	0.155695	gi|45593524|gb|AY570744.1| Schistosoma japonicum egg protein CP3611 (CP3611) mRNA, complete cds	gb|AY570744.1
CUST_12641_PI428956223	6.45502	7.28453	7.6487	P	P	P	9.92327	9.8594	P	P	0.155908	gi|226472011|emb|FN321318.1| Schistosoma japonicum isolate Anhui full length mRNA clone SJFCE3750.010|FSE001-P00025-H03, complete sequence	emb|FN321318.1
CUST_2046_PI428962772	4.25546	3.1287	3.10795	A	A	A	7.09706	4.17418	P	A	0.156889	gi|56053498|gb|CV744955.1| SJAL_055_49.T3 SJL Schistosoma japonicum cDNA, mRNA sequence	56053498|gb_CV744955.1
CUST_19665_PI428956223	9.06751	8.94945	9.67037	P	P	P	11.7164	12.1234	P	P	0.157216	gi|226489109|emb|FN319176.1| Schistosoma japonicum isolate Anhui full length mRNA clone SJFCE3146.002|FSE001-P00024-I08, complete sequence	emb|FN319176.1
CUST_5809_PI428962778	3.13829	3.14241	3.13208	A	A	A	6.68063	3.10886	P	A	0.158272	gi|28341907|gb|BU774591.1| SJEAGF08 SJE Schistosoma japonicum cDNA, mRNA sequence	28341907|gb_BU774591.1
CUST_6293_PI428956223	3.04829	3.03084	3.06273	A	A	A	3.01623	6.58596	A	P	0.158739	gi|56754542|gb|AY813727.1| Schistosoma japonicum SJCHGC09605 protein mRNA, complete cds	gb|AY813727.1
CUST_12637_PI428956223	6.54133	7.28939	7.68837	P	P	P	9.93513	9.86878	P	P	0.158778	gi|226472003|emb|FN321314.1| Schistosoma japonicum isolate Anhui full length mRNA clone SJFCE3750.006|FSE001-P00032-P13, complete sequence	emb|FN321314.1
CUST_659_PI428956223	3.11058	3.77563	3.10919	A	A	A	6.92354	3.08253	P	A	0.158945	gi|60600012|gb|AY810661.1| Schistosoma japonicum clone SJCHGC07020 unknown mRNA	gb|AY810661.1
CUST_11473_PI428956223	3.61415	3.55506	4.33605	A	A	A	6.54003	6.52266	A	P	0.159265	gi|226469617|emb|FN320913.1| Schistosoma japonicum isolate Anhui full length mRNA clone SJFCE3697.010|FSE001-P00032-E23, complete sequence	emb|FN320913.1
CUST_3763_PI428962772	2.98975	2.99975	2.99669	A	A	A	6.52539	3.00245	P	A	0.159283	gi|56063513|gb|CV754970.1| sjl4-006E11-T7_083.ab1 SJL Schistosoma japonicum cDNA, mRNA sequence	56063513|gb_CV754970.1
CUST_4213_PI428956223	3.55554	3.40318	3.46984	A	A	A	5.73461	6.43551	A	A	0.159356	gi|60601023|gb|AY811080.1| Schistosoma japonicum SJCHGC08074 protein mRNA, partial cds	gb|AY811080.1
CUST_8198_PI428962778	3.16916	3.15297	3.72696	A	A	A	6.91687	3.22513	P	A	0.159422	gi|28355687|gb|BU798680.1| SJF2AVD02 SJF Schistosoma japonicum cDNA, mRNA sequence	28355687|gb_BU798680.1
CUST_1638_PI428956223	3.41257	3.06628	5.15137	A	A	A	6.3548	7.19168	A	P	0.159523	gi|46981390|gb|AY596287.1| Schistosoma japonicum egg protein P3811 (P3811) mRNA, complete cds	gb|AY596287.1
CUST_5710_PI428962772	7.17194	7.16119	7.51591	P	P	P	10.021	9.85472	P	P	0.159588	gi|60228823|gb|CV582006.1| sjmi3-001_C09_sjmi3-001C09-T3 Schistosoma japonicum miracidium cDNA Schistosoma japonicum cDNA, mRNA sequence	60228823|gb_CV582006.1
CUST_3599_PI428962772	3.1004	3.13329	3.11206	A	A	A	3.24706	6.62844	A	P	0.159837	gi|56062396|gb|CV753853.1| SJL9-007_D08_SJL9-007D08-T7_074.ab1 SJL Schistosoma japonicum cDNA, mRNA sequence	56062396|gb_CV753853.1
CUST_2281_PI428962772	3.28225	3.24606	3.27484	A	A	A	3.44985	6.77541	A	P	0.159897	gi|56055016|gb|CV746473.1| SJL_31_004__1-3__58.T7_061.ab1 SJL Schistosoma japonicum cDNA, mRNA sequence	56055016|gb_CV746473.1
CUST_11116_PI428956223	4.10329	5.42161	6.54661	A	P	P	7.63195	8.78505	P	P	0.160057	gi|226468873|emb|FN320739.1| Schistosoma japonicum isolate Anhui full length mRNA clone SJFCE3670.003|FSE001-P00035-I08, complete sequence	emb|FN320739.1
CUST_2202_PI428962778	3.17184	3.14061	3.15901	A	A	A	3.21416	6.67481	A	P	0.160091	gi|28322533|gb|BU715186.1| SJMBUB12 SJM Schistosoma japonicum cDNA similar to sp|P35340|AHPF_ECOLI ALKYL HYDROPEROXIDE REDUCTASE SUBUNIT F (ALKYL HYDROPEROXIDE REDUCTASE F52A PROTEIN), mRNA sequence	28322533|gb_BU715186.1
CUST_4438_PI428962778	3.37017	3.31575	3.33934	A	A	A	3.77114	6.8194	A	P	0.160194	gi|28336118|gb|BU768802.1| SJEBYB03 SJE Schistosoma japonicum cDNA, mRNA sequence	28336118|gb_BU768802.1
CUST_2246_PI428962778	5.28499	3.20385	4.62582	P	A	A	3.35208	8.19441	A	P	0.160305	gi|28322795|gb|BU715448.1| SJMCBA01 SJM Schistosoma japonicum cDNA, mRNA sequence	28322795|gb_BU715448.1
CUST_16712_PI428956223	5.2174	6.53697	6.13826	P	P	P	9.58292	6.0186	P	A	0.160707	gi|226480549|emb|FN317642.1| Schistosoma japonicum isolate Anhui full length mRNA clone SJFCE1592|FSE001-P00015-M15, complete sequence	emb|FN317642.1
CUST_995_PI428962778	3.12912	3.61951	3.13387	A	A	A	6.84319	3.11033	P	A	0.161021	gi|28319206|gb|BU711814.1| SJAAASA07 Adult SjC 7/94 Schistosoma japonicum cDNA, mRNA sequence	28319206|gb_BU711814.1
CUST_3806_PI428956223	3.20524	4.0809	3.14144	A	A	A	7.07695	3.23526	P	A	0.161417	gi|60599916|gb|AY810613.1| Schistosoma japonicum SJCHGC07789 protein mRNA, partial cds	gb|AY810613.1
CUST_13864_PI428956223	9.35484	3.11216	3.13345	P	A	A	11.0307	9.41783	P	P	0.161427	gi|226474537|emb|FN316024.1| Schistosoma japonicum isolate Anhui full length mRNA clone SJFCA3829.009|FSA001-P00024-G20, complete sequence	emb|FN316024.1
CUST_5862_PI428956223	4.13439	3.11664	7.96936	A	A	M	3.09557	10.1439	A	M	0.161907	gi|56753488|gb|AY813216.1| Schistosoma japonicum SJCHGC07820 protein mRNA, complete cds	gb|AY813216.1
CUST_3691_PI428962772	3.10668	3.59024	3.10672	A	A	A	6.45708	5.01633	A	A	0.162324	gi|56063036|gb|CV754493.1| sjl33-003_E03_sjl33-003E03-T3_019.ab1 SJL Schistosoma japonicum cDNA, mRNA sequence	56063036|gb_CV754493.1
CUST_12642_PI428956223	6.25994	7.24858	7.51059	P	P	P	9.73474	9.70766	P	P	0.162326	gi|226472013|emb|FN321319.1| Schistosoma japonicum isolate Anhui full length mRNA clone SJFCE3750.011|FSE001-P00003-O10, complete sequence	emb|FN321319.1
CUST_7578_PI428962778	3.63181	3.11053	3.09253	A	A	A	6.23794	5.52099	A	A	0.162353	gi|28350949|gb|BU793942.1| SJF2BVB12 SJF Schistosoma japonicum cDNA, mRNA sequence	28350949|gb_BU793942.1
CUST_1947_PI428962778	3.0133	5.25045	3.02765	A	P	A	7.74678	3.02705	P	A	0.16236	gi|28321463|gb|BU714112.1| SJAABZB08 Adult SjC 7/94 Schistosoma japonicum cDNA similar to emb|CAB51372.1| (AJ249085) transposase [Pleuronectes platessa], mRNA sequence	28321463|gb_BU714112.1
CUST_5914_PI428962772	3.26933	3.23273	3.25615	A	A	A	3.49768	6.7259	A	P	0.162739	gi|60231694|gb|CV672471.1| RET7SJ_01G09.T7 Schistosoma japonicum reverse cDNA Schistosoma japonicum cDNA, mRNA sequence	60231694|gb_CV672471.1
CUST_12608_PI428956223	3.18997	3.2161	3.1894	A	A	A	5.82248	5.81136	A	A	0.162849	gi|226471943|emb|FN321284.1| Schistosoma japonicum isolate Anhui full length mRNA clone SJFCE3745.005|FSE001-P00026-B02, complete sequence	emb|FN321284.1
CUST_855_PI428962778	3.35589	3.30623	3.33022	A	A	A	3.71033	6.78279	A	P	0.163355	gi|28318792|gb|BU711390.1| SJAAALH10 Adult SjC 7/94 Schistosoma japonicum cDNA, mRNA sequence	28318792|gb_BU711390.1
CUST_1567_PI428962778	3.29068	3.66515	3.27469	A	A	A	3.3444	6.91851	A	P	0.163452	gi|28320597|gb|BU713232.1| SJAABND03 Adult SjC 7/94 Schistosoma japonicum cDNA, mRNA sequence	28320597|gb_BU713232.1
CUST_650_PI428956223	3.11428	3.4598	3.13586	A	A	A	5.60738	6.07208	A	A	0.163476	gi|60599826|gb|AY810568.1| Schistosoma japonicum clone SJCHGC08893 unknown mRNA	gb|AY810568.1
CUST_19174_PI428956223	6.00615	7.24993	7.79922	P	P	P	9.92276	9.67982	P	P	0.163511	gi|226487441|emb|FN318863.1| Schistosoma japonicum isolate Anhui full length mRNA clone SJFCE2961.002|FSE_085_66_B09, complete sequence	emb|FN318863.1
CUST_5627_PI428962772	3.40142	3.76517	3.06834	A	A	A	5.54859	6.42295	A	P	0.163647	gi|60228266|gb|CV581729.1| sjmi-1-002_A09_sjmi-1-002A09-T3 Schistosoma japonicum miracidium cDNA Schistosoma japonicum cDNA, mRNA sequence	60228266|gb_CV581729.1
CUST_2883_PI428962778	5.32562	6.15359	6.46351	P	P	P	8.76869	8.54878	P	P	0.164101	gi|28326797|gb|BU719450.1| SJM2CUD03 SJM Schistosoma japonicum cDNA, mRNA sequence	28326797|gb_BU719450.1
CUST_12644_PI428956223	6.29236	7.19246	7.55323	P	P	P	9.73418	9.6819	P	P	0.164356	gi|226472017|emb|FN321321.1| Schistosoma japonicum isolate Anhui full length mRNA clone SJFCE3750.013|FSE001-P00005-I01, complete sequence	emb|FN321321.1
CUST_5103_PI428962778	3.19671	3.17053	3.1777	A	A	A	5.92838	5.62902	A	A	0.164395	gi|28338753|gb|BU771437.1| SJEDXA06 SJE Schistosoma japonicum cDNA, mRNA sequence	28338753|gb_BU771437.1
CUST_2429_PI428962772	3.2949	3.71288	4.15587	A	A	A	3.48409	7.26422	A	P	0.164741	gi|56055711|gb|CV747168.1| SJL_32_003__2-4__30.T7_031.ab1 SJL Schistosoma japonicum cDNA, mRNA sequence	56055711|gb_CV747168.1
CUST_8138_PI428962778	3.34089	3.21992	3.27297	A	A	A	6.75386	3.30755	P	A	0.164743	gi|28354894|gb|BU797887.1| SJF2ERH11 SJF Schistosoma japonicum cDNA, mRNA sequence	28354894|gb_BU797887.1
CUST_19372_PI428956223	3.19482	3.44966	3.7016	A	A	A	6.05866	6.06768	A	A	0.164974	gi|226487851|emb|FN319865.1| Schistosoma japonicum isolate Anhui full length mRNA clone SJFCE3442.006|FSE_098_41_A06, complete sequence	emb|FN319865.1
CUST_647_PI428962772	3.2638	3.22588	3.56968	A	A	A	3.39076	6.8263	A	P	0.165819	gi|28361433|gb|BU804442.1| SJFBLA10 SJF Schistosoma japonicum cDNA, mRNA sequence	28361433|gb_BU804442.1
CUST_1272_PI428962772	4.71169	6.75954	5.51309	A	P	P	8.34118	8.64264	P	P	0.165957	gi|56048573|gb|CV740030.1| SJAL_024_51.T3 SJL Schistosoma japonicum cDNA, mRNA sequence	56048573|gb_CV740030.1
CUST_2808_PI428962778	3.26818	3.78228	3.22611	A	A	A	5.85396	6.20103	A	A	0.166152	gi|28326231|gb|BU718884.1| SJM2COD05 SJM Schistosoma japonicum cDNA, mRNA sequence	28326231|gb_BU718884.1
CUST_13669_PI428956223	2.96662	3.55214	3.35583	A	A	A	6.05067	5.73172	A	A	0.166265	gi|226474135|emb|FN321789.1| Schistosoma japonicum isolate Anhui full length mRNA clone SJFCE3797.006|FSE001-P00003-C21, complete sequence	emb|FN321789.1
CUST_25364_PI428956223	6.59314	4.12295	4.80749	P	A	A	5.84247	8.99681	A	M	0.166561	gi|257214633|emb|FN326252.1| Schistosoma japonicum isolate Anhui full length mRNA clone SJFCE3927.596|FSE001-P00033-M04, complete sequence	emb|FN326252.1
CUST_6222_PI428962772	5.10142	5.36996	4.47106	A	P	A	5.34466	8.45221	A	P	0.166911	gi|60234836|gb|CV674056.1| RET7SJ_26F06.T7 Schistosoma japonicum reverse cDNA Schistosoma japonicum cDNA, mRNA sequence	60234836|gb_CV674056.1
CUST_9688_PI428956223	3.42246	3.27899	3.33452	A	A	A	3.51828	6.78648	A	P	0.166962	gi|56407637|gb|AY834403.1| Schistosoma japonicum salmonid retrotransposon RSg-1-like element, complete sequence	gb|AY834403.1
CUST_21895_PI428956223	3.57473	4.07142	3.72396	A	A	A	3.57206	7.27871	A	P	0.167257	gi|257208493|emb|FN328513.1| Schistosoma japonicum isolate Anhui non-coing mRNA clone SJFCE1370|FSE001-P00005-K04	emb|FN328513.1
CUST_9928_PI428956223	3.31033	3.32318	3.32465	A	A	A	3.46791	6.7519	A	P	0.167997	gi|167370119|gb|EU262613.1| Schistosoma japonicum clone Sjp10 microsatellite sequence	gb|EU262613.1
CUST_5672_PI428962778	4.84659	4.54221	4.69684	A	A	A	3.26983	8.22503	A	M	0.168376	gi|28341254|gb|BU773938.1| SJEGBA01 SJE Schistosoma japonicum cDNA, mRNA sequence	28341254|gb_BU773938.1
CUST_3454_PI428962778	4.49927	4.92537	5.72535	A	A	P	8.67993	3.11535	M	A	0.168593	gi|28331288|gb|BU723919.1| SJMBBF05 SJM Schistosoma japonicum cDNA, mRNA sequence	28331288|gb_BU723919.1
CUST_6401_PI428962778	7.65902	8.20832	8.48308	P	P	P	10.7473	10.7003	P	P	0.168638	gi|28344506|gb|BU777190.1| SJEDHC09 SJE Schistosoma japonicum cDNA, mRNA sequence	28344506|gb_BU777190.1
CUST_9158_PI428956223	3.26788	3.97956	5.41869	A	A	P	7.87868	5.09329	P	A	0.168669	gi|60695916|gb|AY915590.1| Schistosoma japonicum SJCHGC07812 protein mRNA, partial cds	gb|AY915590.1
CUST_12640_PI428956223	7.0503	7.27904	7.65651	P	P	P	10.0229	9.80143	P	P	0.168885	gi|226472009|emb|FN321317.1| Schistosoma japonicum isolate Anhui full length mRNA clone SJFCE3750.009|FSE001-P00001-J22, complete sequence	emb|FN321317.1
CUST_2391_PI428956223	3.24563	3.20591	4.04382	A	A	A	7.00953	3.22841	P	A	0.169803	gi|60596861|gb|AY809091.1| Schistosoma japonicum SJCHGC02070 protein mRNA, partial cds	gb|AY809091.1
CUST_1193_PI428962772	6.15266	3.62728	3.58545	P	A	A	8.51412	3.11091	M	A	0.170132	gi|56048032|gb|CV739489.1| SJAL_021_05.T3 SJL Schistosoma japonicum cDNA, mRNA sequence	56048032|gb_CV739489.1
CUST_7990_PI428956223	6.34254	6.06604	5.90049	P	P	P	9.47044	6.71612	M	P	0.170146	gi|56758471|gb|AY815644.1| Schistosoma japonicum SJCHGC09106 protein mRNA, complete cds	gb|AY815644.1
CUST_7432_PI428962778	4.1441	5.0373	4.58285	A	A	A	6.30952	7.73117	A	P	0.170175	gi|28350059|gb|BU793052.1| SJF2BCE09 SJF Schistosoma japonicum cDNA, mRNA sequence	28350059|gb_BU793052.1
CUST_7094_PI428962778	3.06383	3.04283	3.07751	A	A	A	3.03983	6.48818	A	P	0.170379	gi|28347982|gb|BU780666.1| SJEFZG05 SJE Schistosoma japonicum cDNA, mRNA sequence	28347982|gb_BU780666.1
CUST_22264_PI428956223	3.16138	3.15786	3.72939	A	A	A	6.63439	4.48671	P	A	0.170466	gi|257209298|emb|FN324463.1| Schistosoma japonicum isolate Anhui full length mRNA clone SJFCE3919.063|FSE001-P00011-H10, complete sequence	emb|FN324463.1
CUST_4668_PI428962772	6.09503	6.17809	6.89838	P	P	P	8.69302	9.23539	P	P	0.170542	gi|58558213|gb|CX857792.1| SJM2_CU_D03.T3###seg1 SJA Schistosoma japonicum cDNA, mRNA sequence	58558213|gb_CX857792.1
CUST_21521_PI428956223	8.35471	4.04708	4.85147	P	A	A	9.446	9.56519	P	P	0.170789	gi|257208118|emb|FN328138.1| Schistosoma japonicum isolate Anhui non-coing mRNA clone SJFCA4216|FSA001-P00023-C09	emb|FN328138.1
CUST_22967_PI428956223	3.36831	4.49334	4.0692	A	A	A	5.96783	7.02928	A	P	0.171266	gi|257210448|emb|FN324837.1| Schistosoma japonicum isolate Anhui full length mRNA clone SJFCE3923.059|FSE001-P00012-K14, complete sequence	emb|FN324837.1
CUST_7465_PI428962772	4.5097	4.7024	6.64968	A	A	P	5.89696	9.01777	A	M	0.17213	gi|60258330|gb|CV692720.1| SJS_001_86.T7 SJS Schistosoma japonicum cDNA, mRNA sequence	60258330|gb_CV692720.1
CUST_1752_PI428962778	3.27271	5.9148	3.18509	A	P	A	8.17034	4.1863	P	A	0.172147	gi|28320991|gb|BU713634.1| SJAABSG02 Adult SjC 7/94 Schistosoma japonicum cDNA, mRNA sequence	28320991|gb_BU713634.1
CUST_2638_PI428956223	9.32689	9.89002	9.57312	P	P	P	12.2663	12.0215	P	P	0.172672	gi|60597375|gb|AY809348.1| Schistosoma japonicum SJCHGC08962 protein mRNA, partial cds	gb|AY809348.1
CUST_4514_PI428962772	4.50525	5.83814	6.01097	A	P	P	8.26829	7.95983	P	P	0.172748	gi|58557532|gb|CX857111.1| SJF2ACD12.T3###seg1 SJA Schistosoma japonicum cDNA, mRNA sequence	58557532|gb_CX857111.1
CUST_4994_PI428962772	4.53031	4.89455	4.54651	A	A	A	8.15943	3.00073	P	A	0.172886	gi|58561595|gb|CX861174.1| SJMAUB10.T3 SJA Schistosoma japonicum cDNA, mRNA sequence	58561595|gb_CX861174.1
CUST_425_PI428962778	3.26717	4.34149	4.40601	A	A	A	3.41894	7.54163	A	P	0.172918	gi|9255494|gb|BE345962.1| JAA000768.SH3 Adult SjC 7/94 Schistosoma japonicum cDNA 5', mRNA sequence	9255494|gb_BE345962.1
CUST_2637_PI428962778	3.15471	3.12688	3.1477	A	A	A	3.18907	6.53969	A	P	0.172963	gi|28325308|gb|BU717961.1| SJM2BUB09 SJM Schistosoma japonicum cDNA similar to gb|AAA87849.1| (U38476) preprocathepsin cathepsin L [Schistosoma japonicum], mRNA sequence	28325308|gb_BU717961.1
CUST_7119_PI428962778	3.13511	5.15046	3.54558	A	P	A	7.69058	3.18529	P	A	0.173034	gi|28348080|gb|BU780764.1| SJEGFH08 SJE Schistosoma japonicum cDNA, mRNA sequence	28348080|gb_BU780764.1
CUST_23137_PI428956223	6.41709	7.28057	7.71085	P	P	P	9.76292	9.7588	P	P	0.173062	gi|257210746|emb|FN329221.1| Schistosoma japonicum isolate Anhui non-coing mRNA clone SJFCE2961.001|FSE_125_13_E02	emb|FN329221.1
CUST_569_PI428956223	6.38463	6.65853	6.09785	P	P	P	9.36812	8.28338	P	P	0.173503	gi|60597951|gb|AY809636.1| Schistosoma japonicum clone SJCHGC00622 unknown mRNA	gb|AY809636.1
CUST_17544_PI428956223	3.29555	4.19215	3.28866	A	A	A	6.08601	6.27384	A	P	0.173746	gi|226482513|emb|FN318127.1| Schistosoma japonicum isolate Anhui full length mRNA clone SJFCE2291.002|FSE001-P00020-M12, complete sequence	emb|FN318127.1
CUST_11465_PI428956223	3.61732	3.45383	4.29133	A	A	A	6.77838	5.76132	A	A	0.174009	gi|226469601|emb|FN320905.1| Schistosoma japonicum isolate Anhui full length mRNA clone SJFCE3697.002|FSE001-P00008-F17, complete sequence	emb|FN320905.1
CUST_22553_PI428956223	3.18182	3.23943	3.15871	A	A	A	5.74066	5.6918	A	A	0.174015	gi|257209697|emb|FN324563.1| Schistosoma japonicum isolate Anhui full length mRNA clone SJFCE3921.011|FSE001-P00006-B10, complete sequence	emb|FN324563.1
CUST_18650_PI428956223	3.37903	3.2441	3.25037	A	A	A	4.37779	6.51432	A	P	0.174653	gi|226485670|emb|FN319527.1| Schistosoma japonicum isolate Anhui full length mRNA clone SJFCE3317.003|FSE001-P00012-G23, complete sequence	emb|FN319527.1
CUST_3182_PI428962772	4.05112	4.00042	4.31098	A	A	A	5.48373	7.27904	A	P	0.174716	gi|56060048|gb|CV751505.1| SJL5-002_D06_SJL5-002D06-T3_048.ab1 SJL Schistosoma japonicum cDNA, mRNA sequence	56060048|gb_CV751505.1
CUST_5706_PI428962778	3.23381	3.20208	3.22688	A	A	A	3.35383	6.59182	A	P	0.174806	gi|28341416|gb|BU774100.1| SJEGCG02 SJE Schistosoma japonicum cDNA, mRNA sequence	28341416|gb_BU774100.1
CUST_5895_PI428962772	4.34742	5.38379	5.41951	A	P	P	7.64339	7.64294	P	P	0.174931	gi|60231568|gb|CV672410.1| sjm002_F11_sjm002F11-T3 Schistosoma japonicum reverse cDNA Schistosoma japonicum cDNA, mRNA sequence	60231568|gb_CV672410.1
CUST_3976_PI428962778	3.42677	3.92644	4.60779	A	A	A	4.03248	7.45489	A	P	0.174968	gi|28333906|gb|BU766590.1| SJEAHG07 SJE Schistosoma japonicum cDNA, mRNA sequence	28333906|gb_BU766590.1
CUST_587_PI428962772	3.92362	8.15842	5.39716	A	P	A	8.73488	9.78068	P	P	0.175154	gi|28361015|gb|BU804008.1| SJFBFF05 SJF Schistosoma japonicum cDNA, mRNA sequence	28361015|gb_BU804008.1
CUST_2108_PI428962778	3.10779	3.08309	3.11091	A	A	A	3.16799	6.47364	A	P	0.175315	gi|28321984|gb|BU714653.1| SJMBOD02 SJM Schistosoma japonicum cDNA, mRNA sequence	28321984|gb_BU714653.1
CUST_21952_PI428956223	3.09168	3.10545	3.59146	A	A	A	6.67116	3.15855	P	A	0.175543	gi|257208618|emb|FN324269.1| Schistosoma japonicum isolate Anhui full length mRNA clone SJFCE3917.046|FSE001-P00013-D05, complete sequence	emb|FN324269.1
CUST_2462_PI428962772	3.0119	3.02604	3.05382	A	A	A	6.40365	3.0566	A	A	0.175775	gi|56055893|gb|CV747350.1| SJL_32_004__2-5__51.T3_054.ab1 SJL Schistosoma japonicum cDNA, mRNA sequence	56055893|gb_CV747350.1
CUST_6192_PI428962772	3.1699	3.15588	3.96555	A	A	A	3.31326	6.87332	A	P	0.175788	gi|60234565|gb|CV673918.1| RET7SJ_24F06.T7 Schistosoma japonicum reverse cDNA Schistosoma japonicum cDNA, mRNA sequence	60234565|gb_CV673918.1
CUST_8000_PI428962772	3.28877	3.47997	3.27033	A	A	A	4.82459	6.45256	A	P	0.175867	gi|60264493|gb|CV698883.1| SJS_041_75.T7 SJS Schistosoma japonicum cDNA, mRNA sequence	60264493|gb_CV698883.1
CUST_608_PI428962778	3.03607	3.05382	4.068	A	A	A	6.88015	3.0491	P	A	0.175977	gi|28318232|gb|BU710815.1| SJAAAED05 Adult SjC 7/94 Schistosoma japonicum cDNA, mRNA sequence	28318232|gb_BU710815.1
CUST_6283_PI428962772	3.05783	3.57774	3.14102	A	A	A	6.42699	4.59276	A	A	0.176018	gi|60235239|gb|CV674258.1| RET7SJ_31H04.T7 Schistosoma japonicum reverse cDNA Schistosoma japonicum cDNA, mRNA sequence	60235239|gb_CV674258.1
CUST_4395_PI428956223	3.18385	3.35201	3.57496	A	A	A	4.78544	6.49972	A	P	0.176252	gi|60601435|gb|AY811286.1| Schistosoma japonicum SJCHGC04642 protein mRNA, partial cds	gb|AY811286.1
CUST_2941_PI428956223	2.98934	3.81667	2.98646	A	A	A	5.98981	5.63554	A	A	0.176329	gi|60598009|gb|AY809665.1| Schistosoma japonicum SJCHGC03369 protein mRNA, partial cds	gb|AY809665.1
CUST_2183_PI428962778	3.26163	3.21774	3.24699	A	A	A	4.86526	6.2876	A	P	0.176434	gi|28322395|gb|BU715032.1| SJMBSG04 SJM Schistosoma japonicum cDNA, mRNA sequence	28322395|gb_BU715032.1
CUST_12645_PI428956223	7.8286	8.24934	8.58032	P	P	P	10.7758	10.7279	P	P	0.176733	gi|226472019|emb|FN321322.1| Schistosoma japonicum isolate Anhui full length mRNA clone SJFCE3750.014|FSE001-P00027-L15, complete sequence	emb|FN321322.1
CUST_24733_PI428956223	6.55444	5.004	5.73991	P	A	P	8.98901	7.40144	M	P	0.176735	gi|257213431|emb|FN325731.1| Schistosoma japonicum isolate Anhui full length mRNA clone SJFCE3927.1067|FSE001-P00033-P15, complete sequence	emb|FN325731.1
CUST_2594_PI428962778	3.52034	5.0821	4.61436	A	A	A	7.71165	5.74875	P	A	0.176776	gi|28325084|gb|BU717737.1| SJM2BQF11 SJM Schistosoma japonicum cDNA, mRNA sequence	28325084|gb_BU717737.1
CUST_25779_PI428956223	6.26973	4.539	5.77107	P	A	P	3.13982	9.16725	A	M	0.177034	gi|257215535|emb|FN326483.1| Schistosoma japonicum isolate Anhui full length mRNA clone SJFCE3927.827|FSE001-P00007-L07, complete sequence	emb|FN326483.1
CUST_5162_PI428962772	5.00789	7.62782	7.80519	A	P	P	9.90218	9.54659	P	P	0.177401	gi|58562288|gb|CX861867.1| SJEEGH12.T3###seg2 SJE Schistosoma japonicum cDNA, mRNA sequence	58562288|gb_CX861867.1
CUST_9532_PI428956223	9.85698	9.48267	9.74507	P	P	P	12.2205	12.1748	P	P	0.177445	gi|56753286|gb|AY813115.1| Schistosoma japonicum SJCHGC04318 protein mRNA, complete cds	gb|AY813115.1
CUST_8370_PI428956223	8.58788	9.10582	9.8274	P	P	P	11.8685	11.6369	P	P	0.177582	gi|56759359|gb|AY816088.1| Schistosoma japonicum SJCHGC04845 protein mRNA, complete cds	gb|AY816088.1
CUST_7499_PI428962778	3.37627	5.93192	4.55546	A	P	A	8.13703	6.22714	P	A	0.177596	gi|28350560|gb|BU793553.1| SJF2BQH09 SJF Schistosoma japonicum cDNA, mRNA sequence	28350560|gb_BU793553.1
CUST_3009_PI428962778	3.12172	3.10779	3.71747	A	A	A	6.72174	3.14828	P	A	0.177598	gi|28327637|gb|BU720290.1| SJM2AQC02 SJM Schistosoma japonicum cDNA, mRNA sequence	28327637|gb_BU720290.1
CUST_5087_PI428962778	3.42386	3.50111	3.38251	A	A	A	6.76344	3.72172	A	A	0.177744	gi|28338707|gb|BU771391.1| SJEDWE06 SJE Schistosoma japonicum cDNA, mRNA sequence	28338707|gb_BU771391.1
CUST_3615_PI428962778	3.251	4.00155	3.23643	A	A	A	6.9158	3.37382	P	A	0.177775	gi|28332405|gb|BU725036.1| SJMBWD12 SJM Schistosoma japonicum cDNA, mRNA sequence	28332405|gb_BU725036.1
CUST_12633_PI428956223	7.64294	8.26887	8.59742	P	P	P	10.773	10.6505	P	P	0.177857	gi|226471995|emb|FN321310.1| Schistosoma japonicum isolate Anhui full length mRNA clone SJFCE3750.002|FSE001-P00004-P18, complete sequence	emb|FN321310.1
CUST_6109_PI428962772	3.16147	3.13787	4.00845	A	A	A	6.58528	4.94389	A	A	0.177936	gi|60233303|gb|CV673276.1| RET7SJ_14B11.T7 Schistosoma japonicum reverse cDNA Schistosoma japonicum cDNA, mRNA sequence	60233303|gb_CV673276.1
CUST_2842_PI428962778	5.56739	6.23251	6.52987	P	P	P	8.78652	8.50712	P	P	0.177975	gi|28326453|gb|BU719106.1| SJM2CQF11 SJM Schistosoma japonicum cDNA, mRNA sequence	28326453|gb_BU719106.1
CUST_7712_PI428962778	3.03926	3.01932	3.05231	A	A	A	3.00727	6.39514	A	P	0.178038	gi|28351800|gb|BU794793.1| SJF2DHE04 SJF Schistosoma japonicum cDNA, mRNA sequence	28351800|gb_BU794793.1
CUST_7866_PI428956223	5.25084	6.17329	5.8485	P	P	P	8.28574	8.30425	P	P	0.178151	gi|56758199|gb|AY815508.1| Schistosoma japonicum SJCHGC08568 protein mRNA, complete cds	gb|AY815508.1
CUST_18652_PI428956223	3.35895	4.76097	4.30659	A	A	A	5.04226	7.49823	A	P	0.178286	gi|226485674|emb|FN319529.1| Schistosoma japonicum isolate Anhui full length mRNA clone SJFCE3317.005|FSE001-P00021-H24, complete sequence	emb|FN319529.1
CUST_21473_PI428956223	9.49856	8.90068	9.59364	P	P	P	11.8523	11.8401	P	P	0.178705	gi|257208070|emb|FN328090.1| Schistosoma japonicum isolate Anhui non-coing mRNA clone SJFCA4076|FSA001-P00007-G23	emb|FN328090.1
CUST_4084_PI428956223	7.81732	8.2993	8.53616	P	P	P	10.7326	10.7266	P	P	0.178998	gi|60600741|gb|AY810939.1| Schistosoma japonicum SJCHGC05661 protein mRNA, partial cds	gb|AY810939.1
CUST_418_PI428962772	3.0168	4.28505	3.02509	A	A	A	6.96528	3.01459	P	A	0.179044	gi|28359497|gb|BU802490.1| SJFAJE12 SJF Schistosoma japonicum cDNA, mRNA sequence	28359497|gb_BU802490.1
CUST_676_PI428956223	3.5973	3.49644	3.17728	A	A	A	3.2407	6.79765	A	P	0.179147	gi|60600178|gb|AY810744.1| Schistosoma japonicum clone SJCHGC02113 unknown mRNA	gb|AY810744.1
CUST_8142_PI428962778	3.3188	3.27438	3.30904	A	A	A	6.62733	3.48042	A	A	0.179147	gi|28354926|gb|BU797919.1| SJF2ESC09 SJF Schistosoma japonicum cDNA, mRNA sequence	28354926|gb_BU797919.1
CUST_22244_PI428956223	3.44238	3.45828	4.49835	A	A	A	6.72766	5.89034	P	A	0.179328	gi|257209212|emb|FN324420.1| Schistosoma japonicum isolate Anhui full length mRNA clone SJFCE3919.020|FSE001-P00010-O09, complete sequence	emb|FN324420.1
CUST_6580_PI428956223	3.87503	6.3831	4.24657	A	P	A	8.52961	6.01157	P	A	0.179882	gi|56755194|gb|AY814045.1| Schistosoma japonicum SJCHGC06898 protein mRNA, complete cds	gb|AY814045.1
CUST_3289_PI428962778	4.15217	4.37232	3.4901	A	A	A	7.44337	3.33668	P	A	0.18002	gi|28329847|gb|BU722478.1| SJMAIF07 SJM Schistosoma japonicum cDNA, mRNA sequence	28329847|gb_BU722478.1
CUST_269_PI428962778	3.06738	3.61212	3.09159	A	A	A	3.18123	6.62635	A	P	0.180071	gi|5706832|gb|AI942176.1| JAA000338.SH3 Adult SjC 7/94 Schistosoma japonicum cDNA 5', mRNA sequence	5706832|gb_AI942176.1
CUST_4218_PI428962778	3.08215	3.07647	3.51828	A	A	A	6.59086	3.10405	P	A	0.180092	gi|28334923|gb|BU767607.1| SJEATH11 SJE Schistosoma japonicum cDNA, mRNA sequence	28334923|gb_BU767607.1
CUST_9475_PI428956223	3.19621	3.11734	3.09118	A	A	A	5.74787	5.44794	A	A	0.180481	gi|56753144|gb|AY813050.1| Schistosoma japonicum SJCHGC02743 protein mRNA, complete cds	gb|AY813050.1
CUST_8012_PI428962778	3.14266	3.16161	4.52645	A	A	A	3.17725	7.14666	A	P	0.180554	gi|28354042|gb|BU797035.1| SJF2EIG07 SJF Schistosoma japonicum cDNA, mRNA sequence	28354042|gb_BU797035.1
CUST_3819_PI428962778	3.15665	3.12838	3.14878	A	A	A	3.19234	6.46924	A	P	0.180962	gi|28333212|gb|BU725843.1| SJMCKD05 SJM Schistosoma japonicum cDNA, mRNA sequence	28333212|gb_BU725843.1
CUST_2310_PI428962772	2.99015	2.9645	2.98317	A	A	A	5.90791	4.75505	A	A	0.181196	gi|56055183|gb|CV746640.1| SJL_31_005__1-4__60.T3_062.ab1 SJL Schistosoma japonicum cDNA, mRNA sequence	56055183|gb_CV746640.1
CUST_3496_PI428962778	3.20978	3.2052	3.20535	A	A	A	3.3823	6.51362	A	P	0.1814	gi|28331666|gb|BU724297.1| SJMBFF07 SJM Schistosoma japonicum cDNA, mRNA sequence	28331666|gb_BU724297.1
CUST_4656_PI428962772	3.11734	4.45143	4.60722	A	A	A	6.89266	6.36965	P	P	0.181724	gi|58558159|gb|CX857738.1| SJM2_BP_A04.T3###seg1 SJA Schistosoma japonicum cDNA, mRNA sequence	58558159|gb_CX857738.1
CUST_5033_PI428962772	3.06922	5.03039	3.32173	A	P	A	3.06738	7.48094	A	P	0.182053	gi|58561916|gb|CX861495.1| SJEAWE02.T3###seg1 SJE Schistosoma japonicum cDNA, mRNA sequence	58561916|gb_CX861495.1
CUST_5326_PI428962778	4.25013	4.60047	4.95087	A	A	A	5.43268	7.83607	A	P	0.182109	gi|28339743|gb|BU772427.1| SJEEPH05 SJE Schistosoma japonicum cDNA, mRNA sequence	28339743|gb_BU772427.1
CUST_4963_PI428962772	3.83794	3.12495	2.98249	A	A	A	5.73254	5.90361	A	A	0.182407	gi|58561335|gb|CX860914.1| SJM-ABB02.T3 SJA Schistosoma japonicum cDNA, mRNA sequence	58561335|gb_CX860914.1
CUST_2714_PI428962778	4.78175	4.94389	4.52552	A	A	A	4.92173	8.05761	A	P	0.182692	gi|28325760|gb|BU718413.1| SJM2CJA10 SJM Schistosoma japonicum cDNA, mRNA sequence	28325760|gb_BU718413.1
CUST_8042_PI428962778	3.04892	3.07512	3.06817	A	A	A	3.07743	6.37696	A	P	0.182706	gi|28354269|gb|BU797262.1| SJF2ELB12 SJF Schistosoma japonicum cDNA, mRNA sequence	28354269|gb_BU797262.1
CUST_1156_PI428962772	5.49518	6.10306	5.65247	P	P	P	6.61965	8.96674	P	M	0.182787	gi|56047818|gb|CV739275.1| SJAL_019_69.T3 SJL Schistosoma japonicum cDNA, mRNA sequence	56047818|gb_CV739275.1
CUST_21861_PI428956223	3.09534	9.16366	6.17768	A	P	P	10.1534	10.285	P	P	0.182812	gi|257208459|emb|FN328479.1| Schistosoma japonicum isolate Anhui non-coing mRNA clone SJFCE1285|FSE001-P00003-A09	emb|FN328479.1
CUST_3587_PI428962778	3.00543	4.3521	4.20747	A	A	A	3.04899	7.34651	A	P	0.182925	gi|28332303|gb|BU724934.1| SJMBMD04 SJM Schistosoma japonicum cDNA, mRNA sequence	28332303|gb_BU724934.1
CUST_6023_PI428956223	3.00933	2.9796	3.0053	A	A	A	5.17293	5.68028	A	A	0.182928	gi|56753879|gb|AY813405.1| Schistosoma japonicum SJCHGC06609 protein mRNA, complete cds	gb|AY813405.1
CUST_23364_PI428956223	3.13639	3.13515	3.48354	A	A	A	3.84664	6.4987	A	P	0.182953	gi|257210984|emb|FN329451.1| Schistosoma japonicum isolate Anhui non-coing mRNA clone SJFCE3343.004|FSE001-P00010-J19	emb|FN329451.1
CUST_1971_PI428962778	3.6795	3.01988	3.02233	A	A	A	6.61013	3.02816	P	A	0.182958	gi|28321526|gb|BU714176.1| SJAACAB11 Adult SjC 7/94 Schistosoma japonicum cDNA, mRNA sequence	28321526|gb_BU714176.1
CUST_20268_PI428956223	5.19457	6.28121	6.31225	P	P	P	5.84071	9.34109	A	M	0.183093	gi|257205803|emb|FN326829.1| Schistosoma japonicum isolate Anhui full length mRNA clone SJFCE4735|FSE001-P00006-D12, complete sequence	emb|FN326829.1
CUST_334_PI428962778	3.51628	5.15259	4.51159	A	P	A	7.6851	5.58012	P	A	0.183521	gi|6554849|gb|AW225553.1| JAA000570.SH3 Adult SjC 7/94 Schistosoma japonicum cDNA 5', mRNA sequence	6554849|gb_AW225553.1
CUST_11471_PI428956223	3.0448	3.57299	3.95134	A	A	A	6.22058	5.77621	A	A	0.18356	gi|226469613|emb|FN320911.1| Schistosoma japonicum isolate Anhui full length mRNA clone SJFCE3697.008|FSE001-P00018-L10, complete sequence	emb|FN320911.1
CUST_903_PI428962772	4.19789	4.53247	3.25791	A	A	A	7.26734	4.96001	P	A	0.183819	gi|56046293|gb|CV737750.1| SJAL_010_28.T3 SJL Schistosoma japonicum cDNA, mRNA sequence	56046293|gb_CV737750.1
CUST_13641_PI428956223	4.80405	4.35861	5.81204	A	A	P	8.43639	5.04344	P	A	0.183857	gi|226474075|emb|FN321759.1| Schistosoma japonicum isolate Anhui full length mRNA clone SJFCE3794.008|FSE001-P00009-G04, complete sequence	emb|FN321759.1
CUST_12632_PI428956223	7.81969	8.26195	8.50937	P	P	P	10.668	10.6672	P	P	0.183881	gi|226471993|emb|FN321309.1| Schistosoma japonicum isolate Anhui full length mRNA clone SJFCE3750.001|FSE001-P00032-M06, complete sequence	emb|FN321309.1
CUST_18525_PI428956223	3.20193	3.26883	3.16014	A	A	A	5.55752	5.74301	A	A	0.183997	gi|226485261|emb|FN324184.1| Schistosoma japonicum isolate Anhui full length mRNA clone SJFCE3916.040|FSE001-P00016-K01, complete sequence	emb|FN324184.1
CUST_19175_PI428956223	6.48248	7.49453	8.05153	P	P	P	9.99975	9.83463	P	P	0.184161	gi|226487443|emb|FN318864.1| Schistosoma japonicum isolate Anhui full length mRNA clone SJFCE2961.003|FSE_100_85_E11, complete sequence	emb|FN318864.1
CUST_5024_PI428962772	6.34961	7.26905	6.25884	P	P	P	9.25175	9.02542	P	P	0.184172	gi|58561881|gb|CX861460.1| SJEARF04.T3###seg2 SJE Schistosoma japonicum cDNA, mRNA sequence	58561881|gb_CX861460.1
CUST_21947_PI428956223	6.23149	6.00334	3.07267	P	P	A	8.84457	6.2223	P	P	0.184268	gi|257208602|emb|FN324261.1| Schistosoma japonicum isolate Anhui full length mRNA clone SJFCE3917.037|FSE001-P00024-L14, complete sequence	emb|FN324261.1
CUST_3792_PI428962778	3.1777	3.16832	3.18061	A	A	A	4.80826	6.12846	A	A	0.184434	gi|28333115|gb|BU725746.1| SJMCJD03 SJM Schistosoma japonicum cDNA, mRNA sequence	28333115|gb_BU725746.1
CUST_16758_PI428956223	8.07982	4.80466	5.20374	P	A	A	10.2318	3.18649	P	A	0.184532	gi|226480641|emb|FN317688.1| Schistosoma japonicum isolate Anhui full length mRNA clone SJFCE1676|FSE001-P00019-D06, complete sequence	emb|FN317688.1
CUST_12638_PI428956223	7.94857	8.46755	8.83307	P	P	P	10.9255	10.8714	P	P	0.18457	gi|226472005|emb|FN321315.1| Schistosoma japonicum isolate Anhui full length mRNA clone SJFCE3750.007|FSE001-P00035-J18, complete sequence	emb|FN321315.1
CUST_4144_PI428962778	3.18813	3.19129	3.18462	A	A	A	3.33969	6.46609	A	P	0.184989	gi|28334578|gb|BU767262.1| SJEAPB08 SJE Schistosoma japonicum cDNA, mRNA sequence	28334578|gb_BU767262.1
CUST_22939_PI428956223	3.93935	5.38115	5.0765	A	P	A	7.86029	6.56194	P	P	0.185119	gi|257210364|emb|FN324795.1| Schistosoma japonicum isolate Anhui full length mRNA clone SJFCE3923.017|FSE001-P00015-B02, complete sequence	emb|FN324795.1
CUST_4116_PI428962778	3.09355	3.08754	3.08702	A	A	A	6.37414	3.15901	A	A	0.185268	gi|28334482|gb|BU767166.1| SJEAOB02 SJE Schistosoma japonicum cDNA, mRNA sequence	28334482|gb_BU767166.1
CUST_12635_PI428956223	7.94449	8.27931	8.59777	P	P	P	10.7518	10.701	P	P	0.18579	gi|226471999|emb|FN321312.1| Schistosoma japonicum isolate Anhui full length mRNA clone SJFCE3750.004|FSE001-P00015-E11, complete sequence	emb|FN321312.1
CUST_12636_PI428956223	7.67225	8.19765	8.40361	P	P	P	10.6097	10.485	P	P	0.186089	gi|226472001|emb|FN321313.1| Schistosoma japonicum isolate Anhui full length mRNA clone SJFCE3750.005|FSE001-P00013-A18, complete sequence	emb|FN321313.1
CUST_25762_PI428956223	7.28057	5.23913	4.90487	P	P	A	6.46609	9.47338	A	P	0.186179	gi|257215499|emb|FN326465.1| Schistosoma japonicum isolate Anhui full length mRNA clone SJFCE3927.809|FSE001-P00006-O07, complete sequence	emb|FN326465.1
CUST_5387_PI428962778	3.08927	3.0812	3.07891	A	A	A	6.36199	3.11227	A	A	0.186458	gi|28340033|gb|BU772717.1| SJEFDA12 SJE Schistosoma japonicum cDNA, mRNA sequence	28340033|gb_BU772717.1
CUST_18841_PI428956223	3.22189	3.18305	3.1996	A	A	A	3.316	6.47085	A	P	0.186498	gi|226486753|emb|FN318726.1| Schistosoma japonicum isolate Anhui full length mRNA clone SJFCE2868.001|FSE001-P00020-P17, complete sequence	emb|FN318726.1
CUST_4838_PI428962778	4.41914	3.54253	5.53128	A	A	P	5.62456	7.8695	A	P	0.186663	gi|28337821|gb|BU770505.1| SJECWG07 SJE Schistosoma japonicum cDNA, mRNA sequence	28337821|gb_BU770505.1
CUST_5932_PI428962778	3.85887	3.54463	3.28308	A	A	A	5.43478	6.40843	A	P	0.186755	gi|28342414|gb|BU775098.1| SJEAYD05 SJE Schistosoma japonicum cDNA, mRNA sequence	28342414|gb_BU775098.1
CUST_616_PI428962778	3.27624	3.25068	3.26476	A	A	A	3.5577	6.50142	A	P	0.187664	gi|28318252|gb|BU710835.1| SJAAAEF07 Adult SjC 7/94 Schistosoma japonicum cDNA, mRNA sequence	28318252|gb_BU710835.1
CUST_940_PI428962778	3.10741	5.53466	3.09282	A	P	A	7.75823	3.16693	P	A	0.187761	gi|28319052|gb|BU711658.1| SJAAAPF11 Adult SjC 7/94 Schistosoma japonicum cDNA, mRNA sequence	28319052|gb_BU711658.1
CUST_7209_PI428956223	9.28297	9.25001	11.0361	P	P	P	12.5812	12.4765	P	P	0.187798	gi|56756668|gb|AY814775.1| Schistosoma japonicum SJCHGC09088 protein mRNA, complete cds	gb|AY814775.1
CUST_8165_PI428962772	3.03891	3.0555	3.05461	A	A	A	6.32049	3.04035	A	A	0.187875	gi|197126859|gb|FL595235.1| chgc_new_contig1775; Schistosoma japonicum 7d schistosomula subtractive expressed sequence tags library Schistosoma japonicum cDNA 3', mRNA sequence	197126859|gb_FL595235.1
CUST_16076_PI428956223	8.05673	8.27103	8.91897	P	P	P	10.8161	10.9309	P	P	0.188051	gi|226479203|emb|FN317366.1| Schistosoma japonicum isolate Anhui full length mRNA clone SJFCE1101|FSE_195_23_G03, complete sequence	emb|FN317366.1
CUST_14247_PI428956223	3.20681	3.17939	3.18907	A	A	A	3.30927	6.44507	A	P	0.188323	gi|226475353|emb|FN322002.1| Schistosoma japonicum isolate Anhui full length mRNA clone SJFCE3814.003|FSE001-P00008-J18, complete sequence	emb|FN322002.1
CUST_14784_PI428956223	5.15288	4.12211	5.27718	A	A	A	6.20117	7.97315	A	P	0.188327	gi|226476503|emb|FN322379.1| Schistosoma japonicum isolate Anhui full length mRNA clone SJFCE3838.024|FSE001-P00003-G19, complete sequence	emb|FN322379.1
CUST_5990_PI428962778	11.2734	10.7849	11.0002	P	P	P	13.5485	13.3247	P	P	0.188484	gi|28342695|gb|BU775379.1| SJEBLF04 SJE Schistosoma japonicum cDNA, mRNA sequence	28342695|gb_BU775379.1
CUST_5163_PI428962778	3.475	3.81284	3.66723	A	A	A	3.41453	6.94517	A	P	0.188598	gi|28338983|gb|BU771667.1| SJEDZF06 SJE Schistosoma japonicum cDNA, mRNA sequence	28338983|gb_BU771667.1
CUST_1433_PI428962778	3.1276	3.09774	3.13483	A	A	A	6.38186	3.11343	A	A	0.188919	gi|28320271|gb|BU712900.1| SJAABIA09 Adult SjC 7/94 Schistosoma japonicum cDNA, mRNA sequence	28320271|gb_BU712900.1
CUST_6307_PI428962772	3.1386	3.14684	3.14794	A	A	A	3.28831	6.38463	A	P	0.189504	gi|60235421|gb|CV674350.1| RET7SJ_33G07.T7 Schistosoma japonicum reverse cDNA Schistosoma japonicum cDNA, mRNA sequence	60235421|gb_CV674350.1
CUST_2987_PI428962778	3.33045	3.28628	3.30836	A	A	A	3.59939	6.53031	A	P	0.189517	gi|28327507|gb|BU720160.1| SJM2AOH03 SJM Schistosoma japonicum cDNA, mRNA sequence	28327507|gb_BU720160.1
CUST_6731_PI428962778	4.0272	5.47095	3.98181	A	P	A	7.19109	6.93971	P	P	0.189562	gi|28346073|gb|BU778757.1| SJEEGF08 SJE Schistosoma japonicum cDNA, mRNA sequence	28346073|gb_BU778757.1
CUST_6348_PI428962778	6.463	7.28016	6.30394	P	P	P	9.29642	8.9827	P	P	0.189574	gi|28344295|gb|BU776979.1| SJEDEG12 SJE Schistosoma japonicum cDNA, mRNA sequence	28344295|gb_BU776979.1
CUST_11467_PI428956223	3.59686	4.47458	3.44145	A	A	A	6.49336	6.1051	A	A	0.189581	gi|226469605|emb|FN320907.1| Schistosoma japonicum isolate Anhui full length mRNA clone SJFCE3697.004|FSE_201_13_E02, complete sequence	emb|FN320907.1
CUST_22281_PI428956223	4.16668	3.251	3.27226	A	A	A	6.90538	3.41894	P	A	0.189638	gi|257209334|emb|FN324481.1| Schistosoma japonicum isolate Anhui full length mRNA clone SJFCE3919.083|FSE001-P00007-O10, complete sequence	emb|FN324481.1
CUST_8356_PI428962772	3.04497	3.69938	4.66908	A	A	A	5.1373	7.00756	A	P	0.189928	gi|197645305|gb|FL656797.1| seq1387; Schistosoma japonicum 7d schistosomula subtractive expressed sequence tags library Schistosoma japonicum cDNA 3', mRNA sequence	197645305|gb_FL656797.1
CUST_1810_PI428962778	3.08826	3.106	3.09307	A	A	A	6.35043	3.06265	A	A	0.190086	gi|28321119|gb|BU713763.1| SJAABUF07 Adult SjC 7/94 Schistosoma japonicum cDNA, mRNA sequence	28321119|gb_BU713763.1
CUST_6379_PI428962778	3.37242	4.90571	3.33809	A	A	A	3.79887	7.34719	A	P	0.190272	gi|28344429|gb|BU777113.1| SJEDGC11 SJE Schistosoma japonicum cDNA, mRNA sequence	28344429|gb_BU777113.1
CUST_4664_PI428962772	5.56244	6.12572	6.53969	A	P	P	8.63404	8.40406	P	P	0.190316	gi|58558200|gb|CX857779.1| SJM2_CQ_F11.T3###seg1 SJA Schistosoma japonicum cDNA, mRNA sequence	58558200|gb_CX857779.1
CUST_24909_PI428956223	7.2419	7.36695	7.40805	P	P	P	9.74507	9.71775	P	P	0.190678	gi|257213828|emb|FN330310.1| Schistosoma japonicum isolate Anhui non-coing mRNA clone SJFCE4509|FSE_169_17_A03	emb|FN330310.1
CUST_4769_PI428962778	3.30726	3.26603	3.28927	A	A	A	3.51559	6.50617	A	P	0.190845	gi|28337592|gb|BU770276.1| SJECUC04 SJE Schistosoma japonicum cDNA, mRNA sequence	28337592|gb_BU770276.1
CUST_6402_PI428956223	6.95268	3.1304	3.13939	P	A	A	7.85365	8.03283	P	P	0.191185	gi|56754787|gb|AY813847.1| Schistosoma japonicum SJCHGC01627 protein mRNA, complete cds	gb|AY813847.1
CUST_19268_PI428956223	3.06577	3.09624	4.38868	A	A	A	6.94724	3.07512	P	A	0.191519	gi|226487631|emb|FN318958.1| Schistosoma japonicum isolate Anhui full length mRNA clone SJFCE3021.001|FSE001-P00024-C05, complete sequence	emb|FN318958.1
CUST_3314_PI428962772	5.83575	6.12047	5.54507	P	P	P	9.03449	6.28607	M	P	0.191866	gi|56060878|gb|CV752335.1| SJL7-001_C04_SJL7-001C04-T3_024.ab1 SJL Schistosoma japonicum cDNA, mRNA sequence	56060878|gb_CV752335.1
CUST_9221_PI428956223	5.43989	6.09687	5.9495	P	P	P	5.98175	9.07671	A	P	0.191936	gi|60696982|gb|AY915654.1| Schistosoma japonicum SJCHGC08424 protein mRNA, partial cds	gb|AY915654.1
CUST_4942_PI428962772	4.24413	5.05286	4.74273	A	A	A	6.16793	7.65609	A	P	0.192292	gi|58561065|gb|CX860644.1| SJM2BAE09.T3 SJA Schistosoma japonicum cDNA, mRNA sequence	58561065|gb_CX860644.1
CUST_147_PI428956223	3.10509	3.0859	3.12509	A	A	A	5.73663	5.17729	A	A	0.192316	gi|56753294|gb|AY813119.1| Schistosoma japonicum clone SJCHGC06680 unknown mRNA	gb|AY813119.1
CUST_1438_PI428962778	3.11732	3.14423	3.12602	A	A	A	6.35618	3.17789	A	A	0.192361	gi|28320285|gb|BU712914.1| SJAABIC02 Adult SjC 7/94 Schistosoma japonicum cDNA similar to ref|XP_046320.1| HMT1 (hnRNP methyltransferase, S. cerevisiae)-like 2 [Homo sapiens], mRNA sequence	28320285|gb_BU712914.1
CUST_24746_PI428956223	7.15882	3.89629	4.19733	P	A	A	9.22173	3.73426	M	A	0.192377	gi|257213457|emb|FN325744.1| Schistosoma japonicum isolate Anhui full length mRNA clone SJFCE3927.1079|FSE001-P00005-H14, complete sequence	emb|FN325744.1
CUST_20037_PI428956223	3.39156	3.29153	3.33063	A	A	A	6.41588	4.30536	A	A	0.192392	gi|226489876|emb|FN319361.1| Schistosoma japonicum isolate Anhui full length mRNA clone SJFCE3241.004|FSE001-P00001-M14, complete sequence	emb|FN319361.1
CUST_6218_PI428962772	3.40333	3.51509	3.14596	A	A	A	3.2277	6.60765	A	P	0.192504	gi|60234819|gb|CV674047.1| RET7SJ_26H04.T7 Schistosoma japonicum reverse cDNA Schistosoma japonicum cDNA, mRNA sequence	60234819|gb_CV674047.1
CUST_4863_PI428962778	3.09388	7.6252	3.10207	A	M	A	4.95841	9.4751	A	P	0.19257	gi|28337907|gb|BU770591.1| SJECXG04 SJE Schistosoma japonicum cDNA, mRNA sequence	28337907|gb_BU770591.1
CUST_3241_PI428962772	5.03039	4.13623	5.5866	A	A	P	8.36815	3.22607	M	A	0.192912	gi|56060373|gb|CV751830.1| Sjl5-009H07-T7_060.ab1 SJL Schistosoma japonicum cDNA, mRNA sequence	56060373|gb_CV751830.1
CUST_12613_PI428956223	3.0952	5.56697	4.26048	A	P	A	7.31235	6.6509	P	P	0.19303	gi|226471953|emb|FN321289.1| Schistosoma japonicum isolate Anhui full length mRNA clone SJFCE3745.010|FSE001-P00035-D09, complete sequence	emb|FN321289.1
CUST_51_PI428962772	3.49844	5.04344	5.36535	A	P	P	8.15248	3.42115	P	A	0.193061	gi|28356860|gb|BU799853.1| SJF2CKC04 SJF Schistosoma japonicum cDNA, mRNA sequence	28356860|gb_BU799853.1
CUST_1925_PI428962778	3.02189	3.03378	3.05783	A	A	A	6.26056	3.06946	A	A	0.193105	gi|28321406|gb|BU714054.1| SJAABYD01 Adult SjC 7/94 Schistosoma japonicum cDNA similar to emb|CAC28060.1| (AJ303069) putative transposase [Pleuronectes platessa], mRNA sequence	28321406|gb_BU714054.1
CUST_11622_PI428956223	10.5863	11.525	11.4261	P	P	P	13.7532	13.4397	P	P	0.193582	gi|226469925|emb|FN314511.1| Schistosoma japonicum isolate Anhui full length mRNA clone SJFCA3084.002|FSA001-P00002-O17, complete sequence	emb|FN314511.1
CUST_7182_PI428962772	7.5432	8.85557	7.46658	P	P	P	10.7442	10.1401	P	P	0.193789	gi|60251684|gb|CV688954.1| sjs4-007_F07_sjs4-007F07-T3 SJS Schistosoma japonicum cDNA, mRNA sequence	60251684|gb_CV688954.1
CUST_5531_PI428962778	3.31822	3.18649	3.87306	A	A	A	6.06529	5.61344	A	A	0.193988	gi|28340601|gb|BU773285.1| SJEFJC05 SJE Schistosoma japonicum cDNA, mRNA sequence	28340601|gb_BU773285.1
CUST_5386_PI428962778	3.06615	3.04507	3.08027	A	A	A	3.04429	6.28439	A	P	0.194033	gi|28340026|gb|BU772710.1| SJEFDA04 SJE Schistosoma japonicum cDNA, mRNA sequence	28340026|gb_BU772710.1
CUST_1546_PI428962772	7.50061	6.53309	6.98054	P	P	P	10.3526	5.99536	P	A	0.194459	gi|56050165|gb|CV741622.1| SJAL_034_27.T3 SJL Schistosoma japonicum cDNA, mRNA sequence	56050165|gb_CV741622.1
CUST_6814_PI428962778	10.0475	9.73219	9.9415	P	P	P	12.3395	12.2045	P	P	0.194703	gi|28346524|gb|BU779208.1| SJEEVE05 SJE Schistosoma japonicum cDNA, mRNA sequence	28346524|gb_BU779208.1
CUST_1741_PI428956223	9.02222	9.02804	9.73255	P	P	P	11.6197	11.701	P	P	0.194836	gi|60595474|gb|AY808419.1| Schistosoma japonicum SJCHGC05358 protein mRNA, partial cds	gb|AY808419.1
CUST_716_PI428962778	3.23575	3.6452	4.90282	A	A	A	7.08863	5.36275	P	A	0.194997	gi|28318455|gb|BU711045.1| SJAAAHD04 Adult SjC 7/94 Schistosoma japonicum cDNA, mRNA sequence	28318455|gb_BU711045.1
CUST_13342_PI428956223	10.4798	11.3225	10.9758	P	P	P	13.2754	13.3695	P	P	0.195233	gi|226473459|emb|FN315683.1| Schistosoma japonicum isolate Anhui full length mRNA clone SJFCA3765.007|FSA001-P00005-O10, complete sequence	emb|FN315683.1
CUST_5102_PI428962772	6.03043	8.74624	9.03736	P	P	P	10.968	10.529	P	P	0.195406	gi|58562116|gb|CX861695.1| SJEDDH10.T3###seg2 SJE Schistosoma japonicum cDNA, mRNA sequence	58562116|gb_CX861695.1
CUST_12882_PI428956223	8.87635	9.10279	9.14562	P	P	P	11.1801	11.591	P	P	0.195631	gi|226472517|emb|FN321569.1| Schistosoma japonicum isolate Anhui full length mRNA clone SJFCE3778.008|FSE001-P00001-I16, complete sequence	emb|FN321569.1
CUST_22945_PI428956223	4.44903	7.52464	5.39365	A	P	A	6.3305	9.57831	A	M	0.195689	gi|257210380|emb|FN324803.1| Schistosoma japonicum isolate Anhui full length mRNA clone SJFCE3923.025|FSE001-P00026-A17, complete sequence	emb|FN324803.1
CUST_7440_PI428956223	4.23079	5.03529	5.32048	A	A	A	6.46505	7.8026	A	P	0.195819	gi|56757176|gb|AY815028.1| Schistosoma japonicum SJCHGC01847 protein mRNA, complete cds	gb|AY815028.1
CUST_1133_PI428962772	3.05927	3.96619	3.09277	A	A	A	6.66837	3.11374	P	A	0.196286	gi|56047619|gb|CV739076.1| SJAL_018_46.T7 SJL Schistosoma japonicum cDNA, mRNA sequence	56047619|gb_CV739076.1
CUST_9616_PI428956223	3.72149	2.96126	2.97888	A	A	A	5.88227	5.28247	A	A	0.196536	gi|60700806|gb|AY915862.1| Schistosoma japonicum SJCHGC09796 protein mRNA, complete cds	gb|AY915862.1
CUST_416_PI428962772	3.06801	3.79887	3.08085	A	A	A	5.67072	5.73847	A	A	0.196591	gi|28359457|gb|BU802450.1| SJFAJB07 SJF Schistosoma japonicum cDNA, mRNA sequence	28359457|gb_BU802450.1
CUST_2542_PI428962778	3.11704	3.84154	3.13872	A	A	A	6.62246	3.18321	P	A	0.197124	gi|28324799|gb|BU717452.1| SJM2BMF03 SJM Schistosoma japonicum cDNA, mRNA sequence	28324799|gb_BU717452.1
CUST_3312_PI428962778	3.06175	3.05572	3.05176	A	A	A	3.11118	6.24337	A	P	0.19713	gi|28329989|gb|BU722620.1| SJMAKB10 SJM Schistosoma japonicum cDNA, mRNA sequence	28329989|gb_BU722620.1
CUST_7767_PI428962778	8.84718	8.6767	9.06315	P	P	P	11.3118	11.0972	P	P	0.19786	gi|28352132|gb|BU795141.1| SJF2DLB02 SJF Schistosoma japonicum cDNA, mRNA sequence	28352132|gb_BU795141.1
CUST_2930_PI428962772	3.31147	3.22283	3.26607	A	A	A	5.07326	5.98793	A	A	0.198244	gi|56058553|gb|CV750010.1| sjl2-011_C08_sjl2-011C08-T3_054.ab1 SJL Schistosoma japonicum cDNA, mRNA sequence	56058553|gb_CV750010.1
CUST_16319_PI428956223	3.2698	5.22438	4.74095	A	P	A	7.00029	6.89266	P	P	0.199234	gi|226479721|emb|FN317426.1| Schistosoma japonicum isolate Anhui full length mRNA clone SJFCE1211|FSE_247_40_H05, complete sequence	emb|FN317426.1
CUST_805_PI428962772	3.05584	4.55534	3.76291	A	A	A	7.16173	3.10932	P	A	0.19938	gi|56045709|gb|CV737166.1| SJAL_006_82.T7 SJL Schistosoma japonicum cDNA, mRNA sequence	56045709|gb_CV737166.1
CUST_12765_PI428956223	10.3014	11.1507	10.881	P	P	P	13.1445	13.1469	P	P	0.199405	gi|226472275|emb|FN321448.1| Schistosoma japonicum isolate Anhui full length mRNA clone SJFCE3765.005|FSE001-P00003-F01, complete sequence	emb|FN321448.1
CUST_1000_PI428962778	2.99245	3.22764	2.98798	A	A	A	5.82822	4.78491	A	A	0.199558	gi|28319219|gb|BU711827.1| SJAAASB10 Adult SjC 7/94 Schistosoma japonicum cDNA, mRNA sequence	28319219|gb_BU711827.1
CUST_3813_PI428956223	3.80263	3.47924	3.24708	A	A	A	6.38274	4.99319	A	A	0.200073	gi|60599934|gb|AY810622.1| Schistosoma japonicum SJCHGC07580 protein mRNA, partial cds	gb|AY810622.1
CUST_12643_PI428956223	7.45606	7.16584	7.55864	P	P	P	9.75256	9.69531	P	P	0.200084	gi|226472015|emb|FN321320.1| Schistosoma japonicum isolate Anhui full length mRNA clone SJFCE3750.012|FSE001-P00027-L12, complete sequence	emb|FN321320.1
CUST_7323_PI428962778	4.31455	3.15339	3.15533	A	A	A	5.35923	6.40136	A	P	0.200171	gi|28349422|gb|BU792415.1| SJF2AUF09 SJF Schistosoma japonicum cDNA, mRNA sequence	28349422|gb_BU792415.1
CUST_1066_PI428962772	3.05338	3.03418	3.06704	A	A	A	3.02404	6.22282	A	P	0.200216	gi|56047260|gb|CV738717.1| SJAL_016_25.T7 SJL Schistosoma japonicum cDNA, mRNA sequence	56047260|gb_CV738717.1
CUST_6188_PI428956223	7.06294	7.34379	7.43391	P	P	P	9.63758	9.57814	P	P	0.200339	gi|56754296|gb|AY813604.1| Schistosoma japonicum SJCHGC06745 protein mRNA, complete cds	gb|AY813604.1
CUST_4185_PI428962778	4.78544	6.721	7.78371	A	P	P	8.73346	9.54974	P	P	0.200509	gi|28334738|gb|BU767422.1| SJEAQH05 SJE Schistosoma japonicum cDNA, mRNA sequence	28334738|gb_BU767422.1
CUST_23330_PI428956223	8.96761	9.22173	9.35523	P	P	P	11.2803	11.7018	P	P	0.200818	gi|257210949|emb|FN329416.1| Schistosoma japonicum isolate Anhui non-coing mRNA clone SJFCE3291.004|FSE_059_51_C07	emb|FN329416.1
CUST_664_PI428962772	3.58916	3.39181	4.84234	A	A	A	6.54784	6.25286	A	A	0.201068	gi|56044823|gb|CV736280.1| SJAL_001_45.T3 SJL Schistosoma japonicum cDNA, mRNA sequence	56044823|gb_CV736280.1
CUST_780_PI428962778	3.54206	3.24207	3.26078	A	A	A	5.26791	5.97852	A	A	0.201442	gi|28318609|gb|BU711205.1| SJAAAJE04 Adult SjC 7/94 Schistosoma japonicum cDNA similar to emb|CAA96573.1| (Z72492) ZP2 [Cyprinus carpio], mRNA sequence	28318609|gb_BU711205.1
CUST_3308_PI428962778	6.99471	7.11518	7.248	P	P	P	7.28288	10.2618	P	M	0.201516	gi|28329970|gb|BU722601.1| SJMAKA03 SJM Schistosoma japonicum cDNA, mRNA sequence	28329970|gb_BU722601.1
CUST_574_PI428962778	3.25454	4.56443	3.11887	A	A	A	5.96375	6.25026	A	P	0.201594	gi|28318155|gb|BU710734.1| SJAAADC08 Adult SjC 7/94 Schistosoma japonicum cDNA, mRNA sequence	28318155|gb_BU710734.1
CUST_18660_PI428956223	3.37573	3.5282	3.31397	A	A	A	6.24384	4.88425	A	A	0.201688	gi|226485690|emb|FN319537.1| Schistosoma japonicum isolate Anhui full length mRNA clone SJFCE3320.005|FSE001-P00001-P13, complete sequence	emb|FN319537.1
CUST_3815_PI428962772	4.3521	4.40881	4.34456	A	A	A	3.75975	7.57866	A	P	0.201849	gi|56063749|gb|CV755206.1| sjl4-010_C02_sjl4-010C02-T7_006.ab1 SJL Schistosoma japonicum cDNA, mRNA sequence	56063749|gb_CV755206.1
CUST_1320_PI428962778	3.13069	3.63072	3.35205	A	A	A	5.67926	5.70883	A	A	0.201884	gi|28320013|gb|BU712636.1| SJAABDB03 Adult SjC 7/94 Schistosoma japonicum cDNA similar to sp|P50417|HPT_ATEGE HAPTOGLOBIN PRECURSOR, mRNA sequence	28320013|gb_BU712636.1
CUST_843_PI428956223	8.82278	9.3282	9.73145	P	P	P	11.585	11.7035	P	P	0.202449	gi|60602617|gb|AY811877.1| Schistosoma japonicum clone SJCHGC00227 unknown mRNA	gb|AY811877.1
CUST_2089_PI428962778	3.20122	3.17548	3.36771	A	A	A	6.40843	3.17657	A	A	0.202547	gi|28321843|gb|BU714496.1| SJAABZE02 Adult SjC 7/94 Schistosoma japonicum cDNA, mRNA sequence	28321843|gb_BU714496.1
CUST_18578_PI428956223	9.01928	9.19227	9.35442	P	P	P	11.2635	11.6979	P	P	0.202802	gi|226485520|emb|FN319452.1| Schistosoma japonicum isolate Anhui full length mRNA clone SJFCE3291.002|FSE001-P00006-H19, complete sequence	emb|FN319452.1
CUST_25232_PI428956223	6.47298	5.05495	4.85741	P	P	A	6.06768	8.74624	A	P	0.202838	gi|257214317|emb|FN326075.1| Schistosoma japonicum isolate Anhui full length mRNA clone SJFCE3927.419|FSE001-P00014-N10, complete sequence	emb|FN326075.1
CUST_4394_PI428956223	3.10172	3.77418	3.10735	A	A	A	5.31316	5.9475	A	A	0.202911	gi|60601433|gb|AY811285.1| Schistosoma japonicum SJCHGC04837 protein mRNA, partial cds	gb|AY811285.1
CUST_6887_PI428956223	4.40369	3.18182	5.40907	A	A	P	6.81664	6.97953	P	P	0.202944	gi|56755899|gb|AY814396.1| Schistosoma japonicum SJCHGC02744 protein mRNA, complete cds	gb|AY814396.1
CUST_21449_PI428956223	11.7148	14.4244	13.426	P	P	P	15.9331	15.7941	P	P	0.203019	gi|257208046|emb|FN328066.1| Schistosoma japonicum isolate Anhui non-coing mRNA clone SJFCA3998|FSA001-P00002-N01	emb|FN328066.1
CUST_5006_PI428962772	5.74497	5.66188	4.96796	P	P	A	3.36856	8.76374	A	P	0.203085	gi|58561721|gb|CX861300.1| SJMAWF05.T3 SJA Schistosoma japonicum cDNA, mRNA sequence	58561721|gb_CX861300.1
CUST_6545_PI428962778	4.53515	3.66388	3.25913	A	A	A	4.90282	6.89407	A	P	0.203485	gi|28345241|gb|BU777925.1| SJEDPE06 SJE Schistosoma japonicum cDNA, mRNA sequence	28345241|gb_BU777925.1
CUST_24951_PI428956223	6.54418	6.00567	5.56572	P	P	P	8.68846	8.01122	P	P	0.203751	gi|257213872|emb|FN330354.1| Schistosoma japonicum isolate Anhui non-coing mRNA clone SJFCE4584|FSE_222_75_C10	emb|FN330354.1
CUST_3670_PI428962778	3.11106	3.1371	3.12306	A	A	A	6.25634	3.17899	A	A	0.203897	gi|28332577|gb|BU725208.1| SJMBZD09 SJM Schistosoma japonicum cDNA, mRNA sequence	28332577|gb_BU725208.1
CUST_4879_PI428962772	3.60729	3.00881	3.10623	A	A	A	6.06604	4.7676	A	A	0.204078	gi|58560294|gb|CX859873.1| SJF2_DY_F04.T3 SJA Schistosoma japonicum cDNA, mRNA sequence	58560294|gb_CX859873.1
CUST_965_PI428962778	3.24769	3.1711	3.19875	A	A	A	5.6183	5.36673	A	A	0.20422	gi|28319105|gb|BU711712.1| SJAAAQF09 Adult SjC 7/94 Schistosoma japonicum cDNA, mRNA sequence	28319105|gb_BU711712.1
CUST_25637_PI428956223	6.08722	4.12964	6.40454	P	A	P	9.01777	5.20374	P	A	0.20438	gi|257215007|emb|FN326140.1| Schistosoma japonicum isolate Anhui full length mRNA clone SJFCE3927.484|FSE001-P00026-D20, complete sequence	emb|FN326140.1
CUST_6201_PI428962772	3.13411	3.11428	3.37832	A	A	A	3.22086	6.34756	A	P	0.204482	gi|60234607|gb|CV673939.1| RET7SJ_24D09.T7 Schistosoma japonicum reverse cDNA Schistosoma japonicum cDNA, mRNA sequence	60234607|gb_CV673939.1
CUST_12764_PI428956223	10.4445	11.1949	10.8831	P	P	P	13.156	13.1666	P	P	0.204715	gi|226472273|emb|FN321447.1| Schistosoma japonicum isolate Anhui full length mRNA clone SJFCE3765.002|FSE001-P00016-C03, complete sequence	emb|FN321447.1
CUST_7184_PI428962778	6.42904	5.83733	5.38238	P	P	P	9.1042	5.66873	M	A	0.205198	gi|28348416|gb|BU791409.1| SJFAKH09 SJF Schistosoma japonicum cDNA, mRNA sequence	28348416|gb_BU791409.1
CUST_8147_PI428962778	3.83285	3.01742	3.67658	A	A	A	3.04427	6.72633	A	P	0.205222	gi|28354939|gb|BU797932.1| SJF2ESE01 SJF Schistosoma japonicum cDNA, mRNA sequence	28354939|gb_BU797932.1
CUST_5290_PI428962772	6.64045	8.8866	9.18157	P	P	P	11.067	10.6456	P	P	0.205262	gi|58562667|gb|CX862246.1| SJE_BF_C01.T3###seg1 SJE Schistosoma japonicum cDNA, mRNA sequence	58562667|gb_CX862246.1
CUST_6474_PI428962778	6.10789	8.81063	9.15189	P	P	P	10.9637	10.5809	P	P	0.205327	gi|28344812|gb|BU777496.1| SJEDKH07 SJE Schistosoma japonicum cDNA, mRNA sequence	28344812|gb_BU777496.1
CUST_19872_PI428956223	4.04574	4.07738	3.2205	A	A	A	5.09438	6.70761	A	P	0.205354	gi|226489539|emb|FN320188.1| Schistosoma japonicum isolate Anhui full length mRNA clone SJFCE3547.001|FSE001-P00004-C23, complete sequence	emb|FN320188.1
CUST_3139_PI428962778	6.83306	7.00313	6.35001	P	P	P	8.8243	9.2238	P	P	0.205391	gi|28328741|gb|BU721394.1| SJM2BXD05 SJM Schistosoma japonicum cDNA, mRNA sequence	28328741|gb_BU721394.1
CUST_5534_PI428962778	4.47866	4.34279	3.20764	A	A	A	3.34393	7.30219	A	P	0.205679	gi|28340618|gb|BU773302.1| SJEFJD10 SJE Schistosoma japonicum cDNA, mRNA sequence	28340618|gb_BU773302.1
CUST_4845_PI428962772	11.982	12.3102	12.0189	P	P	P	14.4098	14.3706	P	P	0.206033	gi|58559724|gb|CX859303.1| SJF2_AF_E08.T3 SJA Schistosoma japonicum cDNA, mRNA sequence	58559724|gb_CX859303.1
CUST_4707_PI428962778	6.22282	3.70943	3.97387	P	A	A	8.05	6.12108	P	P	0.206164	gi|28337359|gb|BU770043.1| SJECRF07 SJE Schistosoma japonicum cDNA, mRNA sequence	28337359|gb_BU770043.1
CUST_21717_PI428956223	3.94813	3.79113	3.80739	A	A	A	5.94824	6.28554	A	P	0.206455	gi|257208315|emb|FN328335.1| Schistosoma japonicum isolate Anhui non-coing mRNA clone SJFCE0967|FSE_147_53_E07	emb|FN328335.1
CUST_4633_PI428962772	4.76279	4.51358	3.61691	A	A	A	5.2174	7.35527	A	P	0.206552	gi|58558040|gb|CX857619.1| SJF2_DO_C09.T3###seg2 SJA Schistosoma japonicum cDNA, mRNA sequence	58558040|gb_CX857619.1
CUST_8148_PI428956223	3.84832	3.14125	6.29655	A	A	P	7.64373	7.00619	P	P	0.206639	gi|56758845|gb|AY815831.1| Schistosoma japonicum SJCHGC02829 protein mRNA, complete cds	gb|AY815831.1
CUST_26286_PI428956223	3.33098	4.96163	3.3098	A	A	A	3.59746	7.25545	A	P	0.20675	gi|282892255|gb|FJ907233.1| Schistosoma japonicum isolate YEIIM22 MHC class I antigen gene, partial cds	gb|FJ907233.1
CUST_7510_PI428962778	3.60349	3.76378	3.71467	A	A	A	6.447	5.24994	A	A	0.2068	gi|28350589|gb|BU793582.1| SJF2BRC06 SJF Schistosoma japonicum cDNA, mRNA sequence	28350589|gb_BU793582.1
CUST_25881_PI428956223	3.27831	3.22119	3.25454	A	A	A	6.21499	4.15217	A	A	0.206894	gi|257215684|emb|FN330774.1| Schistosoma japonicum isolate Anhui non-coing mRNA clone SJFCE5493|FSE001-P00035-A13	emb|FN330774.1
CUST_19751_PI428956223	8.53883	9.33249	9.53115	P	P	P	11.398	11.5307	P	P	0.206994	gi|226489285|emb|FN320061.1| Schistosoma japonicum isolate Anhui full length mRNA clone SJFCE3510.002|FSE001-P00002-P02, complete sequence	emb|FN320061.1
CUST_5806_PI428962772	3.31607	3.26373	3.30911	A	A	A	6.39514	3.4202	A	A	0.207132	gi|60230228|gb|CV671759.1| RE-3-SJ-I_C07_RE-3-SJ-IC07-T7 Schistosoma japonicum reverse cDNA Schistosoma japonicum cDNA, mRNA sequence	60230228|gb_CV671759.1
CUST_17605_PI428956223	8.89385	8.5394	9.3128	P	P	P	11.1497	11.2887	P	P	0.207209	gi|226482635|emb|FN318188.1| Schistosoma japonicum isolate Anhui full length mRNA clone SJFCE2346.001|FSE_099_62_F08, complete sequence	emb|FN318188.1
CUST_4856_PI428962772	8.79744	8.58348	9.011	P	P	P	11.2104	10.9336	P	P	0.20722	gi|58560045|gb|CX859624.1| SJF2_BR_E06.T3 SJA Schistosoma japonicum cDNA, mRNA sequence	58560045|gb_CX859624.1
CUST_2923_PI428956223	3.11009	3.39609	3.05589	A	A	A	5.65146	5.24808	A	A	0.207533	gi|60597973|gb|AY809647.1| Schistosoma japonicum SJCHGC02183 protein mRNA, partial cds	gb|AY809647.1
CUST_2031_PI428956223	2.96002	2.96074	3.56562	A	A	A	5.60678	5.29223	A	A	0.207824	gi|60595701|gb|AY808512.1| Schistosoma japonicum SJCHGC02957 protein mRNA, partial cds	gb|AY808512.1
CUST_3644_PI428962772	5.55682	5.71969	3.13576	P	P	A	7.86657	6.84213	P	P	0.2079	gi|56062728|gb|CV754185.1| sjl3-011_C09_sjl3-011C09-T3_066.ab1 SJL Schistosoma japonicum cDNA, mRNA sequence	56062728|gb_CV754185.1
CUST_2604_PI428962772	4.04283	5.51107	3.76889	A	P	A	7.3803	6.25073	P	P	0.207938	gi|56056766|gb|CV748223.1| SJL_35_002__5-1__23.T7_020.ab1 SJL Schistosoma japonicum cDNA, mRNA sequence	56056766|gb_CV748223.1
CUST_7821_PI428962772	3.16506	3.6246	3.71824	A	A	A	6.3258	4.9186	A	A	0.208011	gi|60262441|gb|CV696831.1| SJS_027_86.T7 SJS Schistosoma japonicum cDNA, mRNA sequence	60262441|gb_CV696831.1
CUST_25945_PI428956223	7.18225	7.33034	7.19581	P	P	P	10.01	8.71199	P	P	0.208111	gi|257215807|emb|FN330839.1| Schistosoma japonicum isolate Anhui partial mRNA clone SJFCE0652|FSE_038_70_F09	emb|FN330839.1
CUST_7771_PI428962778	3.21961	3.46757	3.11255	A	A	A	6.04063	4.75471	A	A	0.208469	gi|28352159|gb|BU795152.1| SJF2DLD05 SJF Schistosoma japonicum cDNA, mRNA sequence	28352159|gb_BU795152.1
CUST_611_PI428962772	3.24012	3.20657	3.23259	A	A	A	6.16337	4.16117	A	A	0.209009	gi|28361215|gb|BU804208.1| SJFBHG03 SJF Schistosoma japonicum cDNA, mRNA sequence	28361215|gb_BU804208.1
CUST_19815_PI428956223	3.73187	4.6573	4.32332	A	A	A	7.14347	5.49858	P	A	0.209152	gi|226489415|emb|FN320126.1| Schistosoma japonicum isolate Anhui full length mRNA clone SJFCE3530.003|FSE001-P00023-C11, complete sequence	emb|FN320126.1
CUST_18579_PI428956223	9.04581	9.1042	9.4199	P	P	P	11.2971	11.5977	P	P	0.209401	gi|226485522|emb|FN319453.1| Schistosoma japonicum isolate Anhui full length mRNA clone SJFCE3291.003|FSE001-P00008-O02, complete sequence	emb|FN319453.1
CUST_25863_PI428956223	8.94601	9.90456	9.58733	P	P	P	11.6156	11.9407	P	P	0.209452	gi|257215665|emb|FN330755.1| Schistosoma japonicum isolate Anhui non-coing mRNA clone SJFCE5440|FSE001-P00032-I09	emb|FN330755.1
CUST_1064_PI428962778	3.26643	3.23585	3.65879	A	A	A	6.50209	3.34004	A	A	0.209548	gi|28319376|gb|BU711989.1| SJAAAUC12 Adult SjC 7/94 Schistosoma japonicum cDNA, mRNA sequence	28319376|gb_BU711989.1
CUST_8448_PI428962772	3.36493	3.2639	3.38159	A	A	A	6.30929	4.10329	A	A	0.209559	gi|197645736|gb|FL656510.1| 1225seq189; Schistosoma japonicum 7d schistosomula subtractive expressed sequence tags library Schistosoma japonicum cDNA 3', mRNA sequence	197645736|gb_FL656510.1
CUST_7791_PI428962778	3.05231	3.88723	5.54806	A	A	P	7.73987	3.08881	P	A	0.209595	gi|28352315|gb|BU795308.1| SJF2DNA12 SJF Schistosoma japonicum cDNA, mRNA sequence	28352315|gb_BU795308.1
CUST_12336_PI428956223	7.83816	7.97013	8.32762	P	P	P	10.3873	10.2373	P	P	0.209669	gi|226471375|emb|FN315037.1| Schistosoma japonicum isolate Anhui full length mRNA clone SJFCA3519.004|FSA001-P00027-E06, complete sequence	emb|FN315037.1
CUST_8100_PI428962772	4.31555	4.6875	5.37988	A	A	P	7.11271	7.12115	P	P	0.20969	gi|194718262|gb|FK934512.1| schistosomula 21 Schistosoma japonicum 7d schistosomula subtractive expressed sequence tags library Schistosoma japonicum cDNA 3', mRNA sequence	194718262|gb_FK934512.1
CUST_6368_PI428962772	4.38286	5.5991	4.07788	A	P	A	8.04587	3.29347	P	A	0.209732	gi|60235865|gb|CV674572.1| RET7SJ_28E02.T7 Schistosoma japonicum reverse cDNA Schistosoma japonicum cDNA, mRNA sequence	60235865|gb_CV674572.1
CUST_18882_PI428956223	3.55762	3.62121	4.32455	A	A	A	6.37875	5.83249	A	A	0.209781	gi|226486835|emb|FN318767.1| Schistosoma japonicum isolate Anhui full length mRNA clone SJFCE2895.003|FSE001-P00030-L17, complete sequence	emb|FN318767.1
CUST_9192_PI428956223	4.35053	5.33197	5.59874	A	P	P	7.47631	7.39148	P	P	0.210306	gi|60696392|gb|AY915624.1| Schistosoma japonicum SJCHGC08132 protein mRNA, complete cds	gb|AY915624.1
CUST_9542_PI428956223	3.29851	3.21032	3.25243	A	A	A	3.34292	6.33009	A	P	0.210627	gi|56753314|gb|AY813129.1| Schistosoma japonicum SJCHGC02365 protein mRNA, complete cds	gb|AY813129.1
CUST_8038_PI428962772	3.05301	3.07723	3.07731	A	A	A	3.13956	6.14625	A	P	0.210777	gi|60264876|gb|CV699266.1| SJS_035_09.T7###seg2 SJS Schistosoma japonicum cDNA, mRNA sequence	60264876|gb_CV699266.1
CUST_7796_PI428962772	3.14959	3.24054	3.15377	A	A	A	3.28691	6.25246	A	P	0.211051	gi|60262260|gb|CV696650.1| SJS_026_69.T7 SJS Schistosoma japonicum cDNA, mRNA sequence	60262260|gb_CV696650.1
CUST_103_PI428962772	3.2044	3.11874	3.09376	A	A	A	3.23063	6.21175	A	P	0.211095	gi|28357399|gb|BU800392.1| SJF2CQE01 SJF Schistosoma japonicum cDNA, mRNA sequence	28357399|gb_BU800392.1
CUST_24751_PI428956223	6.91102	5.46399	5.53804	P	P	P	9.28461	5.39874	M	A	0.211207	gi|257213467|emb|FN325749.1| Schistosoma japonicum isolate Anhui full length mRNA clone SJFCE3927.1083|FSE001-P00009-B04, complete sequence	emb|FN325749.1
CUST_1806_PI428956223	11.6872	11.1666	10.9159	P	P	P	13.9497	12.9539	P	P	0.211259	gi|60595641|gb|AY808484.1| Schistosoma japonicum SJCHGC05550 protein mRNA, partial cds	gb|AY808484.1
CUST_8121_PI428962778	3.16774	3.16668	6.77966	A	A	P	3.33629	8.61897	A	M	0.211338	gi|28354739|gb|BU797732.1| SJF2EQC08 SJF Schistosoma japonicum cDNA, mRNA sequence	28354739|gb_BU797732.1
CUST_5670_PI428962772	8.97104	8.67596	9.28073	P	P	P	11.3484	11.1213	P	P	0.211349	gi|60228545|gb|CV581868.1| sjmi-1-006_A10_sjmi-1-006A10-T3 Schistosoma japonicum miracidium cDNA Schistosoma japonicum cDNA, mRNA sequence	60228545|gb_CV581868.1
CUST_5894_PI428962772	8.87156	8.57876	9.01777	P	P	P	11.1726	10.9729	P	P	0.211365	gi|60231562|gb|CV672407.1| sjm002_F07_sjm002F07-T3 Schistosoma japonicum reverse cDNA Schistosoma japonicum cDNA, mRNA sequence	60231562|gb_CV672407.1
CUST_4285_PI428962778	6.43974	8.79894	9.16582	P	P	P	10.9579	10.5504	P	P	0.211458	gi|28335321|gb|BU768005.1| SJEBFC01 SJE Schistosoma japonicum cDNA, mRNA sequence	28335321|gb_BU768005.1
CUST_12634_PI428956223	7.78534	8.31588	8.98074	P	P	P	10.7103	10.6594	P	P	0.211473	gi|226471997|emb|FN321311.1| Schistosoma japonicum isolate Anhui full length mRNA clone SJFCE3750.003|FSE001-P00033-A12, complete sequence	emb|FN321311.1
CUST_3383_PI428962778	3.06112	3.07669	3.09474	A	A	A	6.15164	3.11786	A	A	0.211646	gi|28330552|gb|BU723183.1| SJMASB10 SJM Schistosoma japonicum cDNA, mRNA sequence	28330552|gb_BU723183.1
CUST_3610_PI428962772	3.27413	3.13104	4.26448	A	A	A	5.01357	6.42956	A	P	0.211839	gi|56062480|gb|CV753937.1| SJL9-008_F03_SJL9-008F03-T7_029.ab1 SJL Schistosoma japonicum cDNA, mRNA sequence	56062480|gb_CV753937.1
CUST_25505_PI428956223	5.85951	6.903	6.46609	P	P	P	8.59843	8.81344	P	P	0.211858	gi|257214851|emb|FN330580.1| Schistosoma japonicum isolate Anhui non-coing mRNA clone SJFCE5034|FSE001-P00017-L15	emb|FN330580.1
CUST_6599_PI428962778	3.17863	3.47289	3.61658	A	A	A	3.27339	6.52875	A	P	0.211917	gi|28345438|gb|BU778122.1| SJEDRF06 SJE Schistosoma japonicum cDNA, mRNA sequence	28345438|gb_BU778122.1
CUST_25553_PI428956223	4.94018	5.22644	9.55035	A	P	P	10.2782	10.3785	P	P	0.211929	gi|257214901|emb|FN330630.1| Schistosoma japonicum isolate Anhui non-coing mRNA clone SJFCE5137|FSE001-P00021-J18	emb|FN330630.1
CUST_7384_PI428962778	6.78776	3.93432	3.1095	P	A	A	4.91058	8.61651	A	P	0.212051	gi|28349633|gb|BU792626.1| SJF2AXH09 SJF Schistosoma japonicum cDNA, mRNA sequence	28349633|gb_BU792626.1
CUST_3717_PI428962772	4.33844	4.98567	4.62656	A	A	A	7.85023	3.33789	P	A	0.212055	gi|56063208|gb|CV754665.1| sjl4-003G01-T7_004.ab1 SJL Schistosoma japonicum cDNA, mRNA sequence	56063208|gb_CV754665.1
CUST_8344_PI428962772	3.43934	3.36729	3.39785	A	A	A	5.32377	5.89696	A	A	0.212149	gi|197645200|gb|FL657157.1| 1225seq457; Schistosoma japonicum 7d schistosomula subtractive expressed sequence tags library Schistosoma japonicum cDNA 3', mRNA sequence	197645200|gb_FL657157.1
CUST_20239_PI428956223	6.26421	6.47771	6.86664	P	P	P	8.87439	8.70957	P	P	0.212237	gi|257205743|emb|FN326799.1| Schistosoma japonicum isolate Anhui full length mRNA clone SJFCE4678|FSE001-P00003-M11, complete sequence	emb|FN326799.1
CUST_6323_PI428962778	4.27865	3.15929	3.4865	A	A	A	5.27245	6.41744	A	P	0.212423	gi|28344182|gb|BU776866.1| SJEDDF01 SJE Schistosoma japonicum cDNA, mRNA sequence	28344182|gb_BU776866.1
CUST_3912_PI428962778	3.49979	3.65358	3.8331	A	A	A	6.57873	4.58385	A	A	0.212703	gi|28333611|gb|BU766295.1| SJEACF03 SJE Schistosoma japonicum cDNA, mRNA sequence	28333611|gb_BU766295.1
CUST_3641_PI428962772	5.69969	6.65392	6.73265	P	P	P	8.70801	8.61706	P	P	0.212968	gi|56062720|gb|CV754177.1| sjl3-011_C01_sjl3-011C01-T3_002.ab1 SJL Schistosoma japonicum cDNA, mRNA sequence	56062720|gb_CV754177.1
CUST_18714_PI428956223	5.8618	6.32121	6.51362	P	P	P	8.01215	8.84369	P	P	0.213196	gi|226485802|emb|FN319594.1| Schistosoma japonicum isolate Anhui full length mRNA clone SJFCE3342.002|FSE001-P00015-P23, complete sequence	emb|FN319594.1
CUST_22245_PI428956223	3.14878	3.1457	3.14152	A	A	A	6.21432	3.11732	A	A	0.213388	gi|257209218|emb|FN324423.1| Schistosoma japonicum isolate Anhui full length mRNA clone SJFCE3919.023|FSE001-P00012-O18, complete sequence	emb|FN324423.1
CUST_3923_PI428956223	5.06234	4.73789	6.79718	P	A	P	9.04125	2.95877	M	A	0.213619	gi|60600200|gb|AY810755.1| Schistosoma japonicum SJCHGC04072 protein mRNA, partial cds	gb|AY810755.1
CUST_3147_PI428962778	3.98396	6.99946	6.52579	A	P	P	7.91203	8.94945	P	M	0.213918	gi|28328794|gb|BU721447.1| SJM2BYA01 SJM Schistosoma japonicum cDNA, mRNA sequence	28328794|gb_BU721447.1
CUST_4653_PI428962778	4.42393	5.83523	7.08174	A	P	P	8.70505	7.96334	P	P	0.213942	gi|28337161|gb|BU769845.1| SJECJE05 SJE Schistosoma japonicum cDNA, mRNA sequence	28337161|gb_BU769845.1
CUST_7278_PI428962778	3.1452	3.17352	3.14704	A	A	A	3.21821	6.20748	A	P	0.214153	gi|28349008|gb|BU792001.1| SJF2AGC12 SJF Schistosoma japonicum cDNA, mRNA sequence	28349008|gb_BU792001.1
CUST_13464_PI428956223	12.1451	12.5563	12.3452	P	P	P	14.5515	14.6081	P	P	0.214431	gi|226473705|emb|FN315806.1| Schistosoma japonicum isolate Anhui full length mRNA clone SJFCA3786.012|FSA001-P00017-N23, complete sequence	emb|FN315806.1
CUST_2672_PI428962772	4.2865	3.57101	5.82027	A	A	P	7.09948	7.08733	P	P	0.214561	gi|56057075|gb|CV748532.1| SJL_35_004__5-4__44.T7_046.ab1 SJL Schistosoma japonicum cDNA, mRNA sequence	56057075|gb_CV748532.1
CUST_6538_PI428956223	3.03161	3.25574	3.04228	A	A	A	2.99606	6.18336	A	P	0.214641	gi|56755100|gb|AY813998.1| Schistosoma japonicum SJCHGC05319 protein mRNA, complete cds	gb|AY813998.1
CUST_17626_PI428956223	3.43208	4.12013	4.82753	A	A	A	6.30711	6.59086	A	P	0.214825	gi|226482679|emb|FN318210.1| Schistosoma japonicum isolate Anhui full length mRNA clone SJFCE2360.002|FSE_186_16_H02, complete sequence	emb|FN318210.1
CUST_4184_PI428962778	3.20644	4.8038	3.05673	A	A	A	7.05387	3.03136	P	A	0.214979	gi|28334737|gb|BU767421.1| SJEAQH04 SJE Schistosoma japonicum cDNA, mRNA sequence	28334737|gb_BU767421.1
CUST_1_PI428962778	6.93562	5.47575	3.12801	P	P	A	3.25312	9.06384	A	P	0.214989	gi|1445046|gb|AA001571.1| JA00A006.QA3 Adult SjC 7/94 Schistosoma japonicum cDNA clone SJADA6 5', mRNA sequence	1445046|gb_AA001571.1
CUST_1071_PI428962772	3.17169	3.91062	3.15146	A	A	A	4.95569	6.15164	A	A	0.215	gi|56047272|gb|CV738729.1| SJAL_016_34.T3 SJL Schistosoma japonicum cDNA, mRNA sequence	56047272|gb_CV738729.1
CUST_2885_PI428956223	6.5155	6.93606	6.97317	P	P	P	9.57553	8.17836	P	P	0.215056	gi|60597895|gb|AY809608.1| Schistosoma japonicum SJCHGC03227 protein mRNA, partial cds	gb|AY809608.1
CUST_2373_PI428962778	5.3409	5.27865	4.29841	P	P	A	4.7094	8.12904	A	P	0.215658	gi|28323408|gb|BU716061.1| SJM2AKD12 SJM Schistosoma japonicum cDNA, mRNA sequence	28323408|gb_BU716061.1
CUST_3695_PI428962772	3.51725	3.95266	3.30496	A	A	A	6.69329	3.36034	A	A	0.215763	gi|56063077|gb|CV754534.1| sjl4-003_04.T3_010.ab1 SJL Schistosoma japonicum cDNA, mRNA sequence	56063077|gb_CV754534.1
CUST_922_PI428962772	3.62171	3.6795	4.71008	A	A	A	6.4394	6.16213	A	A	0.215896	gi|56046416|gb|CV737873.1| SJAL_010_96.T3 SJL Schistosoma japonicum cDNA, mRNA sequence	56046416|gb_CV737873.1
CUST_6217_PI428962778	6.7703	8.90987	9.13638	P	P	P	10.9661	10.6057	P	P	0.215983	gi|28343605|gb|BU776289.1| SJECLC11 SJE Schistosoma japonicum cDNA, mRNA sequence	28343605|gb_BU776289.1
CUST_12639_PI428956223	8.58754	8.39646	8.87674	P	P	P	10.8974	10.7892	P	P	0.216072	gi|226472007|emb|FN321316.1| Schistosoma japonicum isolate Anhui full length mRNA clone SJFCE3750.008|FSE001-P00016-N22, complete sequence	emb|FN321316.1
CUST_7521_PI428962778	2.95175	4.22331	2.96868	A	A	A	5.73768	5.70373	A	A	0.216433	gi|28350636|gb|BU793629.1| SJF2BRG10 SJF Schistosoma japonicum cDNA, mRNA sequence	28350636|gb_BU793629.1
CUST_2920_PI428962772	4.77186	5.18543	6.14735	A	A	P	6.94041	8.18782	P	P	0.216514	gi|56058518|gb|CV749975.1| SJL2-006_H08_SJL2-006H08-T3_074.ab1###seg1 SJL Schistosoma japonicum cDNA, mRNA sequence	56058518|gb_CV749975.1
CUST_4523_PI428962778	4.99357	3.16138	3.16997	A	A	A	7.16654	3.25755	P	A	0.216694	gi|28336536|gb|BU769220.1| SJECCF05 SJE Schistosoma japonicum cDNA similar to 2149467|gb|AAB58571.1| (U86599) predicted to encode 4983 aminoacids with a predicted molecular mass of 558 kDa;ILLC-BVDV ORF [pestivirus type 1], mRNA sequence	28336536|gb_BU769220.1
CUST_909_PI428962772	4.15982	3.36447	5.77755	A	A	P	7.03056	6.96157	P	P	0.216749	gi|56046321|gb|CV737778.1| SJAL_010_43.T7 SJL Schistosoma japonicum cDNA, mRNA sequence	56046321|gb_CV737778.1
CUST_3746_PI428962778	3.22086	3.52896	5.89335	A	A	P	6.83985	7.04529	P	P	0.217072	gi|28332979|gb|BU725610.1| SJMCFH11 SJM Schistosoma japonicum cDNA similar to pir|D37018 nagD protein - Escherichia coli, mRNA sequence	28332979|gb_BU725610.1
CUST_8353_PI428962772	5.22839	7.08253	7.14004	A	P	P	8.58465	9.17979	P	P	0.21723	gi|197645260|gb|FL656752.1| 1225seq1389; Schistosoma japonicum 7d schistosomula subtractive expressed sequence tags library Schistosoma japonicum cDNA 3', mRNA sequence	197645260|gb_FL656752.1
CUST_1171_PI428962772	5.1714	3.39569	3.15308	P	A	A	3.20107	7.32803	A	P	0.217639	gi|56047904|gb|CV739361.1| SJAL_020_27.T3 SJL Schistosoma japonicum cDNA, mRNA sequence	56047904|gb_CV739361.1
CUST_4806_PI428962772	8.05838	7.92816	7.9323	P	P	P	10.7162	9.28269	P	P	0.218178	gi|58559004|gb|CX858583.1| SJA-ABLH12.T3 SJA Schistosoma japonicum cDNA, mRNA sequence	58559004|gb_CX858583.1
CUST_2555_PI428962772	3.01482	4.35351	3.03517	A	A	A	6.12678	5.39957	A	A	0.218411	gi|56056527|gb|CV747984.1| SJL_34_004__4-4__63.T3_056.ab1 SJL Schistosoma japonicum cDNA, mRNA sequence	56056527|gb_CV747984.1
CUST_1029_PI428962772	4.13393	5.7595	5.28616	A	P	A	7.48746	7.30902	P	P	0.218425	gi|56047003|gb|CV738460.1| SJAL_014_63.T3 SJL Schistosoma japonicum cDNA, mRNA sequence	56047003|gb_CV738460.1
CUST_2976_PI428956223	3.0032	3.01711	3.03099	A	A	A	6.04111	3.03981	A	A	0.218583	gi|60598081|gb|AY809701.1| Schistosoma japonicum SJCHGC07817 protein mRNA, partial cds	gb|AY809701.1
CUST_2615_PI428956223	9.57644	9.66727	9.56881	P	P	P	11.7436	11.8512	P	P	0.218617	gi|60597329|gb|AY809325.1| Schistosoma japonicum SJCHGC04509 protein mRNA, partial cds	gb|AY809325.1
CUST_1847_PI428962772	3.17084	3.14539	3.90975	A	A	A	6.25818	4.56528	A	A	0.218751	gi|56052091|gb|CV743548.1| SJAL_046_63.T7 SJL Schistosoma japonicum cDNA, mRNA sequence	56052091|gb_CV743548.1
CUST_8015_PI428962772	3.35628	3.3327	3.38254	A	A	A	3.60844	6.34826	A	P	0.218817	gi|60264663|gb|CV699053.1| SJS_042_80.T7 SJS Schistosoma japonicum cDNA, mRNA sequence	60264663|gb_CV699053.1
CUST_7944_PI428956223	3.22173	3.71532	3.20657	A	A	A	3.33232	6.4344	A	P	0.218834	gi|56758369|gb|AY815593.1| Schistosoma japonicum SJCHGC09393 protein mRNA, complete cds	gb|AY815593.1
CUST_796_PI428962772	3.21492	3.10926	3.13532	A	A	A	6.18232	3.10693	A	A	0.219123	gi|56045642|gb|CV737099.1| SJAL_006_46.T7 SJL Schistosoma japonicum cDNA, mRNA sequence	56045642|gb_CV737099.1
CUST_5876_PI428962778	3.15168	3.55027	3.14387	A	A	A	3.23975	6.32389	A	P	0.219163	gi|28342206|gb|BU774890.1| SJEAWA01 SJE Schistosoma japonicum cDNA, mRNA sequence	28342206|gb_BU774890.1
CUST_5184_PI428962772	4.47668	6.13483	7.33104	A	P	P	8.92831	8.13979	P	P	0.219743	gi|58562345|gb|CX861924.1| SJEEZE06.T3###seg2 SJE Schistosoma japonicum cDNA, mRNA sequence	58562345|gb_CX861924.1
CUST_3882_PI428962772	4.068	3.37376	3.16535	A	A	A	3.31066	6.63769	A	P	0.219853	gi|56064066|gb|CV755523.1| sjl5-004_G10_sjl5-004G10-T7_084.ab1 SJL Schistosoma japonicum cDNA, mRNA sequence	56064066|gb_CV755523.1
CUST_5291_PI428962772	4.5935	6.09532	7.40714	A	P	P	8.89385	8.31887	P	P	0.219914	gi|58562671|gb|CX862250.1| SJE_BF_E04.T3###seg2 SJE Schistosoma japonicum cDNA, mRNA sequence	58562671|gb_CX862250.1
CUST_24382_PI428956223	3.94435	5.89854	7.08373	A	P	P	8.65932	7.87147	P	P	0.219995	gi|257212893|emb|FN325561.1| Schistosoma japonicum isolate Anhui full length mRNA clone SJFCE3926.401|FSE001-P00028-I08, complete sequence	emb|FN325561.1
CUST_4325_PI428962772	3.9083	4.80826	4.00543	A	A	A	5.42765	7.08651	A	P	0.220144	gi|56066317|gb|CV757774.1| sjl9-001_A07_sjl9-001A07-T3_052.ab1 SJL Schistosoma japonicum cDNA, mRNA sequence	56066317|gb_CV757774.1
CUST_12614_PI428956223	3.04645	3.04035	3.03798	A	A	A	5.39957	5.02649	A	A	0.220146	gi|226471955|emb|FN321290.1| Schistosoma japonicum isolate Anhui full length mRNA clone SJFCE3745.011|FSE001-P00021-F12, complete sequence	emb|FN321290.1
CUST_2873_PI428962772	3.12217	3.10422	3.11237	A	A	A	6.11638	3.20208	A	A	0.220195	gi|56058215|gb|CV749672.1| sjl1-009_F02_sjl1-009F02-T3_015.ab1 SJL Schistosoma japonicum cDNA, mRNA sequence	56058215|gb_CV749672.1
CUST_2957_PI428962778	3.21461	3.12595	3.10633	A	A	A	5.89995	4.38524	A	A	0.220196	gi|28327419|gb|BU720072.1| SJM2ANH09 SJM Schistosoma japonicum cDNA, mRNA sequence	28327419|gb_BU720072.1
CUST_22483_PI428956223	3.08969	3.14561	3.09863	A	A	A	4.24852	5.8943	A	A	0.22024	gi|257209595|emb|FN328870.1| Schistosoma japonicum isolate Anhui non-coing mRNA clone SJFCE2214.001|FSE001-P00024-E08	emb|FN328870.1
CUST_8214_PI428962778	3.86571	5.31254	3.30363	A	P	A	3.57299	7.50801	A	P	0.220674	gi|28355883|gb|BU798876.1| SJF2BHE01 SJF Schistosoma japonicum cDNA, mRNA sequence	28355883|gb_BU798876.1
CUST_2469_PI428956223	4.07236	3.01856	3.03672	A	A	A	6.51991	3.04468	A	A	0.220844	gi|60597025|gb|AY809173.1| Schistosoma japonicum SJCHGC07744 protein mRNA, partial cds	gb|AY809173.1
CUST_24148_PI428956223	4.33541	6.02762	7.29382	A	P	P	8.83152	8.10694	P	P	0.22093	gi|257212547|emb|FN325484.1| Schistosoma japonicum isolate Anhui full length mRNA clone SJFCE3926.324|FSE001-P00026-D06, complete sequence	emb|FN325484.1
CUST_3405_PI428962778	3.6557	3.31417	3.23051	A	A	A	3.11358	6.45131	A	P	0.221402	gi|28330774|gb|BU723421.1| SJMAWB10 SJM Schistosoma japonicum cDNA, mRNA sequence	28330774|gb_BU723421.1
CUST_20626_PI428956223	4.32508	4.61396	4.61747	A	A	A	3.62348	7.61089	A	P	0.22161	gi|257206655|emb|FN327232.1| Schistosoma japonicum isolate Anhui full length mRNA clone SJFCE5474|FSE001-P00034-B19, complete sequence	emb|FN327232.1
CUST_22926_PI428956223	5.35106	6.25506	5.97949	P	P	P	8.64318	7.14921	P	P	0.221856	gi|257210336|emb|FN324781.1| Schistosoma japonicum isolate Anhui full length mRNA clone SJFCE3923.002|FSE001-P00016-A09, complete sequence	emb|FN324781.1
CUST_4527_PI428962772	5.24853	6.58315	6.237	P	P	P	8.48038	8.0814	P	P	0.222208	gi|58557613|gb|CX857192.1| SJF2CJE05.T3###seg2 SJA Schistosoma japonicum cDNA, mRNA sequence	58557613|gb_CX857192.1
CUST_15999_PI428956223	4.57116	6.93522	7.0503	A	P	P	8.74624	8.66777	P	P	0.222215	gi|226479049|emb|FN317289.1| Schistosoma japonicum isolate Anhui full length mRNA clone SJFCE0940|FSE_135_92_D12, complete sequence	emb|FN317289.1
CUST_7743_PI428962772	3.30712	3.32011	3.32209	A	A	A	3.4577	6.2945	A	P	0.222666	gi|60261675|gb|CV696065.1| SJS_022_96.T7 SJS Schistosoma japonicum cDNA, mRNA sequence	60261675|gb_CV696065.1
CUST_1010_PI428956223	3.16299	3.18809	3.1604	A	A	A	4.5097	5.85988	A	A	0.222714	gi|18091722|gb|AY034006.1| Schistosoma japonicum non-LTR retrotransposon Sj-pido clone G31A, partial sequence	gb|AY034006.1
CUST_3001_PI428962772	4.25666	5.28557	5.19891	A	P	A	5.5301	7.89114	A	P	0.222966	gi|56059072|gb|CV750529.1| sjl3-007_G11_sjl3-007G11-T7_088.ab1 SJL Schistosoma japonicum cDNA, mRNA sequence	56059072|gb_CV750529.1
CUST_1054_PI428962778	2.99793	2.97036	2.9914	A	A	A	2.98641	5.98075	A	A	0.223029	gi|28319356|gb|BU711969.1| SJAAAUA05 Adult SjC 7/94 Schistosoma japonicum cDNA, mRNA sequence	28319356|gb_BU711969.1
CUST_7574_PI428962778	5.08486	7.32607	6.84178	P	P	P	8.92915	8.76819	P	P	0.223148	gi|28350928|gb|BU793921.1| SJF2BVA03 SJF Schistosoma japonicum cDNA, mRNA sequence	28350928|gb_BU793921.1
CUST_3250_PI428962778	4.14957	7.35601	3.19234	A	P	A	9.12831	3.26627	P	A	0.223353	gi|28329522|gb|BU722153.1| SJMAEC02 SJM Schistosoma japonicum cDNA, mRNA sequence	28329522|gb_BU722153.1
CUST_3954_PI428962778	3.14596	3.16498	3.14348	A	A	A	3.1835	6.13593	A	P	0.2238	gi|28333822|gb|BU766506.1| SJEAEH07 SJE Schistosoma japonicum cDNA, mRNA sequence	28333822|gb_BU766506.1
CUST_1965_PI428962778	4.77599	3.14263	5.9039	A	A	P	8.11179	3.22775	P	A	0.224027	gi|28321511|gb|BU714161.1| SJAACAA05 Adult SjC 7/94 Schistosoma japonicum cDNA, mRNA sequence	28321511|gb_BU714161.1
CUST_978_PI428962772	4.58955	5.39514	5.77581	A	P	P	3.28295	8.45078	A	M	0.224209	gi|56046715|gb|CV738172.1| SJAL_012_83.T7 SJL Schistosoma japonicum cDNA, mRNA sequence	56046715|gb_CV738172.1
CUST_8513_PI428962772	3.13835	5.46594	3.65293	A	P	A	3.29134	7.53273	A	P	0.224259	gi|388556432|gb|JK316035.1| 2-90 SSH library 1 of lung stage Schistosoma japonicum Schistosoma japonicum cDNA clone 2-90, mRNA sequence	388556432|gb_JK316035.1
CUST_2719_PI428962778	3.4611	3.2026	3.18429	A	A	A	6.28439	3.1907	A	A	0.224394	gi|28325804|gb|BU718457.1| SJM2CJE09 SJM Schistosoma japonicum cDNA, mRNA sequence	28325804|gb_BU718457.1
CUST_2546_PI428962778	3.24818	3.29002	3.04177	A	A	A	6.19904	3.04118	A	A	0.224546	gi|28324806|gb|BU717459.1| SJM2BMF10 SJM Schistosoma japonicum cDNA, mRNA sequence	28324806|gb_BU717459.1
CUST_2482_PI428962778	3.08112	3.21284	3.50755	A	A	A	3.09073	6.28316	A	P	0.2246	gi|28324607|gb|BU717260.1| SJM2BB47 SJM Schistosoma japonicum cDNA, mRNA sequence	28324607|gb_BU717260.1
CUST_6473_PI428962778	3.54345	3.41197	3.46938	A	A	A	5.43955	5.79893	A	A	0.224617	gi|28344810|gb|BU777494.1| SJEDKH05 SJE Schistosoma japonicum cDNA, mRNA sequence	28344810|gb_BU777494.1
CUST_1918_PI428962778	3.39585	3.327	3.43511	A	A	A	6.36606	3.40782	A	A	0.224688	gi|28321397|gb|BU714045.1| SJAABYC02 Adult SjC 7/94 Schistosoma japonicum cDNA, mRNA sequence	28321397|gb_BU714045.1
CUST_7132_PI428962778	3.26264	3.10432	3.09846	A	A	A	6.12362	3.25333	A	A	0.225097	gi|28348113|gb|BU780797.1| SJEGGC06 SJE Schistosoma japonicum cDNA, mRNA sequence	28348113|gb_BU780797.1
CUST_11172_PI428956223	4.73597	6.91851	6.81282	A	P	P	8.70271	8.46318	P	P	0.225271	gi|226468997|emb|FN320801.1| Schistosoma japonicum isolate Anhui full length mRNA clone SJFCE3680.002|FSE001-P00012-K15, complete sequence	emb|FN320801.1
CUST_25067_PI428956223	8.75267	8.38603	8.52919	P	P	P	10.8205	10.599	P	P	0.225295	gi|257213989|emb|FN330471.1| Schistosoma japonicum isolate Anhui non-coing mRNA clone SJFCE4805|FSE001-P00009-B14	emb|FN330471.1
CUST_11469_PI428956223	3.17992	3.10605	3.07297	A	A	A	5.62865	4.79249	A	A	0.225316	gi|226469609|emb|FN320909.1| Schistosoma japonicum isolate Anhui full length mRNA clone SJFCE3697.006|FSE001-P00007-P07, complete sequence	emb|FN320909.1
CUST_17948_PI428956223	10.5884	9.70027	10.6632	P	P	P	12.7053	12.323	P	P	0.225562	gi|226483612|emb|FN318378.1| Schistosoma japonicum isolate Anhui full length mRNA clone SJFCE2530.001|FSE001-P00031-P09, complete sequence	emb|FN318378.1
CUST_1907_PI428962772	4.02663	4.19829	3.82157	A	A	A	6.69909	5.32048	P	A	0.226115	gi|56052502|gb|CV743959.1| SJAL_049_21.T7 SJL Schistosoma japonicum cDNA, mRNA sequence	56052502|gb_CV743959.1
CUST_8066_PI428962772	9.63565	9.70889	9.77471	P	P	P	11.878	11.8234	P	P	0.22634	gi|61957901|gb|DN652652.1| EST0196 Male subtracted cDNA library Schistosoma japonicum cDNA clone 3bD5, mRNA sequence	61957901|gb_DN652652.1
CUST_2858_PI428962778	3.22935	5.16197	3.15098	A	P	A	6.85546	5.43989	P	A	0.226387	gi|28326538|gb|BU719191.1| SJM2CRF03 SJM Schistosoma japonicum cDNA, mRNA sequence	28326538|gb_BU719191.1
CUST_2187_PI428962778	3.60855	3.06232	3.08614	A	A	A	5.40261	5.42552	A	A	0.227045	gi|28322444|gb|BU715097.1| SJMBTC06 SJM Schistosoma japonicum cDNA, mRNA sequence	28322444|gb_BU715097.1
CUST_4729_PI428962772	3.15316	3.16369	3.15676	A	A	A	3.29494	6.10394	A	A	0.227115	gi|58558472|gb|CX858051.1| SJA-AABE09.T3 SJA Schistosoma japonicum cDNA, mRNA sequence	58558472|gb_CX858051.1
CUST_4501_PI428962778	3.35325	3.70556	3.32516	A	A	A	6.08332	4.90235	A	A	0.22712	gi|28336428|gb|BU769112.1| SJECBD09 SJE Schistosoma japonicum cDNA, mRNA sequence	28336428|gb_BU769112.1
CUST_24716_PI428956223	3.27339	6.24256	7.03354	A	P	P	8.94009	7.16887	P	P	0.227164	gi|257213412|emb|FN330290.1| Schistosoma japonicum isolate Anhui non-coing mRNA clone SJFCE4474|FSE_140_76_D10	emb|FN330290.1
CUST_25140_PI428956223	6.57565	3.54558	5.16683	P	A	A	8.66754	3.66294	M	A	0.227342	gi|257214123|emb|FN325978.1| Schistosoma japonicum isolate Anhui full length mRNA clone SJFCE3927.322|FSE001-P00011-D19, complete sequence	emb|FN325978.1
CUST_3771_PI428962778	5.69547	3.19589	3.21052	P	A	A	7.21525	5.84105	P	A	0.227409	gi|28333051|gb|BU725682.1| SJMCIF11 SJM Schistosoma japonicum cDNA, mRNA sequence	28333051|gb_BU725682.1
CUST_3301_PI428962778	3.0643	3.08688	3.07524	A	A	A	3.05705	6.03979	A	A	0.227488	gi|28329933|gb|BU722564.1| SJMAJF01 SJM Schistosoma japonicum cDNA, mRNA sequence	28329933|gb_BU722564.1
CUST_4236_PI428962778	3.15573	3.16024	3.16002	A	A	A	3.30796	6.09892	A	A	0.227673	gi|28335017|gb|BU767701.1| SJEBCA02 SJE Schistosoma japonicum cDNA, mRNA sequence	28335017|gb_BU767701.1
CUST_25253_PI428956223	6.80452	5.12687	5.02775	P	P	A	3.12697	9.01215	A	M	0.227709	gi|257214371|emb|FN326102.1| Schistosoma japonicum isolate Anhui full length mRNA clone SJFCE3927.446|FSE001-P00018-M22, complete sequence	emb|FN326102.1
CUST_5470_PI428962772	6.36855	6.44237	6.79143	P	P	P	8.64904	8.7113	P	P	0.227776	gi|58563301|gb|CX862880.1| SJE_FI_C04.T3###seg2 SJE Schistosoma japonicum cDNA, mRNA sequence	58563301|gb_CX862880.1
CUST_11596_PI428956223	11.4451	10.3505	11.2196	P	P	P	13.3889	13.0061	P	P	0.227879	gi|226469873|emb|FN314485.1| Schistosoma japonicum isolate Anhui full length mRNA clone SJFCA3042.003|FSA001-P00017-M10, complete sequence	emb|FN314485.1
CUST_2896_PI428962772	3.22634	3.1941	3.2104	A	A	A	5.70182	4.8616	A	A	0.22819	gi|56058353|gb|CV749810.1| sjl1-1_H09_sjl1-1H09-T3_080.ab1 SJL Schistosoma japonicum cDNA, mRNA sequence	56058353|gb_CV749810.1
CUST_23345_PI428956223	3.86233	4.33605	4.15092	A	A	A	5.68804	6.66906	A	P	0.228306	gi|257210965|emb|FN329432.1| Schistosoma japonicum isolate Anhui non-coing mRNA clone SJFCE3317.001|FSE001-P00033-F15	emb|FN329432.1
CUST_19488_PI428956223	3.02085	2.9916	3.02344	A	A	A	3.00459	5.96741	A	A	0.22854	gi|226488095|emb|FN319987.1| Schistosoma japonicum isolate Anhui full length mRNA clone SJFCE3482.004|FSE001-P00014-D18, complete sequence	emb|FN319987.1
CUST_2590_PI428962778	3.37175	5.35476	3.34354	A	P	A	3.69615	7.37461	A	P	0.228876	gi|28325053|gb|BU717706.1| SJM2BQD04 SJM Schistosoma japonicum cDNA, mRNA sequence	28325053|gb_BU717706.1
CUST_6893_PI428962778	3.58281	4.21593	8.34004	A	A	M	9.21338	8.7779	P	P	0.22895	gi|28346947|gb|BU779631.1| SJEFAC09 SJE Schistosoma japonicum cDNA, mRNA sequence	28346947|gb_BU779631.1
CUST_25467_PI428956223	5.21141	5.05767	7.4785	P	P	P	8.7509	8.19557	P	P	0.22901	gi|257214812|emb|FN330541.1| Schistosoma japonicum isolate Anhui non-coing mRNA clone SJFCE4940|FSE001-P00014-K14	emb|FN330541.1
CUST_13544_PI428956223	12.174	12.9079	12.599	P	P	P	14.6235	14.7991	P	P	0.229582	gi|226473867|emb|FN321654.1| Schistosoma japonicum isolate Anhui full length mRNA clone SJFCE3786.005|FSE001-P00018-P06, complete sequence	emb|FN321654.1
CUST_9360_PI428956223	7.50176	7.71727	8.16401	P	P	P	10.2686	9.52267	P	P	0.229722	gi|56752884|gb|AY812922.1| Schistosoma japonicum SJCHGC00975 protein mRNA, complete cds	gb|AY812922.1
CUST_12886_PI428956223	9.19615	9.3453	9.48629	P	P	P	11.2601	11.6513	P	P	0.229805	gi|226472527|emb|FN321574.1| Schistosoma japonicum isolate Anhui full length mRNA clone SJFCE3778.013|FSE001-P00024-O20, complete sequence	emb|FN321574.1
CUST_7536_PI428962778	2.9332	2.93732	2.93746	A	A	A	5.30764	4.75426	A	A	0.229835	gi|28350733|gb|BU793726.1| SJF2BSH07 SJF Schistosoma japonicum cDNA, mRNA sequence	28350733|gb_BU793726.1
CUST_8838_PI428956223	7.45054	7.95158	7.91132	P	P	P	9.93533	9.88199	P	P	0.229959	gi|60689969|gb|AY915267.1| Schistosoma japonicum SJCHGC03983 protein mRNA, partial cds	gb|AY915267.1
CUST_6943_PI428956223	3.24047	4.37922	3.20241	A	A	A	5.70911	5.95585	A	A	0.230021	gi|56756023|gb|AY814458.1| Schistosoma japonicum SJCHGC09354 protein mRNA, complete cds	gb|AY814458.1
CUST_1618_PI428962778	3.17016	3.1537	3.15802	A	A	A	6.10661	3.13962	A	A	0.230112	gi|28320697|gb|BU713337.1| SJAABOG03 Adult SjC 7/94 Schistosoma japonicum cDNA, mRNA sequence	28320697|gb_BU713337.1
CUST_7787_PI428962772	3.39445	3.32378	3.43312	A	A	A	6.32411	3.40475	A	A	0.230251	gi|60262210|gb|CV696600.1| SJS_026_38.T7 SJS Schistosoma japonicum cDNA, mRNA sequence	60262210|gb_CV696600.1
CUST_4842_PI428956223	7.74414	8.32873	7.79135	P	P	P	10.0726	10.1235	P	P	0.230326	gi|60602533|gb|AY811835.1| Schistosoma japonicum SJCHGC07514 protein mRNA, partial cds	gb|AY811835.1
CUST_8315_PI428962772	3.07211	3.47392	3.47739	A	A	A	5.0628	5.78397	A	A	0.23089	gi|197645064|gb|FL656316.1| 1225seq1288; Schistosoma japonicum 7d schistosomula subtractive expressed sequence tags library Schistosoma japonicum cDNA 3', mRNA sequence	197645064|gb_FL656316.1
CUST_289_PI428962772	3.33276	3.5612	3.37506	A	A	A	5.37396	5.68937	A	A	0.231038	gi|28359004|gb|BU801997.1| SJFABE07 SJF Schistosoma japonicum cDNA, mRNA sequence	28359004|gb_BU801997.1
CUST_12879_PI428956223	9.13174	9.27612	9.39936	P	P	P	11.1381	11.5988	P	P	0.231074	gi|226472511|emb|FN321566.1| Schistosoma japonicum isolate Anhui full length mRNA clone SJFCE3778.005|FSE001-P00032-O03, complete sequence	emb|FN321566.1
CUST_7547_PI428962772	3.14111	3.14509	4.20779	A	A	A	6.57904	3.11305	P	A	0.231137	gi|60259279|gb|CV693669.1| SJS_008_04.T3 SJS Schistosoma japonicum cDNA, mRNA sequence	60259279|gb_CV693669.1
CUST_5608_PI428962772	3.31911	4.549	3.52946	A	A	A	6.10567	5.91827	A	A	0.231623	gi|60228125|gb|CV581661.1| sjmi-1-001_B02_sjmi-1-001B02-T3 Schistosoma japonicum miracidium cDNA Schistosoma japonicum cDNA, mRNA sequence	60228125|gb_CV581661.1
CUST_8151_PI428962772	2.99858	2.9711	2.99183	A	A	A	2.98934	5.9177	A	A	0.231881	gi|197126832|gb|FL595208.1| chgc_new_contig1342; Schistosoma japonicum 7d schistosomula subtractive expressed sequence tags library Schistosoma japonicum cDNA 3', mRNA sequence	197126832|gb_FL595208.1
CUST_2531_PI428956223	3.15489	6.12846	5.62019	A	P	P	8.19005	6.24798	P	P	0.231949	gi|60597155|gb|AY809238.1| Schistosoma japonicum SJCHGC08188 protein mRNA, partial cds	gb|AY809238.1
CUST_21423_PI428956223	11.1177	8.31321	11.0713	P	P	P	13.0298	12.3164	P	P	0.232329	gi|257208020|emb|FN328040.1| Schistosoma japonicum isolate Anhui non-coing mRNA clone SJFCA3953|FSA_074_64_H08	emb|FN328040.1
CUST_40_PI428962778	8.08094	7.89468	6.79589	P	P	P	10.1029	9.40575	P	P	0.232419	gi|1769614|gb|AA185726.1| JM00M132.QM3 Miracidia Sjc 3/96 Schistosoma japonicum cDNA clone SJCM132 5', mRNA sequence	1769614|gb_AA185726.1
CUST_2340_PI428962772	5.7662	6.62092	6.07641	P	P	P	8.87945	7.33076	P	P	0.232437	gi|56055334|gb|CV746791.1| SJL_31_006__1-5__67.T7_066.ab1 SJL Schistosoma japonicum cDNA, mRNA sequence	56055334|gb_CV746791.1
CUST_1273_PI428962772	3.04786	3.03008	3.06242	A	A	A	3.01615	5.97768	A	A	0.232439	gi|56048590|gb|CV740047.1| SJAL_024_61.T7 SJL Schistosoma japonicum cDNA, mRNA sequence	56048590|gb_CV740047.1
CUST_5985_PI428962772	3.39271	3.3203	3.43101	A	A	A	6.30615	3.40168	A	A	0.232461	gi|60232397|gb|CV672823.1| RET7SJ_07C02.T7 Schistosoma japonicum reverse cDNA Schistosoma japonicum cDNA, mRNA sequence	60232397|gb_CV672823.1
CUST_4796_PI428956223	3.12291	3.10425	3.14078	A	A	A	3.18637	6.04063	A	A	0.232488	gi|60602429|gb|AY811783.1| Schistosoma japonicum SJCHGC08272 protein mRNA, partial cds	gb|AY811783.1
CUST_6505_PI428956223	8.17602	8.59818	7.48604	P	P	P	10.2726	10.2471	P	P	0.232719	gi|56755020|gb|AY813961.1| Schistosoma japonicum SJCHGC09135 protein mRNA, complete cds	gb|AY813961.1
CUST_5812_PI428962778	2.99289	2.98468	2.98884	A	A	A	2.96107	5.9148	A	A	0.233074	gi|28341916|gb|BU774600.1| SJEAGG05 SJE Schistosoma japonicum cDNA, mRNA sequence	28341916|gb_BU774600.1
CUST_21510_PI428956223	3.38096	3.32642	3.34598	A	A	A	3.84248	6.1939	A	A	0.233134	gi|257208107|emb|FN328127.1| Schistosoma japonicum isolate Anhui non-coing mRNA clone SJFCA4170|FSA001-P00019-D23	emb|FN328127.1
CUST_4660_PI428962778	3.31965	3.29567	3.33876	A	A	A	3.49732	6.21297	A	A	0.233377	gi|28337189|gb|BU769873.1| SJECJG11 SJE Schistosoma japonicum cDNA, mRNA sequence	28337189|gb_BU769873.1
CUST_3232_PI428962772	3.20703	3.17592	3.19107	A	A	A	6.09394	3.30778	A	A	0.233606	gi|56060339|gb|CV751796.1| Sjl5-009D08-T7_062.ab1 SJL Schistosoma japonicum cDNA, mRNA sequence	56060339|gb_CV751796.1
CUST_2302_PI428962778	6.40631	3.02224	3.04989	P	A	A	8.13026	3.05191	P	A	0.233924	gi|28322963|gb|BU715616.1| SJMCGG04 SJM Schistosoma japonicum cDNA, mRNA sequence	28322963|gb_BU715616.1
CUST_23029_PI428956223	4.40563	5.41565	5.37684	A	P	P	7.92926	5.80212	P	A	0.234646	gi|257210632|emb|FN324929.1| Schistosoma japonicum isolate Anhui full length mRNA clone SJFCE3923.151|FSE001-P00002-I06, complete sequence	emb|FN324929.1
CUST_3598_PI428962778	4.33922	5.45888	4.97724	A	P	A	7.90219	5.03244	P	A	0.234662	gi|28332378|gb|BU725009.1| SJMBWB09 SJM Schistosoma japonicum cDNA, mRNA sequence	28332378|gb_BU725009.1
CUST_1878_PI428962778	3.06599	3.06051	3.08224	A	A	A	3.06283	5.98175	A	A	0.234668	gi|28321289|gb|BU713937.1| SJAABWH04 Adult SjC 7/94 Schistosoma japonicum cDNA, mRNA sequence	28321289|gb_BU713937.1
CUST_4157_PI428962772	5.06473	5.68804	5.1676	A	P	A	8.04326	6.31834	P	A	0.234706	gi|56065371|gb|CV756828.1| sjl7-003_H06_sjl7-003H06-T7_059.ab1 SJL Schistosoma japonicum cDNA, mRNA sequence	56065371|gb_CV756828.1
CUST_10608_PI428956223	3.13477	3.86008	6.10229	A	A	P	7.45606	6.41963	P	P	0.234837	gi|226467825|emb|FN320414.1| Schistosoma japonicum isolate Anhui full length mRNA clone SJFCE3603.006|FSE001-P00011-P12, complete sequence	emb|FN320414.1
CUST_330_PI428962778	3.20419	3.17474	4.05363	A	A	A	6.04212	5.04534	A	A	0.234891	gi|6554823|gb|AW225527.1| JAA000544.SH3 Adult SjC 7/94 Schistosoma japonicum cDNA 5', mRNA sequence	6554823|gb_AW225527.1
CUST_263_PI428962778	3.81901	3.21702	3.23228	A	A	A	6.14823	4.4665	A	A	0.23511	gi|5706819|gb|AI942163.1| JAA000325.SH3 Adult SjC 7/94 Schistosoma japonicum cDNA 5', mRNA sequence	5706819|gb_AI942163.1
CUST_22604_PI428956223	3.08374	3.07801	3.07557	A	A	A	5.98356	3.10627	A	A	0.235119	gi|257209801|emb|FN324615.1| Schistosoma japonicum isolate Anhui full length mRNA clone SJFCE3921.063|FSE_125_73_A10, complete sequence	emb|FN324615.1
CUST_13678_PI428956223	3.15311	3.17092	3.14992	A	A	A	3.83794	5.94454	A	A	0.235246	gi|226474153|emb|FN321798.1| Schistosoma japonicum isolate Anhui full length mRNA clone SJFCE3797.015|FSE001-P00018-J01, complete sequence	emb|FN321798.1
CUST_7729_PI428962772	3.20686	7.12291	6.85382	A	P	P	8.56311	8.5335	P	P	0.235304	gi|60261363|gb|CV695753.1| SJS_021_13.T3 SJS Schistosoma japonicum cDNA, mRNA sequence	60261363|gb_CV695753.1
CUST_8368_PI428962772	3.5589	7.2741	5.13652	A	P	A	8.98202	6.04016	P	A	0.235352	gi|197645344|gb|FL656836.1| seq0356; Schistosoma japonicum 7d schistosomula subtractive expressed sequence tags library Schistosoma japonicum cDNA 3', mRNA sequence	197645344|gb_FL656836.1
CUST_23414_PI428956223	7.12463	7.35794	7.71877	P	P	P	10.1827	8.1983	P	P	0.235472	gi|257211035|emb|FN329502.1| Schistosoma japonicum isolate Anhui non-coing mRNA clone SJFCE3420.001|FSE001-P00006-O20	emb|FN329502.1
CUST_2686_PI428962778	4.6573	3.09111	5.16976	A	A	A	7.55742	3.18014	P	A	0.235528	gi|28325525|gb|BU718178.1| SJM2CGE03 SJM Schistosoma japonicum cDNA, mRNA sequence	28325525|gb_BU718178.1
CUST_5735_PI428962778	3.1811	4.46146	4.6742	A	A	A	6.25246	6.3912	A	P	0.235712	gi|28341532|gb|BU774216.1| SJEGEF05 SJE Schistosoma japonicum cDNA, mRNA sequence	28341532|gb_BU774216.1
CUST_4941_PI428962778	8.21345	6.79183	6.03135	P	P	P	9.60075	9.13275	P	P	0.235724	gi|28338186|gb|BU770870.1| SJEDAG10 SJE Schistosoma japonicum cDNA, mRNA sequence	28338186|gb_BU770870.1
CUST_5988_PI428962778	4.28505	3.89714	4.18997	A	A	A	5.19579	6.80958	A	P	0.235832	gi|28342683|gb|BU775367.1| SJEBLE02 SJE Schistosoma japonicum cDNA, mRNA sequence	28342683|gb_BU775367.1
CUST_7426_PI428962778	3.28554	3.64892	3.13962	A	A	A	6.00301	4.57169	A	A	0.235897	gi|28349993|gb|BU792986.1| SJF2BBH01 SJF Schistosoma japonicum cDNA, mRNA sequence	28349993|gb_BU792986.1
CUST_8296_PI428962772	7.72324	5.43795	5.08381	M	P	A	9.55824	5.92648	M	A	0.236135	gi|197644918|gb|FL656650.1| seq0969; Schistosoma japonicum 7d schistosomula subtractive expressed sequence tags library Schistosoma japonicum cDNA 3', mRNA sequence	197644918|gb_FL656650.1
CUST_11464_PI428956223	3.12842	3.17489	3.12329	A	A	A	5.66586	4.58579	A	A	0.236148	gi|226469599|emb|FN320904.1| Schistosoma japonicum isolate Anhui full length mRNA clone SJFCE3697.001|FSE_217_05_E01, complete sequence	emb|FN320904.1
CUST_13671_PI428956223	3.05081	3.0476	3.03033	A	A	A	5.31982	4.89455	A	A	0.236538	gi|226474139|emb|FN321791.1| Schistosoma japonicum isolate Anhui full length mRNA clone SJFCE3797.008|FSE001-P00006-B04, complete sequence	emb|FN321791.1
CUST_16405_PI428956223	5.86409	6.54784	6.95611	P	P	P	8.67166	8.53076	P	P	0.236595	gi|226479893|emb|FN317512.1| Schistosoma japonicum isolate Anhui full length mRNA clone SJFCE1359|FSE001-P00005-C18, complete sequence	emb|FN317512.1
CUST_7543_PI428962778	3.37806	3.32045	3.3475	A	A	A	3.796	6.17372	A	A	0.23672	gi|28350755|gb|BU793748.1| SJF2BTB07 SJF Schistosoma japonicum cDNA, mRNA sequence	28350755|gb_BU793748.1
CUST_6102_PI428956223	3.05306	3.03637	3.06599	A	A	A	3.02111	5.95173	A	A	0.236896	gi|56754081|gb|AY813498.1| Schistosoma japonicum SJCHGC04882 protein mRNA, complete cds	gb|AY813498.1
CUST_16731_PI428956223	5.79233	7.15957	6.69552	P	P	P	8.8368	8.61462	P	P	0.237111	gi|226480587|emb|FN317661.1| Schistosoma japonicum isolate Anhui full length mRNA clone SJFCE1617|FSE001-P00016-I24, complete sequence	emb|FN317661.1
CUST_2115_PI428962772	3.12956	3.11194	3.42954	A	A	A	6.13417	3.15618	A	A	0.237277	gi|56053888|gb|CV745345.1| SJAL_057_72.T7 SJL Schistosoma japonicum cDNA, mRNA sequence	56053888|gb_CV745345.1
CUST_31_PI428962772	4.02992	3.57181	3.73187	A	A	A	5.63171	6.06529	A	A	0.237466	gi|28356721|gb|BU799714.1| SJF2CIF07 SJF Schistosoma japonicum cDNA, mRNA sequence	28356721|gb_BU799714.1
CUST_20461_PI428956223	5.1373	5.68768	5.38858	P	P	P	7.61203	7.37014	P	P	0.237493	gi|257206225|emb|FN327040.1| Schistosoma japonicum isolate Anhui full length mRNA clone SJFCE5153|FSE001-P00022-E08, complete sequence	emb|FN327040.1
CUST_4057_PI428962778	3.20584	4.31415	5.2782	A	A	A	6.67861	6.46169	P	P	0.237613	gi|28334213|gb|BU766897.1| SJEALB09 SJE Schistosoma japonicum cDNA, mRNA sequence	28334213|gb_BU766897.1
CUST_1482_PI428962778	3.14436	6.51923	3.12932	A	P	A	3.23463	8.21479	A	P	0.237766	gi|28320384|gb|BU713015.1| SJAABJE08 Adult SjC 7/94 Schistosoma japonicum cDNA similar to emb|CAB51372.1| (AJ249085) transposase [Pleuronectes platessa], mRNA sequence	28320384|gb_BU713015.1
CUST_21905_PI428956223	3.17237	5.237	3.16378	A	P	A	3.26373	7.19481	A	P	0.237825	gi|257208512|emb|FN324216.1| Schistosoma japonicum isolate Anhui full length mRNA clone SJFCE3916.072|FSE001-P00014-P12, complete sequence	emb|FN324216.1
CUST_17538_PI428956223	7.72048	8.25466	8.55779	P	P	P	10.3279	10.2484	P	P	0.238018	gi|226482501|emb|FN318121.1| Schistosoma japonicum isolate Anhui full length mRNA clone SJFCE2278.002|FSE001-P00005-P21, complete sequence	emb|FN318121.1
CUST_1528_PI428962778	3.18086	3.15316	3.85982	A	A	A	5.99033	4.77395	A	A	0.23815	gi|28320480|gb|BU713112.1| SJAABKAIH01 Adult SjC 7/94 Schistosoma japonicum cDNA, mRNA sequence	28320480|gb_BU713112.1
CUST_5319_PI428962772	3.33885	3.37298	3.29574	A	A	A	6.21995	3.35954	A	A	0.23818	gi|58562784|gb|CX862363.1| SJE_CA_G04.T3###seg2 SJE Schistosoma japonicum cDNA, mRNA sequence	58562784|gb_CX862363.1
CUST_25885_PI428956223	7.17446	6.7272	6.84079	P	P	P	9.57346	8.01466	M	P	0.238459	gi|257215688|emb|FN330778.1| Schistosoma japonicum isolate Anhui non-coing mRNA clone SJFCE5505|FSE001-P00035-H05	emb|FN330778.1
CUST_8507_PI428962772	6.13617	6.68843	6.20299	P	P	P	8.28757	8.55968	P	P	0.238854	gi|388556424|gb|JK316027.1| 2-35 SSH library 1 of lung stage Schistosoma japonicum Schistosoma japonicum cDNA clone 2-35, mRNA sequence	388556424|gb_JK316027.1
CUST_20794_PI428956223	4.2815	5.71067	5.86848	A	P	P	7.42609	7.57986	P	P	0.238996	gi|257206864|emb|FN327408.1| Schistosoma japonicum isolate Anhui non-coing mRNA clone SJFCA0362|FSA001-P00013-L12	emb|FN327408.1
CUST_1989_PI428962778	3.1591	3.34546	3.45993	A	A	A	5.00789	5.69443	A	A	0.239013	gi|28321567|gb|BU714217.1| SJAACAG02 Adult SjC 7/94 Schistosoma japonicum cDNA, mRNA sequence	28321567|gb_BU714217.1
CUST_9955_PI428956223	3.43297	4.27488	3.9957	A	A	A	6.14735	5.85081	A	A	0.239051	gi|225542990|emb|FN293029.1| Schistosoma japonicum isolate Anhui clone BAC C108_43J07, complete sequence	emb|FN293029.1
CUST_21_PI428962778	3.3117	5.90361	5.34326	A	P	P	7.46353	7.03503	P	P	0.239211	gi|1718517|gb|AA148336.1| JM00M058.QM3 Miracidia Sjc 3/96 Schistosoma japonicum cDNA clone SJCM58 5', mRNA sequence	1718517|gb_AA148336.1
CUST_26229_PI428956223	8.76374	9.29042	10.1597	P	P	P	11.508	11.6576	P	P	0.239267	gi|257216409|emb|FN326686.1| Schistosoma japonicum isolate Anhui full length mRNA clone SJFCE4396|FSE_088_80_H10, complete sequence	emb|FN326686.1
CUST_21835_PI428956223	9.43116	9.33338	9.16027	P	P	P	11.3692	11.3818	P	P	0.239335	gi|257208433|emb|FN328453.1| Schistosoma japonicum isolate Anhui non-coing mRNA clone SJFCE1217|FSE_256_80_H10	emb|FN328453.1
CUST_914_PI428962772	3.92726	3.66367	4.64426	A	A	A	6.14445	6.25884	A	P	0.239362	gi|56046356|gb|CV737813.1| SJAL_010_63.T3 SJL Schistosoma japonicum cDNA, mRNA sequence	56046356|gb_CV737813.1
CUST_5176_PI428962778	3.03988	3.0376	3.04975	A	A	A	3.00918	5.92531	A	A	0.239421	gi|28339040|gb|BU771724.1| SJEEIC09 SJE Schistosoma japonicum cDNA, mRNA sequence	28339040|gb_BU771724.1
CUST_7223_PI428962778	3.4339	3.55429	3.22634	A	A	A	5.85311	4.95513	A	A	0.239524	gi|28348698|gb|BU791691.1| SJFBBA03 SJF Schistosoma japonicum cDNA, mRNA sequence	28348698|gb_BU791691.1
CUST_1725_PI428962778	6.9792	7.08681	7.36252	P	P	P	9.32167	9.09637	P	P	0.239585	gi|28320934|gb|BU713577.1| SJAABSA03 Adult SjC 7/94 Schistosoma japonicum cDNA, mRNA sequence	28320934|gb_BU713577.1
CUST_3697_PI428962772	7.76734	7.38882	6.92737	P	P	P	10.3554	6.64732	M	P	0.239752	gi|56063092|gb|CV754549.1| sjl4-003_27.T3_022.ab1 SJL Schistosoma japonicum cDNA, mRNA sequence	56063092|gb_CV754549.1
CUST_13664_PI428956223	2.94379	2.93533	2.93703	A	A	A	5.14443	4.83678	A	A	0.239805	gi|226474125|emb|FN321784.1| Schistosoma japonicum isolate Anhui full length mRNA clone SJFCE3797.001|FSE001-P00003-E20, complete sequence	emb|FN321784.1
CUST_13465_PI428956223	12.498	13.3262	13.135	P	P	P	14.9935	15.1758	P	P	0.239837	gi|226473707|emb|FN315807.1| Schistosoma japonicum isolate Anhui full length mRNA clone SJFCA3786.013|FSA001-P00002-P11, complete sequence	emb|FN315807.1
CUST_3531_PI428962778	3.34009	3.35727	3.26402	A	A	A	3.31019	6.1961	A	A	0.240127	gi|28331939|gb|BU724570.1| SJMBIE09 SJM Schistosoma japonicum cDNA, mRNA sequence	28331939|gb_BU724570.1
CUST_18247_PI428956223	8.52417	2.95952	7.5504	P	A	P	8.91874	10.0757	P	P	0.240287	gi|226484651|emb|FN318506.1| Schistosoma japonicum isolate Anhui full length mRNA clone SJFCE2668.002|FSE001-P00011-N23, complete sequence	emb|FN318506.1
CUST_1839_PI428962778	3.18973	3.17738	3.19073	A	A	A	5.27016	5.21521	A	A	0.240318	gi|28321183|gb|BU713828.1| SJAABVD09 Adult SjC 7/94 Schistosoma japonicum cDNA, mRNA sequence	28321183|gb_BU713828.1
CUST_17219_PI428956223	4.0517	4.36727	4.59843	A	A	A	6.53969	6.27264	A	P	0.24048	gi|226481620|emb|FN317979.1| Schistosoma japonicum isolate Anhui full length mRNA clone SJFCE2121.001|FSE_063_43_C06, complete sequence	emb|FN317979.1
CUST_2336_PI428962778	5.26748	6.67537	5.61236	P	P	P	8.04925	8.027	P	P	0.240489	gi|28323210|gb|BU715863.1| SJM2ADD04 SJM Schistosoma japonicum cDNA, mRNA sequence	28323210|gb_BU715863.1
CUST_11121_PI428956223	8.09097	7.93264	8.41866	P	P	P	10.2531	10.1812	P	P	0.240521	gi|226468887|emb|FN320746.1| Schistosoma japonicum isolate Anhui full length mRNA clone SJFCE3670.010|FSE001-P00007-G11, complete sequence	emb|FN320746.1
CUST_3136_PI428962778	8.78696	9.5328	9.61361	P	P	P	11.5719	11.231	P	P	0.240556	gi|28328713|gb|BU721366.1| SJM2BXA11 SJM Schistosoma japonicum cDNA, mRNA sequence	28328713|gb_BU721366.1
CUST_24606_PI428956223	3.9941	5.9932	7.38526	A	P	P	8.69544	8.06505	P	P	0.241135	gi|257213302|emb|FN330180.1| Schistosoma japonicum isolate Anhui non-coing mRNA clone SJFCE3926.267|FSE001-P00024-H21	emb|FN330180.1
CUST_899_PI428962772	7.70183	7.60399	7.16173	P	P	P	10.2025	8.36125	P	P	0.241481	gi|56046277|gb|CV737734.1| SJAL_010_20.T3 SJL Schistosoma japonicum cDNA, mRNA sequence	56046277|gb_CV737734.1
CUST_16810_PI428956223	3.24054	3.25803	3.24906	A	A	A	5.667	4.80129	A	A	0.241668	gi|226480745|emb|FN317740.1| Schistosoma japonicum isolate Anhui full length mRNA clone SJFCE1773|FSE001-P00023-N07, complete sequence	emb|FN317740.1
CUST_1790_PI428962778	3.64955	3.15582	5.07893	A	A	A	4.70981	6.9792	A	P	0.241837	gi|28321084|gb|BU713728.1| SJAABUA10 Adult SjC 7/94 Schistosoma japonicum cDNA, mRNA sequence	28321084|gb_BU713728.1
CUST_12884_PI428956223	9.05683	9.21842	9.34638	P	P	P	11.0551	11.4343	P	P	0.24231	gi|226472523|emb|FN321572.1| Schistosoma japonicum isolate Anhui full length mRNA clone SJFCE3778.011|FSE001-P00028-G18, complete sequence	emb|FN321572.1
CUST_24736_PI428956223	6.62635	3.6074	4.17159	P	A	A	3.33706	8.42888	A	P	0.242442	gi|257213437|emb|FN325734.1| Schistosoma japonicum isolate Anhui full length mRNA clone SJFCE3927.107|FSE001-P00030-I05, complete sequence	emb|FN325734.1
CUST_25044_PI428956223	8.08954	8.40727	8.59486	P	P	P	10.5683	10.2583	P	P	0.242674	gi|257213966|emb|FN330448.1| Schistosoma japonicum isolate Anhui non-coing mRNA clone SJFCE4761|FSE001-P00007-E13	emb|FN330448.1
CUST_6700_PI428956223	3.38254	3.281	3.32318	A	A	A	3.64621	6.13432	A	A	0.242921	gi|56755476|gb|AY814186.1| Schistosoma japonicum SJCHGC01929 protein mRNA, complete cds	gb|AY814186.1
CUST_14281_PI428956223	3.88671	3.12579	3.1186	A	A	A	6.30558	3.20306	A	A	0.243133	gi|226475429|emb|FN322040.1| Schistosoma japonicum isolate Anhui full length mRNA clone SJFCE3817.001|FSE001-P00011-N22, complete sequence	emb|FN322040.1
CUST_12877_PI428956223	9.41783	9.30219	9.43913	P	P	P	11.2179	11.6089	P	P	0.243339	gi|226472507|emb|FN321564.1| Schistosoma japonicum isolate Anhui full length mRNA clone SJFCE3778.003|FSE001-P00004-P05, complete sequence	emb|FN321564.1
CUST_2842_PI428956223	5.4583	5.93503	6.02002	P	P	P	7.84247	7.88469	P	P	0.24334	gi|60597807|gb|AY809564.1| Schistosoma japonicum SJCHGC04896 protein mRNA, partial cds	gb|AY809564.1
CUST_2126_PI428962778	3.7192	3.84324	3.12795	A	A	A	5.80975	5.43247	A	A	0.243522	gi|28322159|gb|BU714812.1| SJMBQC01 SJM Schistosoma japonicum cDNA, mRNA sequence	28322159|gb_BU714812.1
CUST_9820_PI428956223	3.15426	3.13813	5.40618	A	A	P	6.078	6.60003	A	P	0.243523	gi|171473862|gb|AY223141.2| Schistosoma japonicum SJCHGC01677 protein mRNA, complete cds	gb|AY223141.2
CUST_20176_PI428956223	3.53343	3.52784	3.60984	A	A	A	4.71751	6.13522	A	A	0.243772	gi|257205613|emb|FN326734.1| Schistosoma japonicum isolate Anhui full length mRNA clone SJFCE4523|FSE_174_79_G10, complete sequence	emb|FN326734.1
CUST_3406_PI428956223	5.92251	4.3648	4.99932	P	A	A	8.23117	3.14065	M	A	0.244074	gi|60599018|gb|AY810169.1| Schistosoma japonicum SJCHGC04675 protein mRNA, partial cds	gb|AY810169.1
CUST_2989_PI428956223	7.71814	7.80418	8.0819	P	P	P	9.89854	9.92183	P	P	0.244236	gi|60598107|gb|AY809714.1| Schistosoma japonicum SJCHGC09019 protein mRNA, partial cds	gb|AY809714.1
CUST_16107_PI428956223	3.11411	6.0583	3.09799	A	P	A	7.63397	4.89098	P	A	0.244878	gi|226479265|emb|FN317397.1| Schistosoma japonicum isolate Anhui full length mRNA clone SJFCE1156|FSE_220_35_C05, complete sequence	emb|FN317397.1
CUST_25269_PI428956223	8.80931	6.28393	6.63916	P	P	P	10.3112	8.76093	P	P	0.244949	gi|257214407|emb|FN326120.1| Schistosoma japonicum isolate Anhui full length mRNA clone SJFCE3927.464|FSE001-P00022-B20, complete sequence	emb|FN326120.1
CUST_19601_PI428956223	7.29866	7.61957	7.9193	P	P	P	9.74389	9.57936	P	P	0.244967	gi|226488974|emb|FN319109.1| Schistosoma japonicum isolate Anhui full length mRNA clone SJFCE3117.001|FSE001-P00022-K24, complete sequence	emb|FN319109.1
CUST_13427_PI428956223	6.87332	7.05229	7.34249	P	P	P	8.83872	9.37526	P	P	0.244968	gi|226473629|emb|FN315768.1| Schistosoma japonicum isolate Anhui full length mRNA clone SJFCA3779.001|FSA001-P00004-F14, complete sequence	emb|FN315768.1
CUST_16880_PI428956223	8.2397	8.71337	7.49716	P	P	P	10.2649	10.2597	P	P	0.244996	gi|226480885|emb|FN317811.1| Schistosoma japonicum isolate Anhui full length mRNA clone SJFCE1909|FSE001-P00029-P06, complete sequence	emb|FN317811.1
CUST_6045_PI428956223	6.66741	7.45925	7.89977	P	P	P	9.7923	9.01761	P	P	0.245052	gi|56753940|gb|AY813431.1| Schistosoma japonicum SJCHGC02005 protein mRNA, complete cds	gb|AY813431.1
CUST_17814_PI428956223	5.65146	6.15141	6.93928	P	P	P	8.62405	8.07311	P	P	0.245105	gi|226483342|emb|FN318243.1| Schistosoma japonicum isolate Anhui full length mRNA clone SJFCE2395.001|FSE001-P00022-O10, complete sequence	emb|FN318243.1
CUST_4317_PI428962772	4.47021	3.64212	4.83879	A	A	A	6.46126	6.38957	P	P	0.245289	gi|56066292|gb|CV757749.1| sjl8-009_G04_sjl8-009G04-T7_034.ab1 SJL Schistosoma japonicum cDNA, mRNA sequence	56066292|gb_CV757749.1
CUST_3937_PI428962772	3.82609	5.63234	3.6532	A	P	A	5.27078	7.40021	A	P	0.245322	gi|56064332|gb|CV755789.1| sjl5-008_B06_sjl5-008B06-T3_047.ab1 SJL Schistosoma japonicum cDNA, mRNA sequence	56064332|gb_CV755789.1
CUST_7648_PI428962772	3.91832	3.42677	3.25383	A	A	A	5.11219	5.94423	A	A	0.245505	gi|60260322|gb|CV694712.1| SJS_014_56.T7 SJS Schistosoma japonicum cDNA, mRNA sequence	60260322|gb_CV694712.1
CUST_16419_PI428956223	3.04649	3.52377	3.01851	A	A	A	5.57741	4.79936	A	A	0.245757	gi|226479921|emb|FN317526.1| Schistosoma japonicum isolate Anhui full length mRNA clone SJFCE1380|FSE001-P00006-B02, complete sequence	emb|FN317526.1
CUST_5907_PI428962778	3.08298	3.11732	3.67779	A	A	A	3.12125	6.18059	A	P	0.245777	gi|28342327|gb|BU775011.1| SJEAXD01 SJE Schistosoma japonicum cDNA, mRNA sequence	28342327|gb_BU775011.1
CUST_7841_PI428962778	3.72622	3.1129	3.11552	A	A	A	3.21469	6.20074	A	P	0.245882	gi|28352816|gb|BU795809.1| SJF2DVD12 SJF Schistosoma japonicum cDNA, mRNA sequence	28352816|gb_BU795809.1
CUST_23151_PI428956223	8.92507	9.039	9.1957	P	P	P	10.8766	11.2592	P	P	0.246047	gi|257210761|emb|FN329236.1| Schistosoma japonicum isolate Anhui non-coing mRNA clone SJFCE2991.001|FSE_082_73_A10	emb|FN329236.1
CUST_8619_PI428956223	7.49961	7.36984	7.68217	P	P	P	9.58571	9.50318	P	P	0.246198	gi|60687865|gb|AY915045.1| Schistosoma japonicum SJCHGC02603 protein mRNA, complete cds	gb|AY915045.1
CUST_20172_PI428956223	3.52207	3.62415	4.81169	A	A	A	6.39396	5.8181	A	A	0.246252	gi|257205605|emb|FN326730.1| Schistosoma japonicum isolate Anhui full length mRNA clone SJFCE4515|FSE_171_75_C10, complete sequence	emb|FN326730.1
CUST_7942_PI428962772	7.5478	5.01168	3.90242	P	A	A	6.96007	8.99344	P	M	0.246335	gi|60263867|gb|CV698257.1| SJS_037_09.T7 SJS Schistosoma japonicum cDNA, mRNA sequence	60263867|gb_CV698257.1
CUST_23633_PI428956223	3.10938	3.61966	5.88566	A	A	P	7.5037	5.12966	P	A	0.246492	gi|257211592|emb|FN329661.1| Schistosoma japonicum isolate Anhui non-coing mRNA clone SJFCE3606.008|FSE001-P00016-B09	emb|FN329661.1
CUST_9550_PI428956223	3.98901	4.98834	3.67153	A	A	A	7.24993	3.43827	P	A	0.246806	gi|56753332|gb|AY813138.1| Schistosoma japonicum SJCHGC05831 protein mRNA, complete cds	gb|AY813138.1
CUST_13457_PI428956223	12.4641	13.1706	12.9202	P	P	P	14.8105	14.9823	P	P	0.246811	gi|226473691|emb|FN315799.1| Schistosoma japonicum isolate Anhui full length mRNA clone SJFCA3786.001|FSA001-P00006-G21, complete sequence	emb|FN315799.1
CUST_1776_PI428956223	6.75493	7.29814	6.82527	P	P	P	9.82474	6.85962	P	P	0.246848	gi|60595569|gb|AY808454.1| Schistosoma japonicum SJCHGC06981 protein mRNA, partial cds	gb|AY808454.1
CUST_18893_PI428956223	7.8574	7.19631	8.03571	P	P	P	9.34603	10.0761	P	P	0.24697	gi|226486859|emb|FN318779.1| Schistosoma japonicum isolate Anhui full length mRNA clone SJFCE2906.001|FSE_144_57_A08, complete sequence	emb|FN318779.1
CUST_19269_PI428956223	6.27764	7.76981	7.77392	P	P	P	9.62101	9.23314	P	P	0.246993	gi|226487633|emb|FN318959.1| Schistosoma japonicum isolate Anhui full length mRNA clone SJFCE3021.002|FSE001-P00007-G20, complete sequence	emb|FN318959.1
CUST_26146_PI428956223	6.76476	3.13943	3.66154	P	A	A	8.42285	3.03499	M	A	0.247039	gi|257216241|emb|FN326580.1| Schistosoma japonicum isolate Anhui full length mRNA clone SJFCE3927.924|FSE001-P00032-L10, complete sequence	emb|FN326580.1
CUST_20034_PI428956223	3.34029	3.29208	3.32372	A	A	A	6.11384	3.52053	A	A	0.247207	gi|226489870|emb|FN319358.1| Schistosoma japonicum isolate Anhui full length mRNA clone SJFCE3241.001|FSE001-P00019-H07, complete sequence	emb|FN319358.1
CUST_2646_PI428962778	3.35357	3.27297	3.31086	A	A	A	3.62431	6.08878	A	A	0.247214	gi|28325376|gb|BU718029.1| SJM2BUH05 SJM Schistosoma japonicum cDNA, mRNA sequence	28325376|gb_BU718029.1
CUST_218_PI428956223	4.81765	6.26524	5.74114	A	P	P	7.87834	7.58797	P	P	0.247224	gi|56754294|gb|AY813603.1| Schistosoma japonicum clone SJCHGC00944 unknown mRNA	gb|AY813603.1
CUST_25820_PI428956223	2.96308	4.42011	5.17332	A	A	P	6.84918	5.92331	P	A	0.247341	gi|257215618|emb|FN330708.1| Schistosoma japonicum isolate Anhui non-coing mRNA clone SJFCE5324|FSE001-P00028-B11	emb|FN330708.1
CUST_5175_PI428962778	3.15319	8.10874	3.13501	A	P	A	9.40703	6.81609	M	P	0.247376	gi|28339039|gb|BU771723.1| SJEEIC08 SJE Schistosoma japonicum cDNA, mRNA sequence	28339039|gb_BU771723.1
CUST_7551_PI428962778	3.20597	3.19353	3.19654	A	A	A	3.26627	6.01361	A	A	0.247379	gi|28350797|gb|BU793790.1| SJF2BTF01 SJF Schistosoma japonicum cDNA, mRNA sequence	28350797|gb_BU793790.1
CUST_8777_PI428956223	4.35413	3.06199	4.21459	A	A	A	4.90734	6.60879	A	P	0.247471	gi|60688990|gb|AY915205.1| Schistosoma japonicum SJCHGC03519 protein mRNA, partial cds	gb|AY915205.1
CUST_20881_PI428956223	9.40655	9.56182	10.1403	P	P	P	11.7255	11.78	P	P	0.247532	gi|257206952|emb|FN327496.1| Schistosoma japonicum isolate Anhui non-coing mRNA clone SJFCA0636|FSA001-P00035-O02	emb|FN327496.1
CUST_910_PI428962778	3.92674	3.77196	3.21689	A	A	A	6.53201	3.34724	A	A	0.247711	gi|28318964|gb|BU711567.1| SJAAAOC03 Adult SjC 7/94 Schistosoma japonicum cDNA, mRNA sequence	28318964|gb_BU711567.1
CUST_7482_PI428962778	3.08225	5.97032	3.34966	A	P	A	7.31324	5.90049	P	A	0.247928	gi|28350459|gb|BU793452.1| SJF2BPG11 SJF Schistosoma japonicum cDNA, mRNA sequence	28350459|gb_BU793452.1
CUST_6816_PI428956223	4.08192	5.29273	5.36086	A	P	A	7.97504	3.28074	P	A	0.248035	gi|56755742|gb|AY814318.1| Schistosoma japonicum SJCHGC06503 protein mRNA, complete cds	gb|AY814318.1
CUST_2602_PI428962772	3.3021	3.30806	3.19047	A	A	A	5.36967	5.18258	A	A	0.248055	gi|56056763|gb|CV748220.1| SJL_35_002__5-1__22.T3_031.ab1 SJL Schistosoma japonicum cDNA, mRNA sequence	56056763|gb_CV748220.1
CUST_2518_PI428962778	3.30546	3.26643	3.92455	A	A	A	4.38451	6.17663	A	A	0.248109	gi|28324734|gb|BU717387.1| SJM2BLH03 SJM Schistosoma japonicum cDNA, mRNA sequence	28324734|gb_BU717387.1
CUST_2577_PI428962778	9.26728	8.98361	9.69905	P	P	P	11.3519	11.3611	P	P	0.248354	gi|28324987|gb|BU717640.1| SJM2BPF06 SJM Schistosoma japonicum cDNA, mRNA sequence	28324987|gb_BU717640.1
CUST_4099_PI428956223	8.76942	8.64056	8.91133	P	P	P	10.8728	10.6934	P	P	0.248638	gi|60600773|gb|AY810955.1| Schistosoma japonicum SJCHGC08521 protein mRNA, partial cds	gb|AY810955.1
CUST_427_PI428962772	3.12358	3.12469	3.11984	A	A	A	3.12787	5.93827	A	A	0.248646	gi|28359608|gb|BU802601.1| SJFALG05 SJF Schistosoma japonicum cDNA, mRNA sequence	28359608|gb_BU802601.1
CUST_72_PI428956223	12.6879	12.8713	12.719	P	P	P	14.7473	14.7902	P	P	0.248742	gi|4104868|gb|AF040384.1|AF040384 Schistosoma japonicum strain Philippine putative ferritin-1 heavy chain mRNA, complete cds	gb|AF040384.1
CUST_21588_PI428956223	8.50982	8.57034	8.61651	P	P	P	10.7331	10.3939	P	P	0.248748	gi|257208186|emb|FN328206.1| Schistosoma japonicum isolate Anhui non-coing mRNA clone SJFCE0700|FSE_051_30_F04	emb|FN328206.1
CUST_5999_PI428956223	3.43723	3.29467	3.3499	A	A	A	3.60062	6.13786	A	A	0.249071	gi|56753827|gb|AY813379.1| Schistosoma japonicum SJCHGC07315 protein mRNA, complete cds	gb|AY813379.1
CUST_11468_PI428956223	3.0476	3.38938	3.44772	A	A	A	5.75266	4.67033	A	A	0.249082	gi|226469607|emb|FN320908.1| Schistosoma japonicum isolate Anhui full length mRNA clone SJFCE3697.005|FSE_159_76_D10, complete sequence	emb|FN320908.1
CUST_8089_PI428962778	3.14366	3.14817	3.1371	A	A	A	4.83978	5.40188	A	A	0.249127	gi|28354549|gb|BU797542.1| SJF2EOC03 SJF Schistosoma japonicum cDNA, mRNA sequence	28354549|gb_BU797542.1
CUST_5736_PI428956223	3.43728	3.44492	3.36779	A	A	A	3.95134	6.13387	A	A	0.249306	gi|56752724|gb|AY812842.1| Schistosoma japonicum SJCHGC09447 protein mRNA, complete cds	gb|AY812842.1
CUST_7335_PI428962772	3.13266	3.10889	3.13141	A	A	A	5.9382	3.10003	A	A	0.249538	gi|60255308|gb|CV690674.1| sjs7-007_D08_sjs7-007B08-T3 SJS Schistosoma japonicum cDNA, mRNA sequence	60255308|gb_CV690674.1
CUST_6033_PI428962772	4.27963	4.05293	3.98233	A	A	A	3.30593	7.00356	A	P	0.24999	gi|60232787|gb|CV673018.1| RET7SJ_10A01.T7 Schistosoma japonicum reverse cDNA Schistosoma japonicum cDNA, mRNA sequence	60232787|gb_CV673018.1
CUST_21784_PI428956223	3.07777	4.28095	3.94061	A	A	A	5.70846	5.9771	A	A	0.250039	gi|257208382|emb|FN328402.1| Schistosoma japonicum isolate Anhui non-coing mRNA clone SJFCE1103|FSE_195_41_A06	emb|FN328402.1
CUST_8031_PI428962778	9.46826	9.09563	9.2266	P	P	P	11.2537	11.2877	P	P	0.250182	gi|28354220|gb|BU797213.1| SJF2EKF09 SJF Schistosoma japonicum cDNA, mRNA sequence	28354220|gb_BU797213.1
CUST_12345_PI428956223	5.57581	6.41622	7.3272	P	P	P	9.41641	6.63274	P	P	0.250195	gi|226471393|emb|FN315046.1| Schistosoma japonicum isolate Anhui full length mRNA clone SJFCA3525.007|FSA001-P00006-B19, complete sequence	emb|FN315046.1
CUST_913_PI428956223	3.30378	3.56562	4.41707	A	A	A	6.69765	3.45211	A	A	0.25029	gi|60689738|gb|AY915254.1| Schistosoma japonicum clone SJCHGC03884 unknown mRNA	gb|AY915254.1
CUST_5622_PI428962772	3.24708	3.21139	3.25707	A	A	A	5.02283	5.42161	A	A	0.250467	gi|60228241|gb|CV581717.1| sjmi-1-001_H04_sjmi-1-001H04-T3 Schistosoma japonicum miracidium cDNA Schistosoma japonicum cDNA, mRNA sequence	60228241|gb_CV581717.1
CUST_179_PI428962772	3.17608	3.14997	4.33702	A	A	A	6.13758	4.95031	A	A	0.250856	gi|28357979|gb|BU800956.1| SJF2CYB11 SJF Schistosoma japonicum cDNA, mRNA sequence	28357979|gb_BU800956.1
CUST_1002_PI428962778	3.70723	3.62644	3.08286	A	A	A	3.21154	6.33527	A	P	0.250976	gi|28319224|gb|BU711832.1| SJAAASC04 Adult SjC 7/94 Schistosoma japonicum cDNA, mRNA sequence	28319224|gb_BU711832.1
CUST_2374_PI428962778	3.41323	3.34913	3.37264	A	A	A	3.97274	6.06967	A	A	0.251016	gi|28323410|gb|BU716063.1| SJM2AKE02 SJM Schistosoma japonicum cDNA, mRNA sequence	28323410|gb_BU716063.1
CUST_25736_PI428956223	6.24747	4.25173	4.13242	P	A	A	3.53858	8.16646	A	M	0.251038	gi|257215445|emb|FN326438.1| Schistosoma japonicum isolate Anhui full length mRNA clone SJFCE3927.782|FSE001-P00021-G13, complete sequence	emb|FN326438.1
CUST_8126_PI428962778	4.28676	3.11619	3.12404	A	A	A	5.65123	5.57694	A	A	0.251097	gi|28354772|gb|BU797765.1| SJF2EQF05 SJF Schistosoma japonicum cDNA, mRNA sequence	28354772|gb_BU797765.1
CUST_6765_PI428956223	5.53985	6.20191	7.94381	P	P	M	9.89056	4.50657	M	A	0.251293	gi|56755626|gb|AY814260.1| Schistosoma japonicum SJCHGC09169 protein mRNA, complete cds	gb|AY814260.1
CUST_111_PI428962778	5.25045	5.52225	5.91014	A	P	P	7.70778	7.43741	P	P	0.251328	gi|2462855|gb|AA612545.1| JE00F053.QF3 PME-SD.96 Schistosoma japonicum cDNA clone SJPF053 5', mRNA sequence	2462855|gb_AA612545.1
CUST_4107_PI428962778	3.1425	3.12029	3.12848	A	A	A	5.91209	3.22582	A	A	0.251741	gi|28334448|gb|BU767132.1| SJEANG02 SJE Schistosoma japonicum cDNA similar to 11435502|ref|XP_006832.1| hypothetical protein [Homo sapiens], mRNA sequence	28334448|gb_BU767132.1
[truncated: 41,900 more rows]
