# Supplementary material for: Differential gene expression, including Sjfs800, in Schistosoma japonicum females at pre-pairing, initial pairing and oviposition
Source: Parasit Vectors. 2019 Aug 23;12:414. doi: 10.1186/s13071-019-3672-8 (PMC6708146; doi:10.1186/s13071-019-3672-8)
Supplement: Supplementary file 6 — Additional file 6: Table S5. 6713 sequences differentially expressed during the oviposition stage compared with the initial pairing stage (FC ≥ 2). [file 13071_2019_3672_MOESM6_ESM.xlsx]

## Sheet: Table S5
Additional file 6: Table S5. 6713 sequences differentially expressed during the oviposition stage compared with the initial pairing stage (FC ≥ 2).
ProbeName	s18day1_NS	s18day2_NS	s18day3_NS	s18day1_flags	s18day2_flags	s18day3_flags	s24day1_NS	s24day2_NS	s24day1_flags	s24day2_flags	foldchange	Des	TargetID
CUST_1_PI428962772	7.4805	7.53479	6.73616	P	P	P	3.24233	5.07552	A	A	7.26576	gi|28356489|gb|BU799482.1| SJF2BWA08 SJF Schistosoma japonicum cDNA, mRNA sequence	28356489|gb_BU799482.1
CUST_10_PI428956223	11.9767	7.98814	11.4005	P	P	P	17.6662	17.7357	P	P	0.0109285	gi|160972|gb|M32281.1|NCMENG1 N.japonicum ENG-1 protein mRNA, complete cds	gb|M32281.1
CUST_1000_PI428956223	16.3657	16.2238	16.2582	P	P	P	14.0685	14.2619	P	P	4.33311	gi|15987787|gb|AF412209.1|AF412209S1 Schistosoma japonicum population 2 from China cytochrome b (cob) gene, partial cds; NADH dehydrogenase subunit 4L (nad4L) and NADH dehydrogenase subunit 4 (nad4) genes, complete cds; tRNA-Gln, tRNA-Phe, and tRNA-Met genes, complete sequence; ATPase subunit 6 (atp6) gene, complete cds; and NADH dehydrogenase subunit 2 (nad2) gene, partial cds; mitochondrial gen…	gb|AF412209.1
CUST_10000_PI428956223	13.1228	12.8311	13.0078	P	P	P	11.5529	11.1125	P	P	3.12268	gi|254587309|emb|FN356223.1| Schistosoma japonicum non-LTR retrotransposon SjCHGCS21, complete sequence	emb|FN356223.1
CUST_10001_PI428956223	5.90361	7.58642	6.64367	P	P	P	6.00928	5.49293	A	A	2.14439	gi|254587311|emb|FN356224.1| Schistosoma japonicum non-LTR retrotransposon SjCHGCS22, complete sequence	emb|FN356224.1
CUST_10003_PI428956223	12.4454	12.4744	12.2674	P	P	P	10.4777	10.5245	P	P	3.72518	gi|254587314|emb|FN356226.1| Schistosoma japonicum Penelope-like element retrotransposon Sj-penelope2, complete sequence	emb|FN356226.1
CUST_10005_PI428956223	10.4719	11.3804	11.0713	P	P	P	9.90456	9.88278	P	P	2.18579	gi|169823467|gb|EU370927.1| Schistosoma japonicum frizzled 7 mRNA, complete cds	gb|EU370927.1
CUST_10011_PI428956223	7.16454	7.05387	6.47298	P	P	P	5.14025	4.69362	A	A	3.98143	gi|256372880|gb|GQ403667.1| Schistosoma japonicum strain Chinese cyclophilin A gene, complete cds	gb|GQ403667.1
CUST_10013_PI428956223	12.386	12.6636	12.4689	P	P	P	11.2125	11.5008	P	P	2.21466	gi|226466505|emb|FN313654.1| Schistosoma japonicum isolate Anhui full length mRNA clone SJFCA0137|FSA_103_87_G11, complete sequence	emb|FN313654.1
CUST_10018_PI428956223	3.16435	3.38263	3.27288	A	A	A	9.31847	9.41963	P	P	0.0146404	gi|226466515|emb|FN313659.1| Schistosoma japonicum isolate Anhui full length mRNA clone SJFCA0145|FSA_107_82_B11, complete sequence	emb|FN313659.1
CUST_10019_PI428956223	12.6905	12.2282	12.6831	P	P	P	10.279	10.3203	P	P	4.75586	gi|226466517|emb|FN313660.1| Schistosoma japonicum isolate Anhui full length mRNA clone SJFCA0147|FSA_107_96_H12, complete sequence	emb|FN313660.1
CUST_1002_PI428956223	15.7176	15.5646	15.5906	P	P	P	13.4466	13.6427	P	P	4.22162	gi|15987798|gb|AF412211.1|AF412211S1 Schistosoma japonicum from China cytochrome b (cob) gene, partial cds; NADH dehydrogenase subunit 4L (nad4L) and NADH dehydrogenase subunit 4 (nad4) genes, complete cds; tRNA-Gln, tRNA-Phe, and tRNA-Met genes, complete sequence; ATPase subunit 6 (atp6) gene, complete cds; and NADH dehydrogenase subunit 2 (nad2) gene, partial cds; mitochondrial genes for mitoch…	gb|AF412211.1
CUST_10025_PI428956223	15.425	15.4973	15.3726	P	P	P	13.8033	13.906	P	P	2.98342	gi|226466529|emb|FN313666.1| Schistosoma japonicum isolate Anhui full length mRNA clone SJFCA0159|FSA_114_66_B09, complete sequence	emb|FN313666.1
CUST_1003_PI428956223	14.8045	15.187	15.2086	P	P	P	14.0411	14.0768	P	P	2.02675	gi|15987799|gb|AF412210.1|AF412211S2 Schistosoma japonicum from China NADH dehydrogenase subunit 1 (nad1) gene, partial cds; tRNA-Asn, tRNA-Pro, tRNA-Ile, and tRNA-Lys genes, complete sequence; NADH dehydrogenase subunit 3 (nad3) gene, complete cds; tRNA-Trp, tRNA-Val, and tRNA-Ser genes, complete sequence; and cytochrome c oxidase subunit 1 (cox1) gene, partial cds; mitochondrial genes for mitoc…	gb|AF412210.1
CUST_1003_PI428962772	5.34822	8.47223	6.30827	P	P	P	4.89372	6.04939	A	A	3.30093	gi|56046818|gb|CV738275.1| SJAL_013_50.T3 SJL Schistosoma japonicum cDNA, mRNA sequence	56046818|gb_CV738275.1
CUST_10030_PI428956223	7.75993	7.5748	8.19871	P	P	P	6.35957	6.73498	A	P	2.47821	gi|226466539|emb|FN313671.1| Schistosoma japonicum isolate Anhui full length mRNA clone SJFCA0164|FSA_119_59_C08, complete sequence	emb|FN313671.1
CUST_10037_PI428956223	6.69929	7.69687	7.67301	P	P	P	6.07242	6.33442	A	P	2.32217	gi|226466553|emb|FN313678.1| Schistosoma japonicum isolate Anhui full length mRNA clone SJFCA0179|FSA_133_90_B12, complete sequence	emb|FN313678.1
CUST_1004_PI428956223	10.2942	10.2523	10.4894	P	P	P	9.34436	9.22615	P	P	2.08872	gi|15987809|gb|AF412213.1|AF412213S1 Schistosoma japonicum from Philippines cytochrome b (cob) gene, partial cds; NADH dehydrogenase subunit 4L (nad4L) and NADH dehydrogenase subunit 4 (nad4) genes, complete cds; tRNA-Gln, tRNA-Phe, and tRNA-Met genes, complete sequence; ATPase subunit 6 (atp6) gene, complete cds; and NADH dehydrogenase subunit 2 (nad2) gene, partial cds; mitochondrial genes for …	gb|AF412213.1
CUST_1004_PI428962772	5.31466	6.13522	6.87332	P	P	P	3.4988	3.38632	A	A	6.96447	gi|56046819|gb|CV738276.1| SJAL_013_50.T7 SJL Schistosoma japonicum cDNA, mRNA sequence	56046819|gb_CV738276.1
CUST_10041_PI428956223	10.9136	10.9282	11.6806	P	P	P	13.3633	13.4849	P	P	0.216942	gi|226466561|emb|FN313682.1| Schistosoma japonicum isolate Anhui full length mRNA clone SJFCA0199|FSA001-P00002-C14, complete sequence	emb|FN313682.1
CUST_10046_PI428956223	8.12158	8.51444	7.81055	P	P	P	5.69514	5.64816	A	A	5.67999	gi|226466571|emb|FN313687.1| Schistosoma japonicum isolate Anhui full length mRNA clone SJFCA0205|FSA001-P00002-G17, complete sequence	emb|FN313687.1
CUST_10049_PI428956223	12.0484	12.0179	11.8246	P	P	P	10.6879	10.6704	P	P	2.44164	gi|226466577|emb|FN313690.1| Schistosoma japonicum isolate Anhui full length mRNA clone SJFCA0209|FSA001-P00002-I07, complete sequence	emb|FN313690.1
CUST_10056_PI428956223	6.0175	3.04888	5.87549	P	A	P	13.1269	12.8608	P	P	0.00536152	gi|226466591|emb|FN313697.1| Schistosoma japonicum isolate Anhui full length mRNA clone SJFCA0222|FSA001-P00003-H02, complete sequence	emb|FN313697.1
CUST_10063_PI428956223	8.8032	9.85496	9.30457	P	P	P	10.8269	11.1466	P	P	0.327354	gi|226466605|emb|FN313704.1| Schistosoma japonicum isolate Anhui full length mRNA clone SJFCA0233|FSA001-P00004-B08, complete sequence	emb|FN313704.1
CUST_10064_PI428956223	11.7678	12.0382	12.0127	P	P	P	9.56121	9.59679	P	P	5.15332	gi|226466607|emb|FN313705.1| Schistosoma japonicum isolate Anhui full length mRNA clone SJFCA0234|FSA001-P00004-D01, complete sequence	emb|FN313705.1
CUST_10065_PI428956223	11.0928	11.0484	11.4843	P	P	P	9.83944	10.0309	P	P	2.43486	gi|226466609|emb|FN313706.1| Schistosoma japonicum isolate Anhui full length mRNA clone SJFCA0236|FSA001-P00004-F05, complete sequence	emb|FN313706.1
CUST_10068_PI428956223	12.3545	13.0502	11.8981	P	P	P	11.0622	10.3797	P	P	3.36842	gi|226466615|emb|FN313709.1| Schistosoma japonicum isolate Anhui full length mRNA clone SJFCA0245|FSA001-P00004-M11, complete sequence	emb|FN313709.1
CUST_1007_PI428962772	5.42421	6.03011	6.84775	P	P	P	5.27287	3.24788	A	A	3.09327	gi|56046843|gb|CV738300.1| SJAL_013_64.T7 SJL Schistosoma japonicum cDNA, mRNA sequence	56046843|gb_CV738300.1
CUST_10074_PI428956223	7.75623	5.74526	6.74914	P	P	P	14.0883	13.7166	P	P	0.00814794	gi|226466627|emb|FN313715.1| Schistosoma japonicum isolate Anhui full length mRNA clone SJFCA0254|FSA001-P00005-I04, complete sequence	emb|FN313715.1
CUST_10077_PI428956223	11.1548	13.5723	13.4842	P	P	P	16.3348	16.2234	P	P	0.108562	gi|226466633|emb|FN313718.1| Schistosoma japonicum isolate Anhui full length mRNA clone SJFCA0262|FSA001-P00005-P03, complete sequence	emb|FN313718.1
CUST_1008_PI428962772	5.64816	6.22111	7.0364	P	P	P	3.1026	3.10128	A	A	9.93975	gi|56046844|gb|CV738301.1| SJAL_013_65.T7 SJL Schistosoma japonicum cDNA, mRNA sequence	56046844|gb_CV738301.1
CUST_10081_PI428956223	8.13388	7.75178	7.76213	P	P	P	11.8692	11.7762	P	P	0.0656255	gi|226466641|emb|FN313722.1| Schistosoma japonicum isolate Anhui full length mRNA clone SJFCA0269|FSA001-P00006-H21, complete sequence	emb|FN313722.1
CUST_1009_PI428962772	6.11449	6.74489	7.80889	P	P	P	5.58973	5.25414	A	A	3.09519	gi|56046853|gb|CV738310.1| SJAL_013_71.T3 SJL Schistosoma japonicum cDNA, mRNA sequence	56046853|gb_CV738310.1
CUST_1010_PI428962772	10.0526	9.8958	9.34715	P	P	P	7.08174	7.39963	P	P	5.84032	gi|56046854|gb|CV738311.1| SJAL_013_71.T7 SJL Schistosoma japonicum cDNA, mRNA sequence	56046854|gb_CV738311.1
CUST_1011_PI428962772	7.02113	7.65204	6.93398	P	P	P	4.97346	5.76401	A	A	3.52382	gi|56046865|gb|CV738322.1| SJAL_013_77.T7 SJL Schistosoma japonicum cDNA, mRNA sequence	56046865|gb_CV738322.1
CUST_10115_PI428956223	7.94176	7.2344	7.57105	P	P	P	8.95701	9.52794	P	P	0.316606	gi|226466709|emb|FN313756.1| Schistosoma japonicum isolate Anhui full length mRNA clone SJFCA0318|FSA001-P00009-J06, complete sequence	emb|FN313756.1
CUST_1013_PI428956223	13.9208	14.0549	14.2335	P	P	P	11.6238	12.0288	P	P	4.7075	gi|19919876|gb|AF493056.1| Schistosoma japonicum MF3 protein mRNA, partial cds	gb|AF493056.1
CUST_10131_PI428956223	10.1927	9.18583	9.24355	P	P	P	12.958	12.9982	P	P	0.0974409	gi|226466741|emb|FN313772.1| Schistosoma japonicum isolate Anhui full length mRNA clone SJFCA0338|FSA001-P00011-H12, complete sequence	emb|FN313772.1
CUST_10138_PI428956223	10.1593	9.40198	10.4377	P	P	P	13.6657	13.7198	P	P	0.0807171	gi|226466755|emb|FN313779.1| Schistosoma japonicum isolate Anhui full length mRNA clone SJFCA0349|FSA001-P00012-I20, complete sequence	emb|FN313779.1
CUST_10147_PI428956223	2.96178	2.97189	2.9489	A	A	A	10.49	10.113	P	P	0.00611736	gi|226466773|emb|FN313788.1| Schistosoma japonicum isolate Anhui full length mRNA clone SJFCA0366|FSA001-P00014-J17, complete sequence	emb|FN313788.1
CUST_10153_PI428956223	7.90319	8.10445	7.81562	P	P	P	9.7232	9.59178	P	P	0.305073	gi|226466785|emb|FN313794.1| Schistosoma japonicum isolate Anhui full length mRNA clone SJFCA0375|FSA001-P00015-G24, complete sequence	emb|FN313794.1
CUST_10154_PI428956223	14.233	13.9212	13.9516	P	P	P	11.6536	11.8574	P	P	4.86752	gi|226466787|emb|FN313795.1| Schistosoma japonicum isolate Anhui full length mRNA clone SJFCA0376|FSA001-P00015-K03, complete sequence	emb|FN313795.1
CUST_10162_PI428956223	4.67931	4.539	4.66821	A	A	A	11.9596	11.2828	P	P	0.00765038	gi|226466803|emb|FN313803.1| Schistosoma japonicum isolate Anhui full length mRNA clone SJFCA0386|FSA001-P00016-G06, complete sequence	emb|FN313803.1
CUST_1018_PI428962772	7.0974	7.37619	8.62256	P	P	P	5.30706	5.0493	A	A	6.39327	gi|56046912|gb|CV738369.1| SJAL_014_10.T7 SJL Schistosoma japonicum cDNA, mRNA sequence	56046912|gb_CV738369.1
CUST_10183_PI428956223	12.3657	12.3388	12.1262	P	P	P	11.0053	11.1229	P	P	2.32221	gi|226466845|emb|FN313824.1| Schistosoma japonicum isolate Anhui full length mRNA clone SJFCA0423|FSA001-P00019-B16, complete sequence	emb|FN313824.1
CUST_10184_PI428956223	8.01333	8.11454	7.92371	P	P	P	6.3364	5.99604	A	A	3.58772	gi|226466847|emb|FN313825.1| Schistosoma japonicum isolate Anhui full length mRNA clone SJFCA0424|FSA001-P00019-C05, complete sequence	emb|FN313825.1
CUST_10197_PI428956223	15.656	15.0987	15.6229	P	P	P	10.6628	11.1245	P	P	23.7315	gi|226466873|emb|FN313838.1| Schistosoma japonicum isolate Anhui full length mRNA clone SJFCA0445|FSA001-P00020-J10, complete sequence	emb|FN313838.1
CUST_1021_PI428962772	10.6865	10.6006	10.0146	P	P	P	8.99403	9.41641	P	P	2.36632	gi|56046916|gb|CV738373.1| SJAL_014_13.T3 SJL Schistosoma japonicum cDNA, mRNA sequence	56046916|gb_CV738373.1
CUST_10210_PI428956223	15.2579	15.2876	15.2855	P	P	P	13.7288	13.8542	P	P	2.79767	gi|226466899|emb|FN313851.1| Schistosoma japonicum isolate Anhui full length mRNA clone SJFCA0466|FSA001-P00021-P07, complete sequence	emb|FN313851.1
CUST_10215_PI428956223	3.1957	3.24644	5.74224	A	A	P	6.87054	6.50808	P	P	0.231314	gi|226466910|emb|FN320410.1| Schistosoma japonicum isolate Anhui full length mRNA clone SJFCE3603.002|FSE001-P00009-I11, complete sequence	emb|FN320410.1
CUST_1022_PI428956223	9.69299	9.64336	9.71349	P	P	P	10.9368	10.8807	P	P	0.427663	gi|21434880|gb|AF502579.1| Schistosoma japonicum schistosomula protein-like (M2) mRNA, partial sequence	gb|AF502579.1
CUST_1023_PI428962772	8.99403	5.73336	5.20569	M	P	P	5.2536	3.0214	A	A	8.64489	gi|56046938|gb|CV738395.1| SJAL_014_27.T3 SJL Schistosoma japonicum cDNA, mRNA sequence	56046938|gb_CV738395.1
CUST_1026_PI428956223	13.3866	13.0806	13.37	P	P	P	10.0451	9.40146	P	P	11.5265	gi|21435684|gb|AF514300.1| Schistosoma japonicum IB1 protein mRNA, complete cds	gb|AF514300.1
CUST_1027_PI428962772	9.57026	8.34527	9.10126	P	P	P	7.84052	8.05991	P	P	2.19685	gi|56046981|gb|CV738438.1| SJAL_014_50.T3 SJL Schistosoma japonicum cDNA, mRNA sequence	56046981|gb_CV738438.1
CUST_10288_PI428956223	7.22118	7.60696	7.39148	P	P	P	9.05159	9.73219	P	P	0.247166	gi|226467058|emb|FN320284.1| Schistosoma japonicum isolate Anhui full length mRNA clone SJFCE3572.002|FSE_135_37_E05, complete sequence	emb|FN320284.1
CUST_1029_PI428962772	4.4937	6.15696	4.70007	A	P	A	7.48746	7.30902	P	P	0.236427	gi|56047003|gb|CV738460.1| SJAL_014_63.T3 SJL Schistosoma japonicum cDNA, mRNA sequence	56047003|gb_CV738460.1
CUST_1030_PI428962772	9.39779	9.61682	9.56485	P	P	P	8.33593	8.54567	P	P	2.12118	gi|56047005|gb|CV738462.1| SJAL_014_64.T3 SJL Schistosoma japonicum cDNA, mRNA sequence	56047005|gb_CV738462.1
CUST_1033_PI428962772	10.7413	10.308	9.73033	P	P	P	8.90126	9.29042	P	P	2.31156	gi|56047014|gb|CV738471.1| SJAL_014_69.T3 SJL Schistosoma japonicum cDNA, mRNA sequence	56047014|gb_CV738471.1
CUST_10353_PI428956223	10.4997	11.6766	13.2993	P	P	P	13.835	13.7935	P	P	0.342483	gi|226467194|emb|FN320352.1| Schistosoma japonicum isolate Anhui full length mRNA clone SJFCE3589.006|FSE001-P00001-C10, complete sequence	emb|FN320352.1
CUST_1037_PI428956223	6.12362	6.57767	7.77518	P	P	P	4.04055	3.87245	A	A	8.23737	gi|22164072|gb|AF412216.1| Schistosoma japonicum clone G29A non-LTR retrotransposon SjR2-like, partial sequence	gb|AF412216.1
CUST_1038_PI428956223	5.35159	5.61515	5.8871	P	P	P	3.04456	3.04255	A	A	6.02484	gi|22164074|gb|AF412217.1| Schistosoma japonicum clone G40A non-LTR retrotransposon SjR2-like, partial sequence	gb|AF412217.1
CUST_1038_PI428962772	10.9682	11.0647	10.861	P	P	P	9.80174	10.0995	P	P	2.01217	gi|56047035|gb|CV738492.1| SJAL_014_80.T7 SJL Schistosoma japonicum cDNA, mRNA sequence	56047035|gb_CV738492.1
CUST_104_PI428956223	15.9722	15.9336	15.9538	P	P	P	14.6401	14.8808	P	P	2.27812	gi|56752616|gb|AY812790.1| Schistosoma japonicum clone SJCHGC00618 unknown mRNA	gb|AY812790.1
CUST_1040_PI428962772	9.55896	8.19373	8.98609	P	P	P	7.7148	7.47781	P	P	2.66806	gi|56047052|gb|CV738509.1| SJAL_014_89.T3 SJL Schistosoma japonicum cDNA, mRNA sequence	56047052|gb_CV738509.1
CUST_10409_PI428956223	8.58049	9.08292	8.84997	P	P	P	10.2578	10.1976	P	P	0.385363	gi|226467427|emb|FN313856.1| Schistosoma japonicum isolate Anhui full length mRNA clone SJFCA0476|FSA001-P00023-C08, complete sequence	emb|FN313856.1
CUST_1041_PI428956223	13.1557	13.265	13.4153	P	P	P	11.3321	11.708	P	P	3.36445	gi|22164077|gb|AF412220.1| Schistosoma japonicum clone 25A non-LTR retrotransposon SjR2-like, partial sequence	gb|AF412220.1
CUST_1042_PI428956223	8.24097	8.40406	8.52313	P	P	P	6.75886	7.10209	P	P	2.7384	gi|22164078|gb|AF412221.1| Schistosoma japonicum clone G55A non-LTR retrotransposon SjR2-like, partial sequence	gb|AF412221.1
CUST_1042_PI428962772	8.49413	8.14488	7.5283	P	P	P	8.29061	9.79441	P	P	0.45969	gi|56047065|gb|CV738522.1| SJAL_015_01.T7 SJL Schistosoma japonicum cDNA, mRNA sequence	56047065|gb_CV738522.1
CUST_10431_PI428956223	9.68489	9.34837	9.21139	P	P	P	10.9693	10.6292	P	P	0.384113	gi|226467471|emb|FN313878.1| Schistosoma japonicum isolate Anhui full length mRNA clone SJFCA0513|FSA001-P00026-H15, complete sequence	emb|FN313878.1
CUST_10432_PI428956223	6.52639	8.65433	7.24613	P	M	P	6.62297	6.23794	A	P	2.47801	gi|226467473|emb|FN313879.1| Schistosoma japonicum isolate Anhui full length mRNA clone SJFCA0514|FSA001-P00026-I15, complete sequence	emb|FN313879.1
CUST_1044_PI428962778	10.7043	10.6966	10.486	P	P	P	8.93608	9.23573	P	P	2.90549	gi|28319330|gb|BU711942.1| SJAAATF06 Adult SjC 7/94 Schistosoma japonicum cDNA, mRNA sequence	28319330|gb_BU711942.1
CUST_10440_PI428956223	11.4874	11.2121	11.6216	P	P	P	8.52919	9.57644	P	P	4.93972	gi|226467489|emb|FN313887.1| Schistosoma japonicum isolate Anhui full length mRNA clone SJFCA0526|FSA001-P00027-I02, complete sequence	emb|FN313887.1
CUST_10451_PI428956223	13.1488	12.6638	12.7438	P	P	P	14.103	13.982	P	P	0.442698	gi|226467511|emb|FN313898.1| Schistosoma japonicum isolate Anhui full length mRNA clone SJFCA0541|FSA001-P00029-A11, complete sequence	emb|FN313898.1
CUST_10454_PI428956223	9.71836	9.45333	9.54513	P	P	P	12.404	12.1028	P	P	0.155526	gi|226467517|emb|FN313901.1| Schistosoma japonicum isolate Anhui full length mRNA clone SJFCA0545|FSA001-P00029-D20, complete sequence	emb|FN313901.1
CUST_10456_PI428956223	12.595	12.5758	12.7824	P	P	P	11.5176	11.5966	P	P	2.13833	gi|226467521|emb|FN313903.1| Schistosoma japonicum isolate Anhui full length mRNA clone SJFCA0547|FSA001-P00029-I21, complete sequence	emb|FN313903.1
CUST_10457_PI428956223	5.00863	5.2174	5.08381	A	A	A	6.88198	7.3803	P	P	0.242042	gi|226467523|emb|FN313904.1| Schistosoma japonicum isolate Anhui full length mRNA clone SJFCA0548|FSA001-P00029-M01, complete sequence	emb|FN313904.1
CUST_10459_PI428956223	14.1575	14.2311	14.1532	P	P	P	12.9947	13.1226	P	P	2.17487	gi|226467527|emb|FN313906.1| Schistosoma japonicum isolate Anhui full length mRNA clone SJFCA0552|FSA001-P00029-O19, complete sequence	emb|FN313906.1
CUST_10465_PI428956223	3.18244	2.96033	2.9613	A	A	A	6.8884	7.14556	P	P	0.0631899	gi|226467539|emb|FN313912.1| Schistosoma japonicum isolate Anhui full length mRNA clone SJFCA0561|FSA001-P00030-J17, complete sequence	emb|FN313912.1
CUST_10476_PI428956223	8.5019	8.52194	8.42521	P	P	P	9.64473	9.38458	P	P	0.487376	gi|226467561|emb|FN313923.1| Schistosoma japonicum isolate Anhui full length mRNA clone SJFCA0578|FSA001-P00031-J10, complete sequence	emb|FN313923.1
CUST_10481_PI428956223	11.4918	11.863	12.0553	P	P	P	13.1455	13.1149	P	P	0.403776	gi|226467571|emb|FN313928.1| Schistosoma japonicum isolate Anhui full length mRNA clone SJFCA0585|FSA001-P00031-P09, complete sequence	emb|FN313928.1
CUST_10488_PI428956223	4.04808	3.33588	4.25546	A	A	A	11.5364	11.3037	P	P	0.00554591	gi|226467585|emb|FN313935.1| Schistosoma japonicum isolate Anhui full length mRNA clone SJFCA0593|FSA001-P00032-I08, complete sequence	emb|FN313935.1
CUST_1049_PI428962772	4.61336	4.18109	5.19045	A	A	P	6.83931	6.41801	P	P	0.263753	gi|56047157|gb|CV738614.1| SJAL_015_54.T3 SJL Schistosoma japonicum cDNA, mRNA sequence	56047157|gb_CV738614.1
CUST_10492_PI428956223	9.70543	9.69612	10.4877	P	P	P	8.50141	8.56358	P	P	2.79024	gi|226467593|emb|FN313939.1| Schistosoma japonicum isolate Anhui full length mRNA clone SJFCA0597|FSA001-P00032-M22, complete sequence	emb|FN313939.1
CUST_10498_PI428956223	14.2165	14.2658	14.6442	P	P	P	11.827	12.174	P	P	5.19667	gi|226467605|emb|FN313945.1| Schistosoma japonicum isolate Anhui full length mRNA clone SJFCA0606|FSA001-P00033-E19, complete sequence	emb|FN313945.1
CUST_10502_PI428956223	10.4072	10.4118	9.8108	P	P	P	11.5179	11.4347	P	P	0.42316	gi|226467613|emb|FN313949.1| Schistosoma japonicum isolate Anhui full length mRNA clone SJFCA0612|FSA001-P00033-J09, complete sequence	emb|FN313949.1
CUST_10509_PI428956223	11.2545	11.2327	11.396	P	P	P	10.2186	10.3097	P	P	2.04396	gi|226467627|emb|FN313956.1| Schistosoma japonicum isolate Anhui full length mRNA clone SJFCA0623|FSA001-P00034-K06, complete sequence	emb|FN313956.1
CUST_10516_PI428956223	12.1844	11.1731	12.0335	P	P	P	13.3268	13.2111	P	P	0.376431	gi|226467641|emb|FN313964.1| Schistosoma japonicum isolate Anhui full length mRNA clone SJFCA0633|FSA001-P00035-K02, complete sequence	emb|FN313964.1
CUST_10528_PI428956223	11.1219	11.4072	11.136	P	P	P	12.3137	12.1883	P	P	0.491562	gi|226467665|emb|FN313976.1| Schistosoma japonicum isolate Anhui full length mRNA clone SJFCA2060.002|FSA001-P00022-A06, complete sequence	emb|FN313976.1
CUST_1053_PI428962772	10.7242	10.0885	10.2865	P	P	P	9.19101	9.4433	P	P	2.09754	gi|56047187|gb|CV738644.1| SJAL_015_70.T7 SJL Schistosoma japonicum cDNA, mRNA sequence	56047187|gb_CV738644.1
CUST_10542_PI428956223	11.6115	10.482	10.6892	P	P	P	9.8326	9.67597	P	P	2.39341	gi|226467693|emb|FN313990.1| Schistosoma japonicum isolate Anhui full length mRNA clone SJFCA2119.002|FSA_134_38_F05, complete sequence	emb|FN313990.1
CUST_1055_PI428956223	7.88368	8.36238	8.45403	P	P	P	9.45302	9.31677	P	P	0.456176	gi|30523351|gb|AY274581.1| Schistosoma japonicum 8 kDa calcium-binding protein mRNA, complete cds	gb|AY274581.1
CUST_10555_PI428956223	8.70531	9.03511	8.31552	P	P	P	10.8888	9.02708	P	P	0.347599	gi|226467719|emb|FN314003.1| Schistosoma japonicum isolate Anhui full length mRNA clone SJFCA2145.002|FSA001-P00033-F08, complete sequence	emb|FN314003.1
CUST_10560_PI428956223	8.72302	8.55582	8.36892	P	P	P	7.43084	7.5453	P	P	2.09547	gi|226467729|emb|FN314008.1| Schistosoma japonicum isolate Anhui full length mRNA clone SJFCA2160.002|FSA_050_10_B02, complete sequence	emb|FN314008.1
CUST_10565_PI428956223	10.6012	10.4294	10.7657	P	P	P	11.8167	11.4697	P	P	0.483521	gi|226467739|emb|FN314013.1| Schistosoma japonicum isolate Anhui full length mRNA clone SJFCA2175.002|FSA_113_21_E03, complete sequence	emb|FN314013.1
CUST_10572_PI428956223	11.4475	10.0065	10.6474	P	P	P	9.27515	9.08569	P	P	3.11014	gi|226467753|emb|FN314020.1| Schistosoma japonicum isolate Anhui full length mRNA clone SJFCA2188.002|FSA001-P00020-D02, complete sequence	emb|FN314020.1
CUST_10579_PI428956223	17.4561	17.3459	17.3543	P	P	P	15.5572	15.758	P	P	3.30618	gi|226467767|emb|FN314027.1| Schistosoma japonicum isolate Anhui full length mRNA clone SJFCA2204.002|FSA001-P00015-N14, complete sequence	emb|FN314027.1
CUST_10580_PI428956223	14.3601	13.9143	14.4465	P	P	P	10.2605	10.3914	P	P	15.2532	gi|226467769|emb|FN314028.1| Schistosoma japonicum isolate Anhui full length mRNA clone SJFCA2205.001|FSA001-P00031-P01, complete sequence	emb|FN314028.1
CUST_10581_PI428956223	13.1085	12.7568	13.3687	P	P	P	9.17919	9.21437	P	P	14.9551	gi|226467771|emb|FN314029.1| Schistosoma japonicum isolate Anhui full length mRNA clone SJFCA2205.002|FSA001-P00016-D08, complete sequence	emb|FN314029.1
CUST_10608_PI428956223	3.71614	3.71358	6.12108	A	A	P	7.45606	6.41963	P	P	0.244683	gi|226467825|emb|FN320414.1| Schistosoma japonicum isolate Anhui full length mRNA clone SJFCE3603.006|FSE001-P00011-P12, complete sequence	emb|FN320414.1
CUST_1062_PI428962772	9.92532	10.1937	9.79892	P	P	P	7.7848	8.15021	P	P	4.0087	gi|56047233|gb|CV738690.1| SJAL_016_04.T3 SJL Schistosoma japonicum cDNA, mRNA sequence	56047233|gb_CV738690.1
CUST_10621_PI428956223	8.93575	4.17537	5.21432	P	A	P	9.14165	8.0075	P	P	0.441839	gi|226467853|emb|FN320428.1| Schistosoma japonicum isolate Anhui full length mRNA clone SJFCE3605.006|FSE001-P00002-E08, complete sequence	emb|FN320428.1
CUST_1063_PI428956223	11.6365	16.9597	16.1714	P	P	P	17.1333	17.1675	P	P	0.468442	gi|68480032|gb|DQ076152.1| Schistosoma japonicum clone 3XB11 unknown mRNA	gb|DQ076152.1
CUST_1063_PI428962778	6.74149	7.68934	6.35911	P	P	P	3.03908	5.51529	A	A	4.88658	gi|28319375|gb|BU711988.1| SJAAAUC10 Adult SjC 7/94 Schistosoma japonicum cDNA, mRNA sequence	28319375|gb_BU711988.1
CUST_1065_PI428962772	8.53666	8.60052	8.41441	P	P	P	7.4455	7.54028	P	P	2.03577	gi|56047250|gb|CV738707.1| SJAL_016_17.T3 SJL Schistosoma japonicum cDNA, mRNA sequence	56047250|gb_CV738707.1
CUST_1069_PI428962772	11.8364	11.9895	11.7925	P	P	P	10.4685	10.6328	P	P	2.50069	gi|56047268|gb|CV738725.1| SJAL_016_32.T3 SJL Schistosoma japonicum cDNA, mRNA sequence	56047268|gb_CV738725.1
CUST_10698_PI428956223	6.75493	6.91007	6.92317	P	P	P	5.53244	6	A	A	2.11351	gi|226468015|emb|FN320509.1| Schistosoma japonicum isolate Anhui full length mRNA clone SJFCE3620.005|FSE001-P00027-J22, complete sequence	emb|FN320509.1
CUST_10703_PI428956223	4.48444	6.12678	5.55682	A	P	P	7.13082	6.67973	P	P	0.382791	gi|226468025|emb|FN320514.1| Schistosoma japonicum isolate Anhui full length mRNA clone SJFCE3622.002|FSE001-P00007-O17, complete sequence	emb|FN320514.1
CUST_1073_PI428962778	6.00045	6.2402	5.93646	P	P	P	3.08961	4.5405	A	A	4.2129	gi|28319400|gb|BU712013.1| SJAAAUF02 Adult SjC 7/94 Schistosoma japonicum cDNA, mRNA sequence	28319400|gb_BU712013.1
CUST_10738_PI428956223	11.9143	10.6748	12.061	P	P	P	9.7479	9.17878	P	P	4.5239	gi|226468095|emb|FN320549.1| Schistosoma japonicum isolate Anhui full length mRNA clone SJFCE3627.001|FSE001-P00002-F07, complete sequence	emb|FN320549.1
CUST_10740_PI428956223	12.2958	10.7274	12.1432	P	P	P	9.925	9.21822	P	P	4.78268	gi|226468101|emb|FN320552.1| Schistosoma japonicum isolate Anhui full length mRNA clone SJFCE3627.005|FSE001-P00030-K19, complete sequence	emb|FN320552.1
CUST_10741_PI428956223	11.9172	10.7021	12.1155	P	P	P	9.74138	9.14826	P	P	4.67002	gi|226468103|emb|FN320553.1| Schistosoma japonicum isolate Anhui full length mRNA clone SJFCE3627.006|FSE001-P00016-A16, complete sequence	emb|FN320553.1
CUST_10742_PI428956223	5.10483	5.76771	5.77782	P	P	P	3.53616	3.54793	A	A	4.11384	gi|226468105|emb|FN320554.1| Schistosoma japonicum isolate Anhui full length mRNA clone SJFCE3627.007|FSE001-P00017-C19, complete sequence	emb|FN320554.1
CUST_10764_PI428956223	16.979	16.6905	16.5062	P	P	P	15.7638	15.7126	P	P	2.00009	gi|226468151|emb|FN320577.1| Schistosoma japonicum isolate Anhui full length mRNA clone SJFCE3633.008|FSE001-P00011-M06, complete sequence	emb|FN320577.1
CUST_1079_PI428956223	10.7632	11.2091	11.0195	P	P	P	9.64805	9.82969	P	P	2.40658	gi|71564266|gb|DQ097517.1| Schistosoma japonicum unknown (CWL06) mRNA, CWL06-XWL allele, complete cds	gb|DQ097517.1
CUST_108_PI428962778	9.71535	9.62862	7.90277	P	P	P	7.81848	8.3525	P	P	2.25793	gi|2345167|gb|AA570874.1| JE00F036.QF3 PME-SD.96 Schistosoma japonicum cDNA clone SJPF036 5', mRNA sequence	2345167|gb_AA570874.1
CUST_10820_PI428956223	13.0182	13.0379	13.303	P	P	P	11.6601	11.6168	P	P	2.80314	gi|226468263|emb|FN314076.1| Schistosoma japonicum isolate Anhui full length mRNA clone SJFCA2319.002|FSA_088_67_C09, complete sequence	emb|FN314076.1
CUST_1083_PI428962772	7.34849	7.64557	8.12841	P	P	P	6.49041	6.45871	A	P	2.41021	gi|56047347|gb|CV738804.1| SJAL_016_78.T7 SJL Schistosoma japonicum cDNA, mRNA sequence	56047347|gb_CV738804.1
CUST_10837_PI428956223	9.04862	9.01381	9.40679	P	P	P	7.81818	7.98245	P	P	2.40323	gi|226468297|emb|FN314093.1| Schistosoma japonicum isolate Anhui full length mRNA clone SJFCA2377.002|FSA001-P00015-B10, complete sequence	emb|FN314093.1
CUST_10845_PI428956223	13.0951	13.1868	12.9714	P	P	P	11.7071	11.7701	P	P	2.54587	gi|226468313|emb|FN314101.1| Schistosoma japonicum isolate Anhui full length mRNA clone SJFCA2400.002|FSA_100_16_H02, complete sequence	emb|FN314101.1
CUST_10847_PI428956223	13.5894	13.2916	13.3161	P	P	P	12.43	12.3398	P	P	2.02775	gi|226468317|emb|FN314103.1| Schistosoma japonicum isolate Anhui full length mRNA clone SJFCA2407.002|FSA001-P00024-F23, complete sequence	emb|FN314103.1
CUST_10854_PI428956223	13.875	13.9089	14.1251	P	P	P	12.7449	12.9717	P	P	2.16031	gi|226468331|emb|FN314110.1| Schistosoma japonicum isolate Anhui full length mRNA clone SJFCA2436.001|FSA001-P00008-C23, complete sequence	emb|FN314110.1
CUST_10855_PI428956223	13.598	13.71	13.8432	P	P	P	12.5419	12.7586	P	P	2.09402	gi|226468333|emb|FN314111.1| Schistosoma japonicum isolate Anhui full length mRNA clone SJFCA2436.002|FSA_082_37_E05, complete sequence	emb|FN314111.1
CUST_10859_PI428956223	14.7888	14.6242	14.2281	P	P	P	13.232	13.2943	P	P	2.46607	gi|226468341|emb|FN314115.1| Schistosoma japonicum isolate Anhui full length mRNA clone SJFCA2441.002|FSA001-P00019-A14, complete sequence	emb|FN314115.1
CUST_10869_PI428956223	15.0851	14.9649	14.9498	P	P	P	13.8405	14.1227	P	P	2.01772	gi|226468361|emb|FN314125.1| Schistosoma japonicum isolate Anhui full length mRNA clone SJFCA2465.002|FSA001-P00020-K20, complete sequence	emb|FN314125.1
CUST_10882_PI428956223	14.7948	14.6914	14.929	P	P	P	10.9013	11.0735	P	P	14.1071	gi|226468387|emb|FN314138.1| Schistosoma japonicum isolate Anhui full length mRNA clone SJFCA2502.001|FSA001-P00021-G06, complete sequence	emb|FN314138.1
CUST_109_PI428956223	11.1925	11.1548	11.3146	P	P	P	9.93865	10.1483	P	P	2.25783	gi|56752698|gb|AY812831.1| Schistosoma japonicum clone SJCHGC04691 unknown mRNA	gb|AY812831.1
CUST_1090_PI428956223	16.2949	16.4082	16.8024	P	P	P	13.9162	13.9391	P	P	6.02478	gi|32492804|gb|AY322148.1| Schistosoma japonicum myosin mRNA, partial cds	gb|AY322148.1
CUST_10902_PI428956223	11.2596	11.1513	10.8031	P	P	P	12.2834	12.0072	P	P	0.477054	gi|226468429|emb|FN314159.1| Schistosoma japonicum isolate Anhui full length mRNA clone SJFCA2556.001|FSA001-P00009-F11, complete sequence	emb|FN314159.1
CUST_10910_PI428956223	9.45544	6.21812	9.10609	P	P	P	14.6856	14.9446	P	P	0.0152898	gi|226468445|emb|FN314167.1| Schistosoma japonicum isolate Anhui full length mRNA clone SJFCA2589.002|FSA001-P00021-P12, complete sequence	emb|FN314167.1
CUST_10935_PI428956223	9.27224	9.28347	9.0612	P	P	P	10.5522	10.2845	P	P	0.430674	gi|226468495|emb|FN314192.1| Schistosoma japonicum isolate Anhui full length mRNA clone SJFCA2633.001|FSA001-P00010-K23, complete sequence	emb|FN314192.1
CUST_1097_PI428962772	6.63873	9.27024	6.81333	P	P	P	7.21565	6.67116	P	P	2.2074	gi|56047417|gb|CV738874.1| SJAL_017_24.T3 SJL Schistosoma japonicum cDNA, mRNA sequence	56047417|gb_CV738874.1
CUST_1097_PI428962778	5.5991	5.88611	5.53939	P	P	P	3.11102	3.10311	A	A	5.96242	gi|28319455|gb|BU712068.1| SJAAAVC06 Adult SjC 7/94 Schistosoma japonicum cDNA, mRNA sequence	28319455|gb_BU712068.1
CUST_1098_PI428962772	9.463	9.611	9.77589	P	P	P	8.23219	8.38883	P	P	2.47883	gi|56047418|gb|CV738875.1| SJAL_017_24.T7 SJL Schistosoma japonicum cDNA, mRNA sequence	56047418|gb_CV738875.1
CUST_10980_PI428956223	16.7038	16.7177	16.7038	P	P	P	15.5551	15.6394	P	P	2.15928	gi|226468585|emb|FN314237.1| Schistosoma japonicum isolate Anhui full length mRNA clone SJFCA2725.001|FSA001-P00010-O02, complete sequence	emb|FN314237.1
CUST_10981_PI428956223	17.3657	17.019	17.0103	P	P	P	15.909	15.964	P	P	2.30484	gi|226468587|emb|FN314238.1| Schistosoma japonicum isolate Anhui full length mRNA clone SJFCA2725.002|FSA001-P00024-H22, complete sequence	emb|FN314238.1
CUST_10982_PI428956223	15.6663	15.834	15.594	P	P	P	14.282	14.3484	P	P	2.61363	gi|226468589|emb|FN314239.1| Schistosoma japonicum isolate Anhui full length mRNA clone SJFCA2728.001|FSA001-P00020-I23, complete sequence	emb|FN314239.1
CUST_10983_PI428956223	15.7632	15.739	15.5183	P	P	P	14.2649	14.282	P	P	2.64668	gi|226468591|emb|FN314240.1| Schistosoma japonicum isolate Anhui full length mRNA clone SJFCA2728.002|FSA001-P00028-K23, complete sequence	emb|FN314240.1
CUST_1099_PI428956223	10.4807	7.21923	10.1641	P	P	P	16.7146	16.5174	P	P	0.00902299	gi|23664247|gb|AF519182.1| Schistosoma japonicum eggshell precursor protein mRNA, complete cds	gb|AF519182.1
CUST_10991_PI428956223	19.0603	19.0719	18.9176	P	P	P	17.2713	17.8845	P	P	2.65367	gi|226468607|emb|FN314248.1| Schistosoma japonicum isolate Anhui full length mRNA clone SJFCA2740.001|FSA001-P00008-A12, complete sequence	emb|FN314248.1
CUST_11007_PI428956223	15.3697	15.8459	15.8538	P	P	P	14.2835	14.1967	P	P	2.76274	gi|226468641|emb|FN320623.1| Schistosoma japonicum isolate Anhui full length mRNA clone SJFCE3644.001|FSE001-P00004-B06, complete sequence	emb|FN320623.1
CUST_11008_PI428956223	15.2664	14.8391	15.3282	P	P	P	14.0778	13.8388	P	P	2.29278	gi|226468643|emb|FN320624.1| Schistosoma japonicum isolate Anhui full length mRNA clone SJFCE3644.005|FSE001-P00021-K21, complete sequence	emb|FN320624.1
CUST_11009_PI428956223	15.161	15.6855	15.8072	P	P	P	14.1967	14.1225	P	P	2.6707	gi|226468645|emb|FN320625.1| Schistosoma japonicum isolate Anhui full length mRNA clone SJFCE3644.008|FSE001-P00003-E07, complete sequence	emb|FN320625.1
CUST_11010_PI428956223	14.4539	15.0276	15.0518	P	P	P	13.4779	13.3171	P	P	2.76989	gi|226468647|emb|FN320626.1| Schistosoma japonicum isolate Anhui full length mRNA clone SJFCE3644.009|FSE001-P00021-N03, complete sequence	emb|FN320626.1
CUST_1103_PI428962772	6.26639	6.46505	6.63769	P	P	P	3.37554	3.30214	A	A	8.72414	gi|56047473|gb|CV738930.1| SJAL_017_54.T3 SJL Schistosoma japonicum cDNA, mRNA sequence	56047473|gb_CV738930.1
CUST_1104_PI428962772	8.72794	8.72128	8.51715	P	P	P	9.74037	9.64271	P	P	0.488474	gi|56047477|gb|CV738934.1| SJAL_017_56.T3 SJL Schistosoma japonicum cDNA, mRNA sequence	56047477|gb_CV738934.1
CUST_1105_PI428956223	9.80174	9.25132	10.2547	P	P	P	13.4596	13.4932	P	P	0.0796538	gi|28316820|gb|AY222866.1| Schistosoma japonicum clone ZZD1204 mRNA sequence	gb|AY222866.1
CUST_1105_PI428962772	10.9538	10.7818	11.1233	P	P	P	9.49458	9.44996	P	P	2.80349	gi|56047478|gb|CV738935.1| SJAL_017_56.T7 SJL Schistosoma japonicum cDNA, mRNA sequence	56047478|gb_CV738935.1
CUST_11074_PI428956223	12.602	13.3103	13.3282	P	P	P	14.2773	14.305	P	P	0.443254	gi|226468783|emb|FN320694.1| Schistosoma japonicum isolate Anhui full length mRNA clone SJFCE3661.004|FSE001-P00033-D14, complete sequence	emb|FN320694.1
CUST_11076_PI428956223	12.3786	13.3752	13.421	P	P	P	14.3295	14.3547	P	P	0.432021	gi|226468787|emb|FN320696.1| Schistosoma japonicum isolate Anhui full length mRNA clone SJFCE3661.006|FSE001-P00012-H08, complete sequence	emb|FN320696.1
CUST_11095_PI428956223	10.5267	12.5284	12.5423	P	P	P	12.9689	13.4754	P	P	0.458547	gi|226468831|emb|FN320718.1| Schistosoma japonicum isolate Anhui full length mRNA clone SJFCE3667.009|FSE001-P00033-A07, complete sequence	emb|FN320718.1
CUST_111_PI428962778	5.52917	4.99682	5.96181	P	A	P	7.70778	7.43741	P	P	0.244838	gi|2462855|gb|AA612545.1| JE00F053.QF3 PME-SD.96 Schistosoma japonicum cDNA clone SJPF053 5', mRNA sequence	2462855|gb_AA612545.1
CUST_1111_PI428962772	5.45421	5.86778	5.98687	P	P	P	7.2679	7.46168	P	P	0.33426	gi|56047522|gb|CV738979.1| SJAL_017_79.T7 SJL Schistosoma japonicum cDNA, mRNA sequence	56047522|gb_CV738979.1
CUST_11114_PI428956223	10.6952	9.9472	10.7968	P	P	P	12.1606	12.1864	P	P	0.319229	gi|226468869|emb|FN320737.1| Schistosoma japonicum isolate Anhui full length mRNA clone SJFCE3670.001|FSE001-P00004-O07, complete sequence	emb|FN320737.1
CUST_11115_PI428956223	10.6194	10.0424	10.8968	P	P	P	12.2115	12.255	P	P	0.313886	gi|226468871|emb|FN320738.1| Schistosoma japonicum isolate Anhui full length mRNA clone SJFCE3670.002|FSE001-P00034-K08, complete sequence	emb|FN320738.1
CUST_11116_PI428956223	3.00527	5.57581	6.04157	A	P	P	7.63195	8.78505	P	P	0.126765	gi|226468873|emb|FN320739.1| Schistosoma japonicum isolate Anhui full length mRNA clone SJFCE3670.003|FSE001-P00035-I08, complete sequence	emb|FN320739.1
CUST_11117_PI428956223	10.5764	9.95763	10.8134	P	P	P	12.1598	12.2134	P	P	0.308911	gi|226468875|emb|FN320740.1| Schistosoma japonicum isolate Anhui full length mRNA clone SJFCE3670.004|FSE001-P00009-M03, complete sequence	emb|FN320740.1
CUST_11118_PI428956223	10.6469	9.92143	10.8512	P	P	P	12.1334	12.1527	P	P	0.325772	gi|226468877|emb|FN320741.1| Schistosoma japonicum isolate Anhui full length mRNA clone SJFCE3670.005|FSE001-P00006-N19, complete sequence	emb|FN320741.1
CUST_11119_PI428956223	10.3983	9.887	10.776	P	P	P	12.0889	12.1107	P	P	0.30755	gi|226468881|emb|FN320743.1| Schistosoma japonicum isolate Anhui full length mRNA clone SJFCE3670.007|FSE001-P00024-M13, complete sequence	emb|FN320743.1
CUST_1112_PI428962772	6.94347	7.4136	8.1838	P	P	P	3.02391	3.02972	A	A	23.8999	gi|56047535|gb|CV738992.1| SJAL_017_87.T3 SJL Schistosoma japonicum cDNA, mRNA sequence	56047535|gb_CV738992.1
CUST_11120_PI428956223	10.672	9.9332	10.8831	P	P	P	12.2282	12.2777	P	P	0.30711	gi|226468885|emb|FN320745.1| Schistosoma japonicum isolate Anhui full length mRNA clone SJFCE3670.009|FSE001-P00018-B08, complete sequence	emb|FN320745.1
CUST_11121_PI428956223	7.78569	7.73818	9.08204	P	P	P	10.2531	10.1812	P	P	0.273263	gi|226468887|emb|FN320746.1| Schistosoma japonicum isolate Anhui full length mRNA clone SJFCE3670.010|FSE001-P00007-G11, complete sequence	emb|FN320746.1
CUST_11143_PI428956223	7.50312	7.10393	6.45204	P	P	P	3.01609	6.95674	A	P	2.04836	gi|226468933|emb|FN320769.1| Schistosoma japonicum isolate Anhui full length mRNA clone SJFCE3675.001|FSE001-P00033-N10, complete sequence	emb|FN320769.1
CUST_11150_PI428956223	8.95653	8.96761	8.913	P	P	P	7.56787	7.8013	P	P	2.38932	gi|226468947|emb|FN320776.1| Schistosoma japonicum isolate Anhui full length mRNA clone SJFCE3676.001|FSE001-P00028-H05, complete sequence	emb|FN320776.1
CUST_11151_PI428956223	8.27746	8.98149	8.84541	P	P	P	7.50894	7.68001	P	P	2.1964	gi|226468949|emb|FN320777.1| Schistosoma japonicum isolate Anhui full length mRNA clone SJFCE3676.002|FSE001-P00013-M11, complete sequence	emb|FN320777.1
CUST_11152_PI428956223	8.94555	9.03341	9.04728	P	P	P	7.69477	7.85702	P	P	2.34774	gi|226468951|emb|FN320778.1| Schistosoma japonicum isolate Anhui full length mRNA clone SJFCE3676.003|FSE001-P00019-K19, complete sequence	emb|FN320778.1
CUST_11153_PI428956223	8.85601	9.02485	9.09006	P	P	P	7.72546	7.60564	P	P	2.50853	gi|226468955|emb|FN320780.1| Schistosoma japonicum isolate Anhui full length mRNA clone SJFCE3676.005|FSE001-P00013-C14, complete sequence	emb|FN320780.1
CUST_11154_PI428956223	9.12385	9.011	9.03788	P	P	P	7.69687	7.83903	P	P	2.44305	gi|226468957|emb|FN320781.1| Schistosoma japonicum isolate Anhui full length mRNA clone SJFCE3676.006|FSE001-P00034-E23, complete sequence	emb|FN320781.1
CUST_11155_PI428956223	8.86388	9.03449	9.0815	P	P	P	7.80643	7.96396	P	P	2.15687	gi|226468959|emb|FN320782.1| Schistosoma japonicum isolate Anhui full length mRNA clone SJFCE3676.007|FSE001-P00010-M07, complete sequence	emb|FN320782.1
CUST_11157_PI428956223	8.98058	8.88681	9.03135	P	P	P	7.60437	7.80084	P	P	2.39751	gi|226468963|emb|FN320784.1| Schistosoma japonicum isolate Anhui full length mRNA clone SJFCE3676.009|FSE001-P00025-P18, complete sequence	emb|FN320784.1
CUST_11158_PI428956223	8.8989	9.00146	9.03668	P	P	P	7.68911	7.78043	P	P	2.36969	gi|226468965|emb|FN320785.1| Schistosoma japonicum isolate Anhui full length mRNA clone SJFCE3676.010|FSE001-P00018-L04, complete sequence	emb|FN320785.1
CUST_11171_PI428956223	7.19423	8.57097	7.60515	P	P	P	9.74548	9.41731	P	P	0.311883	gi|226468995|emb|FN320800.1| Schistosoma japonicum isolate Anhui full length mRNA clone SJFCE3680.001|FSE001-P00018-A02, complete sequence	emb|FN320800.1
CUST_11172_PI428956223	5.8725	7.11202	6.74313	P	P	P	8.70271	8.46318	P	P	0.263389	gi|226468997|emb|FN320801.1| Schistosoma japonicum isolate Anhui full length mRNA clone SJFCE3680.002|FSE001-P00012-K15, complete sequence	emb|FN320801.1
CUST_11173_PI428956223	7.13895	8.17505	7.71223	P	P	P	9.41731	9.10228	P	P	0.345761	gi|226468999|emb|FN320802.1| Schistosoma japonicum isolate Anhui full length mRNA clone SJFCE3680.003|FSE001-P00021-P11, complete sequence	emb|FN320802.1
CUST_11174_PI428956223	6.25286	8.32133	7.80971	P	P	P	9.55712	9.36486	P	P	0.292827	gi|226469005|emb|FN320805.1| Schistosoma japonicum isolate Anhui full length mRNA clone SJFCE3680.006|FSE001-P00008-G17, complete sequence	emb|FN320805.1
CUST_11194_PI428956223	11.102	13.5014	13.4303	P	P	P	16.3595	16.2631	P	P	0.101741	gi|226469045|emb|FN314269.1| Schistosoma japonicum isolate Anhui full length mRNA clone SJFCA2765.002|FSA001-P00032-P07, complete sequence	emb|FN314269.1
CUST_11196_PI428956223	10.9255	13.3318	13.3392	P	P	P	16.2888	16.2094	P	P	0.0967634	gi|226469049|emb|FN314271.1| Schistosoma japonicum isolate Anhui full length mRNA clone SJFCA2766.001|FSA001-P00026-H08, complete sequence	emb|FN314271.1
CUST_1120_PI428962772	8.83203	9.24927	9.07645	P	P	P	7.34249	7.40677	P	P	3.22131	gi|56047575|gb|CV739032.1| SJAL_018_18.T7 SJL Schistosoma japonicum cDNA, mRNA sequence	56047575|gb_CV739032.1
CUST_1120_PI428962778	5.94454	6.25178	5.91441	P	P	P	2.94593	3.14784	A	A	7.97084	gi|28319507|gb|BU712120.1| SJAAAVH12 Adult SjC 7/94 Schistosoma japonicum cDNA, mRNA sequence	28319507|gb_BU712120.1
CUST_11216_PI428956223	11.7971	12.1867	12.438	P	P	P	13.1054	13.228	P	P	0.498689	gi|226469091|emb|FN314292.1| Schistosoma japonicum isolate Anhui full length mRNA clone SJFCA2787.003|FSA001-P00025-P14, complete sequence	emb|FN314292.1
CUST_11219_PI428956223	8.55689	8.60157	8.28379	P	P	P	9.77357	9.58416	P	P	0.436927	gi|226469097|emb|FN314295.1| Schistosoma japonicum isolate Anhui full length mRNA clone SJFCA2793.002|FSA001-P00003-H18, complete sequence	emb|FN314295.1
CUST_1126_PI428956223	15.3954	15.3742	15.7319	P	P	P	11.0375	11.3671	P	P	19.6757	gi|28317339|gb|AY222892.1| Schistosoma japonicum clone ZZZ430 mRNA sequence	gb|AY222892.1
CUST_11276_PI428956223	5.87711	4.37232	4.29028	P	A	A	8.42773	7.59648	P	P	0.122765	gi|226469213|emb|FN314353.1| Schistosoma japonicum isolate Anhui full length mRNA clone SJFCA2855.001|FSA001-P00005-F03, complete sequence	emb|FN314353.1
CUST_11277_PI428956223	11.3064	10.7995	11.4084	P	P	P	12.294	12.3508	P	P	0.457638	gi|226469215|emb|FN314354.1| Schistosoma japonicum isolate Anhui full length mRNA clone SJFCA2857.001|FSA001-P00002-G13, complete sequence	emb|FN314354.1
CUST_11279_PI428956223	14.2658	14.0177	14.5598	P	P	P	15.3733	15.2251	P	P	0.498974	gi|226469219|emb|FN314356.1| Schistosoma japonicum isolate Anhui full length mRNA clone SJFCA2857.003|FSA001-P00018-B09, complete sequence	emb|FN314356.1
CUST_1129_PI428956223	11.9022	7.87269	11.3952	P	P	P	17.7562	17.7816	P	P	0.0100817	gi|28317342|gb|AY222895.1| Schistosoma japonicum clone ZZD1015 mRNA sequence	gb|AY222895.1
CUST_113_PI428956223	14.1201	14.1287	13.7578	P	P	P	12.2743	12.3929	P	P	3.19854	gi|56752760|gb|AY812860.1| Schistosoma japonicum clone SJCHGC00837 unknown mRNA	gb|AY812860.1
CUST_1130_PI428956223	4.87165	5.50439	5.12345	P	P	P	6.73928	6.53158	P	P	0.366282	gi|28317343|gb|AY222896.1| Schistosoma japonicum clone ZZD1018 mRNA sequence	gb|AY222896.1
CUST_11308_PI428956223	15.2839	15.2872	15.1771	P	P	P	14.0434	14.2254	P	P	2.16294	gi|226469277|emb|FN314385.1| Schistosoma japonicum isolate Anhui full length mRNA clone SJFCA2892.001|FSA_128_40_H05, complete sequence	emb|FN314385.1
CUST_11309_PI428956223	15.3289	15.31	15.2957	P	P	P	14.126	14.2607	P	P	2.16842	gi|226469279|emb|FN314386.1| Schistosoma japonicum isolate Anhui full length mRNA clone SJFCA2892.002|FSA_071_42_B06, complete sequence	emb|FN314386.1
CUST_1132_PI428956223	9.90247	10.2052	9.44996	P	P	P	10.9574	11.1625	P	P	0.441834	gi|28317345|gb|AY222898.1| Schistosoma japonicum clone ZZD103 mRNA sequence	gb|AY222898.1
CUST_11338_PI428956223	10.5657	10.8024	10.6971	P	P	P	11.9653	11.8422	P	P	0.431256	gi|226469337|emb|FN314415.1| Schistosoma japonicum isolate Anhui full length mRNA clone SJFCA2936.001|FSA001-P00029-K02, complete sequence	emb|FN314415.1
CUST_11339_PI428956223	9.40975	9.80417	9.36937	P	P	P	10.6474	10.5454	P	P	0.481029	gi|226469339|emb|FN314416.1| Schistosoma japonicum isolate Anhui full length mRNA clone SJFCA2937.003|FSA001-P00020-N09, complete sequence	emb|FN314416.1
CUST_1134_PI428962778	14.6141	14.7484	15.089	P	P	P	13.614	13.9132	P	P	2.08489	gi|28319528|gb|BU712141.1| SJAAAWC05 Adult SjC 7/94 Schistosoma japonicum cDNA, mRNA sequence	28319528|gb_BU712141.1
CUST_11345_PI428956223	16.2328	16.2999	16.271	P	P	P	15.1165	15.2091	P	P	2.15037	gi|226469351|emb|FN314422.1| Schistosoma japonicum isolate Anhui full length mRNA clone SJFCA2947.002|FSA001-P00002-J14, complete sequence	emb|FN314422.1
CUST_11349_PI428956223	8.6583	8.99376	9.38458	P	P	P	6.46169	6.5894	A	P	5.7192	gi|226469359|emb|FN314426.1| Schistosoma japonicum isolate Anhui full length mRNA clone SJFCA2954.002|FSA001-P00012-H07, complete sequence	emb|FN314426.1
CUST_1135_PI428962772	8.33555	8.65635	8.40879	P	P	P	6.88165	6.9478	A	P	2.94535	gi|56047653|gb|CV739110.1| SJAL_018_64.T7 SJL Schistosoma japonicum cDNA, mRNA sequence	56047653|gb_CV739110.1
CUST_11350_PI428956223	13.0374	12.8575	12.7442	P	P	P	11.5801	11.7586	P	P	2.31764	gi|226469361|emb|FN314427.1| Schistosoma japonicum isolate Anhui full length mRNA clone SJFCA2959.001|FSA001-P00023-I23, complete sequence	emb|FN314427.1
CUST_11359_PI428956223	13.8855	13.8947	13.8817	P	P	P	12.8382	12.8994	P	P	2.02538	gi|226469379|emb|FN314436.1| Schistosoma japonicum isolate Anhui full length mRNA clone SJFCA2978.001|FSA_087_30_F04, complete sequence	emb|FN314436.1
CUST_1136_PI428962772	6.11384	5.80487	6.88939	P	P	P	3.2484	3.20577	A	A	8.67481	gi|56047656|gb|CV739113.1| SJAL_018_67.T3 SJL Schistosoma japonicum cDNA, mRNA sequence	56047656|gb_CV739113.1
CUST_11368_PI428956223	12.9129	12.5682	13.1359	P	P	P	7.31679	7.8418	P	P	39.0672	gi|226469397|emb|FN314445.1| Schistosoma japonicum isolate Anhui full length mRNA clone SJFCA2993.001|FSA001-P00026-M14, complete sequence	emb|FN314445.1
CUST_11369_PI428956223	14.19	14.1726	14.4168	P	P	P	10.9427	9.81169	P	P	13.7261	gi|226469399|emb|FN314446.1| Schistosoma japonicum isolate Anhui full length mRNA clone SJFCA2993.002|FSA001-P00016-O10, complete sequence	emb|FN314446.1
CUST_11370_PI428956223	12.612	10.7403	11.523	P	P	P	6.98109	8.75123	P	P	13.0571	gi|226469401|emb|FN314447.1| Schistosoma japonicum isolate Anhui full length mRNA clone SJFCA2993.003|FSA001-P00031-F15, complete sequence	emb|FN314447.1
CUST_1138_PI428962772	7.95456	8.24785	8.17034	P	P	P	6.1396	6.46126	A	P	3.53112	gi|56047661|gb|CV739118.1| SJAL_018_70.T3 SJL Schistosoma japonicum cDNA, mRNA sequence	56047661|gb_CV739118.1
CUST_1140_PI428962772	5.70453	5.57048	5.83633	P	P	P	3.37942	4.56376	A	A	3.0695	gi|56047671|gb|CV739128.1| SJAL_018_76.T3 SJL Schistosoma japonicum cDNA, mRNA sequence	56047671|gb_CV739128.1
CUST_11406_PI428956223	10.8714	10.9093	10.8635	P	P	P	11.9834	11.9241	P	P	0.475468	gi|226469475|emb|FN320842.1| Schistosoma japonicum isolate Anhui full length mRNA clone SJFCE3686.007|FSE001-P00024-P23, complete sequence	emb|FN320842.1
CUST_1144_PI428962772	9.32248	9.94844	9.5315	P	P	P	8.6184	8.57385	P	P	2.03977	gi|56047722|gb|CV739179.1| SJAL_019_14.T7 SJL Schistosoma japonicum cDNA, mRNA sequence	56047722|gb_CV739179.1
CUST_11466_PI428956223	2.96025	4.27571	3.95821	A	A	A	8.07224	6.10789	P	P	0.0841829	gi|226469603|emb|FN320906.1| Schistosoma japonicum isolate Anhui full length mRNA clone SJFCE3697.003|FSE_144_68_D09, complete sequence	emb|FN320906.1
CUST_11470_PI428956223	3.63554	4.30416	4.2907	A	A	A	6.69496	7.51258	P	P	0.120553	gi|226469611|emb|FN320910.1| Schistosoma japonicum isolate Anhui full length mRNA clone SJFCE3697.007|FSE_066_01_A01, complete sequence	emb|FN320910.1
CUST_1151_PI428962772	6.30136	7.37412	5.83965	P	P	P	5.23979	4.42049	A	A	3.40121	gi|56047784|gb|CV739241.1| SJAL_019_48.T7 SJL Schistosoma japonicum cDNA, mRNA sequence	56047784|gb_CV739241.1
CUST_1152_PI428962772	5.49518	5.84349	5.3639	P	P	P	3.20676	4.86226	A	A	2.50016	gi|56047790|gb|CV739247.1| SJAL_019_51.T7 SJL Schistosoma japonicum cDNA, mRNA sequence	56047790|gb_CV739247.1
CUST_1154_PI428962772	9.58967	9.86712	9.08848	P	P	P	6.30827	7.02643	A	P	7.1522	gi|56047814|gb|CV739271.1| SJAL_019_66.T7 SJL Schistosoma japonicum cDNA, mRNA sequence	56047814|gb_CV739271.1
CUST_1156_PI428962772	6.02823	6.43007	5.00642	P	P	A	6.61965	8.96674	P	M	0.204493	gi|56047818|gb|CV739275.1| SJAL_019_69.T3 SJL Schistosoma japonicum cDNA, mRNA sequence	56047818|gb_CV739275.1
CUST_1158_PI428962772	5.45374	5.64404	5.56055	P	P	P	3.59363	3.39223	A	A	4.16533	gi|56047831|gb|CV739288.1| SJAL_019_77.T3 SJL Schistosoma japonicum cDNA, mRNA sequence	56047831|gb_CV739288.1
CUST_11595_PI428956223	10.4626	11.2887	11.5215	P	P	P	13.3119	12.9265	P	P	0.254447	gi|226469871|emb|FN314484.1| Schistosoma japonicum isolate Anhui full length mRNA clone SJFCA3042.002|FSA001-P00019-G14, complete sequence	emb|FN314484.1
CUST_11596_PI428956223	11.7457	11.3257	12.2987	P	P	P	13.3889	13.0061	P	P	0.388296	gi|226469873|emb|FN314485.1| Schistosoma japonicum isolate Anhui full length mRNA clone SJFCA3042.003|FSA001-P00017-M10, complete sequence	emb|FN314485.1
CUST_11598_PI428956223	15.638	15.3289	15.472	P	P	P	14.0068	14.063	P	P	2.73202	gi|226469877|emb|FN314487.1| Schistosoma japonicum isolate Anhui full length mRNA clone SJFCA3048.001|FSA_060_81_A11, complete sequence	emb|FN314487.1
CUST_11599_PI428956223	15.5852	15.4376	15.3969	P	P	P	14.0753	14.217	P	P	2.5099	gi|226469879|emb|FN314488.1| Schistosoma japonicum isolate Anhui full length mRNA clone SJFCA3048.003|FSA_144_93_E12, complete sequence	emb|FN314488.1
CUST_116_PI428962778	7.66408	8.10163	7.97921	P	P	P	10.0875	8.2223	P	P	0.350887	gi|2522850|gb|AA618974.1| JE00F076.QF3 PME-SD.96 Schistosoma japonicum cDNA clone SJPF076 5', mRNA sequence	2522850|gb_AA618974.1
CUST_1160_PI428962772	10.2236	10.5605	11.0633	P	P	P	9.50124	9.74256	P	P	2.04282	gi|56047834|gb|CV739291.1| SJAL_019_78.T7 SJL Schistosoma japonicum cDNA, mRNA sequence	56047834|gb_CV739291.1
CUST_11622_PI428956223	11.2682	11.8754	11.8964	P	P	P	13.7532	13.4397	P	P	0.268488	gi|226469925|emb|FN314511.1| Schistosoma japonicum isolate Anhui full length mRNA clone SJFCA3084.002|FSA001-P00002-O17, complete sequence	emb|FN314511.1
CUST_11637_PI428956223	15.9392	15.7134	15.5413	P	P	P	14.6919	14.7686	P	P	2.01355	gi|226469955|emb|FN314526.1| Schistosoma japonicum isolate Anhui full length mRNA clone SJFCA3102.002|FSA001-P00019-C15, complete sequence	emb|FN314526.1
CUST_11638_PI428956223	15.9981	15.8059	15.6546	P	P	P	14.7389	14.8121	P	P	2.07121	gi|226469957|emb|FN314527.1| Schistosoma japonicum isolate Anhui full length mRNA clone SJFCA3102.003|FSA001-P00025-N10, complete sequence	emb|FN314527.1
CUST_11639_PI428956223	16.1552	15.8038	15.6612	P	P	P	14.795	14.8429	P	P	2.09857	gi|226469959|emb|FN314528.1| Schistosoma japonicum isolate Anhui full length mRNA clone SJFCA3102.004|FSA001-P00005-G08, complete sequence	emb|FN314528.1
CUST_1165_PI428962772	10.9833	11.1393	10.4579	P	P	P	9.30618	9.70097	P	P	2.58712	gi|56047854|gb|CV739311.1| SJAL_019_90.T3 SJL Schistosoma japonicum cDNA, mRNA sequence	56047854|gb_CV739311.1
CUST_1167_PI428962772	5.77059	5.69826	5.20806	P	P	P	3.23306	3.22891	A	A	5.09374	gi|56047871|gb|CV739328.1| SJAL_020_02.T7 SJL Schistosoma japonicum cDNA, mRNA sequence	56047871|gb_CV739328.1
CUST_1168_PI428962778	6.30178	6.76344	6.11026	P	P	P	2.98157	4.8816	A	A	4.57708	gi|28319634|gb|BU712249.1| SJAAAXE10 Adult SjC 7/94 Schistosoma japonicum cDNA similar to pir|S68217 protein kinase (EC 2.7.1.37) II, cGMP-dependent - human, mRNA sequence	28319634|gb_BU712249.1
CUST_11711_PI428956223	10.8007	10.6934	9.90697	P	P	P	11.8546	11.4553	P	P	0.450476	gi|226470103|emb|FN314600.1| Schistosoma japonicum isolate Anhui full length mRNA clone SJFCA3181.002|FSA001-P00020-E12, complete sequence	emb|FN314600.1
CUST_1172_PI428962772	7.54028	7.67967	7.47256	P	P	P	6.16648	6.52394	A	P	2.3142	gi|56047907|gb|CV739364.1| SJAL_020_28.T7 SJL Schistosoma japonicum cDNA, mRNA sequence	56047907|gb_CV739364.1
CUST_1175_PI428962778	5.73847	5.44794	5.09417	P	P	P	6.91912	6.47949	P	P	0.416002	gi|28319659|gb|BU712274.1| SJAAAXH05 Adult SjC 7/94 Schistosoma japonicum cDNA, mRNA sequence	28319659|gb_BU712274.1
CUST_11795_PI428956223	7.09384	4.14262	6.75103	P	A	P	14.049	13.6443	P	P	0.00586969	gi|226470273|emb|FN314684.1| Schistosoma japonicum isolate Anhui full length mRNA clone SJFCA3256.001|FSA001-P00021-F19, complete sequence	emb|FN314684.1
CUST_11796_PI428956223	5.36275	3.99827	5.82882	P	A	P	13.4385	13.0254	P	P	0.0039085	gi|226470275|emb|FN314685.1| Schistosoma japonicum isolate Anhui full length mRNA clone SJFCA3256.002|FSA001-P00006-F07, complete sequence	emb|FN314685.1
CUST_11797_PI428956223	8.58608	5.73768	7.99265	P	P	P	15.185	14.9508	P	P	0.00669716	gi|226470277|emb|FN314686.1| Schistosoma japonicum isolate Anhui full length mRNA clone SJFCA3256.003|FSA001-P00011-B13, complete sequence	emb|FN314686.1
CUST_11798_PI428956223	8.77768	5.38601	8.0219	P	A	P	15.1819	14.97	P	P	0.00712828	gi|226470279|emb|FN314687.1| Schistosoma japonicum isolate Anhui full length mRNA clone SJFCA3256.004|FSA001-P00006-M14, complete sequence	emb|FN314687.1
CUST_118_PI428962778	16.1926	16.1357	16.1725	P	P	P	13.9005	14.1303	P	P	4.42946	gi|2522864|gb|AA618988.1| JE00F093.QF3 PME-SD.96 Schistosoma japonicum cDNA clone SJPF093 5', mRNA sequence	2522864|gb_AA618988.1
CUST_1182_PI428956223	8.1727	4.95669	7.55631	P	A	P	14.0533	14.0876	P	P	0.00983885	gi|28317437|gb|AY222962.1| Schistosoma japonicum clone ZZZ329 mRNA sequence	gb|AY222962.1
CUST_1182_PI428962772	6.75278	6.95611	6.77763	P	P	P	3.12795	5.05376	A	A	5.42976	gi|56047981|gb|CV739438.1| SJAL_020_71.T3 SJL Schistosoma japonicum cDNA, mRNA sequence	56047981|gb_CV739438.1
CUST_11832_PI428956223	12.4809	12.7266	12.8622	P	P	P	14.2051	13.7523	P	P	0.406687	gi|226470347|emb|FN314721.1| Schistosoma japonicum isolate Anhui full length mRNA clone SJFCA3305.002|FSA001-P00027-J08, complete sequence	emb|FN314721.1
CUST_11838_PI428956223	15.4484	15.2188	15.3631	P	P	P	14.2646	14.2788	P	P	2.10638	gi|226470359|emb|FN314727.1| Schistosoma japonicum isolate Anhui full length mRNA clone SJFCA3312.003|FSA_131_84_D11, complete sequence	emb|FN314727.1
CUST_11870_PI428956223	8.70902	8.55316	8.26744	P	P	P	10.0564	10.0957	P	P	0.340359	gi|226470423|emb|FN314760.1| Schistosoma japonicum isolate Anhui full length mRNA clone SJFCA3338.003|FSA001-P00016-N06, complete sequence	emb|FN314760.1
CUST_1188_PI428962772	5.36086	6.16146	5.84247	P	P	P	3.53151	3.43747	A	A	5.06168	gi|56048012|gb|CV739469.1| SJAL_020_91.T3 SJL Schistosoma japonicum cDNA, mRNA sequence	56048012|gb_CV739469.1
CUST_1190_PI428956223	5.1593	5.84105	7.57819	P	P	P	5.99536	3.61951	A	A	2.48984	gi|28317447|gb|AY222972.1| Schistosoma japonicum clone ZZZ477 mRNA sequence	gb|AY222972.1
CUST_11911_PI428956223	5.16976	5.27151	5.81283	P	A	P	6.82206	6.70507	P	P	0.40106	gi|226470507|emb|FN314802.1| Schistosoma japonicum isolate Anhui full length mRNA clone SJFCA3370.001|FSA001-P00017-O17, complete sequence	emb|FN314802.1
CUST_1192_PI428956223	11.6306	11.6513	11.6868	P	P	P	12.7157	12.6032	P	P	0.498576	gi|28317450|gb|AY222975.1| Schistosoma japonicum clone ZZZ67 mRNA sequence	gb|AY222975.1
CUST_1193_PI428956223	3.73335	4.00268	8.69625	A	A	M	8.64434	7.70334	P	P	0.486535	gi|28317452|gb|AY222977.1| Schistosoma japonicum clone ZZD10 mRNA sequence	gb|AY222977.1
CUST_1195_PI428962772	9.31748	8.20633	9.04812	P	P	P	7.69279	8.04039	P	P	2.07408	gi|56048035|gb|CV739492.1| SJAL_021_07.T3 SJL Schistosoma japonicum cDNA, mRNA sequence	56048035|gb_CV739492.1
CUST_12_PI428962772	7.47964	7.53722	7.0008	P	P	P	6.2277	6.16337	A	P	2.23852	gi|28356594|gb|BU799587.1| SJF2CHC06 SJF Schistosoma japonicum cDNA, mRNA sequence	28356594|gb_BU799587.1
CUST_1200_PI428956223	8.65236	5.74997	6.86162	P	P	P	7.90277	9.06525	P	P	0.492447	gi|28317460|gb|AY222985.1| Schistosoma japonicum clone ZZD1014 mRNA sequence	gb|AY222985.1
CUST_1201_PI428962772	4.87015	5.46594	4.7238	A	A	A	6.99267	7.39518	P	P	0.22517	gi|56048078|gb|CV739535.1| SJAL_021_33.T3 SJL Schistosoma japonicum cDNA, mRNA sequence	56048078|gb_CV739535.1
CUST_1202_PI428962772	9.59732	9.08374	9.35864	P	P	P	7.18614	7.2679	P	P	4.38969	gi|56048087|gb|CV739544.1| SJAL_021_38.T7 SJL Schistosoma japonicum cDNA, mRNA sequence	56048087|gb_CV739544.1
CUST_1202_PI428962778	7.26578	7.19504	6.68777	P	P	P	8.7063	8.63793	P	P	0.329645	gi|28319732|gb|BU712350.1| SJAAAYH12 Adult SjC 7/94 Schistosoma japonicum cDNA, mRNA sequence	28319732|gb_BU712350.1
CUST_12056_PI428956223	9.05683	8.97939	8.03053	P	P	P	9.98958	9.86328	P	P	0.444473	gi|226470801|emb|FN321108.1| Schistosoma japonicum isolate Anhui full length mRNA clone SJFCE3727.013|FSE001-P00024-N02, complete sequence	emb|FN321108.1
CUST_12066_PI428956223	8.24991	7.70408	8.07025	P	P	P	9.68077	9.6413	P	P	0.321831	gi|226470821|emb|FN321118.1| Schistosoma japonicum isolate Anhui full length mRNA clone SJFCE3730.001|FSE_111_70_F09, complete sequence	emb|FN321118.1
CUST_12067_PI428956223	8.16401	7.77973	8.01801	P	P	P	9.6424	9.5877	P	P	0.325455	gi|226470823|emb|FN321119.1| Schistosoma japonicum isolate Anhui full length mRNA clone SJFCE3730.002|FSE_136_28_D04, complete sequence	emb|FN321119.1
CUST_12068_PI428956223	8.11632	7.66882	8.08025	P	P	P	9.62862	9.54265	P	P	0.325931	gi|226470825|emb|FN321120.1| Schistosoma japonicum isolate Anhui full length mRNA clone SJFCE3730.003|FSE001-P00006-N09, complete sequence	emb|FN321120.1
CUST_12069_PI428956223	8.56406	8.38391	8.59983	P	P	P	10.0953	10.081	P	P	0.336999	gi|226470827|emb|FN321121.1| Schistosoma japonicum isolate Anhui full length mRNA clone SJFCE3730.004|FSE001-P00014-B03, complete sequence	emb|FN321121.1
CUST_1207_PI428956223	13.0484	13.5434	13.078	P	P	P	12.0422	11.9515	P	P	2.3687	gi|28317467|gb|AY222992.1| Schistosoma japonicum clone ZZD1054 mRNA sequence	gb|AY222992.1
CUST_12070_PI428956223	7.26381	7.77035	7.95289	P	P	P	9.64207	9.52904	P	P	0.268687	gi|226470829|emb|FN321122.1| Schistosoma japonicum isolate Anhui full length mRNA clone SJFCE3730.005|FSE001-P00014-N14, complete sequence	emb|FN321122.1
CUST_12071_PI428956223	7.31535	7.33383	7.64663	P	P	P	9.36834	9.23395	P	P	0.274984	gi|226470831|emb|FN321123.1| Schistosoma japonicum isolate Anhui full length mRNA clone SJFCE3730.006|FSE001-P00027-M10, complete sequence	emb|FN321123.1
CUST_12072_PI428956223	7.55407	7.36366	7.58543	P	P	P	9.28432	9.12198	P	P	0.307552	gi|226470833|emb|FN321124.1| Schistosoma japonicum isolate Anhui full length mRNA clone SJFCE3730.007|FSE001-P00018-M11, complete sequence	emb|FN321124.1
CUST_12073_PI428956223	8.59194	8.34761	8.53666	P	P	P	10.1204	10.1561	P	P	0.320279	gi|226470837|emb|FN321126.1| Schistosoma japonicum isolate Anhui full length mRNA clone SJFCE3730.010|FSE001-P00019-E20, complete sequence	emb|FN321126.1
CUST_12074_PI428956223	8.25774	9.09587	8.03498	P	P	P	9.7818	9.79946	P	P	0.419838	gi|226470839|emb|FN321127.1| Schistosoma japonicum isolate Anhui full length mRNA clone SJFCE3730.011|FSE001-P00011-B19, complete sequence	emb|FN321127.1
CUST_12076_PI428956223	10.7033	10.5039	10.2803	P	P	P	11.6788	11.5625	P	P	0.461472	gi|226470843|emb|FN321129.1| Schistosoma japonicum isolate Anhui full length mRNA clone SJFCE3731.002|FSE001-P00010-A21, complete sequence	emb|FN321129.1
CUST_1213_PI428962772	3.07313	3.93886	3.14948	A	A	A	7.98939	10.2838	P	M	0.0144931	gi|56048156|gb|CV739613.1| SJAL_021_77.T3 SJL Schistosoma japonicum cDNA, mRNA sequence	56048156|gb_CV739613.1
CUST_12136_PI428956223	10.5385	10.711	10.5577	P	P	P	11.7049	11.5459	P	P	0.492065	gi|226470965|emb|FN321190.1| Schistosoma japonicum isolate Anhui full length mRNA clone SJFCE3736.011|FSE001-P00019-J20, complete sequence	emb|FN321190.1
CUST_12158_PI428956223	5.70246	6.55573	6.42768	P	P	P	7.31882	7.38458	P	P	0.473811	gi|226471013|emb|FN314856.1| Schistosoma japonicum isolate Anhui full length mRNA clone SJFCA3412.003|FSA001-P00026-B08, complete sequence	emb|FN314856.1
CUST_12165_PI428956223	15.0501	15.1007	15.2826	P	P	P	14.2616	14.0034	P	P	2.01344	gi|226471027|emb|FN314863.1| Schistosoma japonicum isolate Anhui full length mRNA clone SJFCA3418.001|FSA001-P00026-A16, complete sequence	emb|FN314863.1
CUST_1217_PI428962772	9.45054	8.26744	9.05564	P	P	P	7.72106	8.01176	P	P	2.18856	gi|56048175|gb|CV739632.1| SJAL_021_87.T3 SJL Schistosoma japonicum cDNA, mRNA sequence	56048175|gb_CV739632.1
CUST_12170_PI428956223	10.9761	8.05115	10.3155	P	P	P	17.034	16.8849	P	P	0.00928348	gi|226471037|emb|FN314868.1| Schistosoma japonicum isolate Anhui full length mRNA clone SJFCA3423.002|FSA001-P00012-H19, complete sequence	emb|FN314868.1
CUST_12171_PI428956223	11.1742	7.95869	11.0851	P	P	P	17.2636	17.1407	P	P	0.0104512	gi|226471039|emb|FN314869.1| Schistosoma japonicum isolate Anhui full length mRNA clone SJFCA3423.003|FSA001-P00022-I01, complete sequence	emb|FN314869.1
CUST_12172_PI428956223	11.2977	7.8807	11.1824	P	P	P	17.2869	17.1077	P	P	0.0112396	gi|226471041|emb|FN314870.1| Schistosoma japonicum isolate Anhui full length mRNA clone SJFCA3423.004|FSA001-P00029-I09, complete sequence	emb|FN314870.1
CUST_12173_PI428956223	8.13979	5.59133	8.87236	P	P	P	15.0846	14.8109	P	P	0.008389	gi|226471043|emb|FN314871.1| Schistosoma japonicum isolate Anhui full length mRNA clone SJFCA3423.005|FSA001-P00018-E15, complete sequence	emb|FN314871.1
CUST_12189_PI428956223	9.41714	9.26622	8.8171	P	P	P	10.2414	10.3072	P	P	0.471024	gi|226471075|emb|FN314887.1| Schistosoma japonicum isolate Anhui full length mRNA clone SJFCA3432.002|FSA001-P00012-A15, complete sequence	emb|FN314887.1
CUST_12190_PI428956223	9.89637	9.2129	8.82493	P	P	P	10.3488	10.4449	P	P	0.494172	gi|226471077|emb|FN314888.1| Schistosoma japonicum isolate Anhui full length mRNA clone SJFCA3432.003|FSA001-P00015-F13, complete sequence	emb|FN314888.1
CUST_12191_PI428956223	9.16511	9.13174	8.684	P	P	P	10.2825	10.2403	P	P	0.419895	gi|226471079|emb|FN314889.1| Schistosoma japonicum isolate Anhui full length mRNA clone SJFCA3432.005|FSA001-P00010-H16, complete sequence	emb|FN314889.1
CUST_122_PI428956223	11.9139	8.2696	11.5878	P	P	P	17.6478	17.7465	P	P	0.0113581	gi|56752824|gb|AY812892.1| Schistosoma japonicum clone SJCHGC00119 unknown mRNA	gb|AY812892.1
CUST_1220_PI428962772	7.41201	7.88296	8.22503	P	P	P	5.94423	5.52705	A	A	4.36815	gi|56048190|gb|CV739647.1| SJAL_021_94.T7 SJL Schistosoma japonicum cDNA, mRNA sequence	56048190|gb_CV739647.1
CUST_12204_PI428956223	11.1078	7.76512	10.7055	P	P	P	16.5513	16.4399	P	P	0.0147594	gi|226471105|emb|FN314902.1| Schistosoma japonicum isolate Anhui full length mRNA clone SJFCA3448.001|FSA001-P00013-P08, complete sequence	emb|FN314902.1
CUST_12205_PI428956223	7.29764	3.97865	6.72501	P	A	P	13.1857	13.0678	P	P	0.0103847	gi|226471107|emb|FN314903.1| Schistosoma japonicum isolate Anhui full length mRNA clone SJFCA3448.002|FSA001-P00033-F10, complete sequence	emb|FN314903.1
CUST_12206_PI428956223	11.3637	8.027	10.9877	P	P	P	16.7322	16.6949	P	P	0.0152796	gi|226471109|emb|FN314904.1| Schistosoma japonicum isolate Anhui full length mRNA clone SJFCA3448.003|FSA001-P00032-G08, complete sequence	emb|FN314904.1
CUST_12207_PI428956223	7.80084	3.13026	7.14556	P	A	P	13.6172	13.5689	P	P	0.0100695	gi|226471111|emb|FN314905.1| Schistosoma japonicum isolate Anhui full length mRNA clone SJFCA3448.004|FSA001-P00010-O18, complete sequence	emb|FN314905.1
CUST_12208_PI428956223	10.8524	8.56147	10.5947	P	P	P	16.4145	16.3389	P	P	0.0147757	gi|226471115|emb|FN314907.1| Schistosoma japonicum isolate Anhui full length mRNA clone SJFCA3448.006|FSA001-P00029-G03, complete sequence	emb|FN314907.1
CUST_12212_PI428956223	11.0906	10.7778	10.7806	P	P	P	11.9584	11.9153	P	P	0.484175	gi|226471123|emb|FN314911.1| Schistosoma japonicum isolate Anhui full length mRNA clone SJFCA3449.005|FSA001-P00029-I24, complete sequence	emb|FN314911.1
CUST_1223_PI428962772	3.16192	5.65611	4.96453	A	P	A	8.72302	8.99254	P	P	0.0648118	gi|56048208|gb|CV739665.1| SJAL_022_11.T3 SJL Schistosoma japonicum cDNA, mRNA sequence	56048208|gb_CV739665.1
CUST_12235_PI428956223	8.98672	9.55074	9.34268	P	P	P	10.9341	10.7075	P	P	0.350282	gi|226471171|emb|FN314935.1| Schistosoma japonicum isolate Anhui full length mRNA clone SJFCA3461.001|FSA001-P00024-J18, complete sequence	emb|FN314935.1
CUST_12236_PI428956223	9.28855	9.66777	9.39718	P	P	P	10.9349	10.0822	P	P	0.463116	gi|226471173|emb|FN314936.1| Schistosoma japonicum isolate Anhui full length mRNA clone SJFCA3461.002|FSA001-P00034-I23, complete sequence	emb|FN314936.1
CUST_12238_PI428956223	11.1381	11.5483	11.7284	P	P	P	12.6746	12.7133	P	P	0.434692	gi|226471177|emb|FN314938.1| Schistosoma japonicum isolate Anhui full length mRNA clone SJFCA3461.004|FSA001-P00006-P13, complete sequence	emb|FN314938.1
CUST_1225_PI428962778	7.84925	6.98149	7.98976	P	P	M	3.28025	3.24718	A	A	21.2093	gi|28319774|gb|BU712392.1| SJAAAZD11 Adult SjC 7/94 Schistosoma japonicum cDNA, mRNA sequence	28319774|gb_BU712392.1
CUST_12260_PI428956223	4.44282	5.49964	5.06942	A	P	P	6.76608	6.30288	P	P	0.357024	gi|226471221|emb|FN314960.1| Schistosoma japonicum isolate Anhui full length mRNA clone SJFCA3473.001|FSA_096_69_E09, complete sequence	emb|FN314960.1
CUST_1227_PI428962772	9.50565	8.18167	9.10681	P	P	P	7.68866	8.04396	P	P	2.2239	gi|56048230|gb|CV739687.1| SJAL_022_24.T3 SJL Schistosoma japonicum cDNA, mRNA sequence	56048230|gb_CV739687.1
CUST_12287_PI428956223	4.17928	5.43204	4.56307	A	P	A	6.92737	6.36347	P	P	0.277472	gi|226471275|emb|FN314987.1| Schistosoma japonicum isolate Anhui full length mRNA clone SJFCA3490.005|FSA001-P00002-E10, complete sequence	emb|FN314987.1
CUST_12294_PI428956223	11.0423	10.978	11.0589	P	P	P	12.7429	12.6441	P	P	0.314795	gi|226471289|emb|FN314994.1| Schistosoma japonicum isolate Anhui full length mRNA clone SJFCA3494.002|FSA001-P00022-J06, complete sequence	emb|FN314994.1
CUST_12296_PI428956223	3.93694	3.03214	4.84881	A	A	A	12.407	12.1445	P	P	0.00350198	gi|226471293|emb|FN314996.1| Schistosoma japonicum isolate Anhui full length mRNA clone SJFCA3497.001|FSA001-P00009-M24, complete sequence	emb|FN314996.1
CUST_12297_PI428956223	4.5459	3.08735	5.12271	A	A	P	12.6153	12.3385	P	P	0.00388213	gi|226471295|emb|FN314997.1| Schistosoma japonicum isolate Anhui full length mRNA clone SJFCA3497.002|FSA001-P00020-E23, complete sequence	emb|FN314997.1
CUST_12298_PI428956223	3.48682	3.62591	4.16364	A	A	A	11.5567	11.0355	P	P	0.00540998	gi|226471297|emb|FN314998.1| Schistosoma japonicum isolate Anhui full length mRNA clone SJFCA3497.003|FSA001-P00027-A20, complete sequence	emb|FN314998.1
CUST_12299_PI428956223	4.16633	4.11575	3.10576	A	A	A	13.7003	13.1537	P	P	0.0013052	gi|226471299|emb|FN314999.1| Schistosoma japonicum isolate Anhui full length mRNA clone SJFCA3497.006|FSA001-P00017-G09, complete sequence	emb|FN314999.1
CUST_123_PI428962772	9.04091	9.07419	9.77012	P	P	P	8.17242	8.32002	P	P	2.12574	gi|28357463|gb|BU800456.1| SJF2CRD12 SJF Schistosoma japonicum cDNA, mRNA sequence	28357463|gb_BU800456.1
CUST_123_PI428962778	5.9831	6.17065	6.40017	P	P	P	7.87615	6.1636	P	P	0.477779	gi|2528876|gb|AA625000.1| JE00F113.QF3 PME-SD.96 Schistosoma japonicum cDNA clone SJPF113 5' similar to Cytochrome c oxidase subunit I gene, mRNA sequence	2528876|gb_AA625000.1
CUST_12301_PI428956223	15.8639	16.0061	16.0187	P	P	P	14.6274	14.741	P	P	2.4271	gi|226471303|emb|FN315001.1| Schistosoma japonicum isolate Anhui full length mRNA clone SJFCA3499.004|FSA001-P00016-M19, complete sequence	emb|FN315001.1
CUST_1231_PI428956223	7.36426	9.01761	7.57914	P	P	P	6.96555	7.26706	P	P	2.08901	gi|28317498|gb|AY223023.1| Schistosoma japonicum clone ZZD1128 mRNA sequence	gb|AY223023.1
CUST_12315_PI428956223	7.4356	7.69767	6.947	P	P	P	8.54597	8.57193	P	P	0.445531	gi|226471331|emb|FN315015.1| Schistosoma japonicum isolate Anhui full length mRNA clone SJFCA3507.003|FSA001-P00013-C01, complete sequence	emb|FN315015.1
CUST_1232_PI428962778	10.9032	10.915	10.7617	P	P	P	9.4751	9.48345	P	P	2.60689	gi|28319790|gb|BU712424.1| SJAAAZF07 Adult SjC 7/94 Schistosoma japonicum cDNA, mRNA sequence	28319790|gb_BU712424.1
CUST_12326_PI428956223	11.658	16.6866	16.005	P	P	P	17.1359	17.1193	P	P	0.406149	gi|226471355|emb|FN315027.1| Schistosoma japonicum isolate Anhui full length mRNA clone SJFCA3517.002|FSA001-P00033-B07, complete sequence	emb|FN315027.1
CUST_12327_PI428956223	12.3841	16.6998	15.984	P	P	P	17.1257	17.1319	P	P	0.410779	gi|226471357|emb|FN315028.1| Schistosoma japonicum isolate Anhui full length mRNA clone SJFCA3517.003|FSA001-P00008-F09, complete sequence	emb|FN315028.1
CUST_12329_PI428956223	12.3091	16.7913	15.9949	P	P	P	17.2219	17.25	P	P	0.396878	gi|226471361|emb|FN315030.1| Schistosoma japonicum isolate Anhui full length mRNA clone SJFCA3517.005|FSA001-P00026-N08, complete sequence	emb|FN315030.1
CUST_1233_PI428962772	5.97093	6.40401	6.54418	P	P	P	2.9848	4.6195	A	A	4.93844	gi|56048316|gb|CV739773.1| SJAL_022_73.T3 SJL Schistosoma japonicum cDNA, mRNA sequence	56048316|gb_CV739773.1
CUST_12334_PI428956223	13.1714	12.8043	13.2121	P	P	P	14.3618	14.2438	P	P	0.426285	gi|226471371|emb|FN315035.1| Schistosoma japonicum isolate Anhui full length mRNA clone SJFCA3519.001|FSA001-P00018-D22, complete sequence	emb|FN315035.1
CUST_12335_PI428956223	13.4251	13.0227	13.5658	P	P	P	14.7333	14.6516	P	P	0.395749	gi|226471373|emb|FN315036.1| Schistosoma japonicum isolate Anhui full length mRNA clone SJFCA3519.002|FSA001-P00029-J15, complete sequence	emb|FN315036.1
CUST_12336_PI428956223	8.55602	8.3384	7.97966	P	P	P	10.3873	10.2373	P	P	0.249362	gi|226471375|emb|FN315037.1| Schistosoma japonicum isolate Anhui full length mRNA clone SJFCA3519.004|FSA001-P00027-E06, complete sequence	emb|FN315037.1
CUST_12337_PI428956223	11.7151	11.3714	11.5941	P	P	P	13.0502	12.996	P	P	0.364451	gi|226471377|emb|FN315038.1| Schistosoma japonicum isolate Anhui full length mRNA clone SJFCA3519.006|FSA001-P00032-J09, complete sequence	emb|FN315038.1
CUST_12338_PI428956223	7.90784	5.56882	7.69388	P	A	P	14.8136	14.6609	P	P	0.00602896	gi|226471379|emb|FN315039.1| Schistosoma japonicum isolate Anhui full length mRNA clone SJFCA3520.002|FSA001-P00024-A17, complete sequence	emb|FN315039.1
CUST_12339_PI428956223	8.73378	6.17663	8.23556	P	P	P	15.1092	14.989	P	P	0.00785372	gi|226471381|emb|FN315040.1| Schistosoma japonicum isolate Anhui full length mRNA clone SJFCA3520.003|FSA001-P00022-G08, complete sequence	emb|FN315040.1
CUST_12340_PI428956223	8.30309	4.9239	8.11534	P	A	P	14.9941	14.9158	P	P	0.00654142	gi|226471383|emb|FN315041.1| Schistosoma japonicum isolate Anhui full length mRNA clone SJFCA3520.004|FSA001-P00020-G08, complete sequence	emb|FN315041.1
CUST_12341_PI428956223	8.38744	4.85521	8.10599	P	A	P	15.0008	14.9201	P	P	0.00668174	gi|226471385|emb|FN315042.1| Schistosoma japonicum isolate Anhui full length mRNA clone SJFCA3520.006|FSA001-P00032-F08, complete sequence	emb|FN315042.1
CUST_12345_PI428956223	5.72675	6.23633	5.98836	P	P	P	9.41641	6.63274	P	P	0.163427	gi|226471393|emb|FN315046.1| Schistosoma japonicum isolate Anhui full length mRNA clone SJFCA3525.007|FSA001-P00006-B19, complete sequence	emb|FN315046.1
CUST_12349_PI428956223	11.1135	11.0046	10.7815	P	P	P	12.1078	11.9391	P	P	0.481997	gi|226471401|emb|FN315050.1| Schistosoma japonicum isolate Anhui full length mRNA clone SJFCA3530.006|FSA001-P00034-P19, complete sequence	emb|FN315050.1
CUST_1235_PI428962772	5.23854	5.44354	6.68192	P	P	P	3.03033	3.73563	A	A	5.70611	gi|56048341|gb|CV739798.1| SJAL_022_87.T3 SJL Schistosoma japonicum cDNA, mRNA sequence	56048341|gb_CV739798.1
CUST_1236_PI428956223	8.08954	7.41331	7.61089	P	P	P	6.95312	6.23008	P	P	2.13877	gi|28317504|gb|AY223029.1| Schistosoma japonicum clone ZZD1143 mRNA sequence	gb|AY223029.1
CUST_12373_PI428956223	8.99376	9.62356	8.95869	P	P	P	10.5563	10.4001	P	P	0.419122	gi|226471449|emb|FN315074.1| Schistosoma japonicum isolate Anhui full length mRNA clone SJFCA3543.006|FSA001-P00002-B04, complete sequence	emb|FN315074.1
CUST_1239_PI428962772	7.23701	6.91047	6.75148	P	P	P	3.37839	4.63279	A	A	7.17446	gi|56048359|gb|CV739816.1| SJAL_023_06.T3###seg2 SJL Schistosoma japonicum cDNA, mRNA sequence	56048359|gb_CV739816.1
CUST_1244_PI428956223	6.60065	6.48899	6.18232	P	P	P	4.84041	4.9198	A	A	2.93617	gi|28317516|gb|AY223041.1| Schistosoma japonicum clone ZZD1176 mRNA sequence	gb|AY223041.1
CUST_12473_PI428956223	8.75681	8.65404	8.30957	P	P	P	9.42757	10.4305	P	P	0.371476	gi|226471653|emb|FN315176.1| Schistosoma japonicum isolate Anhui full length mRNA clone SJFCA3583.001|FSA001-P00035-N04, complete sequence	emb|FN315176.1
CUST_1248_PI428962772	7.99217	7.66583	7.43476	P	P	P	5.79948	6.36794	A	P	3.04051	gi|56048416|gb|CV739873.1| SJAL_023_44.T7 SJL Schistosoma japonicum cDNA, mRNA sequence	56048416|gb_CV739873.1
CUST_125_PI428962778	12.2886	12.2663	12.2021	P	P	P	11.0137	11.0568	P	P	2.32525	gi|2528878|gb|AA625002.1| JE00F115.QF3 PME-SD.96 Schistosoma japonicum cDNA clone SJPF115 5', mRNA sequence	2528878|gb_AA625002.1
CUST_12522_PI428956223	14.0648	14.0434	13.7198	P	P	P	12.6023	13.0753	P	P	2.13319	gi|226471753|emb|FN315226.1| Schistosoma japonicum isolate Anhui full length mRNA clone SJFCA3610.007|FSA001-P00031-P05, complete sequence	emb|FN315226.1
CUST_1254_PI428962772	17.97	17.9396	17.7897	P	P	P	16.5043	16.7721	P	P	2.39083	gi|56048438|gb|CV739895.1| SJAL_023_57.T3 SJL Schistosoma japonicum cDNA, mRNA sequence	56048438|gb_CV739895.1
CUST_1255_PI428962772	12.8832	12.9853	12.6543	P	P	P	11.6194	11.7115	P	P	2.26776	gi|56048451|gb|CV739908.1| SJAL_023_65.T3 SJL Schistosoma japonicum cDNA, mRNA sequence	56048451|gb_CV739908.1
CUST_12558_PI428956223	9.0612	9.04812	8.8671	P	P	P	11.0201	9.82342	P	P	0.34207	gi|226471827|emb|FN321226.1| Schistosoma japonicum isolate Anhui full length mRNA clone SJFCE3740.011|FSE001-P00008-L11, complete sequence	emb|FN321226.1
CUST_1258_PI428962772	5.92872	5.73889	6.1549	P	P	P	3.76889	5.09557	A	A	2.58694	gi|56048464|gb|CV739921.1| SJAL_023_71.T7 SJL Schistosoma japonicum cDNA, mRNA sequence	56048464|gb_CV739921.1
CUST_126_PI428956223	10.1879	10.3089	10.4239	P	P	P	9.34155	9.22571	P	P	2.03543	gi|56752864|gb|AY812912.1| Schistosoma japonicum clone SJCHGC00172 unknown mRNA	gb|AY812912.1
CUST_12610_PI428956223	4.39017	4.55391	4.69735	A	A	A	7.5509	6.3466	P	P	0.174543	gi|226471947|emb|FN321286.1| Schistosoma japonicum isolate Anhui full length mRNA clone SJFCE3745.007|FSE001-P00006-A12, complete sequence	emb|FN321286.1
CUST_12613_PI428956223	3.61691	4.07869	5.32684	A	A	P	7.31235	6.6509	P	P	0.178088	gi|226471953|emb|FN321289.1| Schistosoma japonicum isolate Anhui full length mRNA clone SJFCE3745.010|FSE001-P00035-D09, complete sequence	emb|FN321289.1
CUST_1262_PI428962772	8.00992	7.96163	7.04477	P	P	P	6.78311	6.08082	P	A	2.39598	gi|56048479|gb|CV739936.1| SJAL_023_80.T3 SJL Schistosoma japonicum cDNA, mRNA sequence	56048479|gb_CV739936.1
CUST_12632_PI428956223	7.79922	8.10694	8.34669	P	P	P	10.668	10.6672	P	P	0.168857	gi|226471993|emb|FN321309.1| Schistosoma japonicum isolate Anhui full length mRNA clone SJFCE3750.001|FSE001-P00032-M06, complete sequence	emb|FN321309.1
CUST_12633_PI428956223	7.69319	8.05054	8.30475	P	P	P	10.773	10.6505	P	P	0.15654	gi|226471995|emb|FN321310.1| Schistosoma japonicum isolate Anhui full length mRNA clone SJFCE3750.002|FSE001-P00004-P18, complete sequence	emb|FN321310.1
CUST_12634_PI428956223	7.88631	8.89818	8.57964	P	P	P	10.7103	10.6594	P	P	0.221964	gi|226471997|emb|FN321311.1| Schistosoma japonicum isolate Anhui full length mRNA clone SJFCE3750.003|FSE001-P00033-A12, complete sequence	emb|FN321311.1
CUST_12635_PI428956223	7.89224	8.14231	8.41517	P	P	P	10.7518	10.701	P	P	0.169468	gi|226471999|emb|FN321312.1| Schistosoma japonicum isolate Anhui full length mRNA clone SJFCE3750.004|FSE001-P00015-E11, complete sequence	emb|FN321312.1
CUST_12636_PI428956223	7.54501	7.9583	8.24622	P	P	P	10.6097	10.485	P	P	0.164481	gi|226472001|emb|FN321313.1| Schistosoma japonicum isolate Anhui full length mRNA clone SJFCE3750.005|FSE001-P00013-A18, complete sequence	emb|FN321313.1
CUST_12637_PI428956223	6.80731	7.14529	7.31679	P	P	P	9.93513	9.86878	P	P	0.143853	gi|226472003|emb|FN321314.1| Schistosoma japonicum isolate Anhui full length mRNA clone SJFCE3750.006|FSE001-P00032-P13, complete sequence	emb|FN321314.1
CUST_12638_PI428956223	7.94319	8.23409	8.47468	P	P	P	10.9255	10.8714	P	P	0.157659	gi|226472005|emb|FN321315.1| Schistosoma japonicum isolate Anhui full length mRNA clone SJFCE3750.007|FSE001-P00035-J18, complete sequence	emb|FN321315.1
CUST_12639_PI428956223	8.1814	9.23933	8.59194	P	P	P	10.8974	10.7892	P	P	0.232176	gi|226472007|emb|FN321316.1| Schistosoma japonicum isolate Anhui full length mRNA clone SJFCE3750.008|FSE001-P00016-N22, complete sequence	emb|FN321316.1
CUST_1264_PI428962772	9.40823	6.20517	5.85026	M	P	P	7.71258	5.38462	P	A	2.14927	gi|56048487|gb|CV739944.1| SJAL_023_84.T7 SJL Schistosoma japonicum cDNA, mRNA sequence	56048487|gb_CV739944.1
CUST_12640_PI428956223	6.82136	7.12393	7.13722	P	P	P	10.0229	9.80143	P	P	0.135678	gi|226472009|emb|FN321317.1| Schistosoma japonicum isolate Anhui full length mRNA clone SJFCE3750.009|FSE001-P00001-J22, complete sequence	emb|FN321317.1
CUST_12641_PI428956223	6.82949	7.10245	7.30115	P	P	P	9.92327	9.8594	P	P	0.14347	gi|226472011|emb|FN321318.1| Schistosoma japonicum isolate Anhui full length mRNA clone SJFCE3750.010|FSE001-P00025-H03, complete sequence	emb|FN321318.1
CUST_12642_PI428956223	6.70902	6.85306	7.01871	P	P	P	9.73474	9.70766	P	P	0.138174	gi|226472013|emb|FN321319.1| Schistosoma japonicum isolate Anhui full length mRNA clone SJFCE3750.011|FSE001-P00003-O10, complete sequence	emb|FN321319.1
CUST_12643_PI428956223	6.58005	7.0404	7.17577	P	P	P	9.75256	9.69531	P	P	0.14656	gi|226472015|emb|FN321320.1| Schistosoma japonicum isolate Anhui full length mRNA clone SJFCE3750.012|FSE001-P00027-L12, complete sequence	emb|FN321320.1
CUST_12644_PI428956223	6.07377	6.96875	6.96243	P	P	P	9.73418	9.6819	P	P	0.126444	gi|226472017|emb|FN321321.1| Schistosoma japonicum isolate Anhui full length mRNA clone SJFCE3750.013|FSE001-P00005-I01, complete sequence	emb|FN321321.1
CUST_12645_PI428956223	7.46128	8.01588	8.36987	P	P	P	10.7758	10.7279	P	P	0.148028	gi|226472019|emb|FN321322.1| Schistosoma japonicum isolate Anhui full length mRNA clone SJFCE3750.014|FSE001-P00027-L15, complete sequence	emb|FN321322.1
CUST_1265_PI428962772	7.771	7.76307	6.71012	P	P	P	5.39642	5.17192	A	A	4.6084	gi|56048494|gb|CV739951.1| SJAL_023_88.T7 SJL Schistosoma japonicum cDNA, mRNA sequence	56048494|gb_CV739951.1
CUST_1267_PI428956223	12.6915	13.1376	13.1226	P	P	P	12.101	11.7288	P	P	2.10132	gi|28317544|gb|AY223069.1| Schistosoma japonicum clone ZZD1265 mRNA sequence	gb|AY223069.1
CUST_1268_PI428956223	12.4895	12.3491	12.5291	P	P	P	13.4695	13.5939	P	P	0.474627	gi|28317545|gb|AY223070.1| Schistosoma japonicum clone ZZD1271 mRNA sequence	gb|AY223070.1
CUST_127_PI428962772	19.04	17.6774	14.7774	P	P	P	19.359	19.3375	P	P	0.387914	gi|28357511|gb|BU800504.1| SJF2CSA03 SJF Schistosoma japonicum cDNA, mRNA sequence	28357511|gb_BU800504.1
CUST_127_PI428962778	10.6628	10.5429	10.669	P	P	P	9.44253	9.57794	P	P	2.1648	gi|2539332|gb|AA626945.1| JE00F119.QF3 PME-SD.96 Schistosoma japonicum cDNA clone SJPF119 5', mRNA sequence	2539332|gb_AA626945.1
CUST_1270_PI428956223	8.98474	9.00299	9.57453	P	P	P	8.06603	8.25161	P	P	2.07431	gi|28317547|gb|AY223072.1| Schistosoma japonicum clone ZZD1274 mRNA sequence	gb|AY223072.1
CUST_1271_PI428956223	13.4086	13.3017	13.5217	P	P	P	12.1657	12.2985	P	P	2.26559	gi|28317548|gb|AY223073.1| Schistosoma japonicum clone ZZD1276 mRNA sequence	gb|AY223073.1
CUST_1271_PI428962772	6.35135	7.30473	8.32335	P	P	P	4.36404	4.16077	A	A	9.70356	gi|56048565|gb|CV740022.1| SJAL_024_45.T3 SJL Schistosoma japonicum cDNA, mRNA sequence	56048565|gb_CV740022.1
CUST_1272_PI428956223	5.09588	7.9193	7.55147	P	P	P	9.77099	10.1708	P	P	0.152606	gi|28317549|gb|AY223074.1| Schistosoma japonicum clone ZZD128 mRNA sequence	gb|AY223074.1
CUST_1272_PI428962772	3.11403	5.18747	4.55391	A	A	A	8.34118	8.64264	P	P	0.0631593	gi|56048573|gb|CV740030.1| SJAL_024_51.T3 SJL Schistosoma japonicum cDNA, mRNA sequence	56048573|gb_CV740030.1
CUST_1274_PI428962772	5.04534	7.64373	6.46579	A	P	P	8.38647	8.78443	P	P	0.276261	gi|56048601|gb|CV740058.1| SJAL_024_70.T3 SJL Schistosoma japonicum cDNA, mRNA sequence	56048601|gb_CV740058.1
CUST_1275_PI428962772	3.46399	4.25236	6.49636	A	A	P	7.9915	6.51048	P	P	0.232161	gi|56048602|gb|CV740059.1| SJAL_024_70.T7 SJL Schistosoma japonicum cDNA, mRNA sequence	56048602|gb_CV740059.1
CUST_12757_PI428956223	5.41986	5.31042	4.94952	P	A	A	7.12548	6.93862	P	P	0.288199	gi|226472259|emb|FN321440.1| Schistosoma japonicum isolate Anhui full length mRNA clone SJFCE3764.007|FSE001-P00027-G11, complete sequence	emb|FN321440.1
CUST_12764_PI428956223	10.1579	11.9626	11.9315	P	P	P	13.156	13.1666	P	P	0.328909	gi|226472273|emb|FN321447.1| Schistosoma japonicum isolate Anhui full length mRNA clone SJFCE3765.002|FSE001-P00016-C03, complete sequence	emb|FN321447.1
CUST_12765_PI428956223	11.1731	11.9945	11.8926	P	P	P	13.1445	13.1469	P	P	0.374861	gi|226472275|emb|FN321448.1| Schistosoma japonicum isolate Anhui full length mRNA clone SJFCE3765.005|FSE001-P00003-F01, complete sequence	emb|FN321448.1
CUST_12766_PI428956223	9.6424	10.1798	10.0685	P	P	P	10.8978	11.2448	P	P	0.46647	gi|226472277|emb|FN321449.1| Schistosoma japonicum isolate Anhui full length mRNA clone SJFCE3765.006|FSE001-P00026-B13, complete sequence	emb|FN321449.1
CUST_12768_PI428956223	9.52676	10.5644	10.4953	P	P	P	11.2769	11.3788	P	P	0.478898	gi|226472281|emb|FN321451.1| Schistosoma japonicum isolate Anhui full length mRNA clone SJFCE3765.016|FSE001-P00009-L17, complete sequence	emb|FN321451.1
CUST_1278_PI428962772	7.25619	7.3823	6.77926	P	P	P	5.14393	5.74565	A	A	3.21716	gi|56048630|gb|CV740087.1| SJAL_024_91.T3 SJL Schistosoma japonicum cDNA, mRNA sequence	56048630|gb_CV740087.1
CUST_1278_PI428962778	7.4462	7.7102	6.34399	P	P	P	3.01405	4.82602	A	A	8.50716	gi|28319903|gb|BU712523.1| SJAABBB06 Adult SjC 7/94 Schistosoma japonicum cDNA, mRNA sequence	28319903|gb_BU712523.1
CUST_1282_PI428962772	10.9232	10.6463	11.3395	P	P	P	8.0309	8.12075	P	P	7.57669	gi|56048662|gb|CV740119.1| SJAL_025_16.T3 SJL Schistosoma japonicum cDNA, mRNA sequence	56048662|gb_CV740119.1
CUST_1283_PI428962772	7.65814	7.99815	8.03326	P	P	P	6.21812	6.87623	A	P	2.49973	gi|56048663|gb|CV740120.1| SJAL_025_16.T7 SJL Schistosoma japonicum cDNA, mRNA sequence	56048663|gb_CV740120.1
CUST_1284_PI428962772	8.11281	8.99991	8.88995	P	P	P	7.10312	6.44143	P	P	3.75291	gi|56048665|gb|CV740122.1| SJAL_025_18.T3 SJL Schistosoma japonicum cDNA, mRNA sequence	56048665|gb_CV740122.1
CUST_12875_PI428956223	10.4037	10.4314	10.3892	P	P	P	11.6868	11.9789	P	P	0.3706	gi|226472503|emb|FN321562.1| Schistosoma japonicum isolate Anhui full length mRNA clone SJFCE3778.001|FSE001-P00008-O21, complete sequence	emb|FN321562.1
CUST_12877_PI428956223	9.45185	9.84134	9.62586	P	P	P	11.2179	11.6089	P	P	0.291571	gi|226472507|emb|FN321564.1| Schistosoma japonicum isolate Anhui full length mRNA clone SJFCE3778.003|FSE001-P00004-P05, complete sequence	emb|FN321564.1
CUST_12879_PI428956223	9.41532	9.76771	9.49976	P	P	P	11.1381	11.5988	P	P	0.283635	gi|226472511|emb|FN321566.1| Schistosoma japonicum isolate Anhui full length mRNA clone SJFCE3778.005|FSE001-P00032-O03, complete sequence	emb|FN321566.1
CUST_1288_PI428962772	6.5214	6.67195	6.48327	P	P	P	4.94952	4.93501	A	A	3.07144	gi|56048687|gb|CV740144.1| SJAL_025_31.T7 SJL Schistosoma japonicum cDNA, mRNA sequence	56048687|gb_CV740144.1
CUST_12880_PI428956223	9.54599	10.0364	9.81298	P	P	P	11.2559	11.6376	P	P	0.319298	gi|226472513|emb|FN321567.1| Schistosoma japonicum isolate Anhui full length mRNA clone SJFCE3778.006|FSE001-P00025-P19, complete sequence	emb|FN321567.1
CUST_12881_PI428956223	4.86544	6.30394	5.9932	A	P	P	7.96189	8.8138	P	P	0.163831	gi|226472515|emb|FN321568.1| Schistosoma japonicum isolate Anhui full length mRNA clone SJFCE3778.007|FSE001-P00003-D06, complete sequence	emb|FN321568.1
CUST_12882_PI428956223	8.98202	9.5238	9.49458	P	P	P	11.1801	11.591	P	P	0.24213	gi|226472517|emb|FN321569.1| Schistosoma japonicum isolate Anhui full length mRNA clone SJFCE3778.008|FSE001-P00001-I16, complete sequence	emb|FN321569.1
CUST_12884_PI428956223	8.76692	9.57794	9.45675	P	P	P	11.0551	11.4343	P	P	0.259113	gi|226472523|emb|FN321572.1| Schistosoma japonicum isolate Anhui full length mRNA clone SJFCE3778.011|FSE001-P00028-G18, complete sequence	emb|FN321572.1
CUST_12886_PI428956223	9.29997	9.85593	9.66696	P	P	P	11.2601	11.6513	P	P	0.278686	gi|226472527|emb|FN321574.1| Schistosoma japonicum isolate Anhui full length mRNA clone SJFCE3778.013|FSE001-P00024-O20, complete sequence	emb|FN321574.1
CUST_129_PI428962772	3.82437	5.6508	6.1961	A	P	P	8.61515	8.07483	P	P	0.138749	gi|28357533|gb|BU800526.1| SJF2CSC04 SJF Schistosoma japonicum cDNA, mRNA sequence	28357533|gb_BU800526.1
CUST_1292_PI428962778	9.14632	9.25997	9.20674	P	P	P	6.16853	6.38088	A	P	7.60254	gi|28319941|gb|BU712564.1| SJAABCA11 Adult SjC 7/94 Schistosoma japonicum cDNA, mRNA sequence	28319941|gb_BU712564.1
CUST_12928_PI428956223	9.8326	9.81169	9.84681	P	P	P	10.9289	10.7535	P	P	0.495385	gi|226472613|emb|FN315261.1| Schistosoma japonicum isolate Anhui full length mRNA clone SJFCA3626.008|FSA001-P00003-D03, complete sequence	emb|FN315261.1
CUST_1295_PI428962772	9.07494	9.15049	8.99622	P	P	P	7.14972	7.22027	P	P	3.70591	gi|56048730|gb|CV740187.1| SJAL_025_56.T3 SJL Schistosoma japonicum cDNA, mRNA sequence	56048730|gb_CV740187.1
CUST_12967_PI428956223	14.4736	15.3264	15.3536	P	P	P	13.6551	13.6678	P	P	2.7194	gi|226472691|emb|FN315300.1| Schistosoma japonicum isolate Anhui full length mRNA clone SJFCA3644.002|FSA001-P00030-N06, complete sequence	emb|FN315300.1
CUST_12968_PI428956223	15.2516	14.8517	15.2796	P	P	P	14.013	13.7381	P	P	2.3922	gi|226472693|emb|FN315301.1| Schistosoma japonicum isolate Anhui full length mRNA clone SJFCA3644.003|FSA001-P00024-K19, complete sequence	emb|FN315301.1
CUST_12969_PI428956223	14.6694	14.9446	15.2594	P	P	P	13.9516	13.6944	P	P	2.21798	gi|226472695|emb|FN315302.1| Schistosoma japonicum isolate Anhui full length mRNA clone SJFCA3644.004|FSA001-P00018-H03, complete sequence	emb|FN315302.1
CUST_12970_PI428956223	15.0173	15.3412	15.5359	P	P	P	13.906	13.9771	P	P	2.58782	gi|226472697|emb|FN315303.1| Schistosoma japonicum isolate Anhui full length mRNA clone SJFCA3644.006|FSA001-P00005-B02, complete sequence	emb|FN315303.1
CUST_12971_PI428956223	14.4898	14.6221	14.9196	P	P	P	13.3301	13.2767	P	P	2.61157	gi|226472699|emb|FN315304.1| Schistosoma japonicum isolate Anhui full length mRNA clone SJFCA3644.007|FSA001-P00028-H18, complete sequence	emb|FN315304.1
CUST_1299_PI428956223	9.67521	9.81699	10.3921	P	P	P	7.76376	7.81114	P	P	4.62136	gi|28317781|gb|AY223306.1| Schistosoma japonicum clone ZZD603 mRNA sequence	gb|AY223306.1
CUST_1305_PI428962772	7.66046	7.48401	7.51564	P	P	P	6.1939	6.46739	A	P	2.32676	gi|56048777|gb|CV740234.1| SJAL_025_83.T3 SJL Schistosoma japonicum cDNA, mRNA sequence	56048777|gb_CV740234.1
CUST_13058_PI428956223	8.16501	8.34577	8.18865	P	P	P	9.51642	9.34247	P	P	0.436283	gi|226472873|emb|FN315391.1| Schistosoma japonicum isolate Anhui full length mRNA clone SJFCA3673.001|FSA001-P00020-O20, complete sequence	emb|FN315391.1
CUST_1307_PI428962772	10.5118	10.7242	11.449	P	P	P	8.02386	8.11534	P	P	7.37548	gi|56048784|gb|CV740241.1| SJAL_025_87.T3 SJL Schistosoma japonicum cDNA, mRNA sequence	56048784|gb_CV740241.1
CUST_1308_PI428962772	7.45251	7.32901	7.31355	P	P	P	5.2101	6.4238	A	P	2.68587	gi|56048785|gb|CV740242.1| SJAL_025_87.T7 SJL Schistosoma japonicum cDNA, mRNA sequence	56048785|gb_CV740242.1
CUST_13081_PI428956223	17.7725	17.5844	17.6996	P	P	P	16.6062	16.7127	P	P	2.03799	gi|226472921|emb|FN315415.1| Schistosoma japonicum isolate Anhui full length mRNA clone SJFCA3685.005|FSA001-P00002-I14, complete sequence	emb|FN315415.1
CUST_13082_PI428956223	18.2043	18.1753	18.1281	P	P	P	16.9749	17.1103	P	P	2.18163	gi|226472923|emb|FN315416.1| Schistosoma japonicum isolate Anhui full length mRNA clone SJFCA3685.006|FSA001-P00015-D19, complete sequence	emb|FN315416.1
CUST_13084_PI428956223	17.7344	17.5807	17.6807	P	P	P	16.5604	16.6856	P	P	2.05949	gi|226472927|emb|FN315418.1| Schistosoma japonicum isolate Anhui full length mRNA clone SJFCA3685.008|FSA001-P00007-E21, complete sequence	emb|FN315418.1
CUST_13085_PI428956223	18.4206	18.4706	18.4802	P	P	P	17.2172	17.3457	P	P	2.25716	gi|226472929|emb|FN315419.1| Schistosoma japonicum isolate Anhui full length mRNA clone SJFCA3685.009|FSA001-P00035-J06, complete sequence	emb|FN315419.1
CUST_13086_PI428956223	17.727	17.6787	17.7365	P	P	P	16.5988	16.7065	P	P	2.08582	gi|226472931|emb|FN315420.1| Schistosoma japonicum isolate Anhui full length mRNA clone SJFCA3685.010|FSA001-P00013-H16, complete sequence	emb|FN315420.1
CUST_1309_PI428962772	10.4049	10.5267	11.1888	P	P	P	7.78423	7.97291	P	P	7.30069	gi|56048795|gb|CV740252.1| SJAL_025_93.T3 SJL Schistosoma japonicum cDNA, mRNA sequence	56048795|gb_CV740252.1
CUST_131_PI428962772	5.33245	6.73928	6.03632	P	P	P	3.41988	3.60762	A	A	6.19598	gi|28357540|gb|BU800533.1| SJF2CSC11 SJF Schistosoma japonicum cDNA, mRNA sequence	28357540|gb_BU800533.1
CUST_1310_PI428962772	7.48916	7.7978	7.83649	P	P	P	6.22614	5.9028	A	A	3.12199	gi|56048796|gb|CV740253.1| SJAL_025_93.T7 SJL Schistosoma japonicum cDNA, mRNA sequence	56048796|gb_CV740253.1
CUST_1310_PI428962778	11.9486	11.6882	11.4971	P	P	P	10.019	10.1558	P	P	3.10417	gi|28319988|gb|BU712611.1| SJAABCG08 Adult SjC 7/94 Schistosoma japonicum cDNA, mRNA sequence	28319988|gb_BU712611.1
CUST_1312_PI428962772	16.7526	16.8014	16.2572	P	P	P	15.202	15.1239	P	P	2.75172	gi|56048810|gb|CV740267.1| SJAL_026_05.T3 SJL Schistosoma japonicum cDNA, mRNA sequence	56048810|gb_CV740267.1
CUST_13158_PI428956223	9.47316	6.32724	9.61527	P	P	P	16.2801	16.139	P	P	0.00692113	gi|226473079|emb|FN315494.1| Schistosoma japonicum isolate Anhui full length mRNA clone SJFCA3713.001|FSA001-P00016-C21, complete sequence	emb|FN315494.1
CUST_13159_PI428956223	9.48711	6.37976	9.66302	P	P	P	16.2914	16.1346	P	P	0.00706147	gi|226473081|emb|FN315495.1| Schistosoma japonicum isolate Anhui full length mRNA clone SJFCA3713.002|FSA001-P00002-O18, complete sequence	emb|FN315495.1
CUST_1316_PI428956223	5.72535	3.25569	3.15085	P	A	A	6.80521	6.41544	P	P	0.241184	gi|28317800|gb|AY223323.1| Schistosoma japonicum clone ZZD664 mRNA sequence	gb|AY223323.1
CUST_13160_PI428956223	9.62586	6.27663	9.72991	P	P	P	16.372	16.1883	P	P	0.0071762	gi|226473083|emb|FN315496.1| Schistosoma japonicum isolate Anhui full length mRNA clone SJFCA3713.003|FSA001-P00009-D07, complete sequence	emb|FN315496.1
CUST_13161_PI428956223	9.67951	6.44297	9.71951	P	P	P	16.3583	16.2516	P	P	0.00720059	gi|226473087|emb|FN315498.1| Schistosoma japonicum isolate Anhui full length mRNA clone SJFCA3713.005|FSA001-P00015-F14, complete sequence	emb|FN315498.1
CUST_13162_PI428956223	9.68932	6.26571	9.67521	P	P	P	16.3223	16.1904	P	P	0.0073169	gi|226473089|emb|FN315499.1| Schistosoma japonicum isolate Anhui full length mRNA clone SJFCA3713.006|FSA001-P00018-J17, complete sequence	emb|FN315499.1
CUST_13163_PI428956223	9.64513	6.46351	9.61873	P	P	P	16.2582	16.1208	P	P	0.00746318	gi|226473093|emb|FN315501.1| Schistosoma japonicum isolate Anhui full length mRNA clone SJFCA3713.008|FSA001-P00026-G05, complete sequence	emb|FN315501.1
CUST_13164_PI428956223	9.64435	6.41498	9.61194	P	P	P	16.3375	16.1685	P	P	0.00710747	gi|226473099|emb|FN315504.1| Schistosoma japonicum isolate Anhui full length mRNA clone SJFCA3713.011|FSA001-P00010-I08, complete sequence	emb|FN315504.1
CUST_13165_PI428956223	9.52499	6.27764	9.61361	P	P	P	16.2458	16.1167	P	P	0.00715979	gi|226473101|emb|FN315505.1| Schistosoma japonicum isolate Anhui full length mRNA clone SJFCA3713.012|FSA001-P00030-E07, complete sequence	emb|FN315505.1
CUST_13166_PI428956223	8.9002	6.10306	9.44013	P	P	P	14.8794	14.6354	P	P	0.0148845	gi|226473103|emb|FN315506.1| Schistosoma japonicum isolate Anhui full length mRNA clone SJFCA3714.001|FSA001-P00029-O08, complete sequence	emb|FN315506.1
CUST_13167_PI428956223	9.34667	3.21273	7.4785	P	A	P	14.873	15.0649	P	P	0.00869794	gi|226473105|emb|FN315507.1| Schistosoma japonicum isolate Anhui full length mRNA clone SJFCA3714.002|FSA001-P00011-D08, complete sequence	emb|FN315507.1
CUST_13168_PI428956223	9.55794	6.58871	8.70801	P	P	P	15.3587	15.2909	P	P	0.010297	gi|226473107|emb|FN315508.1| Schistosoma japonicum isolate Anhui full length mRNA clone SJFCA3714.003|FSA001-P00034-L04, complete sequence	emb|FN315508.1
CUST_13169_PI428956223	8.29355	3.34611	5.23913	P	A	P	14.4037	14.5485	P	P	0.00528364	gi|226473109|emb|FN315509.1| Schistosoma japonicum isolate Anhui full length mRNA clone SJFCA3714.004|FSA001-P00031-N01, complete sequence	emb|FN315509.1
CUST_1317_PI428962772	6.70181	6.94321	6.49972	P	P	P	4.89147	5.83814	A	A	2.43721	gi|56048834|gb|CV740291.1| SJAL_026_19.T3 SJL Schistosoma japonicum cDNA, mRNA sequence	56048834|gb_CV740291.1
CUST_13170_PI428956223	8.596	6.04746	8.72421	P	P	P	14.7623	14.7033	P	P	0.0107221	gi|226473111|emb|FN315510.1| Schistosoma japonicum isolate Anhui full length mRNA clone SJFCA3714.005|FSA001-P00012-B19, complete sequence	emb|FN315510.1
CUST_13171_PI428956223	9.55035	3.35944	6.0428	P	A	P	14.5673	14.9153	P	P	0.00997999	gi|226473113|emb|FN315511.1| Schistosoma japonicum isolate Anhui full length mRNA clone SJFCA3714.006|FSA001-P00032-H08, complete sequence	emb|FN315511.1
CUST_13172_PI428956223	9.37736	4.27488	7.46705	P	A	P	14.8617	15.112	P	P	0.0088091	gi|226473115|emb|FN315512.1| Schistosoma japonicum isolate Anhui full length mRNA clone SJFCA3714.007|FSA001-P00035-M18, complete sequence	emb|FN315512.1
CUST_13173_PI428956223	9.11166	4.0336	6.26887	P	A	P	14.628	14.861	P	P	0.00782735	gi|226473117|emb|FN315513.1| Schistosoma japonicum isolate Anhui full length mRNA clone SJFCA3714.008|FSA001-P00020-H18, complete sequence	emb|FN315513.1
CUST_13174_PI428956223	8.61685	5.44592	5.75521	P	P	P	14.9284	14.988	P	P	0.00513197	gi|226473119|emb|FN315514.1| Schistosoma japonicum isolate Anhui full length mRNA clone SJFCA3714.009|FSA001-P00017-C12, complete sequence	emb|FN315514.1
CUST_13175_PI428956223	8.70039	6.38612	8.77237	P	P	P	15.0477	14.9444	P	P	0.00955047	gi|226473121|emb|FN315515.1| Schistosoma japonicum isolate Anhui full length mRNA clone SJFCA3714.010|FSA001-P00027-P19, complete sequence	emb|FN315515.1
CUST_13176_PI428956223	8.1394	3.36488	5.46874	P	A	P	14.3795	14.5655	P	P	0.00492459	gi|226473123|emb|FN315516.1| Schistosoma japonicum isolate Anhui full length mRNA clone SJFCA3714.011|FSA001-P00011-C12, complete sequence	emb|FN315516.1
CUST_13177_PI428956223	8.64348	6.51488	8.70902	P	P	P	15.1157	15.0169	P	P	0.00883443	gi|226473125|emb|FN315517.1| Schistosoma japonicum isolate Anhui full length mRNA clone SJFCA3714.012|FSA001-P00007-M08, complete sequence	emb|FN315517.1
CUST_13198_PI428956223	12.5288	13.4835	13.4542	P	P	P	14.5458	14.052	P	P	0.465916	gi|226473167|emb|FN315538.1| Schistosoma japonicum isolate Anhui full length mRNA clone SJFCA3722.009|FSA001-P00008-E12, complete sequence	emb|FN315538.1
CUST_132_PI428962778	3.80547	5.17332	6.80452	A	A	P	7.11202	6.94585	P	P	0.412422	gi|2565438|gb|AA640220.1| JM00M155.QM3 Miracidia Sjc 3/96 Schistosoma japonicum cDNA clone SJCM155 5', mRNA sequence	2565438|gb_AA640220.1
CUST_1321_PI428962772	6.8124	7.21445	6.84045	P	P	P	5.02649	5.52572	A	A	3.18244	gi|56048866|gb|CV740323.1| SJAL_026_38.T3 SJL Schistosoma japonicum cDNA, mRNA sequence	56048866|gb_CV740323.1
CUST_1322_PI428962772	10.3781	10.475	10.2105	P	P	P	9.24673	9.24277	P	P	2.16427	gi|56048873|gb|CV740330.1| SJAL_026_42.T3 SJL Schistosoma japonicum cDNA, mRNA sequence	56048873|gb_CV740330.1
CUST_13233_PI428956223	12.896	12.6536	12.7121	P	P	P	13.7198	13.8016	P	P	0.498737	gi|226473239|emb|FN315574.1| Schistosoma japonicum isolate Anhui full length mRNA clone SJFCA3737.002|FSA001-P00016-H18, complete sequence	emb|FN315574.1
CUST_13237_PI428956223	12.6721	12.96	13.0601	P	P	P	14.0243	14.0571	P	P	0.455569	gi|226473247|emb|FN315578.1| Schistosoma japonicum isolate Anhui full length mRNA clone SJFCA3737.014|FSA001-P00002-F18, complete sequence	emb|FN315578.1
CUST_1325_PI428962772	5.90153	6.58473	6.64646	P	P	P	4.78175	5.17402	A	A	2.68242	gi|56048902|gb|CV740359.1| SJAL_026_58.T7 SJL Schistosoma japonicum cDNA, mRNA sequence	56048902|gb_CV740359.1
CUST_1327_PI428956223	7.46749	7.76807	7.24858	P	P	P	5.62104	5.7595	A	A	3.52738	gi|28317811|gb|AY223334.1| Schistosoma japonicum clone ZZD792 mRNA sequence	gb|AY223334.1
CUST_1328_PI428962772	5.58715	6.50247	6.09195	P	P	P	3.02056	4.35593	A	A	4.82538	gi|56048905|gb|CV740362.1| SJAL_026_60.T3 SJL Schistosoma japonicum cDNA, mRNA sequence	56048905|gb_CV740362.1
CUST_13288_PI428956223	11.4264	16.4784	15.1522	P	P	P	16.6107	16.6221	P	P	0.432879	gi|226473349|emb|FN315629.1| Schistosoma japonicum isolate Anhui full length mRNA clone SJFCA3752.001|FSA001-P00031-B15, complete sequence	emb|FN315629.1
CUST_13291_PI428956223	10.3825	15.5669	14.1993	P	P	P	16.179	16.0868	P	P	0.318454	gi|226473355|emb|FN315632.1| Schistosoma japonicum isolate Anhui full length mRNA clone SJFCA3752.004|FSA001-P00027-N22, complete sequence	emb|FN315632.1
CUST_13292_PI428956223	10.4347	15.638	14.4012	P	P	P	16.2201	16.1682	P	P	0.328981	gi|226473357|emb|FN315633.1| Schistosoma japonicum isolate Anhui full length mRNA clone SJFCA3752.005|FSA001-P00016-B01, complete sequence	emb|FN315633.1
CUST_133_PI428962778	7.68217	7.771	7.34651	P	P	P	6.21883	6.12572	A	P	2.70971	gi|2565447|gb|AA640229.1| JM00M165.QM3 Miracidia Sjc 3/96 Schistosoma japonicum cDNA clone SJCM165 5', mRNA sequence	2565447|gb_AA640229.1
CUST_13301_PI428956223	8.16375	9.32677	9.29042	P	P	P	10.193	9.85128	P	P	0.495027	gi|226473375|emb|FN315641.1| Schistosoma japonicum isolate Anhui full length mRNA clone SJFCA3752.013|FSA001-P00035-M09, complete sequence	emb|FN315641.1
CUST_1331_PI428956223	7.63353	8.05484	8.20633	P	P	P	9.15891	9.28461	P	P	0.423808	gi|28317815|gb|AY223338.1| Schistosoma japonicum clone ZZD836 mRNA sequence	gb|AY223338.1
CUST_1332_PI428962778	11.0468	10.8698	10.4175	P	P	P	8.96761	9.68357	P	P	2.69825	gi|28320035|gb|BU712658.1| SJAABDD05 Adult SjC 7/94 Schistosoma japonicum cDNA, mRNA sequence	28320035|gb_BU712658.1
CUST_1334_PI428956223	9.95322	6.23047	8.00639	P	P	P	9.27279	10.4485	P	P	0.43769	gi|28317818|gb|AY223341.1| Schistosoma japonicum clone ZZD849 mRNA sequence	gb|AY223341.1
CUST_13341_PI428956223	9.75685	10.3511	10.1656	P	P	P	10.9044	11.314	P	P	0.495949	gi|226473455|emb|FN315681.1| Schistosoma japonicum isolate Anhui full length mRNA clone SJFCA3765.003|FSA001-P00028-I18, complete sequence	emb|FN315681.1
CUST_13342_PI428956223	11.3395	12.1327	12.0164	P	P	P	13.2754	13.3695	P	P	0.365067	gi|226473459|emb|FN315683.1| Schistosoma japonicum isolate Anhui full length mRNA clone SJFCA3765.007|FSA001-P00005-O10, complete sequence	emb|FN315683.1
CUST_13344_PI428956223	8.58413	10.2025	10.3345	P	P	P	11.0692	11.0474	P	P	0.445997	gi|226473463|emb|FN315685.1| Schistosoma japonicum isolate Anhui full length mRNA clone SJFCA3765.010|FSA001-P00002-O15, complete sequence	emb|FN315685.1
CUST_13347_PI428956223	9.62625	10.5926	10.5713	P	P	P	11.3562	11.5867	P	P	0.451215	gi|226473469|emb|FN315688.1| Schistosoma japonicum isolate Anhui full length mRNA clone SJFCA3765.013|FSA001-P00033-B19, complete sequence	emb|FN315688.1
CUST_13349_PI428956223	9.9919	10.2912	10.367	P	P	P	11.163	11.3158	P	P	0.49455	gi|226473473|emb|FN315690.1| Schistosoma japonicum isolate Anhui full length mRNA clone SJFCA3765.015|FSA001-P00021-N03, complete sequence	emb|FN315690.1
CUST_1335_PI428962772	11.2233	11.265	11.0327	P	P	P	9.44144	9.68077	P	P	3.05486	gi|56048954|gb|CV740411.1| SJAL_026_90.T3 SJL Schistosoma japonicum cDNA, mRNA sequence	56048954|gb_CV740411.1
CUST_1336_PI428956223	3.72149	6.60003	4.66165	A	P	A	7.06174	6.59901	P	P	0.391867	gi|28317821|gb|AY223344.1| Schistosoma japonicum clone ZZD874 mRNA sequence	gb|AY223344.1
CUST_1341_PI428962772	5.11005	5.57518	5.0883	P	P	P	2.95815	2.96858	A	A	4.96753	gi|56048971|gb|CV740428.1| SJAL_027_03.T3 SJL Schistosoma japonicum cDNA, mRNA sequence	56048971|gb_CV740428.1
CUST_13416_PI428956223	3.97356	8.91832	3.02118	A	P	A	13.2341	13.7153	P	P	0.0146601	gi|226473607|emb|FN315757.1| Schistosoma japonicum isolate Anhui full length mRNA clone SJFCA3777.007|FSA001-P00003-B14, complete sequence	emb|FN315757.1
CUST_13417_PI428956223	3.02785	8.96349	3.10151	A	P	A	13.287	13.734	P	P	0.0145622	gi|226473609|emb|FN315758.1| Schistosoma japonicum isolate Anhui full length mRNA clone SJFCA3777.008|FSA001-P00015-L03, complete sequence	emb|FN315758.1
CUST_13423_PI428956223	3.39106	8.93866	3.07622	A	P	A	13.3053	13.736	P	P	0.0142946	gi|226473621|emb|FN315764.1| Schistosoma japonicum isolate Anhui full length mRNA clone SJFCA3777.014|FSA001-P00011-J12, complete sequence	emb|FN315764.1
CUST_13426_PI428956223	9.711	9.67226	9.43374	P	P	P	11.9495	11.6035	P	P	0.221281	gi|226473627|emb|FN315767.1| Schistosoma japonicum isolate Anhui full length mRNA clone SJFCA3777.017|FSA001-P00029-D22, complete sequence	emb|FN315767.1
CUST_13427_PI428956223	7.3803	7.339	7.26937	P	P	P	8.83872	9.37526	P	P	0.286875	gi|226473629|emb|FN315768.1| Schistosoma japonicum isolate Anhui full length mRNA clone SJFCA3779.001|FSA001-P00004-F14, complete sequence	emb|FN315768.1
CUST_1345_PI428962772	11.7332	11.9351	11.7872	P	P	P	10.879	10.2214	P	P	2.35167	gi|56049011|gb|CV740468.1| SJAL_027_27.T3 SJL Schistosoma japonicum cDNA, mRNA sequence	56049011|gb_CV740468.1
CUST_13457_PI428956223	12.8499	13.249	12.7858	P	P	P	14.8105	14.9823	P	P	0.26381	gi|226473691|emb|FN315799.1| Schistosoma japonicum isolate Anhui full length mRNA clone SJFCA3786.001|FSA001-P00006-G21, complete sequence	emb|FN315799.1
CUST_13458_PI428956223	14.6178	14.6244	14.6055	P	P	P	16.3628	16.4129	P	P	0.292765	gi|226473693|emb|FN315800.1| Schistosoma japonicum isolate Anhui full length mRNA clone SJFCA3786.002|FSA001-P00028-F04, complete sequence	emb|FN315800.1
CUST_13459_PI428956223	14.7356	14.6512	14.6547	P	P	P	16.2547	16.3393	P	P	0.326109	gi|226473695|emb|FN315801.1| Schistosoma japonicum isolate Anhui full length mRNA clone SJFCA3786.003|FSA001-P00006-O18, complete sequence	emb|FN315801.1
CUST_1346_PI428962772	7.94826	8.21872	8.19299	P	P	P	7.01692	7.11518	P	P	2.08226	gi|56049012|gb|CV740469.1| SJAL_027_27.T7 SJL Schistosoma japonicum cDNA, mRNA sequence	56049012|gb_CV740469.1
CUST_13460_PI428956223	14.662	14.6461	14.3607	P	P	P	16.146	16.1948	P	P	0.328084	gi|226473697|emb|FN315802.1| Schistosoma japonicum isolate Anhui full length mRNA clone SJFCA3786.006|FSA001-P00021-I13, complete sequence	emb|FN315802.1
CUST_13461_PI428956223	14.9089	14.6987	14.6497	P	P	P	16.3522	16.2949	P	P	0.337525	gi|226473699|emb|FN315803.1| Schistosoma japonicum isolate Anhui full length mRNA clone SJFCA3786.008|FSA001-P00009-C11, complete sequence	emb|FN315803.1
CUST_13462_PI428956223	14.3924	14.4941	14.4198	P	P	P	16.1883	16.1839	P	P	0.297302	gi|226473701|emb|FN315804.1| Schistosoma japonicum isolate Anhui full length mRNA clone SJFCA3786.009|FSA001-P00025-F24, complete sequence	emb|FN315804.1
CUST_13463_PI428956223	13.885	14.0933	13.9722	P	P	P	15.531	15.5468	P	P	0.340828	gi|226473703|emb|FN315805.1| Schistosoma japonicum isolate Anhui full length mRNA clone SJFCA3786.010|FSA001-P00015-O18, complete sequence	emb|FN315805.1
CUST_13464_PI428956223	12.4692	12.7918	12.4769	P	P	P	14.5515	14.6081	P	P	0.25126	gi|226473705|emb|FN315806.1| Schistosoma japonicum isolate Anhui full length mRNA clone SJFCA3786.012|FSA001-P00017-N23, complete sequence	emb|FN315806.1
CUST_13465_PI428956223	13.3134	13.2863	12.8218	P	P	P	14.9935	15.1758	P	P	0.262423	gi|226473707|emb|FN315807.1| Schistosoma japonicum isolate Anhui full length mRNA clone SJFCA3786.013|FSA001-P00002-P11, complete sequence	emb|FN315807.1
CUST_13466_PI428956223	14.6348	14.5375	14.5503	P	P	P	16.1936	16.2299	P	P	0.321521	gi|226473709|emb|FN315808.1| Schistosoma japonicum isolate Anhui full length mRNA clone SJFCA3786.018|FSA001-P00021-P09, complete sequence	emb|FN315808.1
CUST_1348_PI428962772	5.96375	6.05483	6.35369	P	P	P	3.37348	4.31695	A	A	4.63601	gi|56049014|gb|CV740471.1| SJAL_027_29.T7 SJL Schistosoma japonicum cDNA, mRNA sequence	56049014|gb_CV740471.1
CUST_1349_PI428962772	6.08781	5.94423	5.75403	P	P	P	3.23951	5.55357	A	A	2.16927	gi|56049015|gb|CV740472.1| SJAL_027_30.T3 SJL Schistosoma japonicum cDNA, mRNA sequence	56049015|gb_CV740472.1
CUST_135_PI428956223	13.4407	13.8983	14.1688	P	P	P	12.7309	12.6176	P	P	2.2831	gi|56753088|gb|AY813022.1| Schistosoma japonicum clone SJCHGC06902 unknown mRNA	gb|AY813022.1
CUST_1350_PI428962772	7.07847	7.34968	6.95645	P	P	P	5.82715	6.3216	A	A	2.05942	gi|56049018|gb|CV740475.1| SJAL_027_32.T7 SJL Schistosoma japonicum cDNA, mRNA sequence	56049018|gb_CV740475.1
CUST_13543_PI428956223	14.6051	14.6657	14.5942	P	P	P	16.3386	16.3375	P	P	0.304384	gi|226473865|emb|FN321653.1| Schistosoma japonicum isolate Anhui full length mRNA clone SJFCE3786.004|FSE001-P00006-D10, complete sequence	emb|FN321653.1
CUST_13544_PI428956223	12.6936	13.0045	12.5203	P	P	P	14.6235	14.7991	P	P	0.256946	gi|226473867|emb|FN321654.1| Schistosoma japonicum isolate Anhui full length mRNA clone SJFCE3786.005|FSE001-P00018-P06, complete sequence	emb|FN321654.1
CUST_13545_PI428956223	14.6683	14.675	14.6137	P	P	P	16.2838	16.3563	P	P	0.314704	gi|226473869|emb|FN321655.1| Schistosoma japonicum isolate Anhui full length mRNA clone SJFCE3786.007|FSE001-P00026-C13, complete sequence	emb|FN321655.1
CUST_13546_PI428956223	13.9904	14.1195	13.9277	P	P	P	15.5726	15.6446	P	P	0.331187	gi|226473871|emb|FN321656.1| Schistosoma japonicum isolate Anhui full length mRNA clone SJFCE3786.011|FSE001-P00030-N20, complete sequence	emb|FN321656.1
CUST_13547_PI428956223	13.63	13.9428	14.0007	P	P	P	15.6317	15.5975	P	P	0.297734	gi|226473873|emb|FN321657.1| Schistosoma japonicum isolate Anhui full length mRNA clone SJFCE3786.014|FSE001-P00027-E06, complete sequence	emb|FN321657.1
CUST_13548_PI428956223	13.9788	13.942	13.9224	P	P	P	15.5189	15.5026	P	P	0.33848	gi|226473875|emb|FN321658.1| Schistosoma japonicum isolate Anhui full length mRNA clone SJFCE3786.015|FSE001-P00026-H22, complete sequence	emb|FN321658.1
CUST_13549_PI428956223	13.8935	13.8992	13.9375	P	P	P	15.5155	15.5249	P	P	0.327612	gi|226473877|emb|FN321659.1| Schistosoma japonicum isolate Anhui full length mRNA clone SJFCE3786.016|FSE001-P00031-L11, complete sequence	emb|FN321659.1
CUST_13550_PI428956223	13.7763	13.9777	13.8033	P	P	P	15.4396	15.4196	P	P	0.335776	gi|226473879|emb|FN321660.1| Schistosoma japonicum isolate Anhui full length mRNA clone SJFCE3786.017|FSE001-P00032-J17, complete sequence	emb|FN321660.1
CUST_1359_PI428962772	6.72283	6.5155	6.66741	P	P	P	4.73009	3.95067	A	A	4.742	gi|56049085|gb|CV740542.1| SJAL_027_71.T7 SJL Schistosoma japonicum cDNA, mRNA sequence	56049085|gb_CV740542.1
CUST_1360_PI428962772	4.48311	7.50312	6.30095	A	P	P	7.47068	7.6782	P	P	0.492978	gi|56049086|gb|CV740543.1| SJAL_027_72.T3 SJL Schistosoma japonicum cDNA, mRNA sequence	56049086|gb_CV740543.1
CUST_1364_PI428962772	7.33553	7.27979	6.99913	P	P	P	5.68768	5.83575	A	A	2.72932	gi|56049099|gb|CV740556.1| SJAL_027_78.T7 SJL Schistosoma japonicum cDNA, mRNA sequence	56049099|gb_CV740556.1
CUST_1367_PI428962772	6.27764	10.1542	7.02442	P	M	P	6.96438	7.45555	P	P	2.98982	gi|56049120|gb|CV740577.1| SJAL_027_92.T3 SJL Schistosoma japonicum cDNA, mRNA sequence	56049120|gb_CV740577.1
CUST_1369_PI428962772	8.99344	8.96129	8.29654	P	P	P	5.68369	7.46602	A	P	3.86359	gi|56049125|gb|CV740582.1| SJAL_027_95.T7 SJL Schistosoma japonicum cDNA, mRNA sequence	56049125|gb_CV740582.1
CUST_137_PI428962778	6.79143	7.40465	7.37231	P	P	P	9.00111	8.54056	P	P	0.335987	gi|2576502|gb|AA649371.1| JM00M182.QM3 Miracidia Sjc 3/96 Schistosoma japonicum cDNA clone SJCM182 5', mRNA sequence	2576502|gb_AA649371.1
CUST_1371_PI428962772	12.297	11.7161	11.8664	P	P	P	10.2992	10.6119	P	P	2.86272	gi|56049127|gb|CV740584.1| SJAL_027_96.T7 SJL Schistosoma japonicum cDNA, mRNA sequence	56049127|gb_CV740584.1
CUST_13718_PI428956223	11.6166	13.5001	15.0571	P	P	P	16.3261	15.4566	P	P	0.256003	gi|226474233|emb|FN315871.1| Schistosoma japonicum isolate Anhui full length mRNA clone SJFCA3799.015|FSA001-P00004-K22, complete sequence	emb|FN315871.1
CUST_1374_PI428956223	12.2494	12.4622	12.2396	P	P	P	10.7356	10.8215	P	P	2.91112	gi|28317866|gb|AY223389.1| Schistosoma japonicum clone ZZZ288 mRNA sequence	gb|AY223389.1
CUST_1374_PI428962772	7.51915	7.35662	7.3323	P	P	P	5.63839	6.10916	A	P	2.85248	gi|56049132|gb|CV740589.1| SJAL_028_04.T7 SJL Schistosoma japonicum cDNA, mRNA sequence	56049132|gb_CV740589.1
CUST_13745_PI428956223	10.9107	10.9372	11.1805	P	P	P	12.2355	12.2524	P	P	0.426523	gi|226474287|emb|FN315898.1| Schistosoma japonicum isolate Anhui full length mRNA clone SJFCA3807.002|FSA001-P00034-A18, complete sequence	emb|FN315898.1
CUST_13751_PI428956223	10.4062	10.5298	11.8644	P	P	P	12.8411	12.5522	P	P	0.327938	gi|226474299|emb|FN315904.1| Schistosoma japonicum isolate Anhui full length mRNA clone SJFCA3807.008|FSA001-P00017-B18, complete sequence	emb|FN315904.1
CUST_13776_PI428956223	10.8041	10.8746	10.7781	P	P	P	11.9626	11.8656	P	P	0.468015	gi|226474351|emb|FN315930.1| Schistosoma japonicum isolate Anhui full length mRNA clone SJFCA3812.017|FSA001-P00034-O15, complete sequence	emb|FN315930.1
CUST_13777_PI428956223	10.3819	10.3579	10.0521	P	P	P	11.5207	11.3633	P	P	0.443627	gi|226474353|emb|FN315931.1| Schistosoma japonicum isolate Anhui full length mRNA clone SJFCA3812.018|FSA001-P00025-B01, complete sequence	emb|FN315931.1
CUST_138_PI428962778	7.9136	8.95312	9.10834	P	P	P	10.3051	10.0765	P	P	0.366372	gi|2576504|gb|AA649353.1| JM00M186.QM3 Miracidia Sjc 3/96 Schistosoma japonicum cDNA clone SJCM186 5', mRNA sequence	2576504|gb_AA649353.1
CUST_1386_PI428962772	5.66025	6.27502	6.21297	P	P	P	3.39785	3.61471	A	A	5.91456	gi|56049211|gb|CV740668.1| SJAL_028_52.T3 SJL Schistosoma japonicum cDNA, mRNA sequence	56049211|gb_CV740668.1
CUST_13861_PI428956223	5.76051	5.18696	5.8018	P	A	P	13.0121	12.4431	P	P	0.00705852	gi|226474531|emb|FN316021.1| Schistosoma japonicum isolate Anhui full length mRNA clone SJFCA3829.003|FSA001-P00026-E22, complete sequence	emb|FN316021.1
CUST_13862_PI428956223	3.13292	4.0272	3.01466	A	A	A	10.5871	10.254	P	P	0.00801112	gi|226474533|emb|FN316022.1| Schistosoma japonicum isolate Anhui full length mRNA clone SJFCA3829.007|FSA001-P00017-C17, complete sequence	emb|FN316022.1
CUST_13863_PI428956223	6.01688	3.07242	7.24289	P	A	P	13.549	12.6148	P	P	0.00820232	gi|226474535|emb|FN316023.1| Schistosoma japonicum isolate Anhui full length mRNA clone SJFCA3829.008|FSA001-P00018-M19, complete sequence	emb|FN316023.1
CUST_13864_PI428956223	3.0371	3.10305	3.70108	A	A	A	11.0307	9.41783	P	P	0.00715805	gi|226474537|emb|FN316024.1| Schistosoma japonicum isolate Anhui full length mRNA clone SJFCA3829.009|FSA001-P00024-G20, complete sequence	emb|FN316024.1
CUST_13865_PI428956223	6.35911	6.13697	7.09138	P	P	P	13.4229	12.5166	P	P	0.0114331	gi|226474539|emb|FN316025.1| Schistosoma japonicum isolate Anhui full length mRNA clone SJFCA3829.010|FSA001-P00033-J04, complete sequence	emb|FN316025.1
CUST_13866_PI428956223	6.59429	4.42561	6.26326	P	A	P	13.5109	13.1626	P	P	0.00623492	gi|226474541|emb|FN316026.1| Schistosoma japonicum isolate Anhui full length mRNA clone SJFCA3829.017|FSA001-P00009-I02, complete sequence	emb|FN316026.1
CUST_13867_PI428956223	3.06075	3.18216	3.58078	A	A	A	12.1559	12.5872	P	P	0.00182802	gi|226474545|emb|FN316028.1| Schistosoma japonicum isolate Anhui full length mRNA clone SJFCA3829.020|FSA001-P00010-B24, complete sequence	emb|FN316028.1
CUST_13868_PI428956223	7.18428	3.0768	3.06229	P	A	A	10.7523	10.3055	P	P	0.0361671	gi|226474547|emb|FN316029.1| Schistosoma japonicum isolate Anhui full length mRNA clone SJFCA3829.024|FSA001-P00020-F13, complete sequence	emb|FN316029.1
CUST_13872_PI428956223	9.17839	6.1216	8.99344	P	P	P	16.1258	15.893	P	P	0.00583609	gi|226474555|emb|FN316033.1| Schistosoma japonicum isolate Anhui full length mRNA clone SJFCA3831.001|FSA_057_34_B05, complete sequence	emb|FN316033.1
CUST_13873_PI428956223	9.1978	6.50505	9.07049	P	P	P	16.1746	15.9125	P	P	0.00597488	gi|226474557|emb|FN316034.1| Schistosoma japonicum isolate Anhui full length mRNA clone SJFCA3831.002|FSA001-P00028-F07, complete sequence	emb|FN316034.1
CUST_1390_PI428962772	4.86745	5.2344	5.07201	P	P	P	2.96269	2.955	A	A	4.30755	gi|56049235|gb|CV740692.1| SJAL_028_65.T7 SJL Schistosoma japonicum cDNA, mRNA sequence	56049235|gb_CV740692.1
CUST_1394_PI428962772	13.129	12.6545	12.4597	P	P	P	11.486	11.5644	P	P	2.37853	gi|56049255|gb|CV740712.1| SJAL_028_77.T3 SJL Schistosoma japonicum cDNA, mRNA sequence	56049255|gb_CV740712.1
CUST_1395_PI428962772	5.06004	6.0189	5.4482	P	P	P	3.35342	3.28523	A	A	4.73598	gi|56049263|gb|CV740720.1| SJAL_028_82.T3 SJL Schistosoma japonicum cDNA, mRNA sequence	56049263|gb_CV740720.1
CUST_1396_PI428962772	6.85884	7.16368	6.3856	P	P	P	2.94977	2.93861	A	A	14.8577	gi|56049268|gb|CV740725.1| SJAL_028_85.T3 SJL Schistosoma japonicum cDNA, mRNA sequence	56049268|gb_CV740725.1
CUST_140_PI428956223	17.6996	17.6267	17.6426	P	P	P	14.7091	15.157	P	P	6.52638	gi|56753154|gb|AY813055.1| Schistosoma japonicum clone SJCHGC00272 unknown mRNA	gb|AY813055.1
CUST_140_PI428962772	9.12198	9.3834	9.40375	P	P	P	8.12772	8.12982	P	P	2.26554	gi|28357591|gb|BU800584.1| SJF2CSH04 SJF Schistosoma japonicum cDNA, mRNA sequence	28357591|gb_BU800584.1
CUST_1400_PI428962772	16.5224	17.0061	16.5103	P	P	P	15.4133	15.3557	P	P	2.48617	gi|56049299|gb|CV740756.1| SJAL_029_07.T3 SJL Schistosoma japonicum cDNA, mRNA sequence	56049299|gb_CV740756.1
CUST_1401_PI428956223	6.68873	6.36036	6.41801	P	P	P	7.76132	7.61858	P	P	0.436653	gi|28317895|gb|AY223418.1| Schistosoma japonicum clone ZZZ369 mRNA sequence	gb|AY223418.1
CUST_1405_PI428962772	12.5155	12.7834	12.7388	P	P	P	11.1237	11.1169	P	P	2.95601	gi|56049314|gb|CV740771.1| SJAL_029_15.T3 SJL Schistosoma japonicum cDNA, mRNA sequence	56049314|gb_CV740771.1
CUST_14054_PI428956223	9.58152	6.76065	9.96571	P	P	P	16.3744	16.2665	P	P	0.00762996	gi|226474955|emb|FN316035.1| Schistosoma japonicum isolate Anhui full length mRNA clone SJFCA3831.003|FSA001-P00015-M01, complete sequence	emb|FN316035.1
CUST_14055_PI428956223	9.06751	5.59175	8.2652	P	P	P	15.6663	15.5544	P	P	0.00594219	gi|226474957|emb|FN316036.1| Schistosoma japonicum isolate Anhui full length mRNA clone SJFCA3831.004|FSA001-P00020-J19, complete sequence	emb|FN316036.1
CUST_14056_PI428956223	7.71877	4.5048	5.97982	P	A	P	14.3771	14.4102	P	P	0.00459109	gi|226474959|emb|FN316037.1| Schistosoma japonicum isolate Anhui full length mRNA clone SJFCA3831.005|FSA001-P00024-N15, complete sequence	emb|FN316037.1
CUST_14057_PI428956223	8.96266	5.93301	8.72302	P	P	P	15.7855	15.6496	P	P	0.00607171	gi|226474961|emb|FN316038.1| Schistosoma japonicum isolate Anhui full length mRNA clone SJFCA3831.006|FSA001-P00029-C01, complete sequence	emb|FN316038.1
CUST_14058_PI428956223	9.05591	5.89696	8.97763	P	P	P	15.9283	15.7649	P	P	0.00618951	gi|226474963|emb|FN316039.1| Schistosoma japonicum isolate Anhui full length mRNA clone SJFCA3831.007|FSA001-P00034-B23, complete sequence	emb|FN316039.1
CUST_14059_PI428956223	9.04394	5.98261	9.43674	P	P	P	15.8712	15.7184	P	P	0.00751875	gi|226474965|emb|FN316040.1| Schistosoma japonicum isolate Anhui full length mRNA clone SJFCA3831.008|FSA001-P00015-K21, complete sequence	emb|FN316040.1
CUST_14060_PI428956223	9.05213	5.51698	8.18071	P	A	P	15.6729	15.5218	P	P	0.00581998	gi|226474967|emb|FN316041.1| Schistosoma japonicum isolate Anhui full length mRNA clone SJFCA3831.009|FSA001-P00016-C09, complete sequence	emb|FN316041.1
CUST_14061_PI428956223	8.74921	5.50031	7.8734	P	P	P	15.4867	15.3106	P	P	0.00546887	gi|226474969|emb|FN316042.1| Schistosoma japonicum isolate Anhui full length mRNA clone SJFCA3831.010|FSA001-P00016-G12, complete sequence	emb|FN316042.1
CUST_14062_PI428956223	8.99644	6.21232	8.89333	P	P	P	15.8906	15.7072	P	P	0.00618751	gi|226474971|emb|FN316043.1| Schistosoma japonicum isolate Anhui full length mRNA clone SJFCA3831.011|FSA001-P00029-D17, complete sequence	emb|FN316043.1
CUST_14063_PI428956223	8.49173	7.83319	7.7848	P	P	P	15.3253	15.1229	P	P	0.00702415	gi|226474973|emb|FN316044.1| Schistosoma japonicum isolate Anhui full length mRNA clone SJFCA3831.012|FSA001-P00032-E07, complete sequence	emb|FN316044.1
CUST_14064_PI428956223	8.81894	5.38422	8.3393	P	A	P	15.5349	15.3983	P	P	0.00600944	gi|226474975|emb|FN316045.1| Schistosoma japonicum isolate Anhui full length mRNA clone SJFCA3831.013|FSA001-P00013-D12, complete sequence	emb|FN316045.1
CUST_14065_PI428956223	9.74828	6.56133	9.54354	P	P	P	16.4625	16.3011	P	P	0.00662862	gi|226474977|emb|FN316046.1| Schistosoma japonicum isolate Anhui full length mRNA clone SJFCA3831.014|FSA001-P00005-N18, complete sequence	emb|FN316046.1
CUST_14066_PI428956223	8.54308	5.21233	7.67422	P	A	P	15.4042	15.1628	P	P	0.00511666	gi|226474979|emb|FN316047.1| Schistosoma japonicum isolate Anhui full length mRNA clone SJFCA3831.015|FSA001-P00014-F21, complete sequence	emb|FN316047.1
CUST_14067_PI428956223	9.65295	6.42904	9.89522	P	P	P	16.331	16.206	P	P	0.00777676	gi|226474981|emb|FN316048.1| Schistosoma japonicum isolate Anhui full length mRNA clone SJFCA3831.016|FSA001-P00031-N19, complete sequence	emb|FN316048.1
CUST_14068_PI428956223	9.93719	6.54555	9.3885	P	P	P	16.3807	16.2051	P	P	0.00722726	gi|226474983|emb|FN316049.1| Schistosoma japonicum isolate Anhui full length mRNA clone SJFCA3831.017|FSA001-P00033-G01, complete sequence	emb|FN316049.1
CUST_14069_PI428956223	9.06431	6.54525	9.36683	P	P	P	16.354	16.1671	P	P	0.0054612	gi|226474985|emb|FN316050.1| Schistosoma japonicum isolate Anhui full length mRNA clone SJFCA3831.018|FSA001-P00034-B14, complete sequence	emb|FN316050.1
CUST_14070_PI428956223	9.02673	6.0175	8.45053	P	P	P	15.611	15.4645	P	P	0.00655175	gi|226474987|emb|FN316051.1| Schistosoma japonicum isolate Anhui full length mRNA clone SJFCA3831.019|FSA001-P00005-J04, complete sequence	emb|FN316051.1
CUST_14071_PI428956223	8.98879	6.08781	8.9169	P	P	P	15.8983	15.756	P	P	0.00606693	gi|226474989|emb|FN316052.1| Schistosoma japonicum isolate Anhui full length mRNA clone SJFCA3831.020|FSA001-P00015-F16, complete sequence	emb|FN316052.1
CUST_14072_PI428956223	9.46998	6.21741	9.13304	P	P	P	16.1079	15.9218	P	P	0.00675706	gi|226474991|emb|FN316053.1| Schistosoma japonicum isolate Anhui full length mRNA clone SJFCA3831.021|FSA001-P00008-M02, complete sequence	emb|FN316053.1
CUST_14073_PI428956223	8.95408	5.59417	8.18552	P	P	P	15.5032	15.3587	P	P	0.00629584	gi|226474993|emb|FN316054.1| Schistosoma japonicum isolate Anhui full length mRNA clone SJFCA3831.022|FSA001-P00019-O21, complete sequence	emb|FN316054.1
CUST_14074_PI428956223	9.78778	6.61573	9.46964	P	P	P	16.375	16.1897	P	P	0.00705736	gi|226474995|emb|FN316055.1| Schistosoma japonicum isolate Anhui full length mRNA clone SJFCA3831.023|FSA001-P00026-F18, complete sequence	emb|FN316055.1
CUST_14075_PI428956223	8.45727	5.52532	7.7053	P	A	P	15.4275	15.2116	P	P	0.00492787	gi|226474997|emb|FN316056.1| Schistosoma japonicum isolate Anhui full length mRNA clone SJFCA3831.024|FSA001-P00003-F09, complete sequence	emb|FN316056.1
CUST_1408_PI428962772	5.75659	5.88277	6.3024	P	P	P	3.05669	3.04735	A	A	7.71637	gi|56049324|gb|CV740781.1| SJAL_029_21.T3 SJL Schistosoma japonicum cDNA, mRNA sequence	56049324|gb_CV740781.1
CUST_1410_PI428962772	8.81851	8.58134	8.26168	P	P	P	6.34867	6.53627	A	P	4.36548	gi|56049329|gb|CV740786.1| SJAL_029_24.T7 SJL Schistosoma japonicum cDNA, mRNA sequence	56049329|gb_CV740786.1
CUST_14124_PI428956223	11.4239	12.5607	12.5535	P	P	P	13.4994	13.363	P	P	0.44614	gi|226475095|emb|FN316105.1| Schistosoma japonicum isolate Anhui full length mRNA clone SJFCA3843.016|FSA001-P00035-F07, complete sequence	emb|FN316105.1
CUST_14148_PI428956223	11.2379	10.5809	9.83076	P	P	P	8.99813	9.12831	P	P	3.02373	gi|226475143|emb|FN316129.1| Schistosoma japonicum isolate Anhui full length mRNA clone SJFCA3849.001|FSA001-P00009-I10, complete sequence	emb|FN316129.1
CUST_14154_PI428956223	8.22962	8.41782	8.36125	P	P	P	9.80317	9.75812	P	P	0.367941	gi|226475155|emb|FN316141.1| Schistosoma japonicum isolate Anhui full length mRNA clone SJFCA3849.024|FSA001-P00024-N04, complete sequence	emb|FN316141.1
CUST_1419_PI428962772	5.56016	6.00501	8.99296	P	P	M	5.39046	5.15288	A	A	5.33958	gi|56049390|gb|CV740847.1| SJAL_029_59.T7 SJL Schistosoma japonicum cDNA, mRNA sequence	56049390|gb_CV740847.1
CUST_1424_PI428962772	7.14133	7.5504	7.02258	P	P	P	9.37526	6.54224	M	P	0.403757	gi|56049414|gb|CV740871.1| SJAL_029_74.T7 SJL Schistosoma japonicum cDNA, mRNA sequence	56049414|gb_CV740871.1
CUST_14257_PI428956223	5.24301	3.1156	3.11619	P	A	A	7.35376	6.29004	P	P	0.152204	gi|226475373|emb|FN322012.1| Schistosoma japonicum isolate Anhui full length mRNA clone SJFCE3814.013|FSE001-P00021-D17, complete sequence	emb|FN322012.1
CUST_1427_PI428956223	5.27016	5.78538	5.57775	P	P	P	6.76818	6.59277	P	P	0.45901	gi|28317928|gb|AY223451.1| Schistosoma japonicum clone ZZZ467 mRNA sequence	gb|AY223451.1
CUST_1429_PI428962772	6.09254	6.54807	6.40752	P	P	P	4.79363	5.57741	A	A	2.17888	gi|56049442|gb|CV740899.1| SJAL_029_90.T3 SJL Schistosoma japonicum cDNA, mRNA sequence	56049442|gb_CV740899.1
CUST_14306_PI428956223	6.98271	7.48202	6.81183	P	P	P	8.75314	8.37138	P	P	0.36505	gi|226475479|emb|FN322069.1| Schistosoma japonicum isolate Anhui full length mRNA clone SJFCE3818.018|FSE001-P00015-J11, complete sequence	emb|FN322069.1
CUST_14308_PI428956223	7.89147	7.76734	7.43084	P	P	P	8.98672	8.67647	P	P	0.456736	gi|226475483|emb|FN322071.1| Schistosoma japonicum isolate Anhui full length mRNA clone SJFCE3818.021|FSE001-P00013-J10, complete sequence	emb|FN322071.1
CUST_1434_PI428956223	14.7477	14.7465	14.6678	P	P	P	13.5661	13.8033	P	P	2.04424	gi|28317938|gb|AY223461.1| Schistosoma japonicum clone ZZZ55 mRNA sequence	gb|AY223461.1
CUST_1435_PI428962772	5.8181	6.88308	7.03325	P	P	P	5.43695	5.05826	A	A	2.65697	gi|56049483|gb|CV740940.1| SJAL_030_17.T7 SJL Schistosoma japonicum cDNA, mRNA sequence	56049483|gb_CV740940.1
CUST_1435_PI428962778	7.56231	7.55526	7.56864	P	P	P	6.00846	5.88277	A	A	3.06331	gi|28320275|gb|BU712904.1| SJAABIB01 Adult SjC 7/94 Schistosoma japonicum cDNA, mRNA sequence	28320275|gb_BU712904.1
CUST_1438_PI428962772	10.01	10.2535	10.2108	P	P	P	8.82929	8.81193	P	P	2.53381	gi|56049510|gb|CV740967.1| SJAL_030_33.T7 SJL Schistosoma japonicum cDNA, mRNA sequence	56049510|gb_CV740967.1
CUST_1440_PI428962772	7.9323	9.05564	8.871	P	P	P	7.25103	7.7848	P	P	2.22537	gi|56049515|gb|CV740972.1| SJAL_030_36.T3 SJL Schistosoma japonicum cDNA, mRNA sequence	56049515|gb_CV740972.1
CUST_14412_PI428956223	13.0393	12.9317	13.1506	P	P	P	14.0938	14.0608	P	P	0.488318	gi|226475711|emb|FN322181.1| Schistosoma japonicum isolate Anhui full length mRNA clone SJFCE3826.013|FSE001-P00006-N15, complete sequence	emb|FN322181.1
CUST_14415_PI428956223	13.0141	12.9433	13.1912	P	P	P	14.1129	14.0864	P	P	0.484178	gi|226475719|emb|FN322185.1| Schistosoma japonicum isolate Anhui full length mRNA clone SJFCE3826.017|FSE001-P00007-I23, complete sequence	emb|FN322185.1
CUST_1442_PI428962772	8.60256	8.41552	8.25584	P	P	P	7.57593	7.23261	P	P	2.02392	gi|56049518|gb|CV740975.1| SJAL_030_38.T3 SJL Schistosoma japonicum cDNA, mRNA sequence	56049518|gb_CV740975.1
CUST_1445_PI428962772	7.89468	9.06558	8.87439	P	P	P	7.11406	6.48248	P	P	3.63561	gi|56049552|gb|CV741009.1| SJAL_030_55.T3 SJL Schistosoma japonicum cDNA, mRNA sequence	56049552|gb_CV741009.1
CUST_1447_PI428962772	6.28922	6.35419	6.52323	P	P	P	5.73392	4.64364	A	A	2.14782	gi|56049555|gb|CV741012.1| SJAL_030_56.T7 SJL Schistosoma japonicum cDNA, mRNA sequence	56049555|gb_CV741012.1
CUST_1450_PI428962772	12.9529	13.0948	13.1342	P	P	P	11.9824	11.9689	P	P	2.12444	gi|56049576|gb|CV741033.1| SJAL_030_67.T3 SJL Schistosoma japonicum cDNA, mRNA sequence	56049576|gb_CV741033.1
CUST_1451_PI428962772	10.8066	10.5501	10.3712	P	P	P	9.40095	9.38793	P	P	2.28569	gi|56049580|gb|CV741037.1| SJAL_030_69.T3 SJL Schistosoma japonicum cDNA, mRNA sequence	56049580|gb_CV741037.1
CUST_1455_PI428956223	4.45493	3.06871	4.44004	A	A	A	11.2996	10.4112	P	P	0.00893398	gi|28317575|gb|AY223100.1| Schistosoma japonicum clone ZZD1354 mRNA sequence	gb|AY223100.1
CUST_1456_PI428962772	6.54586	6.59086	6.17663	P	P	P	5.30002	4.84096	A	A	2.56806	gi|56049648|gb|CV741105.1| SJAL_031_14.T7 SJL Schistosoma japonicum cDNA, mRNA sequence	56049648|gb_CV741105.1
CUST_146_PI428962778	6.91495	7.38502	8.11725	P	P	P	9.15724	9.29642	P	P	0.314233	gi|2596092|gb|AA659938.1| JM00M225.QM3 Miracidia Sjc 3/96 Schistosoma japonicum cDNA clone SJCM225 5', mRNA sequence	2596092|gb_AA659938.1
CUST_1464_PI428962772	13.079	13.01	13.2754	P	P	P	11.8574	12.1147	P	P	2.19486	gi|56049689|gb|CV741146.1| SJAL_031_39.T3 SJL Schistosoma japonicum cDNA, mRNA sequence	56049689|gb_CV741146.1
CUST_1465_PI428962772	6.53868	7.93721	6.71724	P	P	P	5.84486	6.15965	A	P	2.29152	gi|56049690|gb|CV741147.1| SJAL_031_41.T3 SJL Schistosoma japonicum cDNA, mRNA sequence	56049690|gb_CV741147.1
CUST_1467_PI428956223	13.0159	12.7641	13.1494	P	P	P	14.2828	14.1497	P	P	0.425549	gi|28317592|gb|AY223117.1| Schistosoma japonicum clone ZZD1402 mRNA sequence	gb|AY223117.1
CUST_147_PI428962772	5.00445	5.51405	6.16793	P	P	P	3.32546	3.221	A	A	5.15783	gi|28357630|gb|BU800623.1| SJF2CTC12 SJF Schistosoma japonicum cDNA, mRNA sequence	28357630|gb_BU800623.1
CUST_1470_PI428962772	9.076	9.40748	9.32248	P	P	P	8.1838	8.20528	P	P	2.11522	gi|56049709|gb|CV741166.1| SJAL_031_52.T3 SJL Schistosoma japonicum cDNA, mRNA sequence	56049709|gb_CV741166.1
CUST_1471_PI428962772	6.00746	7.07913	6.37014	P	P	P	5.14679	5.45596	A	A	2.37234	gi|56049710|gb|CV741167.1| SJAL_031_52.T7 SJL Schistosoma japonicum cDNA, mRNA sequence	56049710|gb_CV741167.1
CUST_1474_PI428962772	6.43161	8.43689	6.3027	P	P	P	6.62991	10.3189	P	M	0.247901	gi|56049728|gb|CV741185.1| SJAL_031_61.T7 SJL Schistosoma japonicum cDNA, mRNA sequence	56049728|gb_CV741185.1
CUST_1475_PI428962772	5.93569	6.06947	5.48938	P	P	P	3.30606	4.93957	A	A	2.84704	gi|56049735|gb|CV741192.1| SJAL_031_65.T7 SJL Schistosoma japonicum cDNA, mRNA sequence	56049735|gb_CV741192.1
CUST_14764_PI428956223	7.33627	5.81636	7.28247	P	P	P	9.9979	9.19841	P	P	0.154714	gi|226476457|emb|FN322356.1| Schistosoma japonicum isolate Anhui full length mRNA clone SJFCE3838.001|FSE001-P00022-I04, complete sequence	emb|FN322356.1
CUST_14766_PI428956223	7.24289	3.26679	6.87888	P	A	P	10.4185	8.24381	P	P	0.111178	gi|226476463|emb|FN322359.1| Schistosoma japonicum isolate Anhui full length mRNA clone SJFCE3838.004|FSE001-P00014-D19, complete sequence	emb|FN322359.1
CUST_14767_PI428956223	7.28573	3.16926	6.88545	P	A	P	10.414	8.24693	P	P	0.113201	gi|226476465|emb|FN322360.1| Schistosoma japonicum isolate Anhui full length mRNA clone SJFCE3838.005|FSE001-P00033-F04, complete sequence	emb|FN322360.1
CUST_14768_PI428956223	7.36463	3.18393	7.07695	P	A	P	10.415	8.36644	P	P	0.121475	gi|226476467|emb|FN322361.1| Schistosoma japonicum isolate Anhui full length mRNA clone SJFCE3838.006|FSE001-P00009-M02, complete sequence	emb|FN322361.1
CUST_14769_PI428956223	6.75684	3.05633	5.52408	P	A	P	10.2179	7.89825	P	P	0.0757754	gi|226476469|emb|FN322362.1| Schistosoma japonicum isolate Anhui full length mRNA clone SJFCE3838.007|FSE001-P00012-I17, complete sequence	emb|FN322362.1
CUST_14770_PI428956223	7.48335	3.0868	5.65026	P	A	P	10.2245	7.9158	P	P	0.110187	gi|226476475|emb|FN322365.1| Schistosoma japonicum isolate Anhui full length mRNA clone SJFCE3838.010|FSE001-P00005-L09, complete sequence	emb|FN322365.1
CUST_14771_PI428956223	7.2968	3.14061	5.58432	P	A	P	10.1846	7.93309	P	P	0.101332	gi|226476477|emb|FN322366.1| Schistosoma japonicum isolate Anhui full length mRNA clone SJFCE3838.011|FSE001-P00015-P11, complete sequence	emb|FN322366.1
CUST_14772_PI428956223	7.29027	3.27549	5.42073	P	A	P	10.129	7.74793	P	P	0.104413	gi|226476479|emb|FN322367.1| Schistosoma japonicum isolate Anhui full length mRNA clone SJFCE3838.012|FSE001-P00014-J24, complete sequence	emb|FN322367.1
CUST_14773_PI428956223	7.41552	4.41574	6.78503	P	A	P	10.4126	8.31513	P	P	0.119872	gi|226476481|emb|FN322368.1| Schistosoma japonicum isolate Anhui full length mRNA clone SJFCE3838.013|FSE001-P00013-E23, complete sequence	emb|FN322368.1
CUST_14775_PI428956223	7.32397	3.00234	6.88015	P	A	P	10.4787	8.36815	P	P	0.108508	gi|226476485|emb|FN322370.1| Schistosoma japonicum isolate Anhui full length mRNA clone SJFCE3838.015|FSE001-P00004-I23, complete sequence	emb|FN322370.1
CUST_14776_PI428956223	7.19246	4.52391	6.67537	P	A	P	10.3603	8.2391	P	P	0.11195	gi|226476487|emb|FN322371.1| Schistosoma japonicum isolate Anhui full length mRNA clone SJFCE3838.016|FSE001-P00026-B03, complete sequence	emb|FN322371.1
CUST_14777_PI428956223	7.50718	3.18114	6.72235	P	A	P	10.4282	8.23655	P	P	0.117727	gi|226476489|emb|FN322372.1| Schistosoma japonicum isolate Anhui full length mRNA clone SJFCE3838.017|FSE001-P00005-E04, complete sequence	emb|FN322372.1
CUST_14778_PI428956223	7.36961	3.13567	6.72174	P	A	P	10.3932	8.2213	P	P	0.113479	gi|226476491|emb|FN322373.1| Schistosoma japonicum isolate Anhui full length mRNA clone SJFCE3838.018|FSE001-P00024-O12, complete sequence	emb|FN322373.1
CUST_14779_PI428956223	7.55323	3.3235	5.7657	P	A	P	10.4739	8.03899	P	P	0.0997888	gi|226476493|emb|FN322374.1| Schistosoma japonicum isolate Anhui full length mRNA clone SJFCE3838.019|FSE001-P00022-C05, complete sequence	emb|FN322374.1
CUST_14780_PI428956223	7.59072	3.44955	5.99278	P	A	P	10.4426	8.20945	P	P	0.105616	gi|226476495|emb|FN322375.1| Schistosoma japonicum isolate Anhui full length mRNA clone SJFCE3838.020|FSE001-P00006-D02, complete sequence	emb|FN322375.1
CUST_14782_PI428956223	4.37351	3.85946	5.16683	A	A	P	7.67695	6.93522	P	P	0.145079	gi|226476499|emb|FN322377.1| Schistosoma japonicum isolate Anhui full length mRNA clone SJFCE3838.022|FSE001-P00014-L06, complete sequence	emb|FN322377.1
CUST_1479_PI428956223	14.7465	15.1457	15.0624	P	P	P	13.4113	13.5683	P	P	2.83407	gi|28317607|gb|AY223132.1| Schistosoma japonicum clone ZZD1444 mRNA sequence	gb|AY223132.1
CUST_1479_PI428962772	13.068	13.0393	12.931	P	P	P	11.657	11.563	P	P	2.64484	gi|56049753|gb|CV741210.1| SJAL_031_77.T3 SJL Schistosoma japonicum cDNA, mRNA sequence	56049753|gb_CV741210.1
CUST_148_PI428956223	3.39627	4.79936	5.13617	A	A	P	7.55323	7.45807	P	P	0.134818	gi|56753298|gb|AY813121.1| Schistosoma japonicum clone SJCHGC00711 unknown mRNA	gb|AY813121.1
CUST_148_PI428962778	10.3023	10.3583	10.6777	P	P	P	9.07214	9.20045	P	P	2.49328	gi|2605112|gb|AA661068.1| JM00M250.QM3 Miracidia Sjc 3/96 Schistosoma japonicum cDNA clone SJCM250 5', mRNA sequence	2605112|gb_AA661068.1
CUST_1483_PI428956223	11.9528	12.0047	11.3917	P	P	P	10.6577	10.6906	P	P	2.19506	gi|28317612|gb|AY223137.1| Schistosoma japonicum clone ZZD1463 mRNA sequence	gb|AY223137.1
CUST_1484_PI428962772	5.21767	5.87841	5.15495	P	P	P	3.24442	3.20254	A	A	4.69835	gi|56049788|gb|CV741245.1| SJAL_032_04.T7 SJL Schistosoma japonicum cDNA, mRNA sequence	56049788|gb_CV741245.1
CUST_1486_PI428962772	7.92541	8.23501	9.50409	P	P	P	6.80631	6.30049	P	P	4.44071	gi|56049800|gb|CV741257.1| SJAL_032_12.T3 SJL Schistosoma japonicum cDNA, mRNA sequence	56049800|gb_CV741257.1
CUST_14866_PI428956223	15.8162	15.4726	15.892	P	P	P	16.8996	16.8774	P	P	0.450503	gi|226476677|emb|FN316500.1| Schistosoma japonicum isolate Anhui full length mRNA clone SJFCA3894.004|FSA001-P00031-I19, complete sequence	emb|FN316500.1
CUST_14867_PI428956223	15.859	15.4942	15.8906	P	P	P	17.0217	16.9468	P	P	0.427514	gi|226476679|emb|FN316501.1| Schistosoma japonicum isolate Anhui full length mRNA clone SJFCA3894.014|FSA001-P00032-A17, complete sequence	emb|FN316501.1
CUST_14868_PI428956223	16.0527	15.4046	15.8524	P	P	P	16.9966	16.8834	P	P	0.451693	gi|226476681|emb|FN316502.1| Schistosoma japonicum isolate Anhui full length mRNA clone SJFCA3894.019|FSA001-P00007-I23, complete sequence	emb|FN316502.1
CUST_14869_PI428956223	15.4807	15.0142	15.5044	P	P	P	16.7017	16.6018	P	P	0.405402	gi|226476683|emb|FN316503.1| Schistosoma japonicum isolate Anhui full length mRNA clone SJFCA3894.020|FSA001-P00028-N15, complete sequence	emb|FN316503.1
CUST_14870_PI428956223	15.9246	15.4293	15.9524	P	P	P	16.9715	16.9037	P	P	0.450607	gi|226476685|emb|FN316504.1| Schistosoma japonicum isolate Anhui full length mRNA clone SJFCA3894.030|FSA001-P00011-L18, complete sequence	emb|FN316504.1
CUST_14894_PI428956223	9.98067	7.45114	9.63854	P	P	P	16.3609	16.1746	P	P	0.00835773	gi|226476737|emb|FN316530.1| Schistosoma japonicum isolate Anhui full length mRNA clone SJFCA3900.001|FSA001-P00003-M17, complete sequence	emb|FN316530.1
CUST_14895_PI428956223	9.65697	7.03503	9.887	P	P	P	16.508	16.2417	P	P	0.00736364	gi|226476739|emb|FN316531.1| Schistosoma japonicum isolate Anhui full length mRNA clone SJFCA3900.002|FSA001-P00015-B11, complete sequence	emb|FN316531.1
CUST_14896_PI428956223	9.60984	7.5305	9.92532	P	P	P	16.5237	16.2401	P	P	0.00753033	gi|226476741|emb|FN316532.1| Schistosoma japonicum isolate Anhui full length mRNA clone SJFCA3900.003|FSA001-P00016-G01, complete sequence	emb|FN316532.1
CUST_14897_PI428956223	9.57553	7.26706	9.94369	P	P	P	16.4699	16.2624	P	P	0.00748572	gi|226476745|emb|FN316534.1| Schistosoma japonicum isolate Anhui full length mRNA clone SJFCA3900.005|FSA001-P00003-O22, complete sequence	emb|FN316534.1
CUST_14898_PI428956223	10.0846	7.56563	9.74138	P	P	P	16.4409	16.2304	P	P	0.00856703	gi|226476749|emb|FN316536.1| Schistosoma japonicum isolate Anhui full length mRNA clone SJFCA3900.007|FSA001-P00019-M12, complete sequence	emb|FN316536.1
CUST_14899_PI428956223	10.0695	8.76284	9.72527	P	P	P	16.3989	16.2357	P	P	0.00959954	gi|226476751|emb|FN316537.1| Schistosoma japonicum isolate Anhui full length mRNA clone SJFCA3900.008|FSA001-P00030-K01, complete sequence	emb|FN316537.1
CUST_14900_PI428956223	9.69668	7.26459	10.0047	P	P	P	16.5981	16.3789	P	P	0.00726915	gi|226476753|emb|FN316538.1| Schistosoma japonicum isolate Anhui full length mRNA clone SJFCA3900.009|FSA001-P00021-E22, complete sequence	emb|FN316538.1
CUST_14901_PI428956223	9.68243	7.20999	9.99466	P	P	P	16.5909	16.3547	P	P	0.00726863	gi|226476755|emb|FN316539.1| Schistosoma japonicum isolate Anhui full length mRNA clone SJFCA3900.010|FSA001-P00006-I10, complete sequence	emb|FN316539.1
CUST_14902_PI428956223	9.68326	7.13041	9.9239	P	P	P	16.5244	16.3143	P	P	0.00733491	gi|226476757|emb|FN316540.1| Schistosoma japonicum isolate Anhui full length mRNA clone SJFCA3900.011|FSA001-P00021-J19, complete sequence	emb|FN316540.1
CUST_14903_PI428956223	9.84547	7.29973	9.53465	P	P	P	16.398	16.1988	P	P	0.00750628	gi|226476759|emb|FN316541.1| Schistosoma japonicum isolate Anhui full length mRNA clone SJFCA3900.012|FSA001-P00023-M22, complete sequence	emb|FN316541.1
CUST_14904_PI428956223	8.41384	6.23105	8.89594	P	P	P	15.6221	15.418	P	P	0.00631546	gi|226476761|emb|FN316542.1| Schistosoma japonicum isolate Anhui full length mRNA clone SJFCA3900.013|FSA001-P00004-D21, complete sequence	emb|FN316542.1
CUST_14905_PI428956223	9.57627	7.04162	9.8418	P	P	P	16.502	16.2572	P	P	0.00706175	gi|226476763|emb|FN316543.1| Schistosoma japonicum isolate Anhui full length mRNA clone SJFCA3900.014|FSA001-P00011-I05, complete sequence	emb|FN316543.1
CUST_14906_PI428956223	9.551	7.18996	9.97944	P	P	P	16.5275	16.3164	P	P	0.00721563	gi|226476765|emb|FN316544.1| Schistosoma japonicum isolate Anhui full length mRNA clone SJFCA3900.015|FSA001-P00012-B18, complete sequence	emb|FN316544.1
CUST_14907_PI428956223	9.76868	7.18293	9.93948	P	P	P	16.5182	16.2847	P	P	0.00767475	gi|226476767|emb|FN316545.1| Schistosoma japonicum isolate Anhui full length mRNA clone SJFCA3900.016|FSA001-P00002-I23, complete sequence	emb|FN316545.1
CUST_14908_PI428956223	10.1201	7.31467	9.76144	P	P	P	16.4368	16.2697	P	P	0.00850633	gi|226476769|emb|FN316546.1| Schistosoma japonicum isolate Anhui full length mRNA clone SJFCA3900.017|FSA001-P00020-G21, complete sequence	emb|FN316546.1
CUST_14909_PI428956223	9.68153	7.37731	9.99292	P	P	P	16.538	16.2965	P	P	0.00761564	gi|226476771|emb|FN316547.1| Schistosoma japonicum isolate Anhui full length mRNA clone SJFCA3900.018|FSA001-P00020-E07, complete sequence	emb|FN316547.1
CUST_1491_PI428962772	9.74553	7.36515	8.29565	M	P	P	6.7745	6.82832	P	P	3.99641	gi|56049871|gb|CV741328.1| SJAL_032_51.T7 SJL Schistosoma japonicum cDNA, mRNA sequence	56049871|gb_CV741328.1
CUST_14910_PI428956223	9.83234	7.50273	9.98347	P	P	P	16.5077	16.2634	P	P	0.00816785	gi|226476773|emb|FN316548.1| Schistosoma japonicum isolate Anhui full length mRNA clone SJFCA3900.019|FSA001-P00002-B02, complete sequence	emb|FN316548.1
CUST_14911_PI428956223	9.36536	7.19274	9.82142	P	P	P	16.4444	16.2891	P	P	0.00673795	gi|226476775|emb|FN316549.1| Schistosoma japonicum isolate Anhui full length mRNA clone SJFCA3900.020|FSA001-P00017-B02, complete sequence	emb|FN316549.1
CUST_14912_PI428956223	9.54766	7.14921	9.90899	P	P	P	16.474	16.2388	P	P	0.00733257	gi|226476777|emb|FN316550.1| Schistosoma japonicum isolate Anhui full length mRNA clone SJFCA3900.021|FSA001-P00021-N10, complete sequence	emb|FN316550.1
CUST_14913_PI428956223	9.50883	7.08768	9.96612	P	P	P	16.556	16.3133	P	P	0.00699264	gi|226476779|emb|FN316551.1| Schistosoma japonicum isolate Anhui full length mRNA clone SJFCA3900.022|FSA001-P00002-H08, complete sequence	emb|FN316551.1
CUST_14914_PI428956223	9.72582	7.35126	10.0828	P	P	P	16.6341	16.4385	P	P	0.00732907	gi|226476781|emb|FN316552.1| Schistosoma japonicum isolate Anhui full length mRNA clone SJFCA3900.023|FSA001-P00020-O04, complete sequence	emb|FN316552.1
CUST_14915_PI428956223	9.60348	7.17044	9.9244	P	P	P	16.4322	16.1966	P	P	0.00772011	gi|226476783|emb|FN316553.1| Schistosoma japonicum isolate Anhui full length mRNA clone SJFCA3900.024|FSA001-P00004-G14, complete sequence	emb|FN316553.1
CUST_14916_PI428956223	9.63743	7.0364	9.95709	P	P	P	16.5691	16.3493	P	P	0.00708906	gi|226476785|emb|FN316554.1| Schistosoma japonicum isolate Anhui full length mRNA clone SJFCA3900.025|FSA001-P00014-L14, complete sequence	emb|FN316554.1
CUST_14917_PI428956223	9.65137	7.0962	10.1554	P	P	P	16.5406	16.2972	P	P	0.00789085	gi|226476787|emb|FN316555.1| Schistosoma japonicum isolate Anhui full length mRNA clone SJFCA3900.026|FSA001-P00016-A22, complete sequence	emb|FN316555.1
CUST_14918_PI428956223	9.95226	7.39641	9.74703	P	P	P	16.4667	16.2749	P	P	0.00792195	gi|226476789|emb|FN316556.1| Schistosoma japonicum isolate Anhui full length mRNA clone SJFCA3900.027|FSA001-P00025-A03, complete sequence	emb|FN316556.1
CUST_14919_PI428956223	9.84363	7.24641	10.065	P	P	P	16.5828	16.3285	P	P	0.00791303	gi|226476793|emb|FN316558.1| Schistosoma japonicum isolate Anhui full length mRNA clone SJFCA3900.029|FSA001-P00010-D10, complete sequence	emb|FN316558.1
CUST_1492_PI428962772	5.68871	6.01097	6.67443	P	P	P	3.21474	5.36421	A	A	2.88215	gi|56049877|gb|CV741334.1| SJAL_032_55.T3 SJL Schistosoma japonicum cDNA, mRNA sequence	56049877|gb_CV741334.1
CUST_14920_PI428956223	9.56745	7.28573	9.97778	P	P	P	16.4867	16.2781	P	P	0.00748442	gi|226476795|emb|FN316559.1| Schistosoma japonicum isolate Anhui full length mRNA clone SJFCA3900.030|FSA001-P00021-F04, complete sequence	emb|FN316559.1
CUST_14921_PI428956223	9.64023	7.35153	10.019	P	P	P	16.5415	16.3595	P	P	0.00742534	gi|226476797|emb|FN316560.1| Schistosoma japonicum isolate Anhui full length mRNA clone SJFCA3900.031|FSA001-P00022-F11, complete sequence	emb|FN316560.1
CUST_14922_PI428956223	9.68357	7.01798	9.85593	P	P	P	16.4255	16.2395	P	P	0.00757244	gi|226476799|emb|FN316561.1| Schistosoma japonicum isolate Anhui full length mRNA clone SJFCA3900.032|FSA001-P00031-D15, complete sequence	emb|FN316561.1
CUST_14923_PI428956223	9.63153	7.11406	9.95266	P	P	P	16.4555	16.0964	P	P	0.00801459	gi|226476801|emb|FN316562.1| Schistosoma japonicum isolate Anhui full length mRNA clone SJFCA3900.033|FSA001-P00029-N08, complete sequence	emb|FN316562.1
CUST_14924_PI428956223	9.97624	7.4405	9.87153	P	P	P	16.3814	16.2025	P	P	0.00878112	gi|226476803|emb|FN316563.1| Schistosoma japonicum isolate Anhui full length mRNA clone SJFCA3900.034|FSA001-P00005-D21, complete sequence	emb|FN316563.1
CUST_14925_PI428956223	9.88582	7.22651	9.94334	P	P	P	16.5174	16.2458	P	P	0.00808642	gi|226476805|emb|FN316564.1| Schistosoma japonicum isolate Anhui full length mRNA clone SJFCA3900.035|FSA001-P00025-P02, complete sequence	emb|FN316564.1
CUST_14926_PI428956223	9.96702	7.48492	9.74548	P	P	P	16.4064	16.2136	P	P	0.00834426	gi|226476807|emb|FN316565.1| Schistosoma japonicum isolate Anhui full length mRNA clone SJFCA3900.036|FSA001-P00028-B14, complete sequence	emb|FN316565.1
CUST_1493_PI428962772	10.9706	10.1439	9.77357	P	P	P	7.40043	6.58223	P	P	10.1054	gi|56049881|gb|CV741338.1| SJAL_032_57.T3 SJL Schistosoma japonicum cDNA, mRNA sequence	56049881|gb_CV741338.1
CUST_1496_PI428962772	5.07893	5.41015	5.6036	P	A	P	6.75635	6.20792	P	P	0.4576	gi|56049900|gb|CV741357.1| SJAL_032_66.T7 SJL Schistosoma japonicum cDNA, mRNA sequence	56049900|gb_CV741357.1
CUST_14977_PI428956223	9.8775	7.21779	10.0108	P	P	P	16.5403	16.2947	P	P	0.00804901	gi|226476911|emb|FN316571.1| Schistosoma japonicum isolate Anhui full length mRNA clone SJFCA3900.043|FSA001-P00018-M04, complete sequence	emb|FN316571.1
CUST_14978_PI428956223	9.71283	7.08078	9.92276	P	P	P	16.5099	16.2539	P	P	0.00756277	gi|226476913|emb|FN316570.1| Schistosoma japonicum isolate Anhui full length mRNA clone SJFCA3900.042|FSA001-P00015-M06, complete sequence	emb|FN316570.1
CUST_14980_PI428956223	9.61453	7.17918	9.97505	P	P	P	16.5084	16.3105	P	P	0.00739374	gi|226476917|emb|FN316568.1| Schistosoma japonicum isolate Anhui full length mRNA clone SJFCA3900.039|FSA001-P00006-I20, complete sequence	emb|FN316568.1
CUST_14981_PI428956223	9.92795	7.4256	9.65987	P	P	P	16.4429	16.2166	P	P	0.00788746	gi|226476919|emb|FN316567.1| Schistosoma japonicum isolate Anhui full length mRNA clone SJFCA3900.038|FSA001-P00023-D15, complete sequence	emb|FN316567.1
CUST_14982_PI428956223	9.64473	7.20395	9.84577	P	P	P	16.4769	16.2832	P	P	0.00728474	gi|226476921|emb|FN316566.1| Schistosoma japonicum isolate Anhui full length mRNA clone SJFCA3900.037|FSA001-P00022-C06, complete sequence	emb|FN316566.1
CUST_14998_PI428956223	6.88036	6.61188	6.24384	P	P	P	7.96612	7.37494	P	P	0.466945	gi|226476957|emb|FN322408.1| Schistosoma japonicum isolate Anhui full length mRNA clone SJFCE3840.008|FSE001-P00030-O24, complete sequence	emb|FN322408.1
CUST_15_PI428956223	14.1129	13.8645	14.2347	P	P	P	11.5946	11.5526	P	P	5.67668	gi|161053|gb|M90492.1|SCMPARAMYO Schistosoma japonicum paramyosin mRNA	gb|M90492.1
CUST_1500_PI428962772	7.0991	7.23213	6.67788	P	P	P	6.0527	5.86778	A	A	2.08283	gi|56049909|gb|CV741366.1| SJAL_032_71.T7 SJL Schistosoma japonicum cDNA, mRNA sequence	56049909|gb_CV741366.1
CUST_1503_PI428962772	5.44205	6.11384	5.36996	P	P	P	3.06946	3.03573	A	A	6.18982	gi|56049954|gb|CV741411.1| SJAL_032_96.T3 SJL Schistosoma japonicum cDNA, mRNA sequence	56049954|gb_CV741411.1
CUST_15035_PI428956223	9.94893	9.08612	8.1472	P	P	P	10.6928	10.7097	P	P	0.363442	gi|226477037|emb|FN322448.1| Schistosoma japonicum isolate Anhui full length mRNA clone SJFCE3842.025|FSE001-P00018-P04, complete sequence	emb|FN322448.1
CUST_1504_PI428962772	7.88084	8.11227	7.24581	P	P	P	5.64146	5.70291	A	A	4.34092	gi|56049959|gb|CV741416.1| SJAL_033_02.T7 SJL Schistosoma japonicum cDNA, mRNA sequence	56049959|gb_CV741416.1
CUST_15045_PI428956223	11.9444	12.5445	12.5174	P	P	P	13.4685	13.2879	P	P	0.492994	gi|226477065|emb|FN322462.1| Schistosoma japonicum isolate Anhui full length mRNA clone SJFCE3843.020|FSE001-P00017-D01, complete sequence	emb|FN322462.1
CUST_15049_PI428956223	11.4467	12.5046	12.4897	P	P	P	13.4578	13.3425	P	P	0.442235	gi|226477075|emb|FN322467.1| Schistosoma japonicum isolate Anhui full length mRNA clone SJFCE3843.025|FSE001-P00007-F05, complete sequence	emb|FN322467.1
CUST_151_PI428962772	5.28616	6.03237	6.25818	P	P	P	3.40042	4.73888	A	A	3.23867	gi|28357659|gb|BU800652.1| SJF2CTF06 SJF Schistosoma japonicum cDNA, mRNA sequence	28357659|gb_BU800652.1
CUST_1510_PI428962772	6.93206	7.19109	7.3657	P	P	P	4.9724	4.98889	A	A	4.57306	gi|56050010|gb|CV741467.1| SJAL_033_33.T7 SJL Schistosoma japonicum cDNA, mRNA sequence	56050010|gb_CV741467.1
CUST_1513_PI428962772	4.33569	5.769	4.81565	A	P	A	7.10441	6.50247	P	P	0.300473	gi|56050021|gb|CV741478.1| SJAL_033_39.T7 SJL Schistosoma japonicum cDNA, mRNA sequence	56050021|gb_CV741478.1
CUST_1516_PI428962772	7.73905	7.96304	8.16452	P	P	P	6.19165	6.06078	A	P	3.57579	gi|56050029|gb|CV741486.1| SJAL_033_44.T3 SJL Schistosoma japonicum cDNA, mRNA sequence	56050029|gb_CV741486.1
CUST_152_PI428962772	7.44337	7.58268	7.07984	P	P	P	9.13482	9.06494	P	P	0.304284	gi|28357665|gb|BU800658.1| SJF2CTF12 SJF Schistosoma japonicum cDNA, mRNA sequence	28357665|gb_BU800658.1
CUST_152_PI428962778	3.91421	3.15297	4.03248	A	A	A	14.7783	14.4799	P	P	0.00052777	gi|2605126|gb|AA661082.1| JM00M265.QM3 Miracidia Sjc 3/96 Schistosoma japonicum cDNA clone SJCM265 5' similar to Hypothetical protein (eggshel gene region), mRNA sequence	2605126|gb_AA661082.1
CUST_1520_PI428962772	5.84453	5.86594	5.48011	P	P	P	7.23545	7.35794	P	P	0.339794	gi|56050050|gb|CV741507.1| SJAL_033_56.T3 SJL Schistosoma japonicum cDNA, mRNA sequence	56050050|gb_CV741507.1
CUST_1521_PI428956223	13.051	13.239	13.5651	P	P	P	12.1158	12.3129	P	P	2.1186	gi|28317663|gb|AY223188.1| Schistosoma japonicum clone ZZD180 mRNA sequence	gb|AY223188.1
CUST_1524_PI428962772	5.37988	5.90124	5.17332	P	P	P	3.04538	3.0482	A	A	5.5459	gi|56050070|gb|CV741527.1| SJAL_033_66.T3 SJL Schistosoma japonicum cDNA, mRNA sequence	56050070|gb_CV741527.1
CUST_1525_PI428962778	7.95518	9.22469	8.01747	P	P	P	7.22147	7.27191	P	P	2.42621	gi|28320477|gb|BU713109.1| SJAABKAIG09 Adult SjC 7/94 Schistosoma japonicum cDNA, mRNA sequence	28320477|gb_BU713109.1
CUST_1526_PI428956223	4.70378	6.70539	4.444	A	P	A	10.3135	9.9919	P	P	0.0442888	gi|28317670|gb|AY223195.1| Schistosoma japonicum clone ZZD199 mRNA sequence	gb|AY223195.1
CUST_1526_PI428962772	5.23318	5.39161	5.32048	P	P	P	2.93471	2.91682	A	A	5.24429	gi|56050075|gb|CV741532.1| SJAL_033_69.T3 SJL Schistosoma japonicum cDNA, mRNA sequence	56050075|gb_CV741532.1
CUST_1527_PI428962772	11.3029	11.2656	11.8694	P	P	P	10.2865	10.4601	P	P	2.18992	gi|56050076|gb|CV741533.1| SJAL_033_69.T7 SJL Schistosoma japonicum cDNA, mRNA sequence	56050076|gb_CV741533.1
CUST_15284_PI428956223	11.9863	7.90727	11.6445	P	P	P	17.5798	17.6213	P	P	0.0125758	gi|226477587|emb|FN316781.1| Schistosoma japonicum isolate Anhui full length mRNA clone SJFCA3913.001|FSA_056_51_C07, complete sequence	emb|FN316781.1
CUST_15285_PI428956223	11.7343	7.70746	11.242	P	P	P	17.2931	17.3066	P	P	0.0124734	gi|226477589|emb|FN316782.1| Schistosoma japonicum isolate Anhui full length mRNA clone SJFCA3913.003|FSA001-P00025-O01, complete sequence	emb|FN316782.1
CUST_15286_PI428956223	11.9959	7.96887	11.5045	P	P	P	17.6231	17.6342	P	P	0.011909	gi|226477591|emb|FN316783.1| Schistosoma japonicum isolate Anhui full length mRNA clone SJFCA3913.005|FSA_112_68_D09, complete sequence	emb|FN316783.1
CUST_15287_PI428956223	12.7987	8.66468	12.268	P	P	P	17.3023	17.3905	P	P	0.0249184	gi|226477593|emb|FN316784.1| Schistosoma japonicum isolate Anhui full length mRNA clone SJFCA3913.007|FSA001-P00003-L06, complete sequence	emb|FN316784.1
CUST_15288_PI428956223	11.9337	7.93309	11.4322	P	P	P	17.5404	17.6159	P	P	0.0117832	gi|226477595|emb|FN316785.1| Schistosoma japonicum isolate Anhui full length mRNA clone SJFCA3913.008|FSA001-P00015-J10, complete sequence	emb|FN316785.1
CUST_15289_PI428956223	11.9589	8.04587	11.4625	P	P	P	17.6702	17.714	P	P	0.0111225	gi|226477597|emb|FN316786.1| Schistosoma japonicum isolate Anhui full length mRNA clone SJFCA3913.009|FSA001-P00022-J07, complete sequence	emb|FN316786.1
CUST_1529_PI428956223	14.2035	14.6867	14.8842	P	P	P	13.1565	13.2888	P	P	2.62929	gi|28317673|gb|AY223198.1| Schistosoma japonicum clone ZZD204 mRNA sequence	gb|AY223198.1
CUST_1529_PI428962772	5.10102	5.86905	6.14343	P	P	P	6.85884	6.75278	P	P	0.486672	gi|56050085|gb|CV741542.1| SJAL_033_75.T3 SJL Schistosoma japonicum cDNA, mRNA sequence	56050085|gb_CV741542.1
CUST_15290_PI428956223	12.0547	8.04182	11.4791	P	P	P	17.9905	17.9158	P	P	0.00968073	gi|226477599|emb|FN316787.1| Schistosoma japonicum isolate Anhui full length mRNA clone SJFCA3913.010|FSA001-P00002-N04, complete sequence	emb|FN316787.1
CUST_15291_PI428956223	11.7851	7.76886	11.241	P	P	P	17.6529	17.7568	P	P	0.00961634	gi|226477601|emb|FN316788.1| Schistosoma japonicum isolate Anhui full length mRNA clone SJFCA3913.011|FSA001-P00002-J08, complete sequence	emb|FN316788.1
CUST_15292_PI428956223	11.8469	7.63195	11.1652	P	P	P	17.2838	17.3778	P	P	0.0124865	gi|226477603|emb|FN316789.1| Schistosoma japonicum isolate Anhui full length mRNA clone SJFCA3913.012|FSA001-P00010-N18, complete sequence	emb|FN316789.1
CUST_15293_PI428956223	11.9315	8.08468	11.4908	P	P	P	17.4154	17.3913	P	P	0.0135656	gi|226477605|emb|FN316790.1| Schistosoma japonicum isolate Anhui full length mRNA clone SJFCA3913.013|FSA001-P00018-H05, complete sequence	emb|FN316790.1
CUST_15294_PI428956223	12.1096	7.72048	11.412	P	P	P	17.7039	17.7292	P	P	0.0113827	gi|226477607|emb|FN316791.1| Schistosoma japonicum isolate Anhui full length mRNA clone SJFCA3913.014|FSA001-P00002-I16, complete sequence	emb|FN316791.1
CUST_15295_PI428956223	11.9104	7.80418	11.4648	P	P	P	17.4511	17.5287	P	P	0.0124896	gi|226477609|emb|FN316792.1| Schistosoma japonicum isolate Anhui full length mRNA clone SJFCA3913.015|FSA001-P00031-J23, complete sequence	emb|FN316792.1
CUST_15296_PI428956223	11.9792	7.84399	11.4815	P	P	P	17.7236	17.76	P	P	0.0108367	gi|226477611|emb|FN316793.1| Schistosoma japonicum isolate Anhui full length mRNA clone SJFCA3913.016|FSA001-P00006-M06, complete sequence	emb|FN316793.1
CUST_15297_PI428956223	11.1856	7.10441	10.5598	P	P	P	17.2983	17.328	P	P	0.00813859	gi|226477613|emb|FN316794.1| Schistosoma japonicum isolate Anhui full length mRNA clone SJFCA3913.017|FSA001-P00023-O18, complete sequence	emb|FN316794.1
CUST_15298_PI428956223	11.8174	7.83728	11.2867	P	P	P	17.6818	17.7508	P	P	0.00980439	gi|226477615|emb|FN316795.1| Schistosoma japonicum isolate Anhui full length mRNA clone SJFCA3913.018|FSA_061_32_H04, complete sequence	emb|FN316795.1
CUST_15299_PI428956223	11.954	7.79922	11.4132	P	P	P	17.8277	17.8245	P	P	0.00992296	gi|226477617|emb|FN316796.1| Schistosoma japonicum isolate Anhui full length mRNA clone SJFCA3913.019|FSA001-P00015-B20, complete sequence	emb|FN316796.1
CUST_153_PI428962778	11.9232	7.75947	11.3685	P	P	P	17.523	17.5798	P	P	0.0117013	gi|2605131|gb|AA661087.1| JM00M270.QM3 Miracidia Sjc 3/96 Schistosoma japonicum cDNA clone SJCM270 5' similar to Hypothetical protein (eggshell gene region), mRNA sequence	2605131|gb_AA661087.1
CUST_1531_PI428956223	8.34637	5.18208	8.03532	P	A	P	14.9946	14.8999	P	P	0.00658184	gi|28317675|gb|AY223200.1| Schistosoma japonicum clone ZZD208 mRNA sequence	gb|AY223200.1
CUST_15323_PI428956223	12.0948	7.98559	11.486	P	P	P	17.5491	17.5958	P	P	0.0128179	gi|226477667|emb|FN316797.1| Schistosoma japonicum isolate Anhui full length mRNA clone SJFCA3913.020|FSA001-P00016-M07, complete sequence	emb|FN316797.1
CUST_15324_PI428956223	12.0738	7.88844	11.5465	P	P	P	17.9658	17.9143	P	P	0.00999161	gi|226477669|emb|FN316798.1| Schistosoma japonicum isolate Anhui full length mRNA clone SJFCA3913.021|FSA001-P00032-D06, complete sequence	emb|FN316798.1
CUST_15325_PI428956223	11.9465	7.76556	11.3868	P	P	P	17.76	17.7921	P	P	0.0101606	gi|226477671|emb|FN316799.1| Schistosoma japonicum isolate Anhui full length mRNA clone SJFCA3913.022|FSA001-P00026-A17, complete sequence	emb|FN316799.1
CUST_15326_PI428956223	11.9927	7.83125	11.4103	P	P	P	17.9151	17.8686	P	P	0.00962634	gi|226477673|emb|FN316800.1| Schistosoma japonicum isolate Anhui full length mRNA clone SJFCA3913.023|FSA001-P00028-B09, complete sequence	emb|FN316800.1
CUST_15327_PI428956223	12.1334	7.97504	11.4433	P	P	P	17.4525	17.3699	P	P	0.0143925	gi|226477675|emb|FN316801.1| Schistosoma japonicum isolate Anhui full length mRNA clone SJFCA3913.024|FSA001-P00032-O05, complete sequence	emb|FN316801.1
CUST_15328_PI428956223	11.9706	7.88163	11.4429	P	P	P	17.4449	17.4768	P	P	0.0129945	gi|226477677|emb|FN316802.1| Schistosoma japonicum isolate Anhui full length mRNA clone SJFCA3913.026|FSA001-P00008-I01, complete sequence	emb|FN316802.1
CUST_15329_PI428956223	11.9742	8.00784	11.5444	P	P	P	17.4499	17.4643	P	P	0.0134636	gi|226477679|emb|FN316803.1| Schistosoma japonicum isolate Anhui full length mRNA clone SJFCA3913.027|FSA001-P00004-A13, complete sequence	emb|FN316803.1
CUST_1533_PI428962772	6.75583	6.93656	6.48539	P	P	P	2.93361	4.42845	A	A	7.31644	gi|56050102|gb|CV741559.1| SJAL_033_84.T3 SJL Schistosoma japonicum cDNA, mRNA sequence	56050102|gb_CV741559.1
CUST_15330_PI428956223	12.2192	7.75728	11.3415	P	P	P	17.7378	17.708	P	P	0.0116778	gi|226477681|emb|FN316804.1| Schistosoma japonicum isolate Anhui full length mRNA clone SJFCA3913.028|FSA001-P00026-P10, complete sequence	emb|FN316804.1
CUST_15331_PI428956223	12.0127	7.77181	11.2958	P	P	P	17.4289	17.4281	P	P	0.012972	gi|226477683|emb|FN316805.1| Schistosoma japonicum isolate Anhui full length mRNA clone SJFCA3913.029|FSA001-P00033-C03, complete sequence	emb|FN316805.1
CUST_15332_PI428956223	12.1822	8.05443	11.5255	P	P	P	17.4994	17.4551	P	P	0.0143593	gi|226477685|emb|FN316806.1| Schistosoma japonicum isolate Anhui full length mRNA clone SJFCA3913.030|FSA001-P00034-B20, complete sequence	emb|FN316806.1
CUST_15333_PI428956223	12.0045	9.23844	11.4002	P	M	P	17.4274	17.3102	P	P	0.0145924	gi|226477687|emb|FN316807.1| Schistosoma japonicum isolate Anhui full length mRNA clone SJFCA3913.031|FSA001-P00011-F05, complete sequence	emb|FN316807.1
CUST_15334_PI428956223	12.1708	7.86843	11.3515	P	P	P	17.3058	17.2866	P	P	0.0154451	gi|226477689|emb|FN316808.1| Schistosoma japonicum isolate Anhui full length mRNA clone SJFCA3913.032|FSA001-P00031-B09, complete sequence	emb|FN316808.1
CUST_15335_PI428956223	11.7106	7.69425	11.3645	P	P	P	17.7034	17.75	P	P	0.00951985	gi|226477691|emb|FN316809.1| Schistosoma japonicum isolate Anhui full length mRNA clone SJFCA3913.033|FSA001-P00003-A18, complete sequence	emb|FN316809.1
CUST_15336_PI428956223	11.5338	7.51826	11.1237	P	P	P	17.2974	17.412	P	P	0.0106905	gi|226477693|emb|FN316810.1| Schistosoma japonicum isolate Anhui full length mRNA clone SJFCA3913.034|FSA001-P00032-L10, complete sequence	emb|FN316810.1
CUST_15337_PI428956223	11.9584	7.9399	11.4236	P	P	P	17.8865	17.845	P	P	0.00972925	gi|226477695|emb|FN316811.1| Schistosoma japonicum isolate Anhui full length mRNA clone SJFCA3913.035|FSA001-P00014-N18, complete sequence	emb|FN316811.1
CUST_15338_PI428956223	11.903	7.87566	11.4025	P	P	P	17.4203	17.3947	P	P	0.0129829	gi|226477697|emb|FN316812.1| Schistosoma japonicum isolate Anhui full length mRNA clone SJFCA3913.036|FSA001-P00002-E02, complete sequence	emb|FN316812.1
CUST_15339_PI428956223	12.1404	8.17602	11.5816	P	P	P	17.5112	17.6231	P	P	0.0134961	gi|226477699|emb|FN316813.1| Schistosoma japonicum isolate Anhui full length mRNA clone SJFCA3913.037|FSA001-P00007-G24, complete sequence	emb|FN316813.1
CUST_15340_PI428956223	12.0782	7.69916	11.3071	P	P	P	17.3913	17.3836	P	P	0.0137367	gi|226477701|emb|FN316814.1| Schistosoma japonicum isolate Anhui full length mRNA clone SJFCA3913.038|FSA001-P00032-P17, complete sequence	emb|FN316814.1
CUST_15341_PI428956223	11.763	7.76946	11.3871	P	P	P	17.7527	17.7966	P	P	0.00947117	gi|226477703|emb|FN316815.1| Schistosoma japonicum isolate Anhui full length mRNA clone SJFCA3913.039|FSA001-P00024-B03, complete sequence	emb|FN316815.1
CUST_15342_PI428956223	11.9214	7.88616	11.4153	P	P	P	17.9691	17.9732	P	P	0.0088814	gi|226477705|emb|FN316816.1| Schistosoma japonicum isolate Anhui full length mRNA clone SJFCA3913.040|FSA001-P00030-B12, complete sequence	emb|FN316816.1
CUST_15343_PI428956223	12.0288	7.83903	11.4464	P	P	P	17.5131	17.5415	P	P	0.0127009	gi|226477707|emb|FN316817.1| Schistosoma japonicum isolate Anhui full length mRNA clone SJFCA3913.041|FSA001-P00006-M10, complete sequence	emb|FN316817.1
CUST_15344_PI428956223	11.827	7.83237	11.3594	P	P	P	17.3665	17.3856	P	P	0.0127142	gi|226477709|emb|FN316818.1| Schistosoma japonicum isolate Anhui full length mRNA clone SJFCA3913.044|FSA001-P00003-C03, complete sequence	emb|FN316818.1
CUST_15345_PI428956223	11.9692	7.98875	11.4734	P	P	P	17.8358	17.8227	P	P	0.0101724	gi|226477711|emb|FN316819.1| Schistosoma japonicum isolate Anhui full length mRNA clone SJFCA3913.045|FSA001-P00023-M02, complete sequence	emb|FN316819.1
CUST_15346_PI428956223	12.1234	7.94768	11.4506	P	P	P	17.3484	17.3444	P	P	0.0150173	gi|226477713|emb|FN316820.1| Schistosoma japonicum isolate Anhui full length mRNA clone SJFCA3913.046|FSA001-P00030-O01, complete sequence	emb|FN316820.1
CUST_15347_PI428956223	12.1426	7.81181	11.4596	P	P	P	17.896	17.8296	P	P	0.0105727	gi|226477715|emb|FN316821.1| Schistosoma japonicum isolate Anhui full length mRNA clone SJFCA3913.047|FSA001-P00020-D07, complete sequence	emb|FN316821.1
CUST_15348_PI428956223	11.8674	7.81678	11.4101	P	P	P	17.4398	17.4622	P	P	0.0124329	gi|226477717|emb|FN316822.1| Schistosoma japonicum isolate Anhui full length mRNA clone SJFCA3913.048|FSA001-P00023-K11, complete sequence	emb|FN316822.1
CUST_15349_PI428956223	11.9202	7.85915	11.4171	P	P	P	17.4832	17.5234	P	P	0.0122747	gi|226477719|emb|FN316823.1| Schistosoma japonicum isolate Anhui full length mRNA clone SJFCA3913.049|FSA001-P00028-E05, complete sequence	emb|FN316823.1
CUST_15350_PI428956223	11.9385	8.09484	11.4542	P	P	P	17.3814	17.4097	P	P	0.0135409	gi|226477721|emb|FN316824.1| Schistosoma japonicum isolate Anhui full length mRNA clone SJFCA3913.050|FSA001-P00013-H17, complete sequence	emb|FN316824.1
CUST_15351_PI428956223	11.3154	7.27245	10.9244	P	P	P	17.4123	17.384	P	P	0.00896618	gi|226477723|emb|FN316825.1| Schistosoma japonicum isolate Anhui full length mRNA clone SJFCA3913.051|FSA001-P00012-G16, complete sequence	emb|FN316825.1
CUST_15353_PI428956223	12.172	7.91973	11.3795	P	P	P	17.3247	17.3472	P	P	0.0151532	gi|226477727|emb|FN316826.1| Schistosoma japonicum isolate Anhui full length mRNA clone SJFCA3913.052|FSA001-P00015-G15, complete sequence	emb|FN316826.1
CUST_15354_PI428956223	9.99093	9.3011	10.1531	P	P	P	11.1242	11.0919	P	P	0.42086	gi|226477729|emb|FN316851.1| Schistosoma japonicum isolate Anhui full length mRNA clone SJFCA3915.071|FSA001-P00009-G02, complete sequence	emb|FN316851.1
CUST_1536_PI428962778	9.61595	8.74007	9.25326	P	P	P	10.3181	10.2754	P	P	0.482922	gi|28320494|gb|BU713126.1| SJAABMA03 Adult SjC 7/94 Schistosoma japonicum cDNA, mRNA sequence	28320494|gb_BU713126.1
CUST_1537_PI428956223	5.49759	6.20373	6.14859	P	P	P	7.46318	7.4935	P	P	0.354825	gi|28317683|gb|AY223208.1| Schistosoma japonicum clone ZZD245 mRNA sequence	gb|AY223208.1
CUST_15395_PI428956223	11.8765	8.04163	11.4347	P	P	P	17.6225	17.6718	P	P	0.0110273	gi|226477811|emb|FN316842.1| Schistosoma japonicum isolate Anhui full length mRNA clone SJFCA3913.070|FSA001-P00020-F02, complete sequence	emb|FN316842.1
CUST_15396_PI428956223	10.3212	6.95268	10.0504	P	P	P	16.6637	16.7151	P	P	0.0077692	gi|226477813|emb|FN316841.1| Schistosoma japonicum isolate Anhui full length mRNA clone SJFCA3913.069|FSA001-P00027-P13, complete sequence	emb|FN316841.1
CUST_15397_PI428956223	11.991	7.88415	11.4716	P	P	P	18.0156	18.0072	P	P	0.00901602	gi|226477815|emb|FN316840.1| Schistosoma japonicum isolate Anhui full length mRNA clone SJFCA3913.067|FSA001-P00008-I21, complete sequence	emb|FN316840.1
CUST_15398_PI428956223	12.0324	7.94221	11.503	P	P	P	18.1354	17.9853	P	P	0.00893545	gi|226477817|emb|FN316839.1| Schistosoma japonicum isolate Anhui full length mRNA clone SJFCA3913.066|FSA001-P00032-P14, complete sequence	emb|FN316839.1
CUST_15399_PI428956223	12.1042	7.81114	11.333	P	P	P	17.698	17.7484	P	P	0.011101	gi|226477819|emb|FN316838.1| Schistosoma japonicum isolate Anhui full length mRNA clone SJFCA3913.065|FSA001-P00006-F10, complete sequence	emb|FN316838.1
CUST_154_PI428962778	13.3209	13.232	13.7961	P	P	P	12.212	12.1538	P	P	2.44258	gi|2605138|gb|AA661094.1| JM00M278.QM3 Miracidia Sjc 3/96 Schistosoma japonicum cDNA clone SJCM278 5' similar to Glutamic acid-rich protein gene, mRNA sequence	2605138|gb_AA661094.1
CUST_1540_PI428962772	9.40028	9.36054	9.59339	P	P	P	7.6782	7.81055	P	P	3.26967	gi|56050151|gb|CV741608.1| SJAL_034_19.T3 SJL Schistosoma japonicum cDNA, mRNA sequence	56050151|gb_CV741608.1
CUST_15400_PI428956223	11.4585	7.39358	10.9009	P	P	P	17.6434	17.0073	P	P	0.00969747	gi|226477821|emb|FN316837.1| Schistosoma japonicum isolate Anhui full length mRNA clone SJFCA3913.064|FSA001-P00028-F12, complete sequence	emb|FN316837.1
CUST_15401_PI428956223	11.428	7.29618	10.9071	P	P	P	17.2666	17.271	P	P	0.010201	gi|226477823|emb|FN316836.1| Schistosoma japonicum isolate Anhui full length mRNA clone SJFCA3913.063|FSA001-P00017-E11, complete sequence	emb|FN316836.1
CUST_15402_PI428956223	11.7705	7.698	11.2352	P	P	P	17.3033	17.3048	P	P	0.0125896	gi|226477825|emb|FN316835.1| Schistosoma japonicum isolate Anhui full length mRNA clone SJFCA3913.062|FSA001-P00035-G12, complete sequence	emb|FN316835.1
CUST_15403_PI428956223	11.8258	7.79991	11.3278	P	P	P	17.3536	17.392	P	P	0.0126152	gi|226477827|emb|FN316834.1| Schistosoma japonicum isolate Anhui full length mRNA clone SJFCA3913.061|FSA001-P00007-A08, complete sequence	emb|FN316834.1
CUST_15404_PI428956223	12.049	7.75286	11.2751	P	P	P	17.2942	17.3046	P	P	0.0143235	gi|226477829|emb|FN316833.1| Schistosoma japonicum isolate Anhui full length mRNA clone SJFCA3913.060|FSA001-P00035-F02, complete sequence	emb|FN316833.1
CUST_15405_PI428956223	11.2948	7.75055	10.7995	P	P	P	17.2526	17.2738	P	P	0.00955647	gi|226477831|emb|FN316832.1| Schistosoma japonicum isolate Anhui full length mRNA clone SJFCA3913.059|FSA001-P00032-L07, complete sequence	emb|FN316832.1
CUST_15406_PI428956223	12.0166	7.95399	11.3986	P	P	P	17.5126	17.5454	P	P	0.0124974	gi|226477833|emb|FN316831.1| Schistosoma japonicum isolate Anhui full length mRNA clone SJFCA3913.058|FSA001-P00025-B19, complete sequence	emb|FN316831.1
CUST_15407_PI428956223	11.9001	7.89468	11.3926	P	P	P	17.3413	17.413	P	P	0.0132106	gi|226477835|emb|FN316830.1| Schistosoma japonicum isolate Anhui full length mRNA clone SJFCA3913.056|FSA001-P00018-J12, complete sequence	emb|FN316830.1
CUST_15408_PI428956223	11.9673	8.22163	11.4404	P	P	P	17.4632	17.4795	P	P	0.0129904	gi|226477837|emb|FN316829.1| Schistosoma japonicum isolate Anhui full length mRNA clone SJFCA3913.055|FSA001-P00015-E01, complete sequence	emb|FN316829.1
CUST_15409_PI428956223	11.9906	7.66643	11.3695	P	P	P	17.6283	17.7286	P	P	0.0109869	gi|226477839|emb|FN316828.1| Schistosoma japonicum isolate Anhui full length mRNA clone SJFCA3913.054|FSA001-P00034-G08, complete sequence	emb|FN316828.1
CUST_1541_PI428962772	10.8269	10.7289	11.6524	P	P	P	9.29579	9.30043	P	P	3.56496	gi|56050152|gb|CV741609.1| SJAL_034_19.T7 SJL Schistosoma japonicum cDNA, mRNA sequence	56050152|gb_CV741609.1
CUST_15410_PI428956223	11.921	7.93812	11.5207	P	P	P	17.8236	17.8181	P	P	0.0101662	gi|226477841|emb|FN316827.1| Schistosoma japonicum isolate Anhui full length mRNA clone SJFCA3913.053|FSA001-P00028-F11, complete sequence	emb|FN316827.1
CUST_15422_PI428956223	14.2158	14.1096	14.2936	P	P	P	8.90622	9.2147	P	P	35.2517	gi|226477865|emb|FN316909.1| Schistosoma japonicum isolate Anhui full length mRNA clone SJFCA3944|FSA_060_69_E09, complete sequence	emb|FN316909.1
CUST_15433_PI428956223	5.67147	6.17534	5.667	P	P	P	7.39673	7.21779	P	P	0.365597	gi|226477887|emb|FN316920.1| Schistosoma japonicum isolate Anhui full length mRNA clone SJFCA3976|FSA_127_07_G01, complete sequence	emb|FN316920.1
CUST_15441_PI428956223	13.4713	13.7638	13.7811	P	P	P	12.5622	12.4678	P	P	2.23949	gi|226477903|emb|FN316928.1| Schistosoma japonicum isolate Anhui full length mRNA clone SJFCA3991|FSA001-P00002-G20, complete sequence	emb|FN316928.1
CUST_15463_PI428956223	9.95357	15.577	14.3996	P	P	P	16.347	16.4298	P	P	0.277671	gi|226477947|emb|FN316936.1| Schistosoma japonicum isolate Anhui full length mRNA clone SJFCA4004|FSA001-P00003-C15, complete sequence	emb|FN316936.1
CUST_15466_PI428956223	15.8097	15.4993	15.9671	P	P	P	11.0303	11.1458	P	P	25.6754	gi|226477953|emb|FN316939.1| Schistosoma japonicum isolate Anhui full length mRNA clone SJFCA4008|FSA001-P00003-G17, complete sequence	emb|FN316939.1
CUST_15467_PI428956223	10.7479	10.4968	10.0663	P	P	P	11.693	11.6754	P	P	0.429146	gi|226477955|emb|FN316940.1| Schistosoma japonicum isolate Anhui full length mRNA clone SJFCA4010|FSA001-P00003-J03, complete sequence	emb|FN316940.1
CUST_15468_PI428956223	7.30902	8.40351	7.49605	P	P	P	9.67496	9.16297	P	P	0.324889	gi|226477957|emb|FN316941.1| Schistosoma japonicum isolate Anhui full length mRNA clone SJFCA4011|FSA001-P00003-J12, complete sequence	emb|FN316941.1
CUST_1547_PI428962772	5.4406	6.14483	5.67295	P	P	P	2.96835	2.98439	A	A	6.99716	gi|56050169|gb|CV741626.1| SJAL_034_29.T7 SJL Schistosoma japonicum cDNA, mRNA sequence	56050169|gb_CV741626.1
CUST_15470_PI428956223	16.1325	16.2753	16.2672	P	P	P	14.5755	14.5863	P	P	3.12869	gi|226477961|emb|FN316943.1| Schistosoma japonicum isolate Anhui full length mRNA clone SJFCA4013|FSA001-P00003-L02, complete sequence	emb|FN316943.1
CUST_15474_PI428956223	10.6586	7.12291	10.1649	P	P	P	16.7802	16.5697	P	P	0.00922657	gi|226477969|emb|FN316947.1| Schistosoma japonicum isolate Anhui full length mRNA clone SJFCA4017|FSA001-P00003-M20, complete sequence	emb|FN316947.1
CUST_15476_PI428956223	9.82803	15.5218	14.3295	P	P	P	16.3027	16.3178	P	P	0.281169	gi|226477973|emb|FN316949.1| Schistosoma japonicum isolate Anhui full length mRNA clone SJFCA4019|FSA001-P00003-O07, complete sequence	emb|FN316949.1
CUST_15480_PI428956223	11.2836	13.1703	13.209	P	P	P	16.4294	16.3693	P	P	0.0816635	gi|226477981|emb|FN316953.1| Schistosoma japonicum isolate Anhui full length mRNA clone SJFCA4027|FSA001-P00004-I07, complete sequence	emb|FN316953.1
CUST_15482_PI428956223	7.76307	4.73377	7.39291	P	A	P	13.5346	13.4873	P	P	0.0117599	gi|226477985|emb|FN316955.1| Schistosoma japonicum isolate Anhui full length mRNA clone SJFCA4029|FSA001-P00004-J14, complete sequence	emb|FN316955.1
CUST_15483_PI428956223	15.6794	15.7406	15.7058	P	P	P	14.3905	14.4926	P	P	2.40558	gi|226477987|emb|FN316956.1| Schistosoma japonicum isolate Anhui full length mRNA clone SJFCA4030|FSA001-P00004-K12, complete sequence	emb|FN316956.1
CUST_15486_PI428956223	9.82546	6.54317	9.47821	P	P	P	16.0924	15.8115	P	P	0.00896934	gi|226477993|emb|FN316959.1| Schistosoma japonicum isolate Anhui full length mRNA clone SJFCA4033|FSA001-P00004-M14, complete sequence	emb|FN316959.1
CUST_15488_PI428956223	16.931	16.8558	16.9925	P	P	P	15.6153	15.553	P	P	2.53683	gi|226477997|emb|FN316961.1| Schistosoma japonicum isolate Anhui full length mRNA clone SJFCA4038|FSA001-P00005-B05, complete sequence	emb|FN316961.1
CUST_15489_PI428956223	5.86594	4.85566	5.01038	P	A	A	12.4231	12.4407	P	P	0.00720901	gi|226477999|emb|FN316962.1| Schistosoma japonicum isolate Anhui full length mRNA clone SJFCA4039|FSA001-P00005-C05, complete sequence	emb|FN316962.1
CUST_1549_PI428956223	9.72991	9.19002	9.55233	P	P	P	10.7622	10.3825	P	P	0.474027	gi|28317695|gb|AY223220.1| Schistosoma japonicum clone ZZD276 mRNA sequence	gb|AY223220.1
CUST_1549_PI428962772	5.2782	6.05554	6.61875	P	P	P	3.13783	3.12291	A	A	7.74994	gi|56050171|gb|CV741628.1| SJAL_034_30.T7 SJL Schistosoma japonicum cDNA, mRNA sequence	56050171|gb_CV741628.1
CUST_15490_PI428956223	10.4294	7.15109	10.1297	P	P	P	16.7101	16.5709	P	P	0.00860844	gi|226478001|emb|FN316963.1| Schistosoma japonicum isolate Anhui full length mRNA clone SJFCA4041|FSA001-P00005-D23, complete sequence	emb|FN316963.1
CUST_15496_PI428956223	9.95155	9.47687	10.0475	P	P	P	14.042	13.8765	P	P	0.0576889	gi|226478013|emb|FN316969.1| Schistosoma japonicum isolate Anhui full length mRNA clone SJFCA4052|FSA001-P00005-P19, complete sequence	emb|FN316969.1
CUST_15498_PI428956223	16.3027	16.2787	16.2869	P	P	P	14.6544	14.6933	P	P	3.06408	gi|226478017|emb|FN316971.1| Schistosoma japonicum isolate Anhui full length mRNA clone SJFCA4055|FSA001-P00006-A04, complete sequence	emb|FN316971.1
CUST_15499_PI428956223	6.82882	7.66538	7.22065	P	P	P	8.25774	8.36026	P	P	0.489306	gi|226478019|emb|FN316972.1| Schistosoma japonicum isolate Anhui full length mRNA clone SJFCA4056|FSA001-P00006-A11, complete sequence	emb|FN316972.1
CUST_15502_PI428956223	9.75387	7.00356	9.97671	P	P	P	16.6866	16.4772	P	P	0.00677585	gi|226478025|emb|FN316975.1| Schistosoma japonicum isolate Anhui full length mRNA clone SJFCA4062|FSA001-P00006-G13, complete sequence	emb|FN316975.1
CUST_15505_PI428956223	10.5098	7.20138	10.336	P	P	P	16.8253	16.6449	P	P	0.00883748	gi|226478033|emb|FN316979.1| Schistosoma japonicum isolate Anhui full length mRNA clone SJFCA4068|FSA001-P00006-L10, complete sequence	emb|FN316979.1
CUST_15506_PI428956223	9.45427	9.52637	9.61473	P	P	P	10.5454	10.5853	P	P	0.488972	gi|226478035|emb|FN316980.1| Schistosoma japonicum isolate Anhui full length mRNA clone SJFCA4069|FSA001-P00006-L13, complete sequence	emb|FN316980.1
CUST_1551_PI428962772	6.59774	6.55927	6.07937	P	P	P	4.51331	5.63397	A	A	2.37972	gi|56050182|gb|CV741639.1| SJAL_034_38.T3 SJL Schistosoma japonicum cDNA, mRNA sequence	56050182|gb_CV741639.1
CUST_15510_PI428956223	9.76697	15.5713	14.4025	P	P	P	16.2976	16.3618	P	P	0.288157	gi|226478043|emb|FN316984.1| Schistosoma japonicum isolate Anhui full length mRNA clone SJFCA4074|FSA001-P00007-E12, complete sequence	emb|FN316984.1
CUST_15512_PI428956223	9.99635	15.5404	14.4313	P	P	P	16.3434	16.3578	P	P	0.282306	gi|226478047|emb|FN316986.1| Schistosoma japonicum isolate Anhui full length mRNA clone SJFCA4080|FSA001-P00007-K19, complete sequence	emb|FN316986.1
CUST_15517_PI428956223	11.3565	13.1156	13.1642	P	P	P	16.3836	16.2406	P	P	0.0846088	gi|226478057|emb|FN316991.1| Schistosoma japonicum isolate Anhui full length mRNA clone SJFCA4086|FSA001-P00008-P12, complete sequence	emb|FN316991.1
CUST_15519_PI428956223	7.79043	5.14025	7.26734	P	A	P	13.6926	13.4485	P	P	0.0112131	gi|226478061|emb|FN316993.1| Schistosoma japonicum isolate Anhui full length mRNA clone SJFCA4088|FSA001-P00009-J09, complete sequence	emb|FN316993.1
CUST_15520_PI428956223	10.4407	7.22607	10.2776	P	P	P	16.8363	16.609	P	P	0.00854451	gi|226478063|emb|FN316994.1| Schistosoma japonicum isolate Anhui full length mRNA clone SJFCA4089|FSA001-P00009-J13, complete sequence	emb|FN316994.1
CUST_15527_PI428956223	16.3124	16.2775	16.3446	P	P	P	14.6754	14.6754	P	P	3.10888	gi|226478077|emb|FN317001.1| Schistosoma japonicum isolate Anhui full length mRNA clone SJFCA4100|FSA001-P00010-M06, complete sequence	emb|FN317001.1
CUST_15528_PI428956223	10.3086	7.21978	10.1972	P	P	P	16.7585	16.6251	P	P	0.00815074	gi|226478079|emb|FN317002.1| Schistosoma japonicum isolate Anhui full length mRNA clone SJFCA4101|FSA001-P00010-N12, complete sequence	emb|FN317002.1
CUST_1553_PI428962772	6.37784	6.31988	6.31098	P	P	P	2.93211	2.93868	A	A	10.5644	gi|56050228|gb|CV741685.1| SJAL_034_65.T3 SJL Schistosoma japonicum cDNA, mRNA sequence	56050228|gb_CV741685.1
CUST_15531_PI428956223	10.4583	7.23013	10.2218	P	P	P	16.7993	16.5899	P	P	0.00862332	gi|226478085|emb|FN317005.1| Schistosoma japonicum isolate Anhui full length mRNA clone SJFCA4110|FSA001-P00011-J24, complete sequence	emb|FN317005.1
CUST_15533_PI428956223	12.9436	12.9499	12.8339	P	P	P	11.474	11.4625	P	P	2.71676	gi|226478089|emb|FN317007.1| Schistosoma japonicum isolate Anhui full length mRNA clone SJFCA4112|FSA001-P00011-N05, complete sequence	emb|FN317007.1
CUST_15535_PI428956223	10.5445	7.18661	10.1435	P	P	P	16.5835	16.4246	P	P	0.00992057	gi|226478093|emb|FN317009.1| Schistosoma japonicum isolate Anhui full length mRNA clone SJFCA4117|FSA001-P00012-L08, complete sequence	emb|FN317009.1
CUST_15537_PI428956223	11.3056	13.0525	13.1914	P	P	P	16.4246	16.4242	P	P	0.0772447	gi|226478097|emb|FN317011.1| Schistosoma japonicum isolate Anhui full length mRNA clone SJFCA4119|FSA001-P00012-N06, complete sequence	emb|FN317011.1
CUST_15546_PI428956223	8.20607	8.16674	7.69536	P	P	P	9.59901	9.79921	P	P	0.316014	gi|226478115|emb|FN317020.1| Schistosoma japonicum isolate Anhui full length mRNA clone SJFCA4137|FSA001-P00016-C16, complete sequence	emb|FN317020.1
CUST_15548_PI428956223	10.6644	7.3256	10.198	P	P	P	16.7754	16.6166	P	P	0.00927346	gi|226478119|emb|FN317022.1| Schistosoma japonicum isolate Anhui full length mRNA clone SJFCA4141|FSA001-P00016-J14, complete sequence	emb|FN317022.1
CUST_15549_PI428956223	7.96052	4.9186	7.29618	P	A	P	13.6456	13.4662	P	P	0.0120587	gi|226478121|emb|FN317023.1| Schistosoma japonicum isolate Anhui full length mRNA clone SJFCA4142|FSA001-P00016-K24, complete sequence	emb|FN317023.1
CUST_1557_PI428962778	14.2682	14.3512	15.0811	P	P	P	13.3211	13.429	P	P	2.36065	gi|28320564|gb|BU713199.1| SJAABMH12 Adult SjC 7/94 Schistosoma japonicum cDNA, mRNA sequence	28320564|gb_BU713199.1
CUST_1558_PI428962772	8.11765	5.94454	5.59175	P	P	P	5.65644	6.25178	A	P	2.04023	gi|56050271|gb|CV741728.1| SJAL_034_88.T7 SJL Schistosoma japonicum cDNA, mRNA sequence	56050271|gb_CV741728.1
CUST_1560_PI428962772	13	12.9907	13.1438	P	P	P	11.3706	11.4165	P	P	3.14452	gi|56050284|gb|CV741741.1| SJAL_034_95.T3 SJL Schistosoma japonicum cDNA, mRNA sequence	56050284|gb_CV741741.1
CUST_1562_PI428962778	7.68303	4.85694	7.21994	P	A	P	14.1821	13.9546	P	P	0.0074195	gi|28320577|gb|BU713212.1| SJAABNB02 Adult SjC 7/94 Schistosoma japonicum cDNA, mRNA sequence	28320577|gb_BU713212.1
CUST_1563_PI428962772	7.05229	6.39787	6.12678	P	P	P	3.18274	3.1831	A	A	10.5317	gi|56050300|gb|CV741757.1| SJAL_035_09.T7 SJL Schistosoma japonicum cDNA, mRNA sequence	56050300|gb_CV741757.1
CUST_1566_PI428962772	12.4756	12.4323	12.1723	P	P	P	11.3136	11.4116	P	P	2.00378	gi|56050338|gb|CV741795.1| SJAL_035_30.T3 SJL Schistosoma japonicum cDNA, mRNA sequence	56050338|gb_CV741795.1
CUST_1567_PI428956223	12.6087	12.4397	12.4269	P	P	P	10.7551	10.8922	P	P	3.17971	gi|28317718|gb|AY223243.1| Schistosoma japonicum clone ZZD393 mRNA sequence	gb|AY223243.1
CUST_1568_PI428962778	5.81441	6.17029	6.10306	P	P	P	3.70484	5.44148	A	A	2.32504	gi|28320601|gb|BU713236.1| SJAABND07 Adult SjC 7/94 Schistosoma japonicum cDNA, mRNA sequence	28320601|gb_BU713236.1
CUST_15710_PI428956223	6.50662	6.17329	5.5826	P	P	P	7.65425	7.31882	P	P	0.389577	gi|226478467|emb|FN322768.1| Schistosoma japonicum isolate Anhui full length mRNA clone SJFCE3857.029|FSE001-P00002-L23, complete sequence	emb|FN322768.1
CUST_1572_PI428962772	12.8624	12.87	12.5242	P	P	P	11.6314	11.7569	P	P	2.09283	gi|56050360|gb|CV741817.1| SJAL_035_44.T3 SJL Schistosoma japonicum cDNA, mRNA sequence	56050360|gb_CV741817.1
CUST_1574_PI428962772	7.68934	7.7328	7.93592	P	P	P	4.18569	4.21294	A	A	12.0478	gi|56050365|gb|CV741822.1| SJAL_035_46.T7 SJL Schistosoma japonicum cDNA, mRNA sequence	56050365|gb_CV741822.1
CUST_15741_PI428956223	8.37039	5.39365	7.9936	P	A	P	14.7588	14.5888	P	P	0.00799328	gi|226478533|emb|FN317031.1| Schistosoma japonicum isolate Anhui full length mRNA clone SJFCA4152|FSA001-P00017-M07, complete sequence	emb|FN317031.1
CUST_15744_PI428956223	10.0232	15.5422	14.3588	P	P	P	16.2794	16.3024	P	P	0.290041	gi|226478539|emb|FN317034.1| Schistosoma japonicum isolate Anhui full length mRNA clone SJFCA4155|FSA001-P00018-D07, complete sequence	emb|FN317034.1
CUST_15757_PI428956223	11.5323	11.4781	11.4239	P	P	P	10.2721	10.4364	P	P	2.17677	gi|226478565|emb|FN317047.1| Schistosoma japonicum isolate Anhui full length mRNA clone SJFCA4176|FSA001-P00019-J05, complete sequence	emb|FN317047.1
CUST_15758_PI428956223	7.82768	4.92049	7.3803	P	A	P	14.1164	14.0074	P	P	0.00825946	gi|226478567|emb|FN317048.1| Schistosoma japonicum isolate Anhui full length mRNA clone SJFCA4180|FSA001-P00020-A03, complete sequence	emb|FN317048.1
CUST_15765_PI428956223	11.1769	13.0538	13.0624	P	P	P	16.4535	16.3426	P	P	0.0747201	gi|226478581|emb|FN317055.1| Schistosoma japonicum isolate Anhui full length mRNA clone SJFCA4189|FSA001-P00020-J17, complete sequence	emb|FN317055.1
CUST_15766_PI428956223	9.05028	8.82211	9.25426	P	P	P	13.3838	13.2789	P	P	0.0514994	gi|226478583|emb|FN317056.1| Schistosoma japonicum isolate Anhui full length mRNA clone SJFCA4190|FSA001-P00020-K14, complete sequence	emb|FN317056.1
CUST_15773_PI428956223	10.6773	7.18921	10.1692	P	P	P	16.7364	16.5744	P	P	0.00946264	gi|226478597|emb|FN317063.1| Schistosoma japonicum isolate Anhui full length mRNA clone SJFCA4197|FSA001-P00021-F12, complete sequence	emb|FN317063.1
CUST_15776_PI428956223	10.5547	7.27789	10.3216	P	P	P	16.8432	16.6619	P	P	0.0088552	gi|226478603|emb|FN317066.1| Schistosoma japonicum isolate Anhui full length mRNA clone SJFCA4203|FSA001-P00021-K15, complete sequence	emb|FN317066.1
CUST_15779_PI428956223	10.5041	7.19423	10.2461	P	P	P	16.8411	16.6802	P	P	0.00843262	gi|226478609|emb|FN317069.1| Schistosoma japonicum isolate Anhui full length mRNA clone SJFCA4206|FSA001-P00021-M14, complete sequence	emb|FN317069.1
CUST_15780_PI428956223	10.3848	7.2237	10.1552	P	P	P	16.6998	16.52	P	P	0.00873709	gi|226478611|emb|FN317070.1| Schistosoma japonicum isolate Anhui full length mRNA clone SJFCA4207|FSA001-P00021-N23, complete sequence	emb|FN317070.1
CUST_15781_PI428956223	10.4288	7.31324	10.2338	P	P	P	16.7773	16.5949	P	P	0.00864945	gi|226478613|emb|FN317071.1| Schistosoma japonicum isolate Anhui full length mRNA clone SJFCA4209|FSA001-P00022-H11, complete sequence	emb|FN317071.1
CUST_15784_PI428956223	9.08204	8.5649	8.91736	P	P	P	13.1619	13.0212	P	P	0.0535575	gi|226478619|emb|FN317074.1| Schistosoma japonicum isolate Anhui full length mRNA clone SJFCA4212|FSA001-P00022-J17, complete sequence	emb|FN317074.1
CUST_15787_PI428956223	9.7974	6.36855	9.72142	P	P	P	15.7343	15.6137	P	P	0.0115727	gi|226478625|emb|FN317077.1| Schistosoma japonicum isolate Anhui full length mRNA clone SJFCA4217|FSA001-P00023-F03, complete sequence	emb|FN317077.1
CUST_15788_PI428956223	9.14278	8.86278	9.29756	P	P	P	13.4293	13.2912	P	P	0.0525626	gi|226478627|emb|FN317078.1| Schistosoma japonicum isolate Anhui full length mRNA clone SJFCA4221|FSA001-P00023-H10, complete sequence	emb|FN317078.1
CUST_15791_PI428956223	10.5434	7.17269	10.2392	P	P	P	16.8297	16.6862	P	P	0.00854746	gi|226478633|emb|FN317081.1| Schistosoma japonicum isolate Anhui full length mRNA clone SJFCA4224|FSA001-P00023-N18, complete sequence	emb|FN317081.1
CUST_15792_PI428956223	11.3909	11.1726	11.7102	P	P	P	15.3243	15.2686	P	P	0.069101	gi|226478635|emb|FN317082.1| Schistosoma japonicum isolate Anhui full length mRNA clone SJFCA4225|FSA001-P00024-C05, complete sequence	emb|FN317082.1
CUST_15794_PI428956223	16.4334	16.5179	16.6563	P	P	P	15.2769	15.2489	P	P	2.42139	gi|226478639|emb|FN317084.1| Schistosoma japonicum isolate Anhui full length mRNA clone SJFCA4230|FSA001-P00024-O12, complete sequence	emb|FN317084.1
CUST_15798_PI428956223	11.2832	13.1187	13.1426	P	P	P	16.4359	16.4074	P	P	0.0775733	gi|226478647|emb|FN317088.1| Schistosoma japonicum isolate Anhui full length mRNA clone SJFCA4238|FSA001-P00027-N13, complete sequence	emb|FN317088.1
CUST_15799_PI428956223	7.05067	3.39367	6.63439	P	A	P	14.1702	14.0211	P	P	0.00460981	gi|226478649|emb|FN317089.1| Schistosoma japonicum isolate Anhui full length mRNA clone SJFCA4239|FSA001-P00028-A13, complete sequence	emb|FN317089.1
CUST_158_PI428962772	12.0866	7.85825	11.3814	P	P	P	17.339	17.3208	P	P	0.0146671	gi|28357764|gb|BU800757.1| SJF2CUG08 SJF Schistosoma japonicum cDNA, mRNA sequence	28357764|gb_BU800757.1
CUST_158_PI428962778	7.09593	7.31632	7.57731	P	P	P	9.16366	9.28188	P	P	0.271557	gi|2605161|gb|AA661117.1| JM00M303.QM3 Miracidia Sjc 3/96 Schistosoma japonicum cDNA clone SJCM303 5', mRNA sequence	2605161|gb_AA661117.1
CUST_15803_PI428956223	10.0667	15.5458	14.3623	P	P	P	16.3079	16.3296	P	P	0.285337	gi|226478657|emb|FN317093.1| Schistosoma japonicum isolate Anhui full length mRNA clone SJFCA4246|FSA001-P00028-I19, complete sequence	emb|FN317093.1
CUST_15805_PI428956223	9.8573	6.55078	9.54727	P	P	P	16.1469	15.9704	P	P	0.00862568	gi|226478661|emb|FN317095.1| Schistosoma japonicum isolate Anhui full length mRNA clone SJFCA4248|FSA001-P00028-P11, complete sequence	emb|FN317095.1
CUST_15808_PI428956223	5.56407	5.75176	5.34693	P	P	P	3.37081	3.37689	A	A	4.56255	gi|226478667|emb|FN317098.1| Schistosoma japonicum isolate Anhui full length mRNA clone SJFCA4251|FSA001-P00029-I16, complete sequence	emb|FN317098.1
CUST_1581_PI428962772	7.76011	7.70254	7.80464	P	P	P	5.57775	5.51309	A	A	4.62865	gi|56050407|gb|CV741864.1| SJAL_035_68.T7 SJL Schistosoma japonicum cDNA, mRNA sequence	56050407|gb_CV741864.1
CUST_15812_PI428956223	7.77343	4.12295	7.18614	P	A	P	14.4888	14.0961	P	P	0.00628496	gi|226478675|emb|FN317102.1| Schistosoma japonicum isolate Anhui full length mRNA clone SJFCA4257|FSA001-P00030-B14, complete sequence	emb|FN317102.1
CUST_15813_PI428956223	7.17577	4.13598	6.60709	P	A	P	13.177	13.2986	P	P	0.00895174	gi|226478677|emb|FN317103.1| Schistosoma japonicum isolate Anhui full length mRNA clone SJFCA4258|FSA001-P00030-C18, complete sequence	emb|FN317103.1
CUST_15819_PI428956223	16.8221	16.8526	17.0069	P	P	P	15.642	15.6761	P	P	2.35715	gi|226478689|emb|FN317109.1| Schistosoma japonicum isolate Anhui full length mRNA clone SJFCA4266|FSA001-P00030-P04, complete sequence	emb|FN317109.1
CUST_1582_PI428962772	11.4771	11.0776	10.5298	P	P	P	9.40227	9.86646	P	P	2.68726	gi|56050412|gb|CV741869.1| SJAL_035_71.T3 SJL Schistosoma japonicum cDNA, mRNA sequence	56050412|gb_CV741869.1
CUST_15824_PI428956223	10.4476	6.97011	10.1582	P	P	P	16.749	16.5434	P	P	0.00863766	gi|226478699|emb|FN317114.1| Schistosoma japonicum isolate Anhui full length mRNA clone SJFCA4279|FSA001-P00032-M18, complete sequence	emb|FN317114.1
CUST_15825_PI428956223	12.3503	11.7907	10.8355	P	P	P	13.5314	13.2613	P	P	0.326028	gi|226478701|emb|FN317115.1| Schistosoma japonicum isolate Anhui full length mRNA clone SJFCA4281|FSA001-P00032-P12, complete sequence	emb|FN317115.1
CUST_15837_PI428956223	6.31421	6.82527	7.21051	P	P	P	5.19107	3.50203	A	A	4.75097	gi|226478725|emb|FN317127.1| Schistosoma japonicum isolate Anhui full length mRNA clone SJFCA4299|FSA001-P00034-E15, complete sequence	emb|FN317127.1
CUST_15843_PI428956223	10.6387	7.46087	10.3037	P	P	P	16.833	16.6031	P	P	0.00935294	gi|226478737|emb|FN317133.1| Schistosoma japonicum isolate Anhui full length mRNA clone SJFCA4314|FSA001-P00035-O07, complete sequence	emb|FN317133.1
CUST_15844_PI428956223	6.24316	6.89798	6.54447	P	P	P	8.54925	8.45313	P	P	0.265124	gi|226478739|emb|FN317134.1| Schistosoma japonicum isolate Anhui full length mRNA clone SJFCE0638|FSE_036_06_F01, complete sequence	emb|FN317134.1
CUST_15845_PI428956223	12.2224	12.2656	11.9416	P	P	P	10.7254	10.9312	P	P	2.49359	gi|226478741|emb|FN317135.1| Schistosoma japonicum isolate Anhui full length mRNA clone SJFCE0639|FSE_036_08_H01, complete sequence	emb|FN317135.1
CUST_15849_PI428956223	6.60544	7.96715	7.30513	P	P	P	8.58049	8.45403	P	P	0.459678	gi|226478749|emb|FN317139.1| Schistosoma japonicum isolate Anhui full length mRNA clone SJFCE0646|FSE_037_38_F05, complete sequence	emb|FN317139.1
CUST_15869_PI428956223	10.953	10.3848	10.5093	P	P	P	9.25675	9.26684	P	P	2.59385	gi|226478789|emb|FN317159.1| Schistosoma japonicum isolate Anhui full length mRNA clone SJFCE0680|FSE_046_66_B09, complete sequence	emb|FN317159.1
CUST_15874_PI428956223	10.1194	10.1479	10.4326	P	P	P	8.46216	8.5467	P	P	3.32954	gi|226478799|emb|FN317164.1| Schistosoma japonicum isolate Anhui full length mRNA clone SJFCE0689|FSE_048_23_G03, complete sequence	emb|FN317164.1
CUST_15878_PI428956223	9.73219	9.4375	9.85028	P	P	P	10.9645	10.7612	P	P	0.44047	gi|226478807|emb|FN317168.1| Schistosoma japonicum isolate Anhui full length mRNA clone SJFCE0697|FSE_050_80_H10, complete sequence	emb|FN317168.1
CUST_15880_PI428956223	13.0622	12.9823	12.7462	P	P	P	11.0206	11.0522	P	P	3.73183	gi|226478811|emb|FN317170.1| Schistosoma japonicum isolate Anhui full length mRNA clone SJFCE0705|FSE_051_70_F09, complete sequence	emb|FN317170.1
CUST_15887_PI428956223	14.063	14.0276	13.9134	P	P	P	12.4999	12.6799	P	P	2.65742	gi|226478825|emb|FN317177.1| Schistosoma japonicum isolate Anhui full length mRNA clone SJFCE0721|FSE_055_81_A11, complete sequence	emb|FN317177.1
CUST_15888_PI428956223	15.2069	15.2246	15.1379	P	P	P	14.1087	13.9195	P	P	2.25489	gi|226478827|emb|FN317178.1| Schistosoma japonicum isolate Anhui full length mRNA clone SJFCE0722|FSE_055_83_C11, complete sequence	emb|FN317178.1
CUST_1589_PI428962772	10.489	10.684	10.5048	P	P	P	8.81063	8.79132	P	P	3.38938	gi|56050436|gb|CV741893.1| SJAL_035_83.T7 SJL Schistosoma japonicum cDNA, mRNA sequence	56050436|gb_CV741893.1
CUST_15894_PI428956223	10.7652	11.5882	11.7252	P	P	P	10.1192	10.011	P	P	2.55121	gi|226478839|emb|FN317184.1| Schistosoma japonicum isolate Anhui full length mRNA clone SJFCE0730|FSE_056_89_A12, complete sequence	emb|FN317184.1
CUST_159_PI428956223	11.3719	7.18192	10.7305	P	P	P	17.199	17.1669	P	P	0.0100685	gi|56753496|gb|AY813220.1| Schistosoma japonicum clone SJCHGC00127 unknown mRNA	gb|AY813220.1
CUST_1590_PI428962772	9.10774	6.43531	8.48832	P	P	M	3.07053	3.06525	A	A	39.6465	gi|56050441|gb|CV741898.1| SJAL_035_86.T3 SJL Schistosoma japonicum cDNA, mRNA sequence	56050441|gb_CV741898.1
CUST_1590_PI428962778	10.6034	10.5937	10.4236	P	P	P	8.94487	9.39824	P	P	2.55489	gi|28320649|gb|BU713286.1| SJAABOA12 Adult SjC 7/94 Schistosoma japonicum cDNA, mRNA sequence	28320649|gb_BU713286.1
CUST_15902_PI428956223	9.39263	8.97672	8.39774	P	P	P	10.4362	10.046	P	P	0.412989	gi|226478855|emb|FN317192.1| Schistosoma japonicum isolate Anhui full length mRNA clone SJFCE0742|FSE_061_44_D06, complete sequence	emb|FN317192.1
CUST_15906_PI428956223	8.85687	9.12831	8.91179	P	P	P	7.34572	7.70892	P	P	2.69777	gi|226478863|emb|FN317196.1| Schistosoma japonicum isolate Anhui full length mRNA clone SJFCE0753|FSE_065_36_D05, complete sequence	emb|FN317196.1
CUST_1594_PI428962772	5.70662	5.68973	5.83059	P	P	P	3.73152	3.65618	A	A	4.13919	gi|56050449|gb|CV741906.1| SJAL_035_91.T3 SJL Schistosoma japonicum cDNA, mRNA sequence	56050449|gb_CV741906.1
CUST_15943_PI428956223	6.40899	7.11603	7.86635	P	P	P	5.55012	5.57518	A	A	3.22327	gi|226478937|emb|FN317233.1| Schistosoma japonicum isolate Anhui full length mRNA clone SJFCE0832|FSE_093_03_C01, complete sequence	emb|FN317233.1
CUST_15956_PI428956223	10.94	11.1817	11.0187	P	P	P	9.53016	9.56144	P	P	2.83713	gi|226478963|emb|FN317246.1| Schistosoma japonicum isolate Anhui full length mRNA clone SJFCE0864|FSE_104_63_G08, complete sequence	emb|FN317246.1
CUST_15961_PI428956223	3.8331	4.39261	3.85809	A	A	A	6.64879	6.83752	P	P	0.154495	gi|226478973|emb|FN317251.1| Schistosoma japonicum isolate Anhui full length mRNA clone SJFCE0878|FSE_108_56_H07, complete sequence	emb|FN317251.1
CUST_15968_PI428956223	12.2713	12.1624	11.8135	P	P	P	10.0835	10.1354	P	P	3.96012	gi|226478987|emb|FN317258.1| Schistosoma japonicum isolate Anhui full length mRNA clone SJFCE0887|FSE_112_63_G08, complete sequence	emb|FN317258.1
CUST_15979_PI428956223	8.78267	8.82645	9.62204	P	P	P	7.9971	8.14488	P	P	2.08266	gi|226479009|emb|FN317269.1| Schistosoma japonicum isolate Anhui full length mRNA clone SJFCE0909|FSE_123_08_H01, complete sequence	emb|FN317269.1
CUST_15988_PI428956223	9.27572	10.4917	9.74673	P	P	P	11.33	11.5543	P	P	0.348609	gi|226479027|emb|FN317278.1| Schistosoma japonicum isolate Anhui full length mRNA clone SJFCE0922|FSE_126_44_D06, complete sequence	emb|FN317278.1
CUST_15999_PI428956223	5.22545	6.96114	7.1216	P	P	P	8.74624	8.66777	P	P	0.240215	gi|226479049|emb|FN317289.1| Schistosoma japonicum isolate Anhui full length mRNA clone SJFCE0940|FSE_135_92_D12, complete sequence	emb|FN317289.1
CUST_16004_PI428956223	6.97621	7.54501	6.81664	P	P	P	9.02708	8.98833	P	P	0.275443	gi|226479059|emb|FN317294.1| Schistosoma japonicum isolate Anhui full length mRNA clone SJFCE0951|FSE_140_41_A06, complete sequence	emb|FN317294.1
CUST_16017_PI428956223	14.6673	14.716	14.7623	P	P	P	13.563	13.4942	P	P	2.27623	gi|226479085|emb|FN317307.1| Schistosoma japonicum isolate Anhui full length mRNA clone SJFCE0978|FSE_149_09_A02, complete sequence	emb|FN317307.1
CUST_16020_PI428956223	6.77926	8.62569	7.34999	P	P	P	9.44941	9.33869	P	P	0.330697	gi|226479091|emb|FN317310.1| Schistosoma japonicum isolate Anhui full length mRNA clone SJFCE0983|FSE_150_73_A10, complete sequence	emb|FN317310.1
CUST_16039_PI428956223	12.866	13.3105	12.9732	P	P	P	11.1364	11.3161	P	P	3.56407	gi|226479129|emb|FN317329.1| Schistosoma japonicum isolate Anhui full length mRNA clone SJFCE1021|FSE_166_15_G02, complete sequence	emb|FN317329.1
CUST_16044_PI428956223	11.0728	11.1225	11.8428	P	P	P	10.2439	10.4732	P	P	2.03908	gi|226479139|emb|FN317334.1| Schistosoma japonicum isolate Anhui full length mRNA clone SJFCE1031|FSE_169_85_E11, complete sequence	emb|FN317334.1
CUST_16045_PI428956223	8.1861	8.55551	9.32719	P	P	P	7.57071	7.26814	P	P	2.53652	gi|226479141|emb|FN317335.1| Schistosoma japonicum isolate Anhui full length mRNA clone SJFCE1032|FSE_170_71_G09, complete sequence	emb|FN317335.1
CUST_16055_PI428956223	11.3048	11.5392	11.6555	P	P	P	12.6876	12.7447	P	P	0.432474	gi|226479161|emb|FN317345.1| Schistosoma japonicum isolate Anhui full length mRNA clone SJFCE1055|FSE_177_13_E02, complete sequence	emb|FN317345.1
CUST_1606_PI428962772	16.9057	16.9928	16.4448	P	P	P	15.4234	15.3623	P	P	2.65211	gi|56050536|gb|CV741993.1| SJAL_036_60.T3 SJL Schistosoma japonicum cDNA, mRNA sequence	56050536|gb_CV741993.1
CUST_16062_PI428956223	8.20495	6.99913	7.9289	P	P	P	11.042	10.781	P	P	0.114904	gi|226479175|emb|FN317352.1| Schistosoma japonicum isolate Anhui full length mRNA clone SJFCE1070|FSE_182_43_C06, complete sequence	emb|FN317352.1
CUST_16063_PI428956223	11.2237	10.5813	11.309	P	P	P	12.4915	12.3799	P	P	0.388421	gi|226479177|emb|FN317353.1| Schistosoma japonicum isolate Anhui full length mRNA clone SJFCE1071|FSE_183_18_B03, complete sequence	emb|FN317353.1
CUST_16065_PI428956223	14.7206	14.7015	14.3122	P	P	P	13.2186	13.43	P	P	2.39795	gi|226479181|emb|FN317355.1| Schistosoma japonicum isolate Anhui full length mRNA clone SJFCE1076|FSE_184_10_B02, complete sequence	emb|FN317355.1
CUST_16076_PI428956223	8.59142	8.45313	8.50556	P	P	P	10.8161	10.9309	P	P	0.195227	gi|226479203|emb|FN317366.1| Schistosoma japonicum isolate Anhui full length mRNA clone SJFCE1101|FSE_195_23_G03, complete sequence	emb|FN317366.1
CUST_16078_PI428956223	15.8826	15.8896	15.9065	P	P	P	14.1758	14.246	P	P	3.20786	gi|226479207|emb|FN317368.1| Schistosoma japonicum isolate Anhui full length mRNA clone SJFCE1108|FSE_195_82_B11, complete sequence	emb|FN317368.1
CUST_16079_PI428956223	10.652	11.1128	10.8489	P	P	P	12.0799	11.8338	P	P	0.473548	gi|226479209|emb|FN317369.1| Schistosoma japonicum isolate Anhui full length mRNA clone SJFCE1109|FSE_197_36_D05, complete sequence	emb|FN317369.1
CUST_16086_PI428956223	9.09663	10.1554	10.4155	P	P	P	12.1044	11.7378	P	P	0.260368	gi|226479223|emb|FN317376.1| Schistosoma japonicum isolate Anhui full length mRNA clone SJFCE1123|FSE_204_06_F01, complete sequence	emb|FN317376.1
CUST_16087_PI428956223	15.7015	11.0655	10.7692	M	P	P	10.2	10.3104	P	P	15.5833	gi|226479225|emb|FN317377.1| Schistosoma japonicum isolate Anhui full length mRNA clone SJFCE1124|FSE_204_17_A03, complete sequence	emb|FN317377.1
CUST_16089_PI428956223	8.76163	8.68388	9.0843	P	P	P	6.91349	7.20138	P	P	3.4565	gi|226479229|emb|FN317379.1| Schistosoma japonicum isolate Anhui full length mRNA clone SJFCE1126|FSE_205_68_D09, complete sequence	emb|FN317379.1
CUST_16091_PI428956223	8.0219	8.30883	7.33747	P	P	P	6.49636	6.25994	A	A	2.95059	gi|226479233|emb|FN317381.1| Schistosoma japonicum isolate Anhui full length mRNA clone SJFCE1129|FSE_206_52_D07, complete sequence	emb|FN317381.1
CUST_16092_PI428956223	3.03649	3.93999	8.52276	A	A	M	9.33813	6.20191	P	P	0.361937	gi|226479235|emb|FN317382.1| Schistosoma japonicum isolate Anhui full length mRNA clone SJFCE1131|FSE_207_44_D06, complete sequence	emb|FN317382.1
CUST_16093_PI428956223	12.6673	12.8433	12.4407	P	P	P	11.1849	10.8631	P	P	3.08846	gi|226479237|emb|FN317383.1| Schistosoma japonicum isolate Anhui full length mRNA clone SJFCE1133|FSE_207_87_G11, complete sequence	emb|FN317383.1
CUST_16099_PI428956223	8.2645	8.6047	8.21405	P	P	P	7.41285	7.0008	P	P	2.21958	gi|226479249|emb|FN317389.1| Schistosoma japonicum isolate Anhui full length mRNA clone SJFCE1143|FSE_214_64_H08, complete sequence	emb|FN317389.1
CUST_161_PI428956223	5.67717	5.4182	5.19787	P	P	P	6.63481	6.64103	P	P	0.437235	gi|56753510|gb|AY813227.1| Schistosoma japonicum clone SJCHGC02897 unknown mRNA	gb|AY813227.1
CUST_16101_PI428956223	4.15587	3.12132	3.94408	A	A	A	10.9449	10.6391	P	P	0.00783689	gi|226479253|emb|FN317391.1| Schistosoma japonicum isolate Anhui full length mRNA clone SJFCE1146|FSE_216_13_E02, complete sequence	emb|FN317391.1
CUST_16104_PI428956223	13.8807	13.9226	13.7759	P	P	P	12.6294	12.6534	P	P	2.32889	gi|226479259|emb|FN317394.1| Schistosoma japonicum isolate Anhui full length mRNA clone SJFCE1151|FSE_219_11_C02, complete sequence	emb|FN317394.1
CUST_16113_PI428956223	8.25552	8.32487	8.08303	P	P	P	9.34573	9.30176	P	P	0.466765	gi|226479277|emb|FN317403.1| Schistosoma japonicum isolate Anhui full length mRNA clone SJFCE1170|FSE_226_62_F08, complete sequence	emb|FN317403.1
CUST_16124_PI428956223	13.633	13.7263	13.5397	P	P	P	12.1153	12.1679	P	P	2.81499	gi|226479299|emb|FN317414.1| Schistosoma japonicum isolate Anhui full length mRNA clone SJFCE1185|FSE_231_58_B08, complete sequence	emb|FN317414.1
CUST_1613_PI428956223	8.91501	8.9311	8.98721	P	P	P	7.66212	7.83167	P	P	2.29006	gi|45593516|gb|AY570740.1| Schistosoma japonicum egg protein C122 (C122) mRNA, complete cds	gb|AY570740.1
CUST_1618_PI428962772	8.04634	8.48786	7.7356	P	P	P	5.89293	5.53492	A	A	5.27162	gi|56050612|gb|CV742069.1| SJAL_037_21.T3 SJL Schistosoma japonicum cDNA, mRNA sequence	56050612|gb_CV742069.1
CUST_162_PI428962772	7.29973	7.09706	7.98388	P	P	P	8.46683	8.76033	P	P	0.463628	gi|28357812|gb|BU800805.1| SJF2CVC11 SJF Schistosoma japonicum cDNA, mRNA sequence	28357812|gb_BU800805.1
CUST_1621_PI428956223	9.22264	10.8521	9.38359	P	P	P	9.08647	8.78056	P	P	2.11094	gi|45593532|gb|AY570748.1| Schistosoma japonicum egg protein CP3842 (CP3842) mRNA, complete cds	gb|AY570748.1
CUST_1623_PI428962772	6.61751	7.29488	6.2277	P	P	P	4.94865	4.70052	A	A	3.86951	gi|56050637|gb|CV742094.1| SJAL_037_37.T7 SJL Schistosoma japonicum cDNA, mRNA sequence	56050637|gb_CV742094.1
CUST_1625_PI428962772	5.65193	6.43747	6.27264	P	P	P	4.9874	5.11299	A	A	2.15356	gi|56050660|gb|CV742117.1| SJAL_037_50.T7 SJL Schistosoma japonicum cDNA, mRNA sequence	56050660|gb_CV742117.1
CUST_1626_PI428956223	5.77968	6.21039	6.3258	P	P	P	4.57201	5.06342	A	A	2.4372	gi|45593542|gb|AY570753.1| Schistosoma japonicum egg protein CP501 (C501) mRNA, complete cds	gb|AY570753.1
CUST_1626_PI428962772	9.47615	9.7351	9.77993	P	P	P	8.05398	8.09913	P	P	3.01692	gi|56050667|gb|CV742124.1| SJAL_037_54.T3 SJL Schistosoma japonicum cDNA, mRNA sequence	56050667|gb_CV742124.1
CUST_1627_PI428956223	14.0437	14.0042	13.8784	P	P	P	12.7252	12.9879	P	P	2.16539	gi|45593544|gb|AY570754.1| Schistosoma japonicum egg protein CP754 (CP754) mRNA, complete cds	gb|AY570754.1
CUST_1627_PI428962772	8.7554	8.83576	10.1013	P	P	P	7.84718	7.92724	P	P	2.79728	gi|56050673|gb|CV742130.1| SJAL_037_57.T3 SJL Schistosoma japonicum cDNA, mRNA sequence	56050673|gb_CV742130.1
CUST_1628_PI428956223	14.4611	14.5138	14.7939	P	P	P	13.2178	13.4827	P	P	2.36339	gi|45593546|gb|AY570755.1| Schistosoma japonicum egg protein CP82 (C82) mRNA, complete cds	gb|AY570755.1
CUST_163_PI428956223	9.75734	9.71869	9.70027	P	P	P	11.0129	11.2703	P	P	0.373278	gi|56753550|gb|AY813246.1| Schistosoma japonicum clone SJCHGC01395 unknown mRNA	gb|AY813246.1
CUST_1630_PI428956223	11.88	11.7053	11.7887	P	P	P	9.43989	9.471	P	P	5.05453	gi|46849984|gb|AY594217.1| Schistosoma japonicum egg protein (P311) mRNA, complete cds	gb|AY594217.1
CUST_16315_PI428956223	13.8457	13.6161	13.6357	P	P	P	12.5346	12.571	P	P	2.21923	gi|226479713|emb|FN317422.1| Schistosoma japonicum isolate Anhui full length mRNA clone SJFCE1202|FSE_240_79_G10, complete sequence	emb|FN317422.1
CUST_16323_PI428956223	10.7542	10.4476	10.5355	P	P	P	9.32513	9.05097	P	P	2.62147	gi|226479729|emb|FN317430.1| Schistosoma japonicum isolate Anhui full length mRNA clone SJFCE1223|FSE001-P00001-B15, complete sequence	emb|FN317430.1
CUST_16326_PI428956223	10.842	11.0697	10.96	P	P	P	9.97868	9.90349	P	P	2.02605	gi|226479735|emb|FN317433.1| Schistosoma japonicum isolate Anhui full length mRNA clone SJFCE1227|FSE001-P00001-E12, complete sequence	emb|FN317433.1
CUST_16327_PI428956223	13.4537	13.4097	13.288	P	P	P	12.3133	12.3226	P	P	2.09594	gi|226479737|emb|FN317434.1| Schistosoma japonicum isolate Anhui full length mRNA clone SJFCE1229|FSE001-P00001-G03, complete sequence	emb|FN317434.1
CUST_1633_PI428962772	9.12915	9.00824	9.09587	P	P	P	7.75044	7.8335	P	P	2.43864	gi|56050721|gb|CV742178.1| SJAL_037_85.T3 SJL Schistosoma japonicum cDNA, mRNA sequence	56050721|gb_CV742178.1
CUST_1633_PI428962778	6.84384	8.29782	7.36852	M	P	P	6.80452	5.43157	P	A	2.55937	gi|28320732|gb|BU713373.1| SJAABPB09 Adult SjC 7/94 Schistosoma japonicum cDNA, mRNA sequence	28320732|gb_BU713373.1
CUST_16337_PI428956223	11.8682	11.7789	12.1291	P	P	P	10.4233	10.5041	P	P	2.76806	gi|226479757|emb|FN317444.1| Schistosoma japonicum isolate Anhui full length mRNA clone SJFCE1243|FSE001-P00001-L01, complete sequence	emb|FN317444.1
CUST_1634_PI428962772	9.00509	9.04529	9.18421	P	P	P	7.13675	7.59614	P	P	3.23913	gi|56050722|gb|CV742179.1| SJAL_037_85.T7 SJL Schistosoma japonicum cDNA, mRNA sequence	56050722|gb_CV742179.1
CUST_16344_PI428956223	14.2114	14.1328	13.989	P	P	P	12.9635	13.2336	P	P	2.01264	gi|226479771|emb|FN317451.1| Schistosoma japonicum isolate Anhui full length mRNA clone SJFCE1259|FSE001-P00002-D05, complete sequence	emb|FN317451.1
CUST_1636_PI428962772	11.8204	11.658	11.8222	P	P	P	10.687	10.7875	P	P	2.0431	gi|56050744|gb|CV742201.1| SJAL_038_02.T7 SJL Schistosoma japonicum cDNA, mRNA sequence	56050744|gb_CV742201.1
CUST_16370_PI428956223	3.55529	3.37352	3.31696	A	A	A	7.85605	7.8833	P	P	0.0457256	gi|226479823|emb|FN317477.1| Schistosoma japonicum isolate Anhui full length mRNA clone SJFCE1296|FSE001-P00003-E03, complete sequence	emb|FN317477.1
CUST_16392_PI428956223	5.38238	6.18059	4.9361	P	P	P	4.45905	4.6395	A	A	2.0583	gi|226479867|emb|FN317499.1| Schistosoma japonicum isolate Anhui full length mRNA clone SJFCE1335|FSE001-P00004-F07, complete sequence	emb|FN317499.1
CUST_16397_PI428956223	8.90669	9.31386	9.40975	P	P	P	8.13777	8.15181	P	P	2.11584	gi|226479877|emb|FN317504.1| Schistosoma japonicum isolate Anhui full length mRNA clone SJFCE1340|FSE001-P00004-G06, complete sequence	emb|FN317504.1
CUST_16402_PI428956223	14.4017	14.5134	14.4487	P	P	P	13.0141	13.0247	P	P	2.70555	gi|226479887|emb|FN317509.1| Schistosoma japonicum isolate Anhui full length mRNA clone SJFCE1352|FSE001-P00004-P11, complete sequence	emb|FN317509.1
CUST_16405_PI428956223	7.05387	6.72252	6.83931	P	P	P	8.67166	8.53076	P	P	0.302616	gi|226479893|emb|FN317512.1| Schistosoma japonicum isolate Anhui full length mRNA clone SJFCE1359|FSE001-P00005-C18, complete sequence	emb|FN317512.1
CUST_16406_PI428956223	14.3957	14.3636	14.114	P	P	P	13.077	13.2893	P	P	2.1576	gi|226479895|emb|FN317513.1| Schistosoma japonicum isolate Anhui full length mRNA clone SJFCE1361|FSE001-P00005-E08, complete sequence	emb|FN317513.1
CUST_1641_PI428962772	5.16803	5.67072	6.05724	P	P	P	2.96058	2.97463	A	A	6.54026	gi|56050760|gb|CV742217.1| SJAL_038_11.T3 SJL Schistosoma japonicum cDNA, mRNA sequence	56050760|gb_CV742217.1
CUST_16421_PI428956223	8.68572	8.87288	8.76852	P	P	P	6.86253	6.25412	P	P	4.55539	gi|226479925|emb|FN317528.1| Schistosoma japonicum isolate Anhui full length mRNA clone SJFCE1383|FSE001-P00006-E14, complete sequence	emb|FN317528.1
CUST_16422_PI428956223	11.2456	10.8261	11.2891	P	P	P	10.0761	10.0095	P	P	2.13123	gi|226479927|emb|FN317529.1| Schistosoma japonicum isolate Anhui full length mRNA clone SJFCE1384|FSE001-P00006-E21, complete sequence	emb|FN317529.1
CUST_1643_PI428956223	9.17878	9.35963	9.60768	P	P	P	8.28106	8.4095	P	P	2.06493	gi|60595162|gb|AY808313.1| Schistosoma japonicum SJCHGC05137 protein mRNA, partial cds	gb|AY808313.1
CUST_16430_PI428956223	10.8698	10.9403	10.7431	P	P	P	9.71323	9.71836	P	P	2.20008	gi|226479943|emb|FN317537.1| Schistosoma japonicum isolate Anhui full length mRNA clone SJFCE1398|FSE001-P00007-A20, complete sequence	emb|FN317537.1
CUST_16432_PI428956223	7.79329	8.37039	8.2397	P	P	P	9.75292	9.43614	P	P	0.366444	gi|226479947|emb|FN317539.1| Schistosoma japonicum isolate Anhui full length mRNA clone SJFCE1400|FSE001-P00007-B15, complete sequence	emb|FN317539.1
CUST_16440_PI428956223	11.2872	10.9761	11.0048	P	P	P	12.6352	12.5917	P	P	0.349346	gi|226479963|emb|FN317547.1| Schistosoma japonicum isolate Anhui full length mRNA clone SJFCE1416|FSE001-P00007-N23, complete sequence	emb|FN317547.1
CUST_16442_PI428956223	6.25144	5.89673	6.24964	P	P	P	7.81502	7.25871	P	P	0.373312	gi|226479967|emb|FN317549.1| Schistosoma japonicum isolate Anhui full length mRNA clone SJFCE1422|FSE001-P00008-E09, complete sequence	emb|FN317549.1
CUST_1645_PI428956223	9.18028	9.37967	9.67075	P	P	P	7.02024	6.90265	P	P	5.50889	gi|60595166|gb|AY808315.1| Schistosoma japonicum SJCHGC07650 protein mRNA, partial cds	gb|AY808315.1
CUST_16454_PI428956223	4.47377	5.01507	3.7548	A	A	A	10.1226	9.75233	P	P	0.0229459	gi|226479991|emb|FN317561.1| Schistosoma japonicum isolate Anhui full length mRNA clone SJFCE1448|FSE001-P00009-K17, complete sequence	emb|FN317561.1
CUST_16471_PI428956223	9.30618	9.46171	9.22961	P	P	P	6.62439	8.07982	P	P	3.50014	gi|226480025|emb|FN317578.1| Schistosoma japonicum isolate Anhui full length mRNA clone SJFCE1478|FSE001-P00010-I09, complete sequence	emb|FN317578.1
CUST_16475_PI428956223	9.81904	10.0144	10.1366	P	P	P	8.59635	8.88743	P	P	2.37292	gi|226480033|emb|FN317582.1| Schistosoma japonicum isolate Anhui full length mRNA clone SJFCE1483|FSE001-P00010-N03, complete sequence	emb|FN317582.1
CUST_1648_PI428962772	9.38611	9.56182	10.3394	P	P	P	7.723	7.81502	P	P	4.15528	gi|56050851|gb|CV742308.1| SJAL_038_63.T3 SJL Schistosoma japonicum cDNA, mRNA sequence	56050851|gb_CV742308.1
CUST_16481_PI428956223	4.78898	5.15495	4.66147	A	A	A	7.15568	7.07913	P	P	0.212576	gi|226480045|emb|FN317588.1| Schistosoma japonicum isolate Anhui full length mRNA clone SJFCE1493|FSE001-P00011-E22, complete sequence	emb|FN317588.1
CUST_16490_PI428956223	3.42115	3.33706	3.29349	A	A	A	10.6993	10.9003	P	P	0.00571209	gi|226480063|emb|FN317597.1| Schistosoma japonicum isolate Anhui full length mRNA clone SJFCE1507|FSE001-P00012-F01, complete sequence	emb|FN317597.1
CUST_1650_PI428962772	7.70778	7.52596	7.98373	P	P	P	4.4643	4.77968	A	A	8.69956	gi|56050905|gb|CV742362.1| SJAL_038_92.T7 SJL Schistosoma japonicum cDNA, mRNA sequence	56050905|gb_CV742362.1
CUST_1651_PI428962772	4.95906	5.64038	5.97768	P	P	P	3.35071	3.31872	A	A	4.75741	gi|56050926|gb|CV742383.1| SJAL_039_11.T3 SJL Schistosoma japonicum cDNA, mRNA sequence	56050926|gb_CV742383.1
CUST_1654_PI428962772	6.12293	6.39462	6.51792	P	P	P	3.26999	4.12485	A	A	6.04018	gi|56050946|gb|CV742403.1| SJAL_039_23.T7 SJL Schistosoma japonicum cDNA, mRNA sequence	56050946|gb_CV742403.1
CUST_16553_PI428956223	9.50765	9.89637	9.70684	P	P	P	11.019	10.8831	P	P	0.423277	gi|226480195|emb|FN323038.1| Schistosoma japonicum isolate Anhui full length mRNA clone SJFCE3872.015|FSE001-P00009-D22, complete sequence	emb|FN323038.1
CUST_1656_PI428962772	7.87738	8.1983	8.40406	P	P	P	5.71931	5.74391	A	A	5.44251	gi|56050969|gb|CV742426.1| SJAL_039_38.T3 SJL Schistosoma japonicum cDNA, mRNA sequence	56050969|gb_CV742426.1
CUST_1657_PI428962772	9.92646	10.5666	10.1508	P	P	P	7.26279	7.51659	P	P	7.18077	gi|56050970|gb|CV742427.1| SJAL_039_38.T7 SJL Schistosoma japonicum cDNA, mRNA sequence	56050970|gb_CV742427.1
CUST_1658_PI428956223	10.2459	10.0965	9.84347	P	P	P	8.83789	8.77385	P	P	2.40359	gi|60595194|gb|AY808329.1| Schistosoma japonicum SJCHGC01699 protein mRNA, partial cds	gb|AY808329.1
CUST_166_PI428956223	5.67267	6.62587	6.44826	P	P	P	3.62415	3.38969	A	A	6.92905	gi|56753582|gb|AY813262.1| Schistosoma japonicum clone SJCHGC00343 unknown mRNA	gb|AY813262.1
CUST_16601_PI428956223	5.53838	6.5839	6.33925	P	P	P	5.05234	5.21908	A	A	2.11435	gi|226480305|emb|FN323093.1| Schistosoma japonicum isolate Anhui full length mRNA clone SJFCE3875.003|FSE001-P00030-P14, complete sequence	emb|FN323093.1
CUST_16604_PI428956223	6.10461	6.51849	6.21687	P	P	P	7.38923	7.23043	P	P	0.492691	gi|226480313|emb|FN323097.1| Schistosoma japonicum isolate Anhui full length mRNA clone SJFCE3875.007|FSE001-P00020-A04, complete sequence	emb|FN323097.1
CUST_16613_PI428956223	5.13916	5.72785	5.86886	P	P	P	3.29043	5.15728	A	A	2.15053	gi|226480339|emb|FN323110.1| Schistosoma japonicum isolate Anhui full length mRNA clone SJFCE3875.020|FSE001-P00028-N01, complete sequence	emb|FN323110.1
CUST_16620_PI428956223	6.60765	6.14343	7.34545	P	P	P	5.34276	5.37343	A	A	2.6886	gi|226480353|emb|FN323117.1| Schistosoma japonicum isolate Anhui full length mRNA clone SJFCE3875.027|FSE001-P00002-O02, complete sequence	emb|FN323117.1
CUST_1668_PI428962772	11.4884	11.3677	11.1815	P	P	P	9.98986	10.1632	P	P	2.41531	gi|56051009|gb|CV742466.1| SJAL_039_64.T3 SJL Schistosoma japonicum cDNA, mRNA sequence	56051009|gb_CV742466.1
CUST_16699_PI428956223	12.6092	12.4454	12.3822	P	P	P	10.7119	10.7091	P	P	3.41432	gi|226480523|emb|FN317629.1| Schistosoma japonicum isolate Anhui full length mRNA clone SJFCE1573|FSE001-P00014-N17, complete sequence	emb|FN317629.1
CUST_16703_PI428956223	15.2146	15.255	14.9174	P	P	P	12.9732	13.0428	P	P	4.37174	gi|226480531|emb|FN317633.1| Schistosoma japonicum isolate Anhui full length mRNA clone SJFCE1577|FSE001-P00015-B06, complete sequence	emb|FN317633.1
CUST_16708_PI428956223	12.3492	12.2922	12.4084	P	P	P	10.3547	10.4018	P	P	3.9239	gi|226480541|emb|FN317638.1| Schistosoma japonicum isolate Anhui full length mRNA clone SJFCE1584|FSE001-P00015-H01, complete sequence	emb|FN317638.1
CUST_16715_PI428956223	10.4556	10.4426	10.3785	P	P	P	9.20515	9.00509	P	P	2.49215	gi|226480555|emb|FN317645.1| Schistosoma japonicum isolate Anhui full length mRNA clone SJFCE1595|FSE001-P00015-N08, complete sequence	emb|FN317645.1
CUST_1672_PI428956223	5.97499	6.94956	6.95137	P	P	P	5.63397	5.50736	A	A	2.17394	gi|60595234|gb|AY808349.1| Schistosoma japonicum SJCHGC05568 protein mRNA, partial cds	gb|AY808349.1
CUST_16723_PI428956223	10.9987	11.1844	10.7558	P	P	P	12.5261	12.3227	P	P	0.369136	gi|226480571|emb|FN317653.1| Schistosoma japonicum isolate Anhui full length mRNA clone SJFCE1608|FSE001-P00016-D07, complete sequence	emb|FN317653.1
CUST_16731_PI428956223	5.87767	6.54195	6.02688	P	P	P	8.8368	8.61462	P	P	0.170496	gi|226480587|emb|FN317661.1| Schistosoma japonicum isolate Anhui full length mRNA clone SJFCE1617|FSE001-P00016-I24, complete sequence	emb|FN317661.1
CUST_1674_PI428962772	12.7424	12.686	12.2826	P	P	P	11.5151	11.6084	P	P	2.03053	gi|56051039|gb|CV742496.1| SJAL_039_83.T3 SJL Schistosoma japonicum cDNA, mRNA sequence	56051039|gb_CV742496.1
CUST_16742_PI428956223	5.07201	5.77917	6.19979	P	P	P	9.93593	9.94423	P	P	0.0549911	gi|226480609|emb|FN317672.1| Schistosoma japonicum isolate Anhui full length mRNA clone SJFCE1638|FSE001-P00017-L18, complete sequence	emb|FN317672.1
CUST_16749_PI428956223	13.9272	14.4973	14.193	P	P	P	12.5908	12.7531	P	P	2.92902	gi|226480623|emb|FN317679.1| Schistosoma japonicum isolate Anhui full length mRNA clone SJFCE1659|FSE001-P00018-I14, complete sequence	emb|FN317679.1
CUST_16752_PI428956223	10.1144	10.2431	9.52233	P	P	P	8.46814	8.33593	P	P	3.00804	gi|226480629|emb|FN317682.1| Schistosoma japonicum isolate Anhui full length mRNA clone SJFCE1667|FSE001-P00018-L13, complete sequence	emb|FN317682.1
CUST_16754_PI428956223	7.43476	8.26407	7.83816	P	P	P	9.56676	9.36536	P	P	0.333478	gi|226480633|emb|FN317684.1| Schistosoma japonicum isolate Anhui full length mRNA clone SJFCE1670|FSE001-P00018-N10, complete sequence	emb|FN317684.1
CUST_16760_PI428956223	12.4722	12.6036	12.4678	P	P	P	13.5707	13.5066	P	P	0.492069	gi|226480645|emb|FN317690.1| Schistosoma japonicum isolate Anhui full length mRNA clone SJFCE1678|FSE001-P00019-D24, complete sequence	emb|FN317690.1
CUST_16762_PI428956223	6.39546	6.92317	7.59767	P	P	P	4.65366	3.14775	A	A	7.82067	gi|226480649|emb|FN317692.1| Schistosoma japonicum isolate Anhui full length mRNA clone SJFCE1684|FSE001-P00019-H20, complete sequence	emb|FN317692.1
CUST_16764_PI428956223	7.3543	6.80134	5.9197	P	P	P	2.96407	2.97199	A	A	14.3009	gi|226480653|emb|FN317694.1| Schistosoma japonicum isolate Anhui full length mRNA clone SJFCE1687|FSE001-P00019-J12, complete sequence	emb|FN317694.1
CUST_1677_PI428956223	5.85721	6.28589	6.60367	P	P	P	3.85316	3.79978	A	A	5.4795	gi|60595340|gb|AY808354.1| Schistosoma japonicum SJCHGC08375 protein mRNA, partial cds	gb|AY808354.1
CUST_16770_PI428956223	6.35369	6.83884	6.89371	P	P	P	5.16863	5.20423	A	A	2.88473	gi|226480665|emb|FN317700.1| Schistosoma japonicum isolate Anhui full length mRNA clone SJFCE1698|FSE001-P00019-P17, complete sequence	emb|FN317700.1
CUST_1678_PI428962778	2.98892	3.09764	3.07106	A	A	A	11.4462	9.84802	P	P	0.00447273	gi|28320846|gb|BU713487.1| SJAABQG01 Adult SjC 7/94 Schistosoma japonicum cDNA, mRNA sequence	28320846|gb_BU713487.1
CUST_16787_PI428956223	15.1943	15.3152	15.2947	P	P	P	13.3571	13.4287	P	P	3.66968	gi|226480699|emb|FN317717.1| Schistosoma japonicum isolate Anhui full length mRNA clone SJFCE1725|FSE001-P00021-E04, complete sequence	emb|FN317717.1
CUST_1679_PI428956223	9.43436	9.28133	9.46345	P	P	P	7.58543	7.67486	P	P	3.39732	gi|60595344|gb|AY808356.1| Schistosoma japonicum SJCHGC09038 protein mRNA, partial cds	gb|AY808356.1
CUST_16790_PI428956223	7.21237	7.06174	6.93928	P	P	P	8.28211	7.89224	P	P	0.491466	gi|226480705|emb|FN317720.1| Schistosoma japonicum isolate Anhui full length mRNA clone SJFCE1733|FSE001-P00021-J01, complete sequence	emb|FN317720.1
CUST_16798_PI428956223	8.8851	8.9725	8.96707	P	P	P	10.7362	10.3255	P	P	0.329121	gi|226480721|emb|FN317728.1| Schistosoma japonicum isolate Anhui full length mRNA clone SJFCE1750|FSE001-P00022-I22, complete sequence	emb|FN317728.1
CUST_168_PI428962772	3.21129	3.45865	4.87267	A	A	A	8.70596	8.71257	P	P	0.0394634	gi|28357899|gb|BU800892.1| SJF2CXC12 SJF Schistosoma japonicum cDNA, mRNA sequence	28357899|gb_BU800892.1
CUST_1680_PI428962772	10.654	10.5909	11.5673	P	P	P	9.27992	9.26391	P	P	3.33669	gi|56051066|gb|CV742523.1| SJAL_040_07.T3 SJL Schistosoma japonicum cDNA, mRNA sequence	56051066|gb_CV742523.1
CUST_16800_PI428956223	11.1046	11.005	11.1411	P	P	P	12.0264	12.1784	P	P	0.493215	gi|226480725|emb|FN317730.1| Schistosoma japonicum isolate Anhui full length mRNA clone SJFCE1756|FSE001-P00022-M21, complete sequence	emb|FN317730.1
CUST_16822_PI428956223	8.90725	8.97704	8.02785	P	P	P	7.30769	7.67461	P	P	2.2882	gi|226480769|emb|FN317753.1| Schistosoma japonicum isolate Anhui full length mRNA clone SJFCE1797|FSE001-P00024-G13, complete sequence	emb|FN317753.1
CUST_16823_PI428956223	4.62703	4.27963	4.88953	A	A	A	7.78198	7.35321	P	P	0.128212	gi|226480771|emb|FN317754.1| Schistosoma japonicum isolate Anhui full length mRNA clone SJFCE1799|FSE001-P00024-H16, complete sequence	emb|FN317754.1
CUST_1683_PI428962778	8.28172	8.2807	8.41654	P	P	P	6.14581	6.27973	A	P	4.32716	gi|28320860|gb|BU713501.1| SJAABQH10 Adult SjC 7/94 Schistosoma japonicum cDNA, mRNA sequence	28320860|gb_BU713501.1
CUST_16838_PI428956223	14.158	14.2256	14.1646	P	P	P	12.6553	12.7892	P	P	2.7497	gi|226480801|emb|FN317769.1| Schistosoma japonicum isolate Anhui full length mRNA clone SJFCE1833|FSE001-P00026-D15, complete sequence	emb|FN317769.1
CUST_16844_PI428956223	5.57093	5.3702	5.32173	P	P	P	3.35346	3.06182	A	A	4.6269	gi|226480813|emb|FN317775.1| Schistosoma japonicum isolate Anhui full length mRNA clone SJFCE1845|FSE001-P00026-L16, complete sequence	emb|FN317775.1
CUST_16846_PI428956223	10.265	10.036	10.0667	P	P	P	11.5996	11.4184	P	P	0.382724	gi|226480817|emb|FN317777.1| Schistosoma japonicum isolate Anhui full length mRNA clone SJFCE1848|FSE001-P00026-O05, complete sequence	emb|FN317777.1
CUST_16848_PI428956223	5.33778	6.30827	6.46042	A	P	P	7.83454	7.9337	P	P	0.292957	gi|226480821|emb|FN317779.1| Schistosoma japonicum isolate Anhui full length mRNA clone SJFCE1852|FSE001-P00027-A23, complete sequence	emb|FN317779.1
CUST_1685_PI428956223	12.2168	12.277	12.3091	P	P	P	11.0713	11.112	P	P	2.26005	gi|60595356|gb|AY808362.1| Schistosoma japonicum SJCHGC04631 protein mRNA, partial cds	gb|AY808362.1
CUST_16852_PI428956223	14.6244	14.4284	14.2907	P	P	P	13.2842	13.4132	P	P	2.14987	gi|226480829|emb|FN317783.1| Schistosoma japonicum isolate Anhui full length mRNA clone SJFCE1860|FSE001-P00027-G20, complete sequence	emb|FN317783.1
CUST_16863_PI428956223	10.2013	10.9478	10.3209	P	P	P	9.50565	9.18421	P	P	2.2576	gi|226480851|emb|FN317794.1| Schistosoma japonicum isolate Anhui full length mRNA clone SJFCE1883|FSE001-P00028-L10, complete sequence	emb|FN317794.1
CUST_16867_PI428956223	10.1803	10.3333	9.81538	P	P	P	9.05374	9.03054	P	P	2.11904	gi|226480859|emb|FN317798.1| Schistosoma japonicum isolate Anhui full length mRNA clone SJFCE1889|FSE001-P00029-B17, complete sequence	emb|FN317798.1
CUST_16868_PI428956223	3.08729	3.19141	3.13923	A	A	A	7.6098	7.64242	P	P	0.0446169	gi|226480861|emb|FN317799.1| Schistosoma japonicum isolate Anhui full length mRNA clone SJFCE1890|FSE001-P00029-C10, complete sequence	emb|FN317799.1
CUST_1687_PI428962772	8.4947	8.77698	7.86177	P	P	P	6.53752	6.74489	A	P	3.4374	gi|56051083|gb|CV742540.1| SJAL_040_19.T7 SJL Schistosoma japonicum cDNA, mRNA sequence	56051083|gb_CV742540.1
CUST_16880_PI428956223	8.59947	9.27515	7.50061	P	P	P	10.2649	10.2597	P	P	0.322586	gi|226480885|emb|FN317811.1| Schistosoma japonicum isolate Anhui full length mRNA clone SJFCE1909|FSE001-P00029-P06, complete sequence	emb|FN317811.1
CUST_16883_PI428956223	8.01964	8.43736	8.39569	P	P	P	10.5739	10.6676	P	P	0.199516	gi|226480891|emb|FN317814.1| Schistosoma japonicum isolate Anhui full length mRNA clone SJFCE1917|FSE001-P00030-K14, complete sequence	emb|FN317814.1
CUST_16884_PI428956223	12.6241	12.2327	12.1174	P	P	P	11.2573	11.2911	P	P	2.09532	gi|226480893|emb|FN317815.1| Schistosoma japonicum isolate Anhui full length mRNA clone SJFCE1918|FSE001-P00030-K16, complete sequence	emb|FN317815.1
CUST_1689_PI428956223	10.2264	10.5184	10.4004	P	P	P	7.97921	8.1237	P	P	5.03992	gi|60595364|gb|AY808366.1| Schistosoma japonicum SJCHGC05066 protein mRNA, partial cds	gb|AY808366.1
CUST_169_PI428962772	13.736	13.862	13.5311	P	P	P	12.1107	12.4554	P	P	2.68107	gi|28357903|gb|BU800896.1| SJF2CXD04 SJF Schistosoma japonicum cDNA, mRNA sequence	28357903|gb_BU800896.1
CUST_1692_PI428956223	9.67341	9.40059	9.1706	P	P	P	10.6781	10.5678	P	P	0.436961	gi|60595370|gb|AY808369.1| Schistosoma japonicum SJCHGC05659 protein mRNA, partial cds	gb|AY808369.1
CUST_1692_PI428962778	5.79721	8.31466	6.2374	P	M	P	6.34961	5.6227	A	A	2.29038	gi|28320873|gb|BU713515.1| SJAABRB04 Adult SjC 7/94 Schistosoma japonicum cDNA, mRNA sequence	28320873|gb_BU713515.1
CUST_1693_PI428956223	8.87049	8.52961	8.59142	P	P	P	7.26578	7.28987	P	P	2.62759	gi|60595372|gb|AY808370.1| Schistosoma japonicum SJCHGC08439 protein mRNA, partial cds	gb|AY808370.1
CUST_1694_PI428956223	10.324	10.5068	10.8873	P	P	P	8.42215	8.34245	P	P	4.62446	gi|60595374|gb|AY808371.1| Schistosoma japonicum SJCHGC08616 protein mRNA, partial cds	gb|AY808371.1
CUST_1695_PI428956223	9.5315	8.92123	8.97024	P	P	P	14.729	14.5383	P	P	0.0225895	gi|60595376|gb|AY808372.1| Schistosoma japonicum SJCHGC09430 protein mRNA, partial cds	gb|AY808372.1
CUST_1700_PI428956223	8.16228	8.44373	7.71258	P	P	P	6.82949	6.42342	P	P	2.82093	gi|60595386|gb|AY808377.1| Schistosoma japonicum SJCHGC07976 protein mRNA, partial cds	gb|AY808377.1
CUST_1702_PI428962772	9.36683	9.31108	9.61064	P	P	P	8.28841	8.20259	P	P	2.28049	gi|56051164|gb|CV742621.1| SJAL_040_64.T3 SJL Schistosoma japonicum cDNA, mRNA sequence	56051164|gb_CV742621.1
CUST_1703_PI428962772	9.11729	9.05374	9.27572	P	P	P	7.46045	7.63036	P	P	3.03998	gi|56051165|gb|CV742622.1| SJAL_040_64.T7 SJL Schistosoma japonicum cDNA, mRNA sequence	56051165|gb_CV742622.1
CUST_1707_PI428962772	6.45204	6.468	6.54555	P	P	P	3.33011	5.70662	A	A	2.88468	gi|56051191|gb|CV742648.1| SJAL_040_81.T7 SJL Schistosoma japonicum cDNA, mRNA sequence	56051191|gb_CV742648.1
CUST_17072_PI428956223	8.09802	7.86225	8.14162	P	P	P	9.63356	9.54122	P	P	0.341735	gi|226481320|emb|FN317829.1| Schistosoma japonicum isolate Anhui full length mRNA clone SJFCE1934|FSE001-P00031-H23, complete sequence	emb|FN317829.1
CUST_17074_PI428956223	4.46693	5.89293	4.99894	A	P	A	9.54167	8.85229	P	P	0.0626728	gi|226481324|emb|FN317831.1| Schistosoma japonicum isolate Anhui full length mRNA clone SJFCE1936|FSE001-P00031-N13, complete sequence	emb|FN317831.1
CUST_17075_PI428956223	7.79102	7.4538	6.91138	P	P	P	8.52013	9.03736	P	M	0.38628	gi|226481326|emb|FN317832.1| Schistosoma japonicum isolate Anhui full length mRNA clone SJFCE1938|FSE001-P00031-O17, complete sequence	emb|FN317832.1
CUST_1709_PI428956223	14.0231	13.6726	14.0292	P	P	P	12.7987	12.9561	P	P	2.0535	gi|60595404|gb|AY808386.1| Schistosoma japonicum SJCHGC06355 protein mRNA, partial cds	gb|AY808386.1
CUST_1709_PI428962772	12.3154	12.3364	12.2364	P	P	P	10.536	10.4834	P	P	3.45034	gi|56051220|gb|CV742677.1| SJAL_041_04.T3 SJL Schistosoma japonicum cDNA, mRNA sequence	56051220|gb_CV742677.1
CUST_17097_PI428956223	8.94383	8.39585	8.80102	P	P	P	10.3496	10.1379	P	P	0.34967	gi|226481370|emb|FN317854.1| Schistosoma japonicum isolate Anhui full length mRNA clone SJFCE1977|FSE001-P00033-O04, complete sequence	emb|FN317854.1
CUST_1710_PI428962772	9.4687	8.48257	9.27441	P	P	P	10.6894	10.4974	P	P	0.362836	gi|56051221|gb|CV742678.1| SJAL_041_04.T7 SJL Schistosoma japonicum cDNA, mRNA sequence	56051221|gb_CV742678.1
CUST_17102_PI428956223	14.761	15.531	15.4176	P	P	P	13.5208	13.7376	P	P	3.11864	gi|226481380|emb|FN317859.1| Schistosoma japonicum isolate Anhui full length mRNA clone SJFCE1984|FSE001-P00034-E05, complete sequence	emb|FN317859.1
CUST_1711_PI428956223	13.4316	13.0509	12.8722	P	P	P	11.8481	11.7734	P	P	2.50741	gi|60595408|gb|AY808388.1| Schistosoma japonicum SJCHGC05843 protein mRNA, partial cds	gb|AY808388.1
CUST_17110_PI428956223	14.446	14.6538	14.8662	P	P	P	13.21	13.3407	P	P	2.61837	gi|226481396|emb|FN317867.1| Schistosoma japonicum isolate Anhui full length mRNA clone SJFCE2002|FSE001-P00034-O11, complete sequence	emb|FN317867.1
CUST_17114_PI428956223	10.1026	9.72692	10.189	P	P	P	11.1942	11.1764	P	P	0.445766	gi|226481404|emb|FN317871.1| Schistosoma japonicum isolate Anhui full length mRNA clone SJFCE2006|FSE001-P00035-B18, complete sequence	emb|FN317871.1
CUST_17116_PI428956223	5.08381	4.62582	7.3007	P	A	P	7.31195	8.14566	P	P	0.326124	gi|226481408|emb|FN317873.1| Schistosoma japonicum isolate Anhui full length mRNA clone SJFCE2008|FSE001-P00035-C15, complete sequence	emb|FN317873.1
CUST_17122_PI428956223	14.3788	14.3752	14.2472	P	P	P	13.2912	13.3458	P	P	2.02269	gi|226481420|emb|FN317879.1| Schistosoma japonicum isolate Anhui full length mRNA clone SJFCE2019|FSE001-P00035-I19, complete sequence	emb|FN317879.1
CUST_17126_PI428956223	11.6975	11.3053	11.4284	P	P	P	12.6608	12.3955	P	P	0.483712	gi|226481428|emb|FN317883.1| Schistosoma japonicum isolate Anhui full length mRNA clone SJFCE2026|FSE001-P00035-N06, complete sequence	emb|FN317883.1
CUST_17131_PI428956223	8.74007	9.45457	9.42721	P	P	P	7.9116	8.21202	P	P	2.25526	gi|226481438|emb|FN317888.1| Schistosoma japonicum isolate Anhui full length mRNA clone SJFCE2032.001|FSE001-P00035-C11, complete sequence	emb|FN317888.1
CUST_17132_PI428956223	14.3912	14.4102	14.3881	P	P	P	13.1255	13.1241	P	P	2.4145	gi|226481440|emb|FN317889.1| Schistosoma japonicum isolate Anhui full length mRNA clone SJFCE2034.001|FSE_099_95_G12, complete sequence	emb|FN317889.1
CUST_17134_PI428956223	5.50836	6.50324	5.52532	P	P	P	4.48746	3.73869	A	A	3.39636	gi|226481444|emb|FN317891.1| Schistosoma japonicum isolate Anhui full length mRNA clone SJFCE2035.001|FSE_136_42_B06, complete sequence	emb|FN317891.1
CUST_1714_PI428956223	7.99064	8.35954	8.40391	P	P	P	6.99758	6.97338	P	P	2.42395	gi|60595414|gb|AY808391.1| Schistosoma japonicum SJCHGC08389 protein mRNA, partial cds	gb|AY808391.1
CUST_1714_PI428962772	10.2634	10.3759	10.2619	P	P	P	9.1487	9.42688	P	P	2.00963	gi|56051238|gb|CV742695.1| SJAL_041_16.T3 SJL Schistosoma japonicum cDNA, mRNA sequence	56051238|gb_CV742695.1
CUST_17140_PI428956223	12.3227	12.4831	12.4452	P	P	P	11.1173	11.1748	P	P	2.41535	gi|226481456|emb|FN317897.1| Schistosoma japonicum isolate Anhui full length mRNA clone SJFCE2043.001|FSE_178_91_C12, complete sequence	emb|FN317897.1
CUST_17141_PI428956223	14.846	14.9207	14.964	P	P	P	13.1764	13.2412	P	P	3.2532	gi|226481458|emb|FN317898.1| Schistosoma japonicum isolate Anhui full length mRNA clone SJFCE2043.002|FSE_128_14_F02, complete sequence	emb|FN317898.1
CUST_17144_PI428956223	6.06221	7.37134	6.20852	P	P	P	7.8467	7.69279	P	P	0.467248	gi|226481464|emb|FN317901.1| Schistosoma japonicum isolate Anhui full length mRNA clone SJFCE2046.001|FSE001-P00033-E08, complete sequence	emb|FN317901.1
CUST_17145_PI428956223	5.86905	7.18225	5.93827	P	P	P	7.74414	7.24249	P	P	0.48293	gi|226481466|emb|FN317902.1| Schistosoma japonicum isolate Anhui full length mRNA clone SJFCE2046.002|FSE001-P00020-L11, complete sequence	emb|FN317902.1
CUST_17149_PI428956223	13.8308	13.9067	13.6278	P	P	P	12.6659	12.8188	P	P	2.06876	gi|226481474|emb|FN317906.1| Schistosoma japonicum isolate Anhui full length mRNA clone SJFCE2052.001|FSE_173_39_G05, complete sequence	emb|FN317906.1
CUST_1715_PI428962778	13.8715	14.4287	15.1598	P	P	P	13.3886	13.536	P	P	2.17233	gi|28320915|gb|BU713558.1| SJAABRF11 Adult SjC 7/94 Schistosoma japonicum cDNA, mRNA sequence	28320915|gb_BU713558.1
CUST_17150_PI428956223	13.9762	13.8484	13.6551	P	P	P	12.6346	12.7915	P	P	2.16955	gi|226481476|emb|FN317907.1| Schistosoma japonicum isolate Anhui full length mRNA clone SJFCE2052.002|FSE001-P00026-C19, complete sequence	emb|FN317907.1
CUST_1716_PI428956223	9.01727	9.03736	9.17621	P	P	P	7.36252	7.56409	P	P	3.05647	gi|60595420|gb|AY808393.1| Schistosoma japonicum SJCHGC03953 protein mRNA, partial cds	gb|AY808393.1
CUST_17167_PI428956223	13.0705	13.0054	13.4455	P	P	P	12.1548	12.1419	P	P	2.05449	gi|226481510|emb|FN317924.1| Schistosoma japonicum isolate Anhui full length mRNA clone SJFCE2067.001|FSE001-P00031-B16, complete sequence	emb|FN317924.1
CUST_17168_PI428956223	13.1345	13.0087	13.5266	P	P	P	12.2141	12.2584	P	P	2.00573	gi|226481512|emb|FN317925.1| Schistosoma japonicum isolate Anhui full length mRNA clone SJFCE2067.002|FSE_094_66_B09, complete sequence	emb|FN317925.1
CUST_17169_PI428956223	12.873	12.8696	12.4965	P	P	P	11.5586	11.6762	P	P	2.2012	gi|226481514|emb|FN317926.1| Schistosoma japonicum isolate Anhui full length mRNA clone SJFCE2068.001|FSE_175_58_B08, complete sequence	emb|FN317926.1
CUST_17180_PI428956223	10.3899	9.9061	9.81578	P	P	P	11.5008	11.4918	P	P	0.369508	gi|226481540|emb|FN317939.1| Schistosoma japonicum isolate Anhui full length mRNA clone SJFCE2078.001|FSE001-P00027-I08, complete sequence	emb|FN317939.1
CUST_1719_PI428962772	6.1873	6.68063	6.92035	P	P	P	3.10896	3.09269	A	A	11.5231	gi|56051260|gb|CV742717.1| SJAL_041_30.T3 SJL Schistosoma japonicum cDNA, mRNA sequence	56051260|gb_CV742717.1
CUST_17190_PI428956223	12.0292	11.9124	11.2313	P	P	P	9.76191	9.7913	P	P	3.96689	gi|226481560|emb|FN317949.1| Schistosoma japonicum isolate Anhui full length mRNA clone SJFCE2090.002|FSE_067_28_D04, complete sequence	emb|FN317949.1
CUST_17193_PI428956223	5.54086	5.65708	5.19513	P	P	P	2.93616	2.94129	A	A	5.81034	gi|226481566|emb|FN317952.1| Schistosoma japonicum isolate Anhui full length mRNA clone SJFCE2093.001|FSE_164_73_A10, complete sequence	emb|FN317952.1
CUST_172_PI428962772	6.80179	7.43295	7.72639	P	P	P	6.83266	4.91641	P	A	2.29409	gi|28357938|gb|BU800931.1| SJF2CXG05 SJF Schistosoma japonicum cDNA, mRNA sequence	28357938|gb_BU800931.1
CUST_17202_PI428956223	13.4835	13.5107	13.5571	P	P	P	12.2716	12.184	P	P	2.44351	gi|226481586|emb|FN317962.1| Schistosoma japonicum isolate Anhui full length mRNA clone SJFCE2101.002|FSE_070_89_A12, complete sequence	emb|FN317962.1
CUST_17218_PI428956223	5.30706	6.12895	5.26129	P	P	P	3.06371	3.05488	A	A	5.91543	gi|226481618|emb|FN317978.1| Schistosoma japonicum isolate Anhui full length mRNA clone SJFCE2119.001|FSE_229_63_G08, complete sequence	emb|FN317978.1
CUST_1722_PI428956223	9.51403	8.98116	8.9002	P	P	P	10.2058	10.2446	P	P	0.477342	gi|60595432|gb|AY808399.1| Schistosoma japonicum SJCHGC08107 protein mRNA, partial cds	gb|AY808399.1
CUST_17220_PI428956223	5.12405	5.83523	6.58905	P	P	P	7.33457	7.07231	P	P	0.423978	gi|226481622|emb|FN317980.1| Schistosoma japonicum isolate Anhui full length mRNA clone SJFCE2121.002|FSE_048_33_A05, complete sequence	emb|FN317980.1
CUST_17237_PI428956223	12.9752	13.0051	13.1158	P	P	P	11.9849	12.0767	P	P	2.00245	gi|226481656|emb|FN317997.1| Schistosoma japonicum isolate Anhui full length mRNA clone SJFCE2137.001|FSE_227_12_D02, complete sequence	emb|FN317997.1
CUST_1724_PI428962772	9.4375	9.66853	10.4252	P	P	P	7.55864	7.85023	P	P	4.58273	gi|56051285|gb|CV742742.1| SJAL_041_45.T3 SJL Schistosoma japonicum cDNA, mRNA sequence	56051285|gb_CV742742.1
CUST_1725_PI428956223	13.8477	13.6425	13.975	P	P	P	12.5875	12.6941	P	P	2.27588	gi|60595438|gb|AY808402.1| Schistosoma japonicum SJCHGC07425 protein mRNA, partial cds	gb|AY808402.1
CUST_1725_PI428962778	7.39185	7.16389	7.5669	P	P	P	9.32167	9.09637	P	P	0.281296	gi|28320934|gb|BU713577.1| SJAABSA03 Adult SjC 7/94 Schistosoma japonicum cDNA, mRNA sequence	28320934|gb_BU713577.1
CUST_1726_PI428956223	3.1385	3.36384	3.25318	A	A	A	7.2741	7.67225	P	P	0.0532124	gi|60595440|gb|AY808403.1| Schistosoma japonicum SJCHGC09025 protein mRNA, partial cds	gb|AY808403.1
CUST_1726_PI428962772	5.7889	6.40046	5.9689	P	P	P	3.17323	4.46083	A	A	4.34678	gi|56051292|gb|CV742749.1| SJAL_041_48.T7 SJL Schistosoma japonicum cDNA, mRNA sequence	56051292|gb_CV742749.1
CUST_1727_PI428956223	9.42856	9.86755	11.2583	P	P	P	9.161	9.11608	P	P	2.40854	gi|60595442|gb|AY808404.1| Schistosoma japonicum SJCHGC03248 protein mRNA, partial cds	gb|AY808404.1
CUST_1727_PI428962772	9.62257	9.49976	10.3095	P	P	P	7.52632	7.8073	P	P	4.54076	gi|56051295|gb|CV742752.1| SJAL_041_50.T3 SJL Schistosoma japonicum cDNA, mRNA sequence	56051295|gb_CV742752.1
CUST_1729_PI428962772	11.8274	11.7713	11.2451	P	P	P	9.25767	9.41496	P	P	4.92084	gi|56051300|gb|CV742757.1| SJAL_041_53.T3 SJL Schistosoma japonicum cDNA, mRNA sequence	56051300|gb_CV742757.1
CUST_17350_PI428956223	14.8737	14.2243	14.4078	P	P	P	12.9457	13.0924	P	P	2.84335	gi|226481904|emb|FN323494.1| Schistosoma japonicum isolate Anhui full length mRNA clone SJFCE3893.001|FSE001-P00001-A13, complete sequence	emb|FN323494.1
CUST_1737_PI428962772	8.92229	9.06917	8.63748	P	P	P	6.19013	6.29745	A	A	6.24399	gi|56051335|gb|CV742792.1| SJAL_041_72.T7 SJL Schistosoma japonicum cDNA, mRNA sequence	56051335|gb_CV742792.1
CUST_17378_PI428956223	15.7814	15.4246	15.894	P	P	P	16.9179	16.8546	P	P	0.443467	gi|226481962|emb|FN323523.1| Schistosoma japonicum isolate Anhui full length mRNA clone SJFCE3894.001|FSE001-P00014-F13, complete sequence	emb|FN323523.1
CUST_17379_PI428956223	15.8289	15.5122	15.9383	P	P	P	17.064	16.9703	P	P	0.421295	gi|226481964|emb|FN323524.1| Schistosoma japonicum isolate Anhui full length mRNA clone SJFCE3894.002|FSE001-P00015-A07, complete sequence	emb|FN323524.1
CUST_17380_PI428956223	16.0143	15.5432	15.9707	P	P	P	17.04	16.913	P	P	0.460075	gi|226481966|emb|FN323525.1| Schistosoma japonicum isolate Anhui full length mRNA clone SJFCE3894.005|FSE_128_22_F03, complete sequence	emb|FN323525.1
CUST_17381_PI428956223	15.8151	15.3203	15.9106	P	P	P	17.0544	16.8781	P	P	0.416179	gi|226481968|emb|FN323526.1| Schistosoma japonicum isolate Anhui full length mRNA clone SJFCE3894.006|FSE001-P00003-L05, complete sequence	emb|FN323526.1
CUST_17382_PI428956223	15.7542	15.4484	15.9049	P	P	P	16.9825	16.8778	P	P	0.430361	gi|226481970|emb|FN323527.1| Schistosoma japonicum isolate Anhui full length mRNA clone SJFCE3894.007|FSE001-P00006-L16, complete sequence	emb|FN323527.1
CUST_17383_PI428956223	16.1249	15.4169	15.8791	P	P	P	17.0156	16.9229	P	P	0.455651	gi|226481972|emb|FN323528.1| Schistosoma japonicum isolate Anhui full length mRNA clone SJFCE3894.008|FSE001-P00009-M01, complete sequence	emb|FN323528.1
CUST_17384_PI428956223	15.7685	15.418	15.8544	P	P	P	16.9723	16.8873	P	P	0.423928	gi|226481976|emb|FN323530.1| Schistosoma japonicum isolate Anhui full length mRNA clone SJFCE3894.010|FSE001-P00032-K06, complete sequence	emb|FN323530.1
CUST_17385_PI428956223	15.6864	15.3783	15.8203	P	P	P	16.9618	16.8714	P	P	0.412561	gi|226481980|emb|FN323532.1| Schistosoma japonicum isolate Anhui full length mRNA clone SJFCE3894.012|FSE001-P00012-H04, complete sequence	emb|FN323532.1
CUST_17386_PI428956223	15.7277	15.4275	15.8813	P	P	P	16.9865	16.8985	P	P	0.41978	gi|226481982|emb|FN323533.1| Schistosoma japonicum isolate Anhui full length mRNA clone SJFCE3894.013|FSE001-P00018-E06, complete sequence	emb|FN323533.1
CUST_17387_PI428956223	15.773	15.4365	15.9194	P	P	P	16.9554	16.8935	P	P	0.434867	gi|226481984|emb|FN323534.1| Schistosoma japonicum isolate Anhui full length mRNA clone SJFCE3894.016|FSE001-P00008-E14, complete sequence	emb|FN323534.1
CUST_17388_PI428956223	15.8242	15.4511	15.9305	P	P	P	17.0592	16.9385	P	P	0.420263	gi|226481986|emb|FN323535.1| Schistosoma japonicum isolate Anhui full length mRNA clone SJFCE3894.017|FSE001-P00009-B18, complete sequence	emb|FN323535.1
CUST_17389_PI428956223	15.8986	15.4825	15.8771	P	P	P	17.0026	16.9367	P	P	0.433758	gi|226481988|emb|FN323536.1| Schistosoma japonicum isolate Anhui full length mRNA clone SJFCE3894.018|FSE001-P00032-L17, complete sequence	emb|FN323536.1
CUST_17390_PI428956223	15.8038	15.4737	15.9054	P	P	P	17.0343	16.9139	P	P	0.424473	gi|226481990|emb|FN323537.1| Schistosoma japonicum isolate Anhui full length mRNA clone SJFCE3894.021|FSE001-P00005-E13, complete sequence	emb|FN323537.1
CUST_17391_PI428956223	15.7513	15.4071	15.8565	P	P	P	16.9434	16.8892	P	P	0.425586	gi|226481994|emb|FN323539.1| Schistosoma japonicum isolate Anhui full length mRNA clone SJFCE3894.023|FSE001-P00030-G13, complete sequence	emb|FN323539.1
CUST_17392_PI428956223	15.9599	15.3739	15.8858	P	P	P	16.9578	16.8903	P	P	0.446866	gi|226481996|emb|FN323540.1| Schistosoma japonicum isolate Anhui full length mRNA clone SJFCE3894.025|FSE001-P00024-N16, complete sequence	emb|FN323540.1
CUST_17393_PI428956223	15.8465	15.4843	15.9211	P	P	P	17.0028	16.8952	P	P	0.439176	gi|226481998|emb|FN323541.1| Schistosoma japonicum isolate Anhui full length mRNA clone SJFCE3894.026|FSE001-P00006-D18, complete sequence	emb|FN323541.1
CUST_17394_PI428956223	16.04	15.4533	15.9161	P	P	P	17.0115	16.9041	P	P	0.455524	gi|226482000|emb|FN323542.1| Schistosoma japonicum isolate Anhui full length mRNA clone SJFCE3894.027|FSE001-P00013-C02, complete sequence	emb|FN323542.1
CUST_17395_PI428956223	15.7801	15.4386	15.8569	P	P	P	17.014	16.877	P	P	0.422157	gi|226482002|emb|FN323543.1| Schistosoma japonicum isolate Anhui full length mRNA clone SJFCE3894.028|FSE001-P00032-B09, complete sequence	emb|FN323543.1
CUST_17396_PI428956223	15.802	15.4688	15.9278	P	P	P	16.9788	16.9089	P	P	0.435665	gi|226482004|emb|FN323544.1| Schistosoma japonicum isolate Anhui full length mRNA clone SJFCE3894.029|FSE001-P00018-M10, complete sequence	emb|FN323544.1
CUST_174_PI428962772	5.15844	5.67926	6.14152	P	P	P	3.0799	3.74711	A	A	4.79987	gi|28357958|gb|BU800967.1| SJF2CYA01 SJF Schistosoma japonicum cDNA, mRNA sequence	28357958|gb_BU800967.1
CUST_1740_PI428956223	7.90685	8.32335	7.80244	P	P	P	7.08457	6.68904	P	P	2.18645	gi|60595472|gb|AY808418.1| Schistosoma japonicum SJCHGC05229 protein mRNA, partial cds	gb|AY808418.1
CUST_1741_PI428956223	9.56676	9.32719	9.41125	P	P	P	11.6197	11.701	P	P	0.214278	gi|60595474|gb|AY808419.1| Schistosoma japonicum SJCHGC05358 protein mRNA, partial cds	gb|AY808419.1
CUST_17420_PI428956223	10.3055	10.3437	10.2334	P	P	P	11.5453	11.4077	P	P	0.440367	gi|226482058|emb|FN323571.1| Schistosoma japonicum isolate Anhui full length mRNA clone SJFCE3895.031|FSE001-P00003-A05, complete sequence	emb|FN323571.1
CUST_17448_PI428956223	8.17697	8.33185	8.56052	P	P	P	6.85162	6.99523	P	P	2.71302	gi|226482315|emb|FN318028.1| Schistosoma japonicum isolate Anhui full length mRNA clone SJFCE2166.001|FSE001-P00028-K24, complete sequence	emb|FN318028.1
CUST_1745_PI428956223	8.48903	8.85297	11.2308	P	P	P	7.70746	7.66907	P	P	5.21147	gi|60595482|gb|AY808423.1| Schistosoma japonicum SJCHGC09052 protein mRNA, partial cds	gb|AY808423.1
CUST_1746_PI428956223	7.94889	8.31006	8.85687	P	P	P	6.88484	6.82109	P	P	2.96391	gi|60595484|gb|AY808424.1| Schistosoma japonicum SJCHGC07510 protein mRNA, partial cds	gb|AY808424.1
CUST_1746_PI428962772	4.79611	5.54283	5.106	P	P	P	2.94173	4.23529	A	A	2.73632	gi|56051425|gb|CV742882.1| SJAL_042_31.T7 SJL Schistosoma japonicum cDNA, mRNA sequence	56051425|gb_CV742882.1
CUST_17466_PI428956223	14.9393	14.8054	14.4952	P	P	P	13.4475	13.5047	P	P	2.43177	gi|226482353|emb|FN318047.1| Schistosoma japonicum isolate Anhui full length mRNA clone SJFCE2189.002|FSE_099_13_E02, complete sequence	emb|FN318047.1
CUST_1747_PI428962772	6.74118	7.62361	6.39055	P	P	P	5.09922	4.7159	A	A	4.27233	gi|56051427|gb|CV742884.1| SJAL_042_32.T7 SJL Schistosoma japonicum cDNA, mRNA sequence	56051427|gb_CV742884.1
CUST_17476_PI428956223	17.5242	17.2039	17.2142	P	P	P	15.4029	15.6104	P	P	3.51024	gi|226482375|emb|FN318058.1| Schistosoma japonicum isolate Anhui full length mRNA clone SJFCE2204.001|FSE_233_84_D11, complete sequence	emb|FN318058.1
CUST_1748_PI428956223	11.9437	11.9228	12.083	P	P	P	9.19441	9.19667	P	P	6.91346	gi|60595488|gb|AY808426.1| Schistosoma japonicum SJCHGC07302 protein mRNA, partial cds	gb|AY808426.1
CUST_1748_PI428962778	16.4397	16.3069	16.2479	P	P	P	13.6729	13.893	P	P	5.8426	gi|28320981|gb|BU713624.1| SJAABSF03 Adult SjC 7/94 Schistosoma japonicum cDNA, mRNA sequence	28320981|gb_BU713624.1
CUST_1749_PI428962772	5.31184	5.77581	7.46805	P	P	P	2.93352	2.93144	A	A	11.8573	gi|56051447|gb|CV742904.1| SJAL_042_45.T3 SJL Schistosoma japonicum cDNA, mRNA sequence	56051447|gb_CV742904.1
CUST_17506_PI428956223	11.6251	12.0852	11.9577	P	P	P	10.2812	9.90919	P	P	3.46988	gi|226482435|emb|FN318088.1| Schistosoma japonicum isolate Anhui full length mRNA clone SJFCE2239.001|FSE_179_12_D02, complete sequence	emb|FN318088.1
CUST_17507_PI428956223	11.7133	12.0959	12.0481	P	P	P	10.2718	9.94476	P	P	3.59181	gi|226482437|emb|FN318089.1| Schistosoma japonicum isolate Anhui full length mRNA clone SJFCE2239.002|FSE_109_43_C06, complete sequence	emb|FN318089.1
CUST_1752_PI428956223	12.0053	12.1662	12.3858	P	P	P	11.0735	11.164	P	P	2.10635	gi|60595521|gb|AY808430.1| Schistosoma japonicum SJCHGC06490 protein mRNA, partial cds	gb|AY808430.1
CUST_17529_PI428956223	10.4629	10.4374	10.4791	P	P	P	11.6703	11.5151	P	P	0.45535	gi|226482481|emb|FN318111.1| Schistosoma japonicum isolate Anhui full length mRNA clone SJFCE2268.001|FSE001-P00033-E04, complete sequence	emb|FN318111.1
CUST_17532_PI428956223	4.27542	4.34863	5.18091	A	A	A	8.85096	8.36589	P	P	0.0640135	gi|226482487|emb|FN318114.1| Schistosoma japonicum isolate Anhui full length mRNA clone SJFCE2272.001|FSE001-P00033-J07, complete sequence	emb|FN318114.1
CUST_17533_PI428956223	4.63836	6.12939	5.24014	A	P	P	9.45144	8.9413	P	P	0.0742392	gi|226482489|emb|FN318115.1| Schistosoma japonicum isolate Anhui full length mRNA clone SJFCE2272.002|FSE001-P00027-A12, complete sequence	emb|FN318115.1
CUST_17537_PI428956223	8.30475	8.31645	8.59312	P	P	P	10.6849	10.1579	P	P	0.244134	gi|226482499|emb|FN318120.1| Schistosoma japonicum isolate Anhui full length mRNA clone SJFCE2278.001|FSE001-P00023-H22, complete sequence	emb|FN318120.1
CUST_17538_PI428956223	8.40776	8.43046	8.64653	P	P	P	10.3279	10.2484	P	P	0.289235	gi|226482501|emb|FN318121.1| Schistosoma japonicum isolate Anhui full length mRNA clone SJFCE2278.002|FSE001-P00005-P21, complete sequence	emb|FN318121.1
CUST_17543_PI428956223	6.21175	5.71755	3.7767	P	P	A	7.17918	6.2387	P	P	0.424733	gi|226482511|emb|FN318126.1| Schistosoma japonicum isolate Anhui full length mRNA clone SJFCE2291.001|FSE001-P00021-E12, complete sequence	emb|FN318126.1
CUST_17548_PI428956223	10.5337	10.1508	10.1634	P	P	P	11.2887	11.3163	P	P	0.497001	gi|226482521|emb|FN318131.1| Schistosoma japonicum isolate Anhui full length mRNA clone SJFCE2295.001|FSE001-P00035-K24, complete sequence	emb|FN318131.1
CUST_17559_PI428956223	13.9371	13.7295	13.36	P	P	P	12.4219	12.5828	P	P	2.28188	gi|226482543|emb|FN318142.1| Schistosoma japonicum isolate Anhui full length mRNA clone SJFCE2306.001|FSE_175_90_B12, complete sequence	emb|FN318142.1
CUST_1756_PI428962772	7.2593	7.83996	8.04786	P	P	P	4.26528	4.7341	A	A	9.40819	gi|56051487|gb|CV742944.1| SJAL_042_68.T3 SJL Schistosoma japonicum cDNA, mRNA sequence	56051487|gb_CV742944.1
CUST_17562_PI428956223	13.5314	13.4482	13.3586	P	P	P	12.2306	12.3239	P	P	2.2498	gi|226482549|emb|FN318145.1| Schistosoma japonicum isolate Anhui full length mRNA clone SJFCE2308.001|FSE_140_88_H11, complete sequence	emb|FN318145.1
CUST_1757_PI428956223	12.662	12.6202	12.6294	P	P	P	11.2196	11.5025	P	P	2.41043	gi|60595531|gb|AY808435.1| Schistosoma japonicum SJCHGC04929 protein mRNA, partial cds	gb|AY808435.1
CUST_17578_PI428956223	9.14665	9.16474	9.58733	P	P	P	8.40406	7.39641	P	P	2.51037	gi|226482581|emb|FN318161.1| Schistosoma japonicum isolate Anhui full length mRNA clone SJFCE2322.001|FSE001-P00034-F21, complete sequence	emb|FN318161.1
CUST_1758_PI428956223	8.19067	8.59111	9.02185	P	P	P	6.98271	7.01143	P	P	3.125	gi|60595533|gb|AY808436.1| Schistosoma japonicum SJCHGC07978 protein mRNA, partial cds	gb|AY808436.1
CUST_17590_PI428956223	7.18614	7.86071	6.11925	P	P	P	4.52445	4.70329	A	A	6.08142	gi|226482605|emb|FN318173.1| Schistosoma japonicum isolate Anhui full length mRNA clone SJFCE2335.002|FSE_074_14_F02, complete sequence	emb|FN318173.1
CUST_17596_PI428956223	7.61152	7.82271	8.56358	P	P	P	4.79972	5.77443	A	A	6.46027	gi|226482617|emb|FN318179.1| Schistosoma japonicum isolate Anhui full length mRNA clone SJFCE2340.001|FSE_163_34_B05, complete sequence	emb|FN318179.1
CUST_17597_PI428956223	12.6749	12.5364	12.2867	P	P	P	10.2147	10.5205	P	P	4.38472	gi|226482619|emb|FN318180.1| Schistosoma japonicum isolate Anhui full length mRNA clone SJFCE2340.002|FSE_119_23_G03, complete sequence	emb|FN318180.1
CUST_176_PI428962778	10.4166	10.264	10.5779	P	P	P	11.6405	11.6339	P	P	0.431662	gi|3421476|gb|AI083053.1| JAA00052.QA3 Adult SjC 7/94 Schistosoma japonicum cDNA 5', mRNA sequence	3421476|gb_AI083053.1
CUST_17605_PI428956223	9.75939	9.16065	9.76037	P	P	P	11.1497	11.2887	P	P	0.322089	gi|226482635|emb|FN318188.1| Schistosoma japonicum isolate Anhui full length mRNA clone SJFCE2346.001|FSE_099_62_F08, complete sequence	emb|FN318188.1
CUST_17607_PI428956223	14.388	14.4603	14.194	P	P	P	13.2572	13.3435	P	P	2.07158	gi|226482639|emb|FN318190.1| Schistosoma japonicum isolate Anhui full length mRNA clone SJFCE2348.002|FSE001-P00004-H18, complete sequence	emb|FN318190.1
CUST_17613_PI428956223	7.08373	7.41827	7.00756	P	P	P	3.35757	4.52154	A	A	8.73765	gi|226482651|emb|FN318196.1| Schistosoma japonicum isolate Anhui full length mRNA clone SJFCE2351.002|FSE_215_06_F01, complete sequence	emb|FN318196.1
CUST_17624_PI428956223	12.0008	11.8694	11.0344	P	P	P	10.4607	10.6853	P	P	2.16787	gi|226482675|emb|FN318208.1| Schistosoma japonicum isolate Anhui full length mRNA clone SJFCE2359.001|FSE_186_50_B07, complete sequence	emb|FN318208.1
CUST_17625_PI428956223	3.95067	4.83879	5.1419	A	A	P	6.58792	6.51259	P	P	0.282263	gi|226482677|emb|FN318209.1| Schistosoma japonicum isolate Anhui full length mRNA clone SJFCE2360.001|FSE001-P00006-L12, complete sequence	emb|FN318209.1
CUST_17627_PI428956223	13.8091	13.8666	13.6837	P	P	P	12.3409	12.5849	P	P	2.49742	gi|226482681|emb|FN318211.1| Schistosoma japonicum isolate Anhui full length mRNA clone SJFCE2361.001|FSE001-P00028-K23, complete sequence	emb|FN318211.1
CUST_17628_PI428956223	13.1112	13.1852	13.0145	P	P	P	11.7951	11.9952	P	P	2.30804	gi|226482683|emb|FN318212.1| Schistosoma japonicum isolate Anhui full length mRNA clone SJFCE2361.002|FSE_116_50_B07, complete sequence	emb|FN318212.1
CUST_17654_PI428956223	4.73295	4.35773	5.10142	A	A	A	6.77763	6.66223	P	P	0.257271	gi|226482737|emb|FN323612.1| Schistosoma japonicum isolate Anhui full length mRNA clone SJFCE3898.001|FSE001-P00010-D03, complete sequence	emb|FN323612.1
CUST_17656_PI428956223	5.05943	4.75702	5.081	P	A	P	6.64045	6.20262	P	P	0.362268	gi|226482741|emb|FN323614.1| Schistosoma japonicum isolate Anhui full length mRNA clone SJFCE3898.003|FSE001-P00003-C04, complete sequence	emb|FN323614.1
CUST_17657_PI428956223	4.90318	4.9724	5.11931	P	A	P	6.66506	6.35186	P	P	0.349701	gi|226482743|emb|FN323615.1| Schistosoma japonicum isolate Anhui full length mRNA clone SJFCE3898.004|FSE001-P00003-E16, complete sequence	emb|FN323615.1
CUST_17658_PI428956223	5.06169	4.84041	4.96861	P	A	P	6.68873	6.42161	P	P	0.329512	gi|226482747|emb|FN323617.1| Schistosoma japonicum isolate Anhui full length mRNA clone SJFCE3898.006|FSE001-P00007-M12, complete sequence	emb|FN323617.1
CUST_17660_PI428956223	5.3043	5.15167	5.35577	P	A	P	6.99306	6.95842	P	P	0.307212	gi|226482751|emb|FN323619.1| Schistosoma japonicum isolate Anhui full length mRNA clone SJFCE3898.008|FSE001-P00008-G03, complete sequence	emb|FN323619.1
CUST_17661_PI428956223	4.8038	4.63788	4.81137	A	A	A	6.64732	9.69268	P	P	0.0581357	gi|226482769|emb|FN323628.1| Schistosoma japonicum isolate Anhui full length mRNA clone SJFCE3898.017|FSE001-P00027-C21, complete sequence	emb|FN323628.1
CUST_17662_PI428956223	5.11904	5.32332	4.55257	P	A	A	6.83493	6.79404	P	P	0.290964	gi|226482775|emb|FN323631.1| Schistosoma japonicum isolate Anhui full length mRNA clone SJFCE3898.020|FSE001-P00027-K13, complete sequence	emb|FN323631.1
CUST_17663_PI428956223	5.06051	5.09862	5.21613	A	A	A	6.89838	6.51849	P	P	0.331187	gi|226482779|emb|FN323633.1| Schistosoma japonicum isolate Anhui full length mRNA clone SJFCE3898.022|FSE001-P00009-A10, complete sequence	emb|FN323633.1
CUST_17668_PI428956223	5.00263	4.69075	5.48777	A	A	P	6.69439	6.42482	P	P	0.361543	gi|226482801|emb|FN323644.1| Schistosoma japonicum isolate Anhui full length mRNA clone SJFCE3898.033|FSE001-P00008-F07, complete sequence	emb|FN323644.1
CUST_17669_PI428956223	5.22839	5.16836	5.5217	P	A	P	7.17269	6.97278	P	P	0.294919	gi|226482805|emb|FN323646.1| Schistosoma japonicum isolate Anhui full length mRNA clone SJFCE3898.035|FSE001-P00003-H20, complete sequence	emb|FN323646.1
CUST_17670_PI428956223	5.01133	4.19355	5.91827	P	A	P	6.70922	6.52235	P	P	0.376564	gi|226482811|emb|FN323649.1| Schistosoma japonicum isolate Anhui full length mRNA clone SJFCE3898.038|FSE001-P00020-O19, complete sequence	emb|FN323649.1
CUST_17671_PI428956223	4.72201	5.2377	5.09147	A	A	P	6.5903	6.30178	P	P	0.373637	gi|226482813|emb|FN323650.1| Schistosoma japonicum isolate Anhui full length mRNA clone SJFCE3898.039|FSE001-P00004-B13, complete sequence	emb|FN323650.1
CUST_17672_PI428956223	5.06384	4.97434	5.15288	P	A	P	6.70673	6.47046	P	P	0.346782	gi|226482815|emb|FN323651.1| Schistosoma japonicum isolate Anhui full length mRNA clone SJFCE3898.040|FSE001-P00034-J08, complete sequence	emb|FN323651.1
CUST_17673_PI428956223	5.43103	5.22336	5.68584	P	A	P	7.23879	6.85306	P	P	0.329969	gi|226482817|emb|FN323652.1| Schistosoma japonicum isolate Anhui full length mRNA clone SJFCE3898.041|FSE001-P00035-K04, complete sequence	emb|FN323652.1
CUST_17674_PI428956223	5.05767	5.52329	5.11193	P	P	P	7.04557	7.91081	P	P	0.203666	gi|226482819|emb|FN323653.1| Schistosoma japonicum isolate Anhui full length mRNA clone SJFCE3898.042|FSE001-P00024-K21, complete sequence	emb|FN323653.1
CUST_1772_PI428962772	7.4626	7.77578	8.31216	P	P	P	6.42342	5.98981	A	A	3.18373	gi|56051575|gb|CV743032.1| SJAL_043_36.T3 SJL Schistosoma japonicum cDNA, mRNA sequence	56051575|gb_CV743032.1
CUST_1773_PI428956223	8.51573	8.85601	8.44255	P	P	P	7.6525	7.52093	P	P	2.03929	gi|60595563|gb|AY808451.1| Schistosoma japonicum SJCHGC03283 protein mRNA, partial cds	gb|AY808451.1
CUST_1776_PI428956223	6.50505	6.88545	6.86089	P	P	P	9.82474	6.85962	P	P	0.211986	gi|60595569|gb|AY808454.1| Schistosoma japonicum SJCHGC06981 protein mRNA, partial cds	gb|AY808454.1
CUST_17765_PI428956223	10.222	12.0166	10.6246	P	P	P	9.99602	9.70128	P	P	2.48757	gi|226483031|emb|FN323759.1| Schistosoma japonicum isolate Anhui full length mRNA clone SJFCE3905.003|FSE001-P00014-N16, complete sequence	emb|FN323759.1
CUST_17766_PI428956223	8.99753	11.0563	9.7514	P	P	P	8.12958	8.00465	P	P	4.34914	gi|226483033|emb|FN323760.1| Schistosoma japonicum isolate Anhui full length mRNA clone SJFCE3905.004|FSE001-P00010-L23, complete sequence	emb|FN323760.1
CUST_17768_PI428956223	9.16366	10.9336	9.40514	P	P	P	9.10774	8.85459	P	P	2.10741	gi|226483037|emb|FN323762.1| Schistosoma japonicum isolate Anhui full length mRNA clone SJFCE3905.006|FSE001-P00002-J17, complete sequence	emb|FN323762.1
CUST_17769_PI428956223	8.88382	10.9232	9.54195	P	P	P	7.93264	7.87677	P	P	4.39418	gi|226483039|emb|FN323763.1| Schistosoma japonicum isolate Anhui full length mRNA clone SJFCE3905.007|FSE001-P00033-B04, complete sequence	emb|FN323763.1
CUST_1777_PI428956223	8.40587	8.7063	8.50664	P	P	P	6.50361	6.50921	P	P	4.1086	gi|60595571|gb|AY808455.1| Schistosoma japonicum SJCHGC03374 protein mRNA, partial cds	gb|AY808455.1
CUST_1777_PI428962778	11.0565	11.0195	10.8219	P	P	P	9.32307	9.52469	P	P	2.91235	gi|28321061|gb|BU713704.1| SJAABTF07 Adult SjC 7/94 Schistosoma japonicum cDNA, mRNA sequence	28321061|gb_BU713704.1
CUST_17771_PI428956223	9.23807	11.0498	9.94751	P	P	P	8.01176	7.89394	P	P	4.98861	gi|226483043|emb|FN323765.1| Schistosoma japonicum isolate Anhui full length mRNA clone SJFCE3905.009|FSE001-P00007-I18, complete sequence	emb|FN323765.1
CUST_17774_PI428956223	9.06194	10.9219	9.6522	P	P	P	8.25649	7.93186	P	P	3.97481	gi|226483053|emb|FN323770.1| Schistosoma japonicum isolate Anhui full length mRNA clone SJFCE3905.014|FSE001-P00003-G22, complete sequence	emb|FN323770.1
CUST_17775_PI428956223	9.05535	10.8852	9.56022	P	P	P	7.94176	7.7328	P	P	4.6205	gi|226483057|emb|FN323772.1| Schistosoma japonicum isolate Anhui full length mRNA clone SJFCE3905.016|FSE001-P00009-M06, complete sequence	emb|FN323772.1
CUST_17779_PI428956223	9.13094	10.8978	9.39311	P	P	P	9.14371	8.8368	P	P	2.04711	gi|226483069|emb|FN323778.1| Schistosoma japonicum isolate Anhui full length mRNA clone SJFCE3905.022|FSE001-P00035-H02, complete sequence	emb|FN323778.1
CUST_17780_PI428956223	8.89594	10.886	9.59864	P	P	P	8.01549	7.84358	P	P	4.29121	gi|226483071|emb|FN323779.1| Schistosoma japonicum isolate Anhui full length mRNA clone SJFCE3905.023|FSE001-P00012-O14, complete sequence	emb|FN323779.1
CUST_17782_PI428956223	9.22726	10.9963	9.4468	P	P	P	9.10279	8.91406	P	P	2.15715	gi|226483075|emb|FN323781.1| Schistosoma japonicum isolate Anhui full length mRNA clone SJFCE3905.025|FSE001-P00001-G22, complete sequence	emb|FN323781.1
CUST_17785_PI428956223	9.1193	10.8453	9.387	P	P	P	9.04758	8.83152	P	P	2.07528	gi|226483083|emb|FN323785.1| Schistosoma japonicum isolate Anhui full length mRNA clone SJFCE3905.029|FSE001-P00016-H09, complete sequence	emb|FN323785.1
CUST_17791_PI428956223	6.00971	7.20484	6.39261	P	P	P	7.61811	7.64133	P	P	0.498135	gi|226483296|emb|FN318220.1| Schistosoma japonicum isolate Anhui full length mRNA clone SJFCE2368.001|FSE001-P00011-O02, complete sequence	emb|FN318220.1
CUST_17795_PI428956223	8.39362	8.46814	8.43786	P	P	P	9.62846	9.36738	P	P	0.476223	gi|226483304|emb|FN318224.1| Schistosoma japonicum isolate Anhui full length mRNA clone SJFCE2370.001|FSE001-P00029-P18, complete sequence	emb|FN318224.1
CUST_178_PI428956223	7.12516	7.24311	6.72408	P	P	P	7.83421	8.3388	P	P	0.479265	gi|56753755|gb|AY813343.1| Schistosoma japonicum clone SJCHGC00408 unknown mRNA	gb|AY813343.1
CUST_17814_PI428956223	5.75903	6.22659	6.33777	P	P	P	8.62405	8.07311	P	P	0.210813	gi|226483342|emb|FN318243.1| Schistosoma japonicum isolate Anhui full length mRNA clone SJFCE2395.001|FSE001-P00022-O10, complete sequence	emb|FN318243.1
CUST_17815_PI428956223	5.54507	6.26056	6.25178	P	P	P	8.59514	8.01149	P	P	0.206341	gi|226483344|emb|FN318244.1| Schistosoma japonicum isolate Anhui full length mRNA clone SJFCE2395.002|FSE001-P00020-E20, complete sequence	emb|FN318244.1
CUST_17817_PI428956223	8.22578	8.86984	8.7075	P	P	P	6.45131	6.5312	A	P	4.38992	gi|226483348|emb|FN318246.1| Schistosoma japonicum isolate Anhui full length mRNA clone SJFCE2397.001|FSE_042_66_B09, complete sequence	emb|FN318246.1
CUST_17818_PI428956223	8.16062	8.82278	8.70957	P	P	P	6.76065	6.52932	A	P	3.84332	gi|226483350|emb|FN318247.1| Schistosoma japonicum isolate Anhui full length mRNA clone SJFCE2397.002|FSE_129_27_C04, complete sequence	emb|FN318247.1
CUST_1782_PI428962778	11.3234	11.2975	11.5922	P	P	P	9.33111	9.4659	P	P	4.02934	gi|28321069|gb|BU713712.1| SJAABTG08 Adult SjC 7/94 Schistosoma japonicum cDNA, mRNA sequence	28321069|gb_BU713712.1
CUST_17822_PI428956223	13.2596	13.3575	13.1231	P	P	P	11.8977	11.9282	P	P	2.52605	gi|226483360|emb|FN318252.1| Schistosoma japonicum isolate Anhui full length mRNA clone SJFCE2400.001|FSE001-P00005-G16, complete sequence	emb|FN318252.1
CUST_17831_PI428956223	13.7845	13.5066	13.5434	P	P	P	12.5708	12.4701	P	P	2.13697	gi|226483378|emb|FN318261.1| Schistosoma japonicum isolate Anhui full length mRNA clone SJFCE2407.001|FSE001-P00032-O06, complete sequence	emb|FN318261.1
CUST_1784_PI428962772	7.29118	7.46211	7.93186	P	P	P	6.20641	6.41388	A	P	2.41823	gi|56051673|gb|CV743130.1| SJAL_044_07.T3 SJL Schistosoma japonicum cDNA, mRNA sequence	56051673|gb_CV743130.1
CUST_1784_PI428962778	11.9184	13.8006	15.1559	P	P	P	16.4716	15.5682	P	P	0.261234	gi|28321072|gb|BU713716.1| SJAABTH05 Adult SjC 7/94 Schistosoma japonicum cDNA similar to gb|AAB81938.1| (AF000381) non-functional folate binding protein [Homo sapiens], mRNA sequence	28321072|gb_BU713716.1
CUST_17845_PI428956223	11.6804	11.8104	11.7195	P	P	P	10.4659	10.4014	P	P	2.46872	gi|226483406|emb|FN318275.1| Schistosoma japonicum isolate Anhui full length mRNA clone SJFCE2417.001|FSE_144_86_F11, complete sequence	emb|FN318275.1
CUST_17846_PI428956223	11.0629	11.7518	11.6508	P	P	P	10.4506	10.3383	P	P	2.17842	gi|226483408|emb|FN318276.1| Schistosoma japonicum isolate Anhui full length mRNA clone SJFCE2417.002|FSE_138_89_A12, complete sequence	emb|FN318276.1
CUST_1785_PI428956223	9.84013	10.0031	9.74256	P	P	P	8.06161	8.00161	P	P	3.56535	gi|60595587|gb|AY808463.1| Schistosoma japonicum SJCHGC04538 protein mRNA, partial cds	gb|AY808463.1
CUST_17865_PI428956223	10.75	10.9517	10.672	P	P	P	9.66989	9.78475	P	P	2.09601	gi|226483446|emb|FN318295.1| Schistosoma japonicum isolate Anhui full length mRNA clone SJFCE2435.001|FSE001-P00023-F06, complete sequence	emb|FN318295.1
CUST_17866_PI428956223	12.5959	12.541	12.2772	P	P	P	11.1209	11.1713	P	P	2.51688	gi|226483448|emb|FN318296.1| Schistosoma japonicum isolate Anhui full length mRNA clone SJFCE2435.002|FSE001-P00005-C21, complete sequence	emb|FN318296.1
CUST_17868_PI428956223	10.3093	10.3561	10.2431	P	P	P	11.4011	11.3307	P	P	0.478727	gi|226483452|emb|FN318298.1| Schistosoma japonicum isolate Anhui full length mRNA clone SJFCE2437.002|FSE001-P00002-I12, complete sequence	emb|FN318298.1
CUST_17871_PI428956223	14.6268	14.4198	14.1074	P	P	P	13.0996	13.2719	P	P	2.31647	gi|226483458|emb|FN318301.1| Schistosoma japonicum isolate Anhui full length mRNA clone SJFCE2441.001|FSE001-P00030-F22, complete sequence	emb|FN318301.1
CUST_17885_PI428956223	10.6556	10.3369	10.824	P	P	P	12.1628	12.0983	P	P	0.350727	gi|226483486|emb|FN318315.1| Schistosoma japonicum isolate Anhui full length mRNA clone SJFCE2459.001|FSE001-P00034-H06, complete sequence	emb|FN318315.1
CUST_17886_PI428956223	14.9821	15.0859	14.8737	P	P	P	13.7976	13.9326	P	P	2.16816	gi|226483488|emb|FN318316.1| Schistosoma japonicum isolate Anhui full length mRNA clone SJFCE2461.001|FSE001-P00025-C24, complete sequence	emb|FN318316.1
CUST_17887_PI428956223	15.3024	15.1353	14.9767	P	P	P	13.9077	14.068	P	P	2.22559	gi|226483490|emb|FN318317.1| Schistosoma japonicum isolate Anhui full length mRNA clone SJFCE2461.002|FSE_177_74_B10, complete sequence	emb|FN318317.1
CUST_17891_PI428956223	12.2956	12.2945	12.0602	P	P	P	11.2801	11.1187	P	P	2.02694	gi|226483498|emb|FN318321.1| Schistosoma japonicum isolate Anhui full length mRNA clone SJFCE2466.001|FSE_157_76_D10, complete sequence	emb|FN318321.1
CUST_179_PI428956223	7.70226	8.11281	7.08425	P	P	P	4.6195	5.33469	A	A	6.37318	gi|56753771|gb|AY813351.1| Schistosoma japonicum clone SJCHGC01766 unknown mRNA	gb|AY813351.1
CUST_1791_PI428956223	10.4169	10.6211	10.6276	P	P	P	9.49566	9.54565	P	P	2.0528	gi|60595611|gb|AY808469.1| Schistosoma japonicum SJCHGC04033 protein mRNA, partial cds	gb|AY808469.1
CUST_17910_PI428956223	9.08957	9.14037	8.3337	P	P	P	7.06066	6.99397	P	P	3.65757	gi|226483536|emb|FN318340.1| Schistosoma japonicum isolate Anhui full length mRNA clone SJFCE2485.001|FSE001-P00009-C05, complete sequence	emb|FN318340.1
CUST_17918_PI428956223	7.75903	8.05715	7.25265	P	P	P	6.13081	6.32801	A	P	2.81654	gi|226483552|emb|FN318348.1| Schistosoma japonicum isolate Anhui full length mRNA clone SJFCE2492.001|FSE001-P00019-D08, complete sequence	emb|FN318348.1
CUST_17921_PI428956223	9.36937	8.17888	9.55265	P	P	P	11.6152	11.3838	P	P	0.195341	gi|226483558|emb|FN318351.1| Schistosoma japonicum isolate Anhui full length mRNA clone SJFCE2496.001|FSE001-P00009-P21, complete sequence	emb|FN318351.1
CUST_17922_PI428956223	10.2003	8.96266	10.4126	P	P	P	12.3838	12.1808	P	P	0.202816	gi|226483560|emb|FN318352.1| Schistosoma japonicum isolate Anhui full length mRNA clone SJFCE2496.002|FSE001-P00006-B11, complete sequence	emb|FN318352.1
CUST_17925_PI428956223	10.0714	9.5059	9.50668	P	P	P	11.253	11.2068	P	P	0.351134	gi|226483566|emb|FN318355.1| Schistosoma japonicum isolate Anhui full length mRNA clone SJFCE2498.001|FSE001-P00030-B21, complete sequence	emb|FN318355.1
CUST_17926_PI428956223	9.14088	8.97594	8.85941	P	P	P	10.6656	10.5878	P	P	0.322967	gi|226483568|emb|FN318356.1| Schistosoma japonicum isolate Anhui full length mRNA clone SJFCE2498.002|FSE001-P00017-A13, complete sequence	emb|FN318356.1
CUST_1794_PI428956223	7.05438	6.87993	6.83329	P	P	P	5.47916	4.99637	A	A	3.17739	gi|60595617|gb|AY808472.1| Schistosoma japonicum SJCHGC07207 protein mRNA, partial cds	gb|AY808472.1
CUST_1794_PI428962772	6.78106	7.03405	7.31834	P	P	P	5.64761	6.00567	A	A	2.33507	gi|56051721|gb|CV743178.1| SJAL_044_37.T7 SJL Schistosoma japonicum cDNA, mRNA sequence	56051721|gb_CV743178.1
CUST_1794_PI428962778	9.47338	9.44108	10.4216	P	P	P	7.9558	8.07581	P	P	3.57399	gi|28321091|gb|BU713735.1| SJAABUC01 Adult SjC 7/94 Schistosoma japonicum cDNA, mRNA sequence	28321091|gb_BU713735.1
CUST_17941_PI428956223	11.1546	6.54273	7.35601	P	P	P	8.51366	8.22271	P	P	2.54605	gi|226483598|emb|FN318371.1| Schistosoma japonicum isolate Anhui full length mRNA clone SJFCE2520.002|FSE_039_83_C11, complete sequence	emb|FN318371.1
CUST_17942_PI428956223	9.96533	9.79588	10.1373	P	P	P	11.1569	10.9499	P	P	0.471638	gi|226483600|emb|FN318372.1| Schistosoma japonicum isolate Anhui full length mRNA clone SJFCE2523.001|FSE001-P00034-K24, complete sequence	emb|FN318372.1
CUST_17943_PI428956223	10.0095	9.86927	10.2452	P	P	P	11.2501	11.017	P	P	0.470239	gi|226483602|emb|FN318373.1| Schistosoma japonicum isolate Anhui full length mRNA clone SJFCE2523.002|FSE001-P00011-L24, complete sequence	emb|FN318373.1
CUST_17948_PI428956223	11.1097	10.2284	11.1288	P	P	P	12.7053	12.323	P	P	0.319067	gi|226483612|emb|FN318378.1| Schistosoma japonicum isolate Anhui full length mRNA clone SJFCE2530.001|FSE001-P00031-P09, complete sequence	emb|FN318378.1
CUST_1795_PI428962772	9.73696	9.64626	10.264	P	P	P	8.38391	8.50882	P	P	2.75364	gi|56051728|gb|CV743185.1| SJAL_044_43.T3 SJL Schistosoma japonicum cDNA, mRNA sequence	56051728|gb_CV743185.1
CUST_1796_PI428962772	9.45084	9.27678	9.50057	P	P	P	7.57819	7.72999	P	P	3.37867	gi|56051729|gb|CV743186.1| SJAL_044_43.T7 SJL Schistosoma japonicum cDNA, mRNA sequence	56051729|gb_CV743186.1
CUST_17971_PI428956223	12.9987	12.3114	12.4526	P	P	P	11.5331	11.602	P	P	2.07211	gi|226483660|emb|FN318402.1| Schistosoma japonicum isolate Anhui full length mRNA clone SJFCE2550.002|FSE001-P00035-A04, complete sequence	emb|FN318402.1
CUST_17979_PI428956223	7.88766	7.99536	7.62967	P	P	P	9.01381	9.21338	P	P	0.41424	gi|226483676|emb|FN318410.1| Schistosoma japonicum isolate Anhui full length mRNA clone SJFCE2558.001|FSE001-P00004-A05, complete sequence	emb|FN318410.1
CUST_17986_PI428956223	8.96155	10.8342	9.55794	P	P	P	7.95456	7.72931	P	P	4.45813	gi|226483690|emb|FN323790.1| Schistosoma japonicum isolate Anhui full length mRNA clone SJFCE3905.034|FSE001-P00003-J14, complete sequence	emb|FN323790.1
CUST_17987_PI428956223	9.15571	10.8523	9.53183	P	P	P	7.97865	7.86265	P	P	4.34266	gi|226483692|emb|FN323791.1| Schistosoma japonicum isolate Anhui full length mRNA clone SJFCE3905.035|FSE001-P00011-H03, complete sequence	emb|FN323791.1
CUST_17988_PI428956223	9.23395	11.0344	9.7351	P	P	P	7.90639	7.82241	P	P	5.07827	gi|226483694|emb|FN323792.1| Schistosoma japonicum isolate Anhui full length mRNA clone SJFCE3905.036|FSE001-P00016-A20, complete sequence	emb|FN323792.1
CUST_17989_PI428956223	9.12584	11.0997	9.81394	P	P	P	8.37054	8.12211	P	P	3.99539	gi|226483696|emb|FN323793.1| Schistosoma japonicum isolate Anhui full length mRNA clone SJFCE3905.037|FSE001-P00016-F05, complete sequence	emb|FN323793.1
CUST_18_PI428956223	17.9188	18.2059	18.1813	P	P	P	16.4405	17.3017	P	P	2.25527	gi|294859|gb|L03660.1|SCMITS2B Schistosoma japonicum internal transcribed spacer 2	gb|L03660.1
CUST_180_PI428956223	16.1502	16.2702	16.3044	P	P	P	14.5859	14.6043	P	P	3.13397	gi|56753779|gb|AY813355.1| Schistosoma japonicum clone SJCHGC00667 unknown mRNA	gb|AY813355.1
CUST_180_PI428962778	17.2798	16.6021	11.55	P	P	P	17.2235	18.4265	P	P	0.345097	gi|3705216|gb|AI168908.1| JE00F027.QF3 PME-SD.96 Schistosoma japonicum cDNA clone SJPF27 5' similar to 18S, 5.8S, 2S, and 28S rRNA genes, mRNA sequence	3705216|gb_AI168908.1
CUST_1800_PI428962772	8.00564	8.46755	9.13973	P	P	P	6.17843	6.75781	A	P	4.33653	gi|56051753|gb|CV743210.1| SJAL_044_59.T3 SJL Schistosoma japonicum cDNA, mRNA sequence	56051753|gb_CV743210.1
CUST_18000_PI428956223	8.33312	8.17347	7.49576	P	P	P	9.30686	9.4247	P	P	0.399661	gi|226483720|emb|FN323829.1| Schistosoma japonicum isolate Anhui full length mRNA clone SJFCE3906.042|FSE001-P00012-P09, complete sequence	emb|FN323829.1
CUST_1801_PI428956223	11.1991	11.3104	11.8834	P	P	P	9.9933	10.078	P	P	2.75174	gi|60595631|gb|AY808479.1| Schistosoma japonicum SJCHGC04380 protein mRNA, partial cds	gb|AY808479.1
CUST_1803_PI428956223	7.01173	7.38818	7.15032	P	P	P	6.12572	5.90852	A	A	2.25115	gi|60595635|gb|AY808481.1| Schistosoma japonicum SJCHGC08866 protein mRNA, partial cds	gb|AY808481.1
CUST_18034_PI428956223	8.61994	8.9922	9.26568	P	P	P	10.1017	10.2431	P	P	0.438008	gi|226483790|emb|FN323804.1| Schistosoma japonicum isolate Anhui full length mRNA clone SJFCE3906.001|FSE001-P00016-C14, complete sequence	emb|FN323804.1
CUST_18038_PI428956223	9.79518	11.6589	10.3437	P	P	P	9.03054	8.88169	P	P	3.6338	gi|226483798|emb|FN323800.1| Schistosoma japonicum isolate Anhui full length mRNA clone SJFCE3905.044|FSE001-P00019-D05, complete sequence	emb|FN323800.1
CUST_18039_PI428956223	8.95163	10.8338	9.51903	P	P	P	7.97119	7.95125	P	P	4.08475	gi|226483800|emb|FN323799.1| Schistosoma japonicum isolate Anhui full length mRNA clone SJFCE3905.043|FSE001-P00035-C16, complete sequence	emb|FN323799.1
CUST_1806_PI428956223	11.0522	11.3165	11.7299	P	P	P	13.9497	12.9539	P	P	0.226477	gi|60595641|gb|AY808484.1| Schistosoma japonicum SJCHGC05550 protein mRNA, partial cds	gb|AY808484.1
CUST_1807_PI428956223	9.81465	10.0953	10.0019	P	P	P	8.55053	8.83907	P	P	2.4171	gi|60596057|gb|AY808690.1| Schistosoma japonicum SJCHGC07838 protein mRNA, partial cds	gb|AY808690.1
CUST_18079_PI428956223	3.03484	4.21724	8.77868	A	A	M	9.99947	8.12882	P	P	0.238316	gi|226483904|emb|FN323897.1| Schistosoma japonicum isolate Anhui full length mRNA clone SJFCE3909.011|FSE001-P00030-A04, complete sequence	emb|FN323897.1
CUST_18116_PI428956223	5.10271	3.09141	4.09028	P	A	A	6.8263	7.06403	P	P	0.161532	gi|226483998|emb|FN323944.1| Schistosoma japonicum isolate Anhui full length mRNA clone SJFCE3909.059|FSE001-P00034-K09, complete sequence	emb|FN323944.1
CUST_1814_PI428962772	5.71148	6.36739	8.05054	P	P	P	5.43157	5.92192	A	A	2.56994	gi|56051842|gb|CV743299.1| SJAL_045_17.T7 SJL Schistosoma japonicum cDNA, mRNA sequence	56051842|gb_CV743299.1
CUST_18161_PI428956223	17.4986	17.5902	17.6225	P	P	P	16.3938	16.678	P	P	2.03988	gi|226484477|emb|FN318419.1| Schistosoma japonicum isolate Anhui full length mRNA clone SJFCE2566.001|FSE_056_79_G10, complete sequence	emb|FN318419.1
CUST_18163_PI428956223	13.8675	13.4246	13.2996	P	P	P	12.3195	12.563	P	P	2.15142	gi|226484481|emb|FN318421.1| Schistosoma japonicum isolate Anhui full length mRNA clone SJFCE2568.001|FSE_040_09_A02, complete sequence	emb|FN318421.1
CUST_1818_PI428962772	6.10229	7.0008	7.07314	P	P	P	3.09908	3.0634	A	A	13.0524	gi|56051913|gb|CV743370.1| SJAL_045_57.T3 SJL Schistosoma japonicum cDNA, mRNA sequence	56051913|gb_CV743370.1
CUST_18183_PI428956223	13.4881	14.0243	13.9762	P	P	P	12.7186	12.824	P	P	2.10929	gi|226484521|emb|FN318441.1| Schistosoma japonicum isolate Anhui full length mRNA clone SJFCE2595.001|FSE001-P00020-G23, complete sequence	emb|FN318441.1
CUST_18184_PI428956223	13.6695	14.0663	14.0913	P	P	P	12.7549	12.8557	P	P	2.21714	gi|226484523|emb|FN318442.1| Schistosoma japonicum isolate Anhui full length mRNA clone SJFCE2595.002|FSE001-P00029-P20, complete sequence	emb|FN318442.1
CUST_1819_PI428962772	6.2298	6.45131	6.97774	P	P	P	3.22283	3.16985	A	A	10.4931	gi|56051915|gb|CV743372.1| SJAL_045_59.T3 SJL Schistosoma japonicum cDNA, mRNA sequence	56051915|gb_CV743372.1
CUST_182_PI428956223	5.73013	6.42189	5.79466	P	P	P	3.50826	4.54461	A	A	3.73174	gi|56753801|gb|AY813366.1| Schistosoma japonicum clone SJCHGC01074 unknown mRNA	gb|AY813366.1
CUST_1820_PI428962772	5.1676	5.75903	5.69443	P	P	P	6.82913	6.44994	P	P	0.470288	gi|56051924|gb|CV743381.1| SJAL_045_64.T3 SJL Schistosoma japonicum cDNA, mRNA sequence	56051924|gb_CV743381.1
CUST_1821_PI428956223	5.97982	6.64253	5.98116	P	P	P	3.31469	3.42655	A	A	7.28392	gi|60596087|gb|AY808705.1| Schistosoma japonicum SJCHGC08007 protein mRNA, partial cds	gb|AY808705.1
CUST_18221_PI428956223	16.8345	16.5311	16.5632	P	P	P	15.1617	15.4593	P	P	2.51638	gi|226484599|emb|FN318480.1| Schistosoma japonicum isolate Anhui full length mRNA clone SJFCE2643.001|FSE_048_90_B12, complete sequence	emb|FN318480.1
CUST_18233_PI428956223	6.64367	6.68157	6.25073	P	P	P	7.81423	7.67154	P	P	0.433287	gi|226484623|emb|FN318492.1| Schistosoma japonicum isolate Anhui full length mRNA clone SJFCE2655.002|FSE001-P00031-O11, complete sequence	emb|FN318492.1
CUST_1824_PI428956223	10.694	11.1738	10.9913	P	P	P	9.53052	9.78445	P	P	2.46792	gi|60596093|gb|AY808708.1| Schistosoma japonicum SJCHGC08730 protein mRNA, partial cds	gb|AY808708.1
CUST_18246_PI428956223	6.14735	4.75549	4.70824	P	A	A	6.65568	6.69043	P	P	0.405135	gi|226484649|emb|FN318505.1| Schistosoma japonicum isolate Anhui full length mRNA clone SJFCE2668.001|FSE001-P00009-M20, complete sequence	emb|FN318505.1
CUST_18247_PI428956223	9.74753	5.563	7.75367	P	P	P	8.91874	10.0757	P	P	0.478832	gi|226484651|emb|FN318506.1| Schistosoma japonicum isolate Anhui full length mRNA clone SJFCE2668.002|FSE001-P00011-N23, complete sequence	emb|FN318506.1
CUST_18248_PI428956223	15.2632	15.2888	15.2112	P	P	P	13.9458	14.0625	P	P	2.37752	gi|226484653|emb|FN318507.1| Schistosoma japonicum isolate Anhui full length mRNA clone SJFCE2669.002|FSE_216_82_B11, complete sequence	emb|FN318507.1
CUST_18267_PI428956223	10.8453	11.2877	11.041	P	P	P	12.2884	12.0826	P	P	0.46017	gi|226484691|emb|FN318526.1| Schistosoma japonicum isolate Anhui full length mRNA clone SJFCE2695.002|FSE001-P00014-C22, complete sequence	emb|FN318526.1
CUST_18271_PI428956223	14.2794	14.2438	14.2245	P	P	P	13.0254	13.2084	P	P	2.18797	gi|226484699|emb|FN318530.1| Schistosoma japonicum isolate Anhui full length mRNA clone SJFCE2702.001|FSE_091_03_C01, complete sequence	emb|FN318530.1
CUST_18272_PI428956223	14.4292	14.2813	14.1911	P	P	P	13.0575	13.239	P	P	2.22345	gi|226484701|emb|FN318531.1| Schistosoma japonicum isolate Anhui full length mRNA clone SJFCE2702.002|FSE_160_41_A06, complete sequence	emb|FN318531.1
CUST_18273_PI428956223	8.13624	8.04925	7.64696	P	P	P	9.4667	9.20821	P	P	0.383192	gi|226484703|emb|FN318532.1| Schistosoma japonicum isolate Anhui full length mRNA clone SJFCE2703.001|FSE001-P00013-P03, complete sequence	emb|FN318532.1
CUST_18274_PI428956223	8.35998	8.03629	7.71727	P	P	P	9.36486	9.06863	P	P	0.446672	gi|226484705|emb|FN318533.1| Schistosoma japonicum isolate Anhui full length mRNA clone SJFCE2703.002|FSE001-P00027-G14, complete sequence	emb|FN318533.1
CUST_183_PI428962778	5.54283	6.52579	5.97499	P	P	P	3.17001	4.39206	A	A	4.48183	gi|4107523|gb|AI355898.1| JAA00077.SA3 Adult SjC 7/94 Schistosoma japonicum cDNA 5', mRNA sequence	4107523|gb_AI355898.1
CUST_18300_PI428956223	3.34779	4.13924	3.60288	A	A	A	7.24858	10.2776	P	M	0.0191155	gi|226484757|emb|FN318559.1| Schistosoma japonicum isolate Anhui full length mRNA clone SJFCE2742.003|FSE_126_66_B09, complete sequence	emb|FN318559.1
CUST_1832_PI428962772	8.19924	9.35097	8.40453	P	P	P	7.55456	7.4356	P	P	2.37373	gi|56052014|gb|CV743471.1| SJAL_046_19.T3 SJL Schistosoma japonicum cDNA, mRNA sequence	56052014|gb_CV743471.1
CUST_18322_PI428956223	4.19562	5.15414	4.5935	A	A	A	7.04326	6.57654	P	P	0.228952	gi|226484801|emb|FN318581.1| Schistosoma japonicum isolate Anhui full length mRNA clone SJFCE2759.001|FSE001-P00034-N16, complete sequence	emb|FN318581.1
CUST_18324_PI428956223	4.55054	5.16506	5.04485	A	A	A	7.20138	6.24256	P	P	0.276138	gi|226484805|emb|FN318583.1| Schistosoma japonicum isolate Anhui full length mRNA clone SJFCE2759.003|FSE001-P00028-J11, complete sequence	emb|FN318583.1
CUST_18325_PI428956223	12.6809	12.8071	12.7556	P	P	P	11.4563	11.5215	P	P	2.39421	gi|226484807|emb|FN318584.1| Schistosoma japonicum isolate Anhui full length mRNA clone SJFCE2761.001|FSE_048_76_D10, complete sequence	emb|FN318584.1
CUST_18333_PI428956223	9.29355	7.00238	8.39728	P	P	P	10.7483	10.5429	P	P	0.226842	gi|226484823|emb|FN318592.1| Schistosoma japonicum isolate Anhui full length mRNA clone SJFCE2765.001|FSE_198_03_C01, complete sequence	emb|FN318592.1
CUST_1836_PI428962778	2.99835	3.06529	3.06712	A	A	A	8.85056	8.23692	M	P	0.0216096	gi|28321176|gb|BU713820.1| SJAABVC12 Adult SjC 7/94 Schistosoma japonicum cDNA, mRNA sequence	28321176|gb_BU713820.1
CUST_1838_PI428962772	10.9353	10.9247	10.9353	P	P	P	9.25213	9.46223	P	P	2.97063	gi|56052044|gb|CV743501.1| SJAL_046_38.T3 SJL Schistosoma japonicum cDNA, mRNA sequence	56052044|gb_CV743501.1
CUST_1840_PI428956223	7.67008	7.74793	7.92635	P	P	P	6.68904	6.78311	P	P	2.06858	gi|60596127|gb|AY808725.1| Schistosoma japonicum SJCHGC08262 protein mRNA, partial cds	gb|AY808725.1
CUST_18405_PI428956223	11.3044	11.2801	11.7057	P	P	P	12.8735	12.8387	P	P	0.375652	gi|226484979|emb|FN324043.1| Schistosoma japonicum isolate Anhui full length mRNA clone SJFCE3914.005|FSE001-P00012-D22, complete sequence	emb|FN324043.1
CUST_18406_PI428956223	11.456	11.2911	11.6345	P	P	P	12.8221	12.7589	P	P	0.399556	gi|226484981|emb|FN324044.1| Schistosoma japonicum isolate Anhui full length mRNA clone SJFCE3914.007|FSE001-P00019-K09, complete sequence	emb|FN324044.1
CUST_18407_PI428956223	11.2414	11.2698	11.6306	P	P	P	12.799	12.817	P	P	0.374673	gi|226484983|emb|FN324045.1| Schistosoma japonicum isolate Anhui full length mRNA clone SJFCE3914.009|FSE001-P00027-J10, complete sequence	emb|FN324045.1
CUST_18408_PI428956223	10.9035	11.3871	11.7439	P	P	P	12.9273	12.8629	P	P	0.351019	gi|226484989|emb|FN324048.1| Schistosoma japonicum isolate Anhui full length mRNA clone SJFCE3914.012|FSE001-P00018-P09, complete sequence	emb|FN324048.1
CUST_18409_PI428956223	11.3682	11.2694	11.6826	P	P	P	12.873	12.8091	P	P	0.381458	gi|226484991|emb|FN324049.1| Schistosoma japonicum isolate Anhui full length mRNA clone SJFCE3914.018|FSE001-P00010-L04, complete sequence	emb|FN324049.1
CUST_1841_PI428956223	10.2497	10.1029	9.90935	P	P	P	8.56904	8.87674	P	P	2.57209	gi|60596129|gb|AY808726.1| Schistosoma japonicum SJCHGC07607 protein mRNA, partial cds	gb|AY808726.1
CUST_1841_PI428962778	11.4751	11.9889	12.0309	P	P	P	10.5218	10.7183	P	P	2.34466	gi|28321192|gb|BU713837.1| SJAABVE09 Adult SjC 7/94 Schistosoma japonicum cDNA, mRNA sequence	28321192|gb_BU713837.1
CUST_18410_PI428956223	11.3697	11.2811	11.6378	P	P	P	12.859	12.8297	P	P	0.377149	gi|226484993|emb|FN324050.1| Schistosoma japonicum isolate Anhui full length mRNA clone SJFCE3914.019|FSE001-P00018-E14, complete sequence	emb|FN324050.1
CUST_18411_PI428956223	11.1268	11.2628	11.6512	P	P	P	12.8096	12.7575	P	P	0.373881	gi|226484997|emb|FN324052.1| Schistosoma japonicum isolate Anhui full length mRNA clone SJFCE3914.022|FSE001-P00022-M07, complete sequence	emb|FN324052.1
CUST_18412_PI428956223	11.3061	11.3492	11.6958	P	P	P	12.8037	12.7778	P	P	0.397872	gi|226484999|emb|FN324053.1| Schistosoma japonicum isolate Anhui full length mRNA clone SJFCE3914.023|FSE001-P00001-C12, complete sequence	emb|FN324053.1
CUST_18413_PI428956223	11.2218	11.3364	11.6812	P	P	P	12.8232	12.7917	P	P	0.383983	gi|226485001|emb|FN324054.1| Schistosoma japonicum isolate Anhui full length mRNA clone SJFCE3914.024|FSE001-P00002-E04, complete sequence	emb|FN324054.1
CUST_18414_PI428956223	11.3657	11.2682	11.7035	P	P	P	12.8909	12.8258	P	P	0.37878	gi|226485003|emb|FN324055.1| Schistosoma japonicum isolate Anhui full length mRNA clone SJFCE3914.030|FSE001-P00014-L16, complete sequence	emb|FN324055.1
CUST_18415_PI428956223	10.9196	11.3699	11.7033	P	P	P	12.9162	12.8401	P	P	0.35045	gi|226485013|emb|FN324060.1| Schistosoma japonicum isolate Anhui full length mRNA clone SJFCE3914.039|FSE001-P00024-B22, complete sequence	emb|FN324060.1
CUST_18416_PI428956223	11.3445	11.3791	11.7167	P	P	P	12.8449	12.7709	P	P	0.401007	gi|226485015|emb|FN324061.1| Schistosoma japonicum isolate Anhui full length mRNA clone SJFCE3914.040|FSE001-P00024-C01, complete sequence	emb|FN324061.1
CUST_18417_PI428956223	11.3633	11.3865	11.7281	P	P	P	12.8494	12.8148	P	P	0.397864	gi|226485019|emb|FN324063.1| Schistosoma japonicum isolate Anhui full length mRNA clone SJFCE3914.042|FSE001-P00028-P22, complete sequence	emb|FN324063.1
CUST_18418_PI428956223	11.3099	11.3463	11.6964	P	P	P	12.8521	12.8168	P	P	0.38611	gi|226485025|emb|FN324066.1| Schistosoma japonicum isolate Anhui full length mRNA clone SJFCE3914.048|FSE001-P00006-N12, complete sequence	emb|FN324066.1
CUST_18419_PI428956223	11.2672	11.3168	11.6251	P	P	P	12.803	12.7733	P	P	0.385205	gi|226485027|emb|FN324067.1| Schistosoma japonicum isolate Anhui full length mRNA clone SJFCE3914.049|FSE001-P00003-L02, complete sequence	emb|FN324067.1
CUST_1842_PI428956223	13.6893	14.0864	14.1596	P	P	P	10.1829	10.3854	P	P	13.0412	gi|60596131|gb|AY808727.1| Schistosoma japonicum SJCHGC02738 protein mRNA, partial cds	gb|AY808727.1
CUST_18420_PI428956223	12.0064	11.8848	12.2864	P	P	P	13.2815	13.267	P	P	0.433727	gi|226485029|emb|FN324068.1| Schistosoma japonicum isolate Anhui full length mRNA clone SJFCE3914.050|FSE001-P00008-M04, complete sequence	emb|FN324068.1
CUST_18421_PI428956223	10.8929	11.1801	11.5692	P	P	P	12.7379	12.7444	P	P	0.353488	gi|226485031|emb|FN324069.1| Schistosoma japonicum isolate Anhui full length mRNA clone SJFCE3914.051|FSE001-P00034-G15, complete sequence	emb|FN324069.1
CUST_18422_PI428956223	11.2658	11.3604	11.6856	P	P	P	12.8977	12.7913	P	P	0.379775	gi|226485033|emb|FN324070.1| Schistosoma japonicum isolate Anhui full length mRNA clone SJFCE3914.053|FSE001-P00021-E05, complete sequence	emb|FN324070.1
CUST_18423_PI428956223	11.3706	11.3591	11.7716	P	P	P	12.8747	12.7601	P	P	0.404731	gi|226485035|emb|FN324071.1| Schistosoma japonicum isolate Anhui full length mRNA clone SJFCE3914.054|FSE001-P00014-N15, complete sequence	emb|FN324071.1
CUST_18424_PI428956223	11.3945	11.6555	11.7833	P	P	P	12.9159	12.9808	P	P	0.398121	gi|226485037|emb|FN324072.1| Schistosoma japonicum isolate Anhui full length mRNA clone SJFCE3914.055|FSE001-P00002-F06, complete sequence	emb|FN324072.1
CUST_18425_PI428956223	11.0251	11.3202	11.7243	P	P	P	12.8778	12.7757	P	P	0.36794	gi|226485039|emb|FN324073.1| Schistosoma japonicum isolate Anhui full length mRNA clone SJFCE3914.056|FSE001-P00026-G13, complete sequence	emb|FN324073.1
CUST_18426_PI428956223	11.4132	11.3762	11.7772	P	P	P	12.8757	12.8757	P	P	0.394503	gi|226485041|emb|FN324074.1| Schistosoma japonicum isolate Anhui full length mRNA clone SJFCE3914.057|FSE001-P00021-M20, complete sequence	emb|FN324074.1
CUST_18427_PI428956223	11.3225	11.2513	11.5669	P	P	P	12.8063	12.7379	P	P	0.382679	gi|226485043|emb|FN324075.1| Schistosoma japonicum isolate Anhui full length mRNA clone SJFCE3914.058|FSE001-P00008-B05, complete sequence	emb|FN324075.1
CUST_18428_PI428956223	11.3183	11.3731	11.6662	P	P	P	12.8616	12.8652	P	P	0.378235	gi|226485045|emb|FN324076.1| Schistosoma japonicum isolate Anhui full length mRNA clone SJFCE3914.059|FSE001-P00022-L01, complete sequence	emb|FN324076.1
CUST_18429_PI428956223	11.0681	11.2321	11.5867	P	P	P	12.8016	12.7061	P	P	0.367934	gi|226485047|emb|FN324077.1| Schistosoma japonicum isolate Anhui full length mRNA clone SJFCE3914.060|FSE001-P00008-L22, complete sequence	emb|FN324077.1
CUST_1843_PI428962772	5.63619	5.79893	5.64787	P	P	P	4.5459	3.83989	A	A	2.75222	gi|56052063|gb|CV743520.1| SJAL_046_48.T3 SJL Schistosoma japonicum cDNA, mRNA sequence	56052063|gb_CV743520.1
CUST_18430_PI428956223	10.537	10.4481	10.6949	P	P	P	12.1913	12.0783	P	P	0.336271	gi|226485049|emb|FN324078.1| Schistosoma japonicum isolate Anhui full length mRNA clone SJFCE3914.061|FSE001-P00007-P04, complete sequence	emb|FN324078.1
CUST_18431_PI428956223	12.4465	12.3257	12.7682	P	P	P	13.6517	13.6493	P	P	0.4586	gi|226485051|emb|FN324079.1| Schistosoma japonicum isolate Anhui full length mRNA clone SJFCE3914.062|FSE001-P00027-N16, complete sequence	emb|FN324079.1
CUST_18432_PI428956223	11.4376	11.6585	11.8433	P	P	P	12.9217	13.0409	P	P	0.398697	gi|226485053|emb|FN324080.1| Schistosoma japonicum isolate Anhui full length mRNA clone SJFCE3914.065|FSE001-P00021-D01, complete sequence	emb|FN324080.1
CUST_18433_PI428956223	11.3496	11.2623	11.6233	P	P	P	12.8288	12.7369	P	P	0.388636	gi|226485055|emb|FN324081.1| Schistosoma japonicum isolate Anhui full length mRNA clone SJFCE3914.066|FSE001-P00023-A16, complete sequence	emb|FN324081.1
CUST_18434_PI428956223	11.2479	11.3353	11.6438	P	P	P	12.8471	12.7781	P	P	0.380557	gi|226485057|emb|FN324082.1| Schistosoma japonicum isolate Anhui full length mRNA clone SJFCE3914.067|FSE001-P00029-E21, complete sequence	emb|FN324082.1
CUST_18435_PI428956223	11.3468	11.7594	11.8933	P	P	P	13.0153	13.0388	P	P	0.394351	gi|226485059|emb|FN324083.1| Schistosoma japonicum isolate Anhui full length mRNA clone SJFCE3914.068|FSE001-P00002-M08, complete sequence	emb|FN324083.1
CUST_18436_PI428956223	11.467	11.7133	11.915	P	P	P	12.9528	12.9968	P	P	0.416107	gi|226485061|emb|FN324084.1| Schistosoma japonicum isolate Anhui full length mRNA clone SJFCE3914.069|FSE001-P00020-G22, complete sequence	emb|FN324084.1
CUST_18437_PI428956223	11.2323	11.3938	11.6858	P	P	P	12.8802	12.8276	P	P	0.377754	gi|226485063|emb|FN324085.1| Schistosoma japonicum isolate Anhui full length mRNA clone SJFCE3914.070|FSE001-P00003-J11, complete sequence	emb|FN324085.1
CUST_1844_PI428956223	8.67693	9.24946	9.13222	P	P	P	7.82934	8.06428	P	P	2.12624	gi|60596135|gb|AY808729.1| Schistosoma japonicum SJCHGC07780 protein mRNA, partial cds	gb|AY808729.1
CUST_1851_PI428956223	6.9244	7.27871	6.91495	P	P	P	5.95138	5.88921	A	A	2.18694	gi|60596150|gb|AY808736.1| Schistosoma japonicum SJCHGC08431 protein mRNA, partial cds	gb|AY808736.1
CUST_1852_PI428956223	12.5232	12.3617	12.6427	P	P	P	11.1742	11.0814	P	P	2.61205	gi|60596152|gb|AY808737.1| Schistosoma japonicum SJCHGC06390 protein mRNA, partial cds	gb|AY808737.1
CUST_18550_PI428956223	4.99085	3.96746	4.55943	P	A	A	6.94284	7.97504	P	P	0.12638	gi|226485464|emb|FN319424.1| Schistosoma japonicum isolate Anhui full length mRNA clone SJFCE3279.002|FSE001-P00022-O19, complete sequence	emb|FN319424.1
CUST_18551_PI428956223	4.23175	3.37371	4.86051	A	A	A	7.20933	8.05804	P	P	0.0936151	gi|226485466|emb|FN319425.1| Schistosoma japonicum isolate Anhui full length mRNA clone SJFCE3279.003|FSE001-P00017-A10, complete sequence	emb|FN319425.1
CUST_18552_PI428956223	10.3473	10.5355	10.4494	P	P	P	11.6771	12.0966	P	P	0.36452	gi|226485468|emb|FN319426.1| Schistosoma japonicum isolate Anhui full length mRNA clone SJFCE3279.004|FSE001-P00026-C06, complete sequence	emb|FN319426.1
CUST_1857_PI428956223	13.7837	13.4132	13.4256	P	P	P	12.018	12.1516	P	P	2.76062	gi|60596162|gb|AY808742.1| Schistosoma japonicum SJCHGC06968 protein mRNA, partial cds	gb|AY808742.1
CUST_18577_PI428956223	6.14483	6.36392	6.13387	P	P	P	8.72794	9.34978	P	P	0.138317	gi|226485518|emb|FN319451.1| Schistosoma japonicum isolate Anhui full length mRNA clone SJFCE3291.001|FSE_043_79_G10, complete sequence	emb|FN319451.1
CUST_18578_PI428956223	9.07172	9.65766	9.53258	P	P	P	11.2635	11.6979	P	P	0.240624	gi|226485520|emb|FN319452.1| Schistosoma japonicum isolate Anhui full length mRNA clone SJFCE3291.002|FSE001-P00006-H19, complete sequence	emb|FN319452.1
CUST_18579_PI428956223	9.06917	9.59498	9.50765	P	P	P	11.2971	11.5977	P	P	0.241999	gi|226485522|emb|FN319453.1| Schistosoma japonicum isolate Anhui full length mRNA clone SJFCE3291.003|FSE001-P00008-O02, complete sequence	emb|FN319453.1
CUST_1859_PI428956223	6.05317	3.30619	5.38238	P	A	P	13.0716	12.9038	P	P	0.00483461	gi|60596166|gb|AY808744.1| Schistosoma japonicum SJCHGC06771 protein mRNA, partial cds	gb|AY808744.1
CUST_18595_PI428956223	8.06505	7.63676	8.87412	P	P	P	9.68852	9.34799	P	P	0.42255	gi|226485554|emb|FN319469.1| Schistosoma japonicum isolate Anhui full length mRNA clone SJFCE3299.001|FSE001-P00034-C22, complete sequence	emb|FN319469.1
CUST_18596_PI428956223	7.92086	7.46705	8.86215	P	P	P	9.65196	9.25812	P	P	0.416244	gi|226485556|emb|FN319470.1| Schistosoma japonicum isolate Anhui full length mRNA clone SJFCE3299.002|FSE001-P00019-L02, complete sequence	emb|FN319470.1
CUST_18597_PI428956223	7.76643	7.58219	8.81033	P	P	P	9.66777	9.32065	P	P	0.393855	gi|226485558|emb|FN319471.1| Schistosoma japonicum isolate Anhui full length mRNA clone SJFCE3299.003|FSE001-P00033-A22, complete sequence	emb|FN319471.1
CUST_18598_PI428956223	7.73536	7.45725	8.70505	P	P	P	9.54599	9.29786	P	P	0.390315	gi|226485560|emb|FN319472.1| Schistosoma japonicum isolate Anhui full length mRNA clone SJFCE3299.004|FSE001-P00002-D22, complete sequence	emb|FN319472.1
CUST_18599_PI428956223	7.83695	7.63085	8.72748	P	P	P	9.67951	9.31927	P	P	0.388764	gi|226485562|emb|FN319473.1| Schistosoma japonicum isolate Anhui full length mRNA clone SJFCE3299.005|FSE001-P00022-N09, complete sequence	emb|FN319473.1
CUST_1860_PI428962772	6.87655	6.72056	7.33034	P	P	P	3.29567	3.28731	A	A	13.0695	gi|56052165|gb|CV743622.1| SJAL_047_09.T3 SJL Schistosoma japonicum cDNA, mRNA sequence	56052165|gb_CV743622.1
CUST_1862_PI428956223	6.97774	6.95312	6.66837	P	P	P	4.86689	4.80272	A	A	4.10653	gi|60596172|gb|AY808747.1| Schistosoma japonicum SJCHGC07503 protein mRNA, partial cds	gb|AY808747.1
CUST_1862_PI428962772	5.7869	6.55444	6.17329	P	P	P	5.00642	3.30967	A	A	3.50895	gi|56052172|gb|CV743629.1| SJAL_047_12.T7 SJL Schistosoma japonicum cDNA, mRNA sequence	56052172|gb_CV743629.1
CUST_1863_PI428956223	11.4323	11.4575	11.4847	P	P	P	10.3652	10.4629	P	P	2.06117	gi|60596174|gb|AY808748.1| Schistosoma japonicum SJCHGC01472 protein mRNA, partial cds	gb|AY808748.1
CUST_1863_PI428962772	6.56444	6.72235	6.75823	P	P	P	3.54425	4.38558	A	A	6.31466	gi|56052175|gb|CV743632.1| SJAL_047_14.T3 SJL Schistosoma japonicum cDNA, mRNA sequence	56052175|gb_CV743632.1
CUST_18632_PI428956223	8.17836	8.47755	7.84852	P	P	P	9.37413	9.2292	P	P	0.462447	gi|226485634|emb|FN319509.1| Schistosoma japonicum isolate Anhui full length mRNA clone SJFCE3311.001|FSE001-P00007-I14, complete sequence	emb|FN319509.1
CUST_18636_PI428956223	15.3253	15.1672	15.3045	P	P	P	14.21	14.212	P	P	2.07975	gi|226485642|emb|FN319513.1| Schistosoma japonicum isolate Anhui full length mRNA clone SJFCE3312.001|FSE_107_01_A01, complete sequence	emb|FN319513.1
CUST_18637_PI428956223	15.3496	15.2236	15.3378	P	P	P	14.2414	14.2773	P	P	2.06392	gi|226485644|emb|FN319514.1| Schistosoma japonicum isolate Anhui full length mRNA clone SJFCE3312.002|FSE_141_70_F09, complete sequence	emb|FN319514.1
CUST_1864_PI428956223	7.63397	7.95651	9.14503	P	P	P	9.49414	9.39274	P	P	0.484772	gi|60596176|gb|AY808749.1| Schistosoma japonicum SJCHGC08370 protein mRNA, partial cds	gb|AY808749.1
CUST_1866_PI428962772	6.13483	6.46898	6.74525	P	P	P	3.14912	4.98496	A	A	4.37658	gi|56052183|gb|CV743640.1| SJAL_047_19.T3 SJL Schistosoma japonicum cDNA, mRNA sequence	56052183|gb_CV743640.1
CUST_1867_PI428962772	5.91896	6.51792	6.17126	P	P	P	2.98021	2.98137	A	A	9.46738	gi|56052188|gb|CV743645.1| SJAL_047_21.T7 SJL Schistosoma japonicum cDNA, mRNA sequence	56052188|gb_CV743645.1
CUST_18679_PI428956223	11.3118	11.2042	10.9136	P	P	P	12.6244	12.3704	P	P	0.392246	gi|226485732|emb|FN319559.1| Schistosoma japonicum isolate Anhui full length mRNA clone SJFCE3329.001|FSE001-P00034-D11, complete sequence	emb|FN319559.1
CUST_18680_PI428956223	11.5505	11.2402	11.1158	P	P	P	12.6211	12.4982	P	P	0.421326	gi|226485734|emb|FN319560.1| Schistosoma japonicum isolate Anhui full length mRNA clone SJFCE3329.002|FSE001-P00005-D15, complete sequence	emb|FN319560.1
CUST_1869_PI428962778	11.4399	11.4171	11.6029	P	P	P	9.42688	9.58152	P	P	3.95247	gi|28321272|gb|BU713920.1| SJAABWF03 Adult SjC 7/94 Schistosoma japonicum cDNA, mRNA sequence	28321272|gb_BU713920.1
CUST_18713_PI428956223	7.92978	7.93186	7.98158	P	P	P	9.11324	9.04394	P	P	0.456578	gi|226485800|emb|FN319593.1| Schistosoma japonicum isolate Anhui full length mRNA clone SJFCE3342.001|FSE001-P00026-K15, complete sequence	emb|FN319593.1
CUST_18714_PI428956223	6.51432	6.3466	6.47085	P	P	P	8.01215	8.84369	P	P	0.242934	gi|226485802|emb|FN319594.1| Schistosoma japonicum isolate Anhui full length mRNA clone SJFCE3342.002|FSE001-P00015-P23, complete sequence	emb|FN319594.1
CUST_18715_PI428956223	6.10916	6.44994	6.45708	P	P	P	7.98456	7.75478	P	P	0.347087	gi|226485804|emb|FN319595.1| Schistosoma japonicum isolate Anhui full length mRNA clone SJFCE3342.003|FSE001-P00014-K08, complete sequence	emb|FN319595.1
CUST_18716_PI428956223	6.40071	6.38957	6.50324	P	P	P	8.07868	7.83125	P	P	0.346716	gi|226485806|emb|FN319596.1| Schistosoma japonicum isolate Anhui full length mRNA clone SJFCE3342.004|FSE001-P00010-H11, complete sequence	emb|FN319596.1
CUST_18717_PI428956223	7.95729	7.83493	7.92044	P	P	P	9.09129	8.97545	P	P	0.457104	gi|226485808|emb|FN319597.1| Schistosoma japonicum isolate Anhui full length mRNA clone SJFCE3342.005|FSE001-P00018-H18, complete sequence	emb|FN319597.1
CUST_1872_PI428962778	16.4732	16.2672	16.1886	P	P	P	13.588	13.7877	P	P	6.16208	gi|28321276|gb|BU713924.1| SJAABWF09 Adult SjC 7/94 Schistosoma japonicum cDNA, mRNA sequence	28321276|gb_BU713924.1
CUST_1879_PI428956223	13.9212	14.1123	14.1552	P	P	P	12.6752	12.9109	P	P	2.40927	gi|60596208|gb|AY808765.1| Schistosoma japonicum SJCHGC04911 protein mRNA, partial cds	gb|AY808765.1
CUST_188_PI428962772	9.26477	8.47576	8.63113	P	P	P	5.3869	5.14484	A	A	11.8069	gi|28358038|gb|BU801031.1| SJF2CYH02 SJF Schistosoma japonicum cDNA, mRNA sequence	28358038|gb_BU801031.1
CUST_1880_PI428956223	7.73416	8.70078	8.6129	P	P	P	11.7883	11.4324	P	P	0.10798	gi|60596210|gb|AY808766.1| Schistosoma japonicum SJCHGC02381 protein mRNA, partial cds	gb|AY808766.1
CUST_18800_PI428956223	8.43213	8.13679	6.89322	P	P	P	7.62782	9.66506	P	P	0.49241	gi|226486671|emb|FN318685.1| Schistosoma japonicum isolate Anhui full length mRNA clone SJFCE2837.003|FSE_088_73_A10, complete sequence	emb|FN318685.1
CUST_18809_PI428956223	11.4372	11.6684	11.8674	P	P	P	10.3709	10.5016	P	P	2.34663	gi|226486689|emb|FN318694.1| Schistosoma japonicum isolate Anhui full length mRNA clone SJFCE2845.001|FSE_043_32_H04, complete sequence	emb|FN318694.1
CUST_18810_PI428956223	11.2628	11.5701	11.7506	P	P	P	10.3333	10.4957	P	P	2.18079	gi|226486691|emb|FN318695.1| Schistosoma japonicum isolate Anhui full length mRNA clone SJFCE2845.002|FSE_105_23_G03, complete sequence	emb|FN318695.1
CUST_18811_PI428956223	11.3804	11.6508	11.8392	P	P	P	10.3823	10.5472	P	P	2.24777	gi|226486693|emb|FN318696.1| Schistosoma japonicum isolate Anhui full length mRNA clone SJFCE2845.003|FSE_137_13_E02, complete sequence	emb|FN318696.1
CUST_1882_PI428962772	5.09438	5.67394	5.82715	P	P	P	2.99573	2.97949	A	A	5.96721	gi|56052295|gb|CV743752.1| SJAL_047_84.T3 SJL Schistosoma japonicum cDNA, mRNA sequence	56052295|gb_CV743752.1
CUST_18826_PI428956223	5.43795	5.64869	6.18423	P	P	P	9.02399	8.41718	P	P	0.128502	gi|226486723|emb|FN318711.1| Schistosoma japonicum isolate Anhui full length mRNA clone SJFCE2855.002|FSE001-P00018-B15, complete sequence	emb|FN318711.1
CUST_18833_PI428956223	14.3629	14.2879	14.1201	P	P	P	13.2149	13.196	P	P	2.07776	gi|226486737|emb|FN318718.1| Schistosoma japonicum isolate Anhui full length mRNA clone SJFCE2863.001|FSE001-P00004-E14, complete sequence	emb|FN318718.1
CUST_18836_PI428956223	13.6675	13.8559	13.6156	P	P	P	12.6971	12.6528	P	P	2.05851	gi|226486743|emb|FN318721.1| Schistosoma japonicum isolate Anhui full length mRNA clone SJFCE2864.002|FSE001-P00023-E17, complete sequence	emb|FN318721.1
CUST_18859_PI428956223	6.33877	6.75635	6.7519	P	P	P	8.28172	8.374	P	P	0.307767	gi|226486789|emb|FN318744.1| Schistosoma japonicum isolate Anhui full length mRNA clone SJFCE2878.002|FSE001-P00001-A05, complete sequence	emb|FN318744.1
CUST_18867_PI428956223	10.1734	10.2645	10.4229	P	P	P	11.5116	11.5819	P	P	0.418547	gi|226486805|emb|FN318752.1| Schistosoma japonicum isolate Anhui full length mRNA clone SJFCE2887.001|FSE001-P00005-G12, complete sequence	emb|FN318752.1
CUST_18868_PI428956223	10.112	10.1742	10.3532	P	P	P	11.4694	11.5816	P	P	0.403382	gi|226486807|emb|FN318753.1| Schistosoma japonicum isolate Anhui full length mRNA clone SJFCE2887.002|FSE001-P00028-I03, complete sequence	emb|FN318753.1
CUST_18869_PI428956223	9.96571	10.1834	10.3296	P	P	P	11.4908	11.6091	P	P	0.383185	gi|226486809|emb|FN318754.1| Schistosoma japonicum isolate Anhui full length mRNA clone SJFCE2887.003|FSE001-P00022-J13, complete sequence	emb|FN318754.1
CUST_18874_PI428956223	15.187	15.2395	15.2031	P	P	P	13.9703	14.1944	P	P	2.17847	gi|226486819|emb|FN318759.1| Schistosoma japonicum isolate Anhui full length mRNA clone SJFCE2892.003|FSE001-P00028-M19, complete sequence	emb|FN318759.1
CUST_1889_PI428956223	8.07729	8.13529	8.54206	P	P	P	7.00756	6.93252	P	P	2.45592	gi|60596234|gb|AY808778.1| Schistosoma japonicum SJCHGC03250 protein mRNA, partial cds	gb|AY808778.1
CUST_18893_PI428956223	7.75178	9.46263	7.71165	P	M	P	9.34603	10.0761	P	P	0.435667	gi|226486859|emb|FN318779.1| Schistosoma japonicum isolate Anhui full length mRNA clone SJFCE2906.001|FSE_144_57_A08, complete sequence	emb|FN318779.1
CUST_18894_PI428956223	7.73829	7.28217	7.65651	P	P	P	9.17421	9.8335	P	P	0.255438	gi|226486861|emb|FN318780.1| Schistosoma japonicum isolate Anhui full length mRNA clone SJFCE2906.002|FSE001-P00001-M04, complete sequence	emb|FN318780.1
CUST_18895_PI428956223	7.78941	7.49453	7.79329	P	P	P	9.47198	10.175	P	P	0.222694	gi|226486863|emb|FN318781.1| Schistosoma japonicum isolate Anhui full length mRNA clone SJFCE2906.003|FSE001-P00013-K01, complete sequence	emb|FN318781.1
CUST_18898_PI428956223	4.77322	6.17471	4.86351	A	P	A	6.72056	6.23149	P	P	0.475069	gi|226486871|emb|FN318785.1| Schistosoma japonicum isolate Anhui full length mRNA clone SJFCE2909.003|FSE001-P00017-E16, complete sequence	emb|FN318785.1
CUST_189_PI428962772	10.2559	10.4791	9.71925	P	P	P	7.80302	8.35392	P	P	4.23001	gi|28358043|gb|BU801036.1| SJF2CYH07 SJF Schistosoma japonicum cDNA, mRNA sequence	28358043|gb_BU801036.1
CUST_1890_PI428962772	9.61194	8.79205	9.23493	P	P	P	6.84266	7.0088	P	P	5.00448	gi|56052382|gb|CV743839.1| SJAL_048_46.T3 SJL Schistosoma japonicum cDNA, mRNA sequence	56052382|gb_CV743839.1
CUST_18914_PI428956223	8.36947	8.98833	8.9382	P	P	P	10.5568	10.5131	P	P	0.298587	gi|226486903|emb|FN318801.1| Schistosoma japonicum isolate Anhui full length mRNA clone SJFCE2923.002|FSE001-P00005-A03, complete sequence	emb|FN318801.1
CUST_1892_PI428956223	11.0213	11.164	11.1195	P	P	P	9.53216	9.5238	P	P	2.979	gi|60596242|gb|AY808782.1| Schistosoma japonicum SJCHGC09160 protein mRNA, partial cds	gb|AY808782.1
CUST_1893_PI428962772	9.24426	8.57676	9.52637	P	P	P	10.7452	10.6205	P	P	0.349607	gi|56052404|gb|CV743861.1| SJAL_048_57.T7 SJL Schistosoma japonicum cDNA, mRNA sequence	56052404|gb_CV743861.1
CUST_1893_PI428962778	14.4381	14.4465	15.1714	P	P	P	13.406	13.5217	P	P	2.40029	gi|28321328|gb|BU713976.1| SJAABXD07 Adult SjC 7/94 Schistosoma japonicum cDNA, mRNA sequence	28321328|gb_BU713976.1
CUST_18939_PI428956223	11.4683	11.2984	9.19441	P	P	P	9.09933	9.31075	P	P	3.3446	gi|226486957|emb|FN319617.1| Schistosoma japonicum isolate Anhui full length mRNA clone SJFCE3351.001|FSE001-P00026-C10, complete sequence	emb|FN319617.1
CUST_1894_PI428962772	5.98223	6.21575	6.07347	P	P	P	3.34342	4.28121	A	A	4.6155	gi|56052409|gb|CV743866.1| SJAL_048_60.T3 SJL Schistosoma japonicum cDNA, mRNA sequence	56052409|gb_CV743866.1
CUST_18942_PI428956223	15.8679	15.744	15.7953	P	P	P	14.4648	14.6859	P	P	2.33554	gi|226486963|emb|FN319620.1| Schistosoma japonicum isolate Anhui full length mRNA clone SJFCE3352.002|FSE_105_29_E04, complete sequence	emb|FN319620.1
CUST_18943_PI428956223	15.6636	15.8255	15.8219	P	P	P	14.4984	14.747	P	P	2.21024	gi|226486965|emb|FN319621.1| Schistosoma japonicum isolate Anhui full length mRNA clone SJFCE3352.003|FSE001-P00010-J14, complete sequence	emb|FN319621.1
CUST_18944_PI428956223	16.0326	15.6789	15.7337	P	P	P	14.3743	14.6292	P	P	2.49013	gi|226486967|emb|FN319622.1| Schistosoma japonicum isolate Anhui full length mRNA clone SJFCE3352.004|FSE_210_18_B03, complete sequence	emb|FN319622.1
CUST_1895_PI428956223	10.5805	9.9933	9.56646	P	P	P	8.32547	8.37737	P	P	3.3763	gi|60596248|gb|AY808785.1| Schistosoma japonicum SJCHGC05232 protein mRNA, partial cds	gb|AY808785.1
CUST_1898_PI428956223	12.6211	12.4903	12.5015	P	P	P	11.3081	11.3338	P	P	2.32605	gi|60596254|gb|AY808788.1| Schistosoma japonicum SJCHGC05799 protein mRNA, partial cds	gb|AY808788.1
CUST_1899_PI428956223	7.81848	8.36125	9.54873	P	P	P	7.57105	7.33034	P	P	2.47519	gi|60596256|gb|AY808789.1| Schistosoma japonicum SJCHGC03721 protein mRNA, partial cds	gb|AY808789.1
CUST_1900_PI428962778	4.32622	3.46243	5.35476	A	A	P	7.08911	8.54517	P	P	0.0941759	gi|28321343|gb|BU713991.1| SJAABXE11 Adult SjC 7/94 Schistosoma japonicum cDNA, mRNA sequence	28321343|gb_BU713991.1
CUST_19035_PI428956223	5.40531	6.3117	6.93252	P	P	P	5.29842	5.09147	A	A	2.2144	gi|226487159|emb|FN319719.1| Schistosoma japonicum isolate Anhui full length mRNA clone SJFCE3392.005|FSE_165_87_G11, complete sequence	emb|FN319719.1
CUST_1904_PI428956223	12.8982	12.8802	12.7379	P	P	P	10.5267	10.4494	P	P	5.10527	gi|60596266|gb|AY808794.1| Schistosoma japonicum SJCHGC04959 protein mRNA, partial cds	gb|AY808794.1
CUST_19049_PI428956223	9.03963	9.53743	9.28694	P	P	P	8.02305	8.15538	P	P	2.31586	gi|226487187|emb|FN319733.1| Schistosoma japonicum isolate Anhui full length mRNA clone SJFCE3397.001|FSE_165_77_E10, complete sequence	emb|FN319733.1
CUST_19054_PI428956223	4.28095	4.28783	3.91228	A	A	A	10.3381	10.0084	P	P	0.0154966	gi|226487197|emb|FN319738.1| Schistosoma japonicum isolate Anhui full length mRNA clone SJFCE3399.001|FSE001-P00015-B09, complete sequence	emb|FN319738.1
CUST_19055_PI428956223	6.33959	5.10011	4.25173	P	A	A	10.1552	9.87936	P	P	0.043012	gi|226487199|emb|FN319739.1| Schistosoma japonicum isolate Anhui full length mRNA clone SJFCE3399.002|FSE001-P00020-P19, complete sequence	emb|FN319739.1
CUST_19056_PI428956223	4.576	4.59685	4.62367	A	A	A	10.3285	9.99878	P	P	0.0209908	gi|226487201|emb|FN319740.1| Schistosoma japonicum isolate Anhui full length mRNA clone SJFCE3399.003|FSE001-P00029-C14, complete sequence	emb|FN319740.1
CUST_19057_PI428956223	4.68406	4.63836	4.36214	A	A	A	10.3743	10.1117	P	P	0.0194968	gi|226487203|emb|FN319741.1| Schistosoma japonicum isolate Anhui full length mRNA clone SJFCE3399.004|FSE001-P00030-E16, complete sequence	emb|FN319741.1
CUST_19058_PI428956223	4.74043	4.67602	4.39017	P	A	A	10.3228	9.98179	P	P	0.0213102	gi|226487205|emb|FN319742.1| Schistosoma japonicum isolate Anhui full length mRNA clone SJFCE3399.005|FSE001-P00017-G17, complete sequence	emb|FN319742.1
CUST_19059_PI428956223	10.0983	10.9117	9.78242	P	P	P	9.48675	9.14037	P	P	2.03014	gi|226487207|emb|FN319743.1| Schistosoma japonicum isolate Anhui full length mRNA clone SJFCE3400.001|FSE001-P00033-C13, complete sequence	emb|FN319743.1
CUST_19063_PI428956223	10.3285	10.9715	9.92565	P	P	P	9.31583	9.32579	P	P	2.22377	gi|226487215|emb|FN319747.1| Schistosoma japonicum isolate Anhui full length mRNA clone SJFCE3400.005|FSE001-P00015-I02, complete sequence	emb|FN319747.1
CUST_1908_PI428956223	4.29385	5.94178	5.53635	A	P	P	6.76769	6.59056	P	P	0.413933	gi|60596274|gb|AY808798.1| Schistosoma japonicum SJCHGC01913 protein mRNA, partial cds	gb|AY808798.1
CUST_191_PI428956223	9.25694	9.26649	9.16182	P	P	P	8.14735	7.77518	P	P	2.38824	gi|56753966|gb|AY813444.1| Schistosoma japonicum clone SJCHGC01112 unknown mRNA	gb|AY813444.1
CUST_1910_PI428962772	5.54174	5.94086	5.29223	P	P	P	3.24269	3.23675	A	A	5.19429	gi|56052528|gb|CV743985.1| SJAL_049_37.T3 SJL Schistosoma japonicum cDNA, mRNA sequence	56052528|gb_CV743985.1
CUST_19105_PI428956223	14.924	15.1054	15.2372	P	P	P	14.2078	13.9024	P	P	2.0439	gi|226487303|emb|FN319791.1| Schistosoma japonicum isolate Anhui full length mRNA clone SJFCE3418.002|FSE001-P00004-C14, complete sequence	emb|FN319791.1
CUST_19108_PI428956223	15.0782	15.1012	15.256	P	P	P	14.2335	14.0014	P	P	2.03525	gi|226487309|emb|FN319794.1| Schistosoma japonicum isolate Anhui full length mRNA clone SJFCE3418.005|FSE001-P00005-K21, complete sequence	emb|FN319794.1
CUST_1911_PI428962772	5.34151	5.84615	5.54017	P	P	P	3.17627	3.17841	A	A	5.3283	gi|56052529|gb|CV743986.1| SJAL_049_37.T7 SJL Schistosoma japonicum cDNA, mRNA sequence	56052529|gb_CV743986.1
CUST_19110_PI428956223	8.06845	8.15502	7.90639	P	P	P	9.24242	9.10495	P	P	0.457427	gi|226487313|emb|FN319796.1| Schistosoma japonicum isolate Anhui full length mRNA clone SJFCE3419.002|FSE001-P00022-C03, complete sequence	emb|FN319796.1
CUST_19129_PI428956223	7.67154	7.73359	7.1482	P	P	P	8.78801	8.42773	P	P	0.473525	gi|226487351|emb|FN318818.1| Schistosoma japonicum isolate Anhui full length mRNA clone SJFCE2934.001|FSE001-P00030-A10, complete sequence	emb|FN318818.1
CUST_19143_PI428956223	5.94606	6.06374	5.9921	P	P	P	7.5256	6.80078	P	P	0.43323	gi|226487379|emb|FN318832.1| Schistosoma japonicum isolate Anhui full length mRNA clone SJFCE2943.001|FSE_134_16_H02, complete sequence	emb|FN318832.1
CUST_1915_PI428962772	6.31016	7.39713	6.56399	P	P	P	5.24385	5.28499	A	A	2.97016	gi|56052542|gb|CV743999.1| SJAL_049_45.T3 SJL Schistosoma japonicum cDNA, mRNA sequence	56052542|gb_CV743999.1
CUST_1916_PI428956223	9.02851	8.91897	9.21558	P	P	P	7.94586	8.01964	P	P	2.10872	gi|60596290|gb|AY808806.1| Schistosoma japonicum SJCHGC04838 protein mRNA, partial cds	gb|AY808806.1
CUST_19163_PI428956223	8.26419	9.96403	9.66777	P	P	P	11.4955	11.1312	P	P	0.275438	gi|226487419|emb|FN318852.1| Schistosoma japonicum isolate Anhui full length mRNA clone SJFCE2956.001|FSE001-P00021-C04, complete sequence	emb|FN318852.1
CUST_19164_PI428956223	8.11098	10.0016	9.73091	P	P	P	11.5075	11.1318	P	P	0.278214	gi|226487421|emb|FN318853.1| Schistosoma japonicum isolate Anhui full length mRNA clone SJFCE2956.002|FSE001-P00011-A16, complete sequence	emb|FN318853.1
CUST_1917_PI428956223	7.9659	8.07834	9.14254	P	P	P	7.40863	7.52349	P	P	2.04478	gi|60596292|gb|AY808807.1| Schistosoma japonicum SJCHGC08474 protein mRNA, partial cds	gb|AY808807.1
CUST_19174_PI428956223	7.00596	7.58691	8.45221	P	P	P	9.92276	9.67982	P	P	0.249806	gi|226487441|emb|FN318863.1| Schistosoma japonicum isolate Anhui full length mRNA clone SJFCE2961.002|FSE_085_66_B09, complete sequence	emb|FN318863.1
CUST_19175_PI428956223	6.95714	7.67486	8.59071	P	P	P	9.99975	9.83463	P	P	0.245796	gi|226487443|emb|FN318864.1| Schistosoma japonicum isolate Anhui full length mRNA clone SJFCE2961.003|FSE_100_85_E11, complete sequence	emb|FN318864.1
CUST_1918_PI428956223	7.10245	7.3837	7.80775	P	P	P	5.33778	5.39336	A	A	4.27198	gi|60596296|gb|AY808809.1| Schistosoma japonicum SJCHGC07386 protein mRNA, partial cds	gb|AY808809.1
CUST_19189_PI428956223	9.48559	9.246	8.74967	P	P	P	10.398	10.1671	P	P	0.468045	gi|226487471|emb|FN318878.1| Schistosoma japonicum isolate Anhui full length mRNA clone SJFCE2969.001|FSE001-P00001-B09, complete sequence	emb|FN318878.1
CUST_192_PI428956223	9.68625	6.52394	9.40927	P	P	P	16.348	16.1469	P	P	0.00682105	gi|56754004|gb|AY813461.1| Schistosoma japonicum clone SJCHGC00961 unknown mRNA	gb|AY813461.1
CUST_19209_PI428956223	6.4348	6.53774	6.15164	P	P	P	4.76216	4.92972	A	A	2.8987	gi|226487511|emb|FN318898.1| Schistosoma japonicum isolate Anhui full length mRNA clone SJFCE2978.002|FSE_123_37_E05, complete sequence	emb|FN318898.1
CUST_1922_PI428956223	9.71218	9.64672	9.49693	P	P	P	8.32723	8.45549	P	P	2.34341	gi|60596304|gb|AY808813.1| Schistosoma japonicum SJCHGC04564 protein mRNA, partial cds	gb|AY808813.1
CUST_19229_PI428956223	6.89798	7.86815	7.59313	P	P	P	9.06194	8.87379	P	P	0.362701	gi|226487553|emb|FN318919.1| Schistosoma japonicum isolate Anhui full length mRNA clone SJFCE2996.001|FSE_096_15_G02, complete sequence	emb|FN318919.1
CUST_19241_PI428956223	11.5417	11.9453	11.8685	P	P	P	12.6719	12.9335	P	P	0.495459	gi|226487577|emb|FN318931.1| Schistosoma japonicum isolate Anhui full length mRNA clone SJFCE3005.001|FSE001-P00019-E05, complete sequence	emb|FN318931.1
CUST_19242_PI428956223	11.616	12.0572	11.9789	P	P	P	12.7477	13.0492	P	P	0.496585	gi|226487579|emb|FN318932.1| Schistosoma japonicum isolate Anhui full length mRNA clone SJFCE3005.002|FSE001-P00001-D20, complete sequence	emb|FN318932.1
CUST_19243_PI428956223	11.1301	11.8212	11.7346	P	P	P	12.502	12.8033	P	P	0.477142	gi|226487581|emb|FN318933.1| Schistosoma japonicum isolate Anhui full length mRNA clone SJFCE3005.003|FSE001-P00034-A22, complete sequence	emb|FN318933.1
CUST_1926_PI428962772	8.58588	8.60801	8.359	P	P	P	5.76298	6.2913	A	P	5.5433	gi|56052659|gb|CV744116.1| SJAL_050_24.T3 SJL Schistosoma japonicum cDNA, mRNA sequence	56052659|gb_CV744116.1
CUST_19269_PI428956223	7.15354	8.31439	7.63353	P	P	P	9.62101	9.23314	P	P	0.316376	gi|226487633|emb|FN318959.1| Schistosoma japonicum isolate Anhui full length mRNA clone SJFCE3021.002|FSE001-P00007-G20, complete sequence	emb|FN318959.1
CUST_19270_PI428956223	7.49823	8.25138	7.69319	P	P	P	9.50765	9.21385	P	P	0.34928	gi|226487635|emb|FN318960.1| Schistosoma japonicum isolate Anhui full length mRNA clone SJFCE3021.003|FSE001-P00016-O20, complete sequence	emb|FN318960.1
CUST_1928_PI428962778	9.91233	9.8108	10.0135	P	P	P	8.93575	8.82342	P	P	2.04758	gi|28321417|gb|BU714065.1| SJAABYD12 Adult SjC 7/94 Schistosoma japonicum cDNA, mRNA sequence	28321417|gb_BU714065.1
CUST_1929_PI428956223	8.03588	8.23556	7.92866	P	P	P	6.57477	6.57027	P	P	2.8281	gi|60596318|gb|AY808820.1| Schistosoma japonicum SJCHGC03191 protein mRNA, partial cds	gb|AY808820.1
CUST_19295_PI428956223	10.1827	10.3844	10.2403	P	P	P	11.3835	11.1969	P	P	0.492588	gi|226487689|emb|FN318987.1| Schistosoma japonicum isolate Anhui full length mRNA clone SJFCE3038.002|FSE001-P00025-G02, complete sequence	emb|FN318987.1
CUST_193_PI428962778	6.70011	7.0563	7.19274	P	P	P	5.64564	5.27151	A	A	2.88175	gi|4407057|gb|AI508152.1| JAA00099.SA3 Adult SjC 7/94 Schistosoma japonicum cDNA 5', mRNA sequence	4407057|gb_AI508152.1
CUST_1930_PI428962772	5.00184	5.8718	5.247	P	P	P	2.97491	2.9916	A	A	5.41973	gi|56052716|gb|CV744173.1| SJAL_050_71.T7 SJL Schistosoma japonicum cDNA, mRNA sequence	56052716|gb_CV744173.1
CUST_19308_PI428956223	15.5481	15.3803	15.5176	P	P	P	13.9535	14.0938	P	P	2.7482	gi|226487715|emb|FN319000.1| Schistosoma japonicum isolate Anhui full length mRNA clone SJFCE3048.002|FSE_094_64_H08, complete sequence	emb|FN319000.1
CUST_1931_PI428962778	13.4237	13.589	13.3521	P	P	P	11.5557	11.7195	P	P	3.52701	gi|28321428|gb|BU714076.1| SJAABYF03 Adult SjC 7/94 Schistosoma japonicum cDNA, mRNA sequence	28321428|gb_BU714076.1
CUST_19326_PI428956223	10.6649	11.142	10.8167	P	P	P	12.0617	11.973	P	P	0.457064	gi|226487751|emb|FN319815.1| Schistosoma japonicum isolate Anhui full length mRNA clone SJFCE3428.003|FSE001-P00019-M06, complete sequence	emb|FN319815.1
CUST_19327_PI428956223	10.7123	11.1259	10.7744	P	P	P	12.1178	12.0638	P	P	0.432739	gi|226487755|emb|FN319817.1| Schistosoma japonicum isolate Anhui full length mRNA clone SJFCE3428.005|FSE001-P00006-J05, complete sequence	emb|FN319817.1
CUST_19337_PI428956223	8.60368	8.32968	7.8557	P	P	P	9.61873	9.53258	P	P	0.41148	gi|226487777|emb|FN319828.1| Schistosoma japonicum isolate Anhui full length mRNA clone SJFCE3432.004|FSE001-P00018-K01, complete sequence	emb|FN319828.1
CUST_1934_PI428962772	5.2846	5.46258	5.85158	P	P	P	3.09551	3.12387	A	A	5.43757	gi|56052741|gb|CV744198.1| SJAL_050_92.T7 SJL Schistosoma japonicum cDNA, mRNA sequence	56052741|gb_CV744198.1
CUST_1934_PI428962778	6.51693	7.42309	7.0404	P	P	P	8.45361	8.55602	P	P	0.362089	gi|28321432|gb|BU714080.1| SJAABYF07 Adult SjC 7/94 Schistosoma japonicum cDNA, mRNA sequence	28321432|gb_BU714080.1
CUST_1935_PI428962772	4.79301	5.65123	6.33832	P	P	P	3.56383	3.25837	A	A	4.95123	gi|56052755|gb|CV744212.1| SJAL_051_06.T3###seg1 SJL Schistosoma japonicum cDNA, mRNA sequence	56052755|gb_CV744212.1
CUST_1937_PI428956223	9.02804	8.90471	10.3496	P	P	P	7.94629	8.14621	P	P	2.90099	gi|60596334|gb|AY808828.1| Schistosoma japonicum SJCHGC07241 protein mRNA, partial cds	gb|AY808828.1
CUST_1938_PI428956223	11.3773	11.5218	10.994	P	P	P	9.86145	9.89056	P	P	2.71015	gi|60596336|gb|AY808829.1| Schistosoma japonicum SJCHGC08740 protein mRNA, partial cds	gb|AY808829.1
CUST_1938_PI428962778	4.85444	6.20792	6.02057	A	P	P	7.46087	7.08078	P	P	0.359003	gi|28321440|gb|BU714088.1| SJAABYG03 Adult SjC 7/94 Schistosoma japonicum cDNA, mRNA sequence	28321440|gb_BU714088.1
CUST_1939_PI428962772	9.02376	6.4814	8.02436	P	P	P	6.48619	6.6972	A	P	2.99948	gi|56052784|gb|CV744241.1| SJAL_051_23.T3 SJL Schistosoma japonicum cDNA, mRNA sequence	56052784|gb_CV744241.1
CUST_1941_PI428956223	10.2762	8.7554	8.9413	P	P	P	7.58974	7.44195	P	P	3.93582	gi|60596342|gb|AY808832.1| Schistosoma japonicum SJCHGC07520 protein mRNA, partial cds	gb|AY808832.1
CUST_1942_PI428962772	5.80644	6.42161	5.93569	P	P	P	3.36701	3.30606	A	A	6.69363	gi|56052817|gb|CV744274.1| SJAL_051_41.T7 SJL Schistosoma japonicum cDNA, mRNA sequence	56052817|gb_CV744274.1
CUST_19428_PI428956223	9.99121	10.0389	10.2019	P	P	P	11.7968	11.6585	P	P	0.318838	gi|226487967|emb|FN319923.1| Schistosoma japonicum isolate Anhui full length mRNA clone SJFCE3464.003|FSE001-P00016-G01, complete sequence	emb|FN319923.1
CUST_19429_PI428956223	11.219	11.1742	11.1918	P	P	P	12.3205	12.1439	P	P	0.486408	gi|226487969|emb|FN319924.1| Schistosoma japonicum isolate Anhui full length mRNA clone SJFCE3464.004|FSE001-P00031-H21, complete sequence	emb|FN319924.1
CUST_19435_PI428956223	10.5101	11.1423	11.8554	P	P	P	10.3636	9.43301	P	P	2.4639	gi|226487981|emb|FN319930.1| Schistosoma japonicum isolate Anhui full length mRNA clone SJFCE3466.002|FSE001-P00033-P08, complete sequence	emb|FN319930.1
CUST_19436_PI428956223	10.7503	11.3215	11.9641	P	P	P	10.4389	9.52718	P	P	2.59563	gi|226487983|emb|FN319931.1| Schistosoma japonicum isolate Anhui full length mRNA clone SJFCE3466.003|FSE001-P00015-O15, complete sequence	emb|FN319931.1
CUST_19438_PI428956223	12.5058	12.7477	13.3169	P	P	P	11.6339	11.242	P	P	2.72593	gi|226487987|emb|FN319933.1| Schistosoma japonicum isolate Anhui full length mRNA clone SJFCE3466.005|FSE001-P00001-D19, complete sequence	emb|FN319933.1
CUST_19439_PI428956223	10.533	11.1713	12.2048	P	P	P	10.2357	9.20901	P	P	3.15563	gi|226487989|emb|FN319934.1| Schistosoma japonicum isolate Anhui full length mRNA clone SJFCE3466.006|FSE001-P00020-M23, complete sequence	emb|FN319934.1
CUST_19443_PI428956223	12.1174	12.5518	12.298	P	P	P	10.9649	10.5026	P	P	2.99235	gi|226487997|emb|FN319938.1| Schistosoma japonicum isolate Anhui full length mRNA clone SJFCE3468.001|FSE001-P00005-A15, complete sequence	emb|FN319938.1
CUST_19444_PI428956223	11.7787	12.4361	12.1845	P	P	P	10.7394	10.5068	P	P	2.88823	gi|226487999|emb|FN319939.1| Schistosoma japonicum isolate Anhui full length mRNA clone SJFCE3468.002|FSE001-P00016-D02, complete sequence	emb|FN319939.1
CUST_19445_PI428956223	13.1637	13.5588	13.2572	P	P	P	11.6721	11.508	P	P	3.35018	gi|226488001|emb|FN319940.1| Schistosoma japonicum isolate Anhui full length mRNA clone SJFCE3468.003|FSE001-P00016-K08, complete sequence	emb|FN319940.1
CUST_19446_PI428956223	11.7039	12.4834	12.2832	P	P	P	10.8873	10.6227	P	P	2.69803	gi|226488003|emb|FN319941.1| Schistosoma japonicum isolate Anhui full length mRNA clone SJFCE3468.004|FSE001-P00032-O16, complete sequence	emb|FN319941.1
CUST_19447_PI428956223	12.0266	12.537	12.2858	P	P	P	10.8456	10.6556	P	P	2.91685	gi|226488005|emb|FN319942.1| Schistosoma japonicum isolate Anhui full length mRNA clone SJFCE3468.005|FSE001-P00026-O23, complete sequence	emb|FN319942.1
CUST_19448_PI428956223	12.0994	12.2692	12.1965	P	P	P	11.2132	11.1042	P	P	2.04239	gi|226488007|emb|FN319943.1| Schistosoma japonicum isolate Anhui full length mRNA clone SJFCE3468.006|FSE001-P00003-B06, complete sequence	emb|FN319943.1
CUST_1945_PI428956223	5.92735	5.72704	5.62068	P	P	P	7.0563	7.07091	P	P	0.406235	gi|60596350|gb|AY808836.1| Schistosoma japonicum SJCHGC02605 protein mRNA, partial cds	gb|AY808836.1
CUST_1948_PI428956223	7.20933	6.79883	6.75316	P	P	P	5.6918	5.92418	A	A	2.17768	gi|60596356|gb|AY808839.1| Schistosoma japonicum SJCHGC06475 protein mRNA, partial cds	gb|AY808839.1
CUST_1948_PI428962772	5.2991	6.00301	9.76191	P	P	M	6.54839	5.01863	A	A	5.14087	gi|56052874|gb|CV744331.1| SJAL_051_71.T3 SJL Schistosoma japonicum cDNA, mRNA sequence	56052874|gb_CV744331.1
CUST_1949_PI428956223	7.20008	7.45606	8.08378	P	P	P	5.77205	5.68186	A	A	3.73612	gi|60596358|gb|AY808840.1| Schistosoma japonicum SJCHGC07750 protein mRNA, partial cds	gb|AY808840.1
CUST_1949_PI428962772	5.55833	6.00441	5.58397	P	P	P	5.26498	2.96341	A	A	2.29592	gi|56052875|gb|CV744332.1| SJAL_051_71.T7 SJL Schistosoma japonicum cDNA, mRNA sequence	56052875|gb_CV744332.1
CUST_1950_PI428962778	10.2141	10.4087	10.0054	P	P	P	8.50238	8.80772	P	P	2.93974	gi|28321469|gb|BU714118.1| SJAABZC09 Adult SjC 7/94 Schistosoma japonicum cDNA, mRNA sequence	28321469|gb_BU714118.1
CUST_19508_PI428956223	8.16674	7.85958	6.85193	P	P	P	6.75353	6.66441	P	P	2.02273	gi|226488135|emb|FN320007.1| Schistosoma japonicum isolate Anhui full length mRNA clone SJFCE3489.001|FSE001-P00032-H09, complete sequence	emb|FN320007.1
CUST_1951_PI428962772	6.83884	6.74333	6.38872	P	P	P	3.92362	4.46296	A	A	5.46888	gi|56052878|gb|CV744335.1| SJAL_051_73.T3 SJL Schistosoma japonicum cDNA, mRNA sequence	56052878|gb_CV744335.1
CUST_19544_PI428956223	11.1773	11.226	10.9764	P	P	P	8.53666	8.64434	P	P	5.81195	gi|226488856|emb|FN319050.1| Schistosoma japonicum isolate Anhui full length mRNA clone SJFCE3083.002|FSE001-P00024-E14, complete sequence	emb|FN319050.1
CUST_19545_PI428956223	12.3197	12.218	12.3924	P	P	P	10.904	10.6894	P	P	2.85032	gi|226488858|emb|FN319051.1| Schistosoma japonicum isolate Anhui full length mRNA clone SJFCE3083.003|FSE001-P00032-L04, complete sequence	emb|FN319051.1
CUST_19546_PI428956223	12.9159	12.4318	12.7984	P	P	P	14.19	13.528	P	P	0.445369	gi|226488860|emb|FN319052.1| Schistosoma japonicum isolate Anhui full length mRNA clone SJFCE3084.001|FSE001-P00005-L20, complete sequence	emb|FN319052.1
CUST_19547_PI428956223	12.8637	12.5701	12.8832	P	P	P	14.2658	14.2033	P	P	0.364602	gi|226488862|emb|FN319053.1| Schistosoma japonicum isolate Anhui full length mRNA clone SJFCE3084.003|FSE001-P00001-G08, complete sequence	emb|FN319053.1
CUST_1955_PI428962772	5.49448	6.11818	5.55012	P	P	P	2.9863	2.98251	A	A	6.79809	gi|56052898|gb|CV744355.1| SJAL_051_84.T3 SJL Schistosoma japonicum cDNA, mRNA sequence	56052898|gb_CV744355.1
CUST_1956_PI428962772	5.36741	6.25286	5.50659	P	P	P	3.23804	3.22918	A	A	5.77642	gi|56052899|gb|CV744356.1| SJAL_051_84.T7 SJL Schistosoma japonicum cDNA, mRNA sequence	56052899|gb_CV744356.1
CUST_19569_PI428956223	15.9493	15.7176	15.5979	P	P	P	14.6828	14.7557	P	P	2.06004	gi|226488906|emb|FN319075.1| Schistosoma japonicum isolate Anhui full length mRNA clone SJFCE3102.001|FSE001-P00035-M22, complete sequence	emb|FN319075.1
CUST_19575_PI428956223	9.02222	9.2266	9.10718	P	P	P	10.336	10.1508	P	P	0.458414	gi|226488918|emb|FN319081.1| Schistosoma japonicum isolate Anhui full length mRNA clone SJFCE3105.003|FSE001-P00018-I10, complete sequence	emb|FN319081.1
CUST_1958_PI428956223	7.36221	7.8244	7.43056	P	P	P	6.21232	6.676	A	P	2.13041	gi|60596376|gb|AY808849.1| Schistosoma japonicum SJCHGC07373 protein mRNA, partial cds	gb|AY808849.1
CUST_19580_PI428956223	9.27124	9.80625	11.375	P	P	P	12.314	12.3752	P	P	0.267142	gi|226488928|emb|FN319086.1| Schistosoma japonicum isolate Anhui full length mRNA clone SJFCE3107.001|FSE001-P00019-I11, complete sequence	emb|FN319086.1
CUST_19583_PI428956223	5.36232	5.22114	4.74095	P	A	A	7.69916	6.67195	P	P	0.226347	gi|226488936|emb|FN319090.1| Schistosoma japonicum isolate Anhui full length mRNA clone SJFCE3108.001|FSE001-P00001-D15, complete sequence	emb|FN319090.1
CUST_19584_PI428956223	5.17594	5.59672	5.55868	P	P	P	7.77137	7.31057	P	P	0.23271	gi|226488938|emb|FN319091.1| Schistosoma japonicum isolate Anhui full length mRNA clone SJFCE3108.002|FSE001-P00019-A07, complete sequence	emb|FN319091.1
CUST_1959_PI428956223	8.60193	8.46509	8.40839	P	P	P	7.04716	7.18053	P	P	2.60038	gi|60596378|gb|AY808850.1| Schistosoma japonicum SJCHGC07409 protein mRNA, partial cds	gb|AY808850.1
CUST_1959_PI428962772	5.27112	5.92694	5.4341	P	P	P	3.78136	3.4553	A	A	3.84837	gi|56052915|gb|CV744372.1| SJAL_051_93.T7 SJL Schistosoma japonicum cDNA, mRNA sequence	56052915|gb_CV744372.1
CUST_1959_PI428962778	11.3133	11.4218	11.2253	P	P	P	9.17839	9.32248	P	P	4.19926	gi|28321495|gb|BU714145.1| SJAABZG10 Adult SjC 7/94 Schistosoma japonicum cDNA, mRNA sequence	28321495|gb_BU714145.1
CUST_1960_PI428962778	7.17853	7.23621	7.40465	P	P	P	6.92716	10.0581	P	M	0.261039	gi|28321497|gb|BU714147.1| SJAABZH01 Adult SjC 7/94 Schistosoma japonicum cDNA, mRNA sequence	28321497|gb_BU714147.1
CUST_19601_PI428956223	7.37291	7.491	7.63085	P	P	P	9.74389	9.57936	P	P	0.223468	gi|226488974|emb|FN319109.1| Schistosoma japonicum isolate Anhui full length mRNA clone SJFCE3117.001|FSE001-P00022-K24, complete sequence	emb|FN319109.1
CUST_19602_PI428956223	7.73359	7.74616	7.47298	P	P	P	9.82906	9.53962	P	P	0.243957	gi|226488976|emb|FN319110.1| Schistosoma japonicum isolate Anhui full length mRNA clone SJFCE3117.002|FSE001-P00002-E15, complete sequence	emb|FN319110.1
CUST_19603_PI428956223	8.05398	7.92522	7.69916	P	P	P	9.98067	9.79677	P	P	0.251477	gi|226488978|emb|FN319111.1| Schistosoma japonicum isolate Anhui full length mRNA clone SJFCE3117.003|FSE001-P00026-N11, complete sequence	emb|FN319111.1
CUST_19604_PI428956223	7.80302	7.96612	7.67116	P	P	P	9.92143	9.70603	P	P	0.250129	gi|226488980|emb|FN319112.1| Schistosoma japonicum isolate Anhui full length mRNA clone SJFCE3117.004|FSE001-P00017-J20, complete sequence	emb|FN319112.1
CUST_1963_PI428956223	6.89297	6.51259	6.7214	P	P	P	5.20257	5.36875	A	A	2.69311	gi|60596386|gb|AY808854.1| Schistosoma japonicum SJCHGC08009 protein mRNA, partial cds	gb|AY808854.1
CUST_1963_PI428962778	9.13514	9.19512	9.29579	P	P	P	8.09663	8.20882	P	P	2.07973	gi|28321503|gb|BU714153.1| SJAABZH07 Adult SjC 7/94 Schistosoma japonicum cDNA, mRNA sequence	28321503|gb_BU714153.1
CUST_19647_PI428956223	8.43024	7.81969	8.14252	P	P	P	9.80918	8.5683	P	P	0.445647	gi|226489069|emb|FN319156.1| Schistosoma japonicum isolate Anhui full length mRNA clone SJFCE3134.001|FSE001-P00001-H11, complete sequence	emb|FN319156.1
CUST_19661_PI428956223	11.8188	11.8926	11.9117	P	P	P	10.7989	10.5547	P	P	2.2862	gi|226489101|emb|FN319172.1| Schistosoma japonicum isolate Anhui full length mRNA clone SJFCE3144.002|FSE_085_59_C08, complete sequence	emb|FN319172.1
CUST_19665_PI428956223	8.39795	9.49026	9.6424	P	P	P	11.7164	12.1234	P	P	0.158065	gi|226489109|emb|FN319176.1| Schistosoma japonicum isolate Anhui full length mRNA clone SJFCE3146.002|FSE001-P00024-I08, complete sequence	emb|FN319176.1
CUST_19666_PI428956223	6.60128	6.6845	6.69496	P	P	P	8.71096	8.77309	P	P	0.236267	gi|226489113|emb|FN319178.1| Schistosoma japonicum isolate Anhui full length mRNA clone SJFCE3146.004|FSE001-P00032-H13, complete sequence	emb|FN319178.1
CUST_1967_PI428962772	3.1006	3.23611	3.82551	A	A	A	8.43168	8.54115	P	P	0.029885	gi|56053008|gb|CV744465.1| SJAL_052_51.T3 SJL Schistosoma japonicum cDNA, mRNA sequence	56053008|gb_CV744465.1
CUST_19677_PI428956223	6.6148	8.1233	7.39081	P	P	P	6.59607	6.37306	A	P	2.02148	gi|226489135|emb|FN319189.1| Schistosoma japonicum isolate Anhui full length mRNA clone SJFCE3153.003|FSE001-P00030-O18, complete sequence	emb|FN319189.1
CUST_1968_PI428956223	6.67861	7.20838	6.78965	P	P	P	5.92192	5.89233	A	A	2.00491	gi|60596396|gb|AY808859.1| Schistosoma japonicum SJCHGC08737 protein mRNA, partial cds	gb|AY808859.1
CUST_1969_PI428956223	10.07	10.1204	10.8929	P	P	P	8.81894	8.76573	P	P	3.07418	gi|60596398|gb|AY808860.1| Schistosoma japonicum SJCHGC03636 protein mRNA, partial cds	gb|AY808860.1
CUST_19713_PI428956223	12.4187	12.3018	12.3244	P	P	P	13.7268	13.5668	P	P	0.406182	gi|226489207|emb|FN320022.1| Schistosoma japonicum isolate Anhui full length mRNA clone SJFCE3494.003|FSE001-P00009-J05, complete sequence	emb|FN320022.1
CUST_19719_PI428956223	15.2679	15.5623	15.4462	P	P	P	13.844	13.973	P	P	2.86898	gi|226489219|emb|FN320028.1| Schistosoma japonicum isolate Anhui full length mRNA clone SJFCE3499.001|FSE001-P00034-P08, complete sequence	emb|FN320028.1
CUST_1972_PI428956223	12.3063	12.3178	12.4474	P	P	P	11.0952	11.1068	P	P	2.39096	gi|60596404|gb|AY808863.1| Schistosoma japonicum SJCHGC04164 protein mRNA, partial cds	gb|AY808863.1
CUST_19720_PI428956223	14.2376	14.464	14.5488	P	P	P	13.2789	13.3812	P	P	2.13131	gi|226489223|emb|FN320030.1| Schistosoma japonicum isolate Anhui full length mRNA clone SJFCE3499.003|FSE001-P00026-C16, complete sequence	emb|FN320030.1
CUST_19721_PI428956223	15.8956	16.0632	16.0909	P	P	P	14.6476	14.7424	P	P	2.50248	gi|226489225|emb|FN320031.1| Schistosoma japonicum isolate Anhui full length mRNA clone SJFCE3499.005|FSE001-P00016-J19, complete sequence	emb|FN320031.1
CUST_19722_PI428956223	15.4039	15.3924	15.3318	P	P	P	13.5551	13.7616	P	P	3.28149	gi|226489227|emb|FN320032.1| Schistosoma japonicum isolate Anhui full length mRNA clone SJFCE3499.006|FSE001-P00009-P20, complete sequence	emb|FN320032.1
CUST_19751_PI428956223	8.83789	9.76753	10.3316	P	P	P	11.398	11.5307	P	P	0.308492	gi|226489285|emb|FN320061.1| Schistosoma japonicum isolate Anhui full length mRNA clone SJFCE3510.002|FSE001-P00002-P02, complete sequence	emb|FN320061.1
CUST_1977_PI428962778	5.72785	7.23298	7.0974	P	P	P	5.31099	6.11156	A	A	2.08478	gi|28321537|gb|BU714187.1| SJAACAC10 Adult SjC 7/94 Schistosoma japonicum cDNA, mRNA sequence	28321537|gb_BU714187.1
CUST_19781_PI428956223	11.948	11.7343	11.998	P	P	P	13.3131	13.2556	P	P	0.382417	gi|226489347|emb|FN320092.1| Schistosoma japonicum isolate Anhui full length mRNA clone SJFCE3519.003|FSE001-P00028-F01, complete sequence	emb|FN320092.1
CUST_19782_PI428956223	13.2453	12.8281	13.277	P	P	P	14.3673	14.2234	P	P	0.445561	gi|226489349|emb|FN320093.1| Schistosoma japonicum isolate Anhui full length mRNA clone SJFCE3519.005|FSE001-P00033-G07, complete sequence	emb|FN320093.1
CUST_19783_PI428956223	12.4241	12.9529	13.1238	P	P	P	13.8372	13.8942	P	P	0.498985	gi|226489351|emb|FN320094.1| Schistosoma japonicum isolate Anhui full length mRNA clone SJFCE3521.006|FSE001-P00021-N20, complete sequence	emb|FN320094.1
CUST_19784_PI428956223	10.0539	10.1094	9.66886	P	P	P	11.1202	11.0803	P	P	0.452673	gi|226489353|emb|FN320095.1| Schistosoma japonicum isolate Anhui full length mRNA clone SJFCE3524.001|FSE001-P00019-E23, complete sequence	emb|FN320095.1
CUST_1979_PI428956223	5.13102	5.47364	5.0193	P	P	P	2.99477	4.17772	A	A	2.8619	gi|60596418|gb|AY808870.1| Schistosoma japonicum SJCHGC04711 protein mRNA, partial cds	gb|AY808870.1
CUST_198_PI428962772	7.97828	8.2761	7.65988	P	P	P	6.00387	6.75539	A	P	2.9592	gi|28358121|gb|BU801114.1| SJF2CZG04 SJF Schistosoma japonicum cDNA, mRNA sequence	28358121|gb_BU801114.1
CUST_198_PI428962778	9.35334	9.49566	9.7887	P	P	P	8.24488	8.58754	P	P	2.19024	gi|4407070|gb|AI508165.1| JAA00112.SA3 Adult SjC 7/94 Schistosoma japonicum cDNA 5', mRNA sequence	4407070|gb_AI508165.1
CUST_1982_PI428956223	5.77305	6.77249	6.68157	P	P	P	3.0257	3.78564	A	A	8.10465	gi|60596426|gb|AY808874.1| Schistosoma japonicum SJCHGC08028 protein mRNA, partial cds	gb|AY808874.1
CUST_19850_PI428956223	11.0367	10.9198	10.8605	P	P	P	12.0069	11.8823	P	P	0.498225	gi|226489491|emb|FN320164.1| Schistosoma japonicum isolate Anhui full length mRNA clone SJFCE3540.001|FSE_063_01_A01, complete sequence	emb|FN320164.1
CUST_19851_PI428956223	10.8912	11.0244	10.9309	P	P	P	12.1296	11.9214	P	P	0.473259	gi|226489493|emb|FN320165.1| Schistosoma japonicum isolate Anhui full length mRNA clone SJFCE3540.002|FSE_137_36_D05, complete sequence	emb|FN320165.1
CUST_19852_PI428956223	10.9936	11.0387	11.0273	P	P	P	12.1713	12.0477	P	P	0.469497	gi|226489495|emb|FN320166.1| Schistosoma japonicum isolate Anhui full length mRNA clone SJFCE3540.004|FSE_140_07_G01, complete sequence	emb|FN320166.1
CUST_1986_PI428956223	10.1291	6.73752	6.61598	P	P	P	2.93742	2.94442	A	A	57.5016	gi|60596434|gb|AY808878.1| Schistosoma japonicum SJCHGC04732 protein mRNA, partial cds	gb|AY808878.1
CUST_1986_PI428962772	5.14484	5.47001	5.55752	P	P	P	3.17694	4.90282	A	A	2.16977	gi|56053124|gb|CV744581.1| SJAL_053_20.T7 SJL Schistosoma japonicum cDNA, mRNA sequence	56053124|gb_CV744581.1
CUST_1987_PI428962772	11.7111	11.8156	12.1762	P	P	P	10.3806	10.4058	P	P	2.87145	gi|56053127|gb|CV744584.1| SJAL_053_22.T3 SJL Schistosoma japonicum cDNA, mRNA sequence	56053127|gb_CV744584.1
CUST_19873_PI428956223	3.43589	6.49041	6.04537	A	P	P	7.34614	6.71151	P	P	0.415628	gi|226489541|emb|FN320189.1| Schistosoma japonicum isolate Anhui full length mRNA clone SJFCE3547.002|FSE001-P00030-L15, complete sequence	emb|FN320189.1
CUST_19890_PI428956223	11.2883	11.5042	11.6459	P	P	P	12.5828	12.4099	P	P	0.495836	gi|226489575|emb|FN320206.1| Schistosoma japonicum isolate Anhui full length mRNA clone SJFCE3552.001|FSE001-P00023-J07, complete sequence	emb|FN320206.1
CUST_19899_PI428956223	11.3242	12.4341	13.1172	P	P	P	13.8168	13.6129	P	P	0.419981	gi|226489594|emb|FN319220.1| Schistosoma japonicum isolate Anhui full length mRNA clone SJFCE3174.001|FSE001-P00010-D17, complete sequence	emb|FN319220.1
CUST_1990_PI428956223	8.11179	8.22854	8.52681	P	P	P	6.75455	7.04254	P	P	2.62823	gi|60596442|gb|AY808882.1| Schistosoma japonicum SJCHGC05590 protein mRNA, partial cds	gb|AY808882.1
CUST_1990_PI428962772	7.67301	7.70821	7.36463	P	P	P	5.24083	5.63894	A	A	4.3967	gi|56053141|gb|CV744598.1| SJAL_053_29.T7 SJL Schistosoma japonicum cDNA, mRNA sequence	56053141|gb_CV744598.1
CUST_19919_PI428956223	11.2828	11.4122	11.0866	P	P	P	12.4265	12.3858	P	P	0.453896	gi|226489636|emb|FN319241.1| Schistosoma japonicum isolate Anhui full length mRNA clone SJFCE3181.004|FSE001-P00022-E21, complete sequence	emb|FN319241.1
CUST_1992_PI428956223	8.79526	9.05213	9.71836	P	P	P	7.3526	7.14882	P	P	3.96815	gi|60596446|gb|AY808884.1| Schistosoma japonicum SJCHGC07134 protein mRNA, partial cds	gb|AY808884.1
CUST_1993_PI428956223	8.62537	8.82493	8.05928	P	P	P	7.23621	6.78192	P	P	2.8504	gi|60596448|gb|AY808885.1| Schistosoma japonicum SJCHGC02973 protein mRNA, partial cds	gb|AY808885.1
CUST_19933_PI428956223	7.17446	7.20594	6.62991	P	P	P	3.43815	5.21088	A	A	5.44651	gi|226489664|emb|FN319255.1| Schistosoma japonicum isolate Anhui full length mRNA clone SJFCE3186.004|FSE001-P00007-M06, complete sequence	emb|FN319255.1
CUST_19934_PI428956223	13.8282	13.564	13.6227	P	P	P	12.5197	12.643	P	P	2.13389	gi|226489666|emb|FN319256.1| Schistosoma japonicum isolate Anhui full length mRNA clone SJFCE3188.001|FSE_235_60_D08, complete sequence	emb|FN319256.1
CUST_19935_PI428956223	14.2371	14.2455	14.1575	P	P	P	12.9368	13.1187	P	P	2.27099	gi|226489668|emb|FN319257.1| Schistosoma japonicum isolate Anhui full length mRNA clone SJFCE3188.002|FSE_037_01_A01, complete sequence	emb|FN319257.1
CUST_19936_PI428956223	13.7759	13.7056	13.7495	P	P	P	12.4879	12.7564	P	P	2.16687	gi|226489670|emb|FN319258.1| Schistosoma japonicum isolate Anhui full length mRNA clone SJFCE3188.003|FSE_044_18_B03, complete sequence	emb|FN319258.1
CUST_1994_PI428956223	10.0244	10.2403	11.7781	P	P	P	9.28269	9.15189	P	P	3.22417	gi|60596450|gb|AY808886.1| Schistosoma japonicum SJCHGC08240 protein mRNA, partial cds	gb|AY808886.1
CUST_1996_PI428962772	5.99359	6.79183	6.87375	P	P	P	4.88003	3.46679	A	A	4.80282	gi|56053185|gb|CV744642.1| SJAL_053_53.T3 SJL Schistosoma japonicum cDNA, mRNA sequence	56053185|gb_CV744642.1
CUST_1997_PI428956223	11.9963	12.0069	11.811	P	P	P	10.7591	11.0544	P	P	2.03715	gi|60596456|gb|AY808889.1| Schistosoma japonicum SJCHGC03308 protein mRNA, partial cds	gb|AY808889.1
CUST_19983_PI428956223	10.4649	10.5156	10.3885	P	P	P	11.5278	11.446	P	P	0.489637	gi|226489764|emb|FN319305.1| Schistosoma japonicum isolate Anhui full length mRNA clone SJFCE3214.002|FSE001-P00002-F03, complete sequence	emb|FN319305.1
CUST_20_PI428962778	11.6363	7.08253	10.4764	P	P	P	17.0791	16.4972	P	P	0.0136918	gi|1718515|gb|AA148334.1| JM00M056.QM3 Miracidia Sjc 3/96 Schistosoma japonicum cDNA clone SJCM56 5' similar to ESG-1 protein mRNA, mRNA sequence	1718515|gb_AA148334.1
CUST_2000_PI428956223	8.19333	8.8597	8.3061	P	P	P	7.26183	7.43612	P	P	2.19147	gi|60596464|gb|AY808893.1| Schistosoma japonicum SJCHGC03193 protein mRNA, partial cds	gb|AY808893.1
CUST_20009_PI428956223	8.35056	8.74967	8.15943	P	P	P	9.65673	9.61361	P	P	0.437062	gi|226489820|emb|FN319333.1| Schistosoma japonicum isolate Anhui full length mRNA clone SJFCE3225.004|FSE001-P00032-H18, complete sequence	emb|FN319333.1
CUST_2001_PI428962772	5.08172	5.57429	4.9573	P	P	P	2.96126	2.97536	A	A	4.79486	gi|56053232|gb|CV744689.1| SJAL_053_81.T7 SJL Schistosoma japonicum cDNA, mRNA sequence	56053232|gb_CV744689.1
CUST_20010_PI428956223	14.0064	14.2183	14.063	P	P	P	12.8123	12.8878	P	P	2.37538	gi|226489822|emb|FN319334.1| Schistosoma japonicum isolate Anhui full length mRNA clone SJFCE3226.001|FSE_097_55_G07, complete sequence	emb|FN319334.1
CUST_20011_PI428956223	14.6187	14.2697	14.1713	P	P	P	13.1515	13.1976	P	P	2.28395	gi|226489824|emb|FN319335.1| Schistosoma japonicum isolate Anhui full length mRNA clone SJFCE3226.002|FSE_228_46_F06, complete sequence	emb|FN319335.1
CUST_20012_PI428956223	15.0743	14.8836	14.8217	P	P	P	13.6083	13.6776	P	P	2.44063	gi|226489826|emb|FN319336.1| Schistosoma japonicum isolate Anhui full length mRNA clone SJFCE3226.003|FSE_139_49_A07, complete sequence	emb|FN319336.1
CUST_20013_PI428956223	14.8569	14.9204	14.8374	P	P	P	13.6298	13.6597	P	P	2.34103	gi|226489828|emb|FN319337.1| Schistosoma japonicum isolate Anhui full length mRNA clone SJFCE3226.004|FSE_077_39_G05, complete sequence	emb|FN319337.1
CUST_20015_PI428956223	5.22147	5.79948	6.2585	P	P	P	2.93457	2.93589	A	A	7.38957	gi|226489832|emb|FN319339.1| Schistosoma japonicum isolate Anhui full length mRNA clone SJFCE3228.003|FSE001-P00035-N10, complete sequence	emb|FN319339.1
CUST_20019_PI428956223	9.9332	10.3768	10.2958	P	P	P	11.3174	11.1952	P	P	0.485259	gi|226489840|emb|FN319343.1| Schistosoma japonicum isolate Anhui full length mRNA clone SJFCE3230.004|FSE001-P00018-F24, complete sequence	emb|FN319343.1
CUST_2002_PI428956223	14.5795	14.5565	14.6195	P	P	P	12.8512	13.0424	P	P	3.10671	gi|60596468|gb|AY808895.1| Schistosoma japonicum SJCHGC05338 protein mRNA, partial cds	gb|AY808895.1
CUST_20026_PI428956223	6.99306	7.3628	6.62844	P	P	P	8.3064	7.99628	P	P	0.455686	gi|226489854|emb|FN319350.1| Schistosoma japonicum isolate Anhui full length mRNA clone SJFCE3235.002|FSE001-P00032-N18, complete sequence	emb|FN319350.1
CUST_2003_PI428956223	6.69552	6.80572	7.81896	P	P	P	5.30378	5.49578	A	A	3.47683	gi|60596470|gb|AY808896.1| Schistosoma japonicum SJCHGC08571 protein mRNA, partial cds	gb|AY808896.1
CUST_20039_PI428956223	5.78186	6.8473	7.01846	P	P	P	8.14488	8.3064	P	P	0.333338	gi|226489880|emb|FN319363.1| Schistosoma japonicum isolate Anhui full length mRNA clone SJFCE3242.002|FSE001-P00003-E14, complete sequence	emb|FN319363.1
CUST_20085_PI428956223	10.8116	11.0874	10.7769	P	P	P	11.8854	11.9522	P	P	0.49298	gi|226490131|emb|FN313574.1| Schistosoma japonicum isolate Anhui full length mRNA clone SJFCA0003|FSA_046_85_E11, complete sequence	emb|FN313574.1
CUST_20088_PI428956223	13.1721	13.0866	13.2569	P	P	P	11.5594	11.6792	P	P	2.93427	gi|226490137|emb|FN313577.1| Schistosoma japonicum isolate Anhui full length mRNA clone SJFCA0006|FSA_047_25_A04, complete sequence	emb|FN313577.1
CUST_2009_PI428962772	8.79002	8.79673	8.66359	P	P	P	7.491	7.6166	P	P	2.2914	gi|56053276|gb|CV744733.1| SJAL_054_11.T7 SJL Schistosoma japonicum cDNA, mRNA sequence	56053276|gb_CV744733.1
CUST_20090_PI428956223	11.3625	11.3806	11.5033	M	P	P	12.4831	12.4758	P	P	0.478767	gi|226490141|emb|FN313579.1| Schistosoma japonicum isolate Anhui full length mRNA clone SJFCA0011|FSA_048_68_D09, complete sequence	emb|FN313579.1
CUST_201_PI428956223	17.4572	17.3527	17.4557	P	P	P	15.2183	15.3561	P	P	4.3888	gi|56754101|gb|AY813508.1| Schistosoma japonicum clone SJCHGC00545 unknown mRNA	gb|AY813508.1
CUST_201_PI428962772	12.7293	12.7093	13.3369	P	P	P	11.2216	11.3234	P	P	3.2096	gi|28358140|gb|BU801133.1| SJF2CZH11 SJF Schistosoma japonicum cDNA, mRNA sequence	28358140|gb_BU801133.1
CUST_201_PI428962778	6.40528	6.4802	5.99604	P	P	P	7.66279	7.86098	P	P	0.364429	gi|4883391|gb|AI676788.1| JAA00125.SA3 Adult SjC 7/94 Schistosoma japonicum cDNA 5', mRNA sequence	4883391|gb_AI676788.1
CUST_20102_PI428956223	10.4133	10.49	10	P	P	P	8.76246	9.06267	P	P	2.63214	gi|226490165|emb|FN313591.1| Schistosoma japonicum isolate Anhui full length mRNA clone SJFCA0026|FSA_052_22_F03, complete sequence	emb|FN313591.1
CUST_20114_PI428956223	14.313	13.9952	13.9915	P	P	P	13.1246	13.0749	P	P	2.01109	gi|226490189|emb|FN313603.1| Schistosoma japonicum isolate Anhui full length mRNA clone SJFCA0046|FSA_061_73_A10, complete sequence	emb|FN313603.1
CUST_20116_PI428956223	13.6717	13.8193	13.5602	P	P	P	12.2733	12.1644	P	P	2.766	gi|226490193|emb|FN313605.1| Schistosoma japonicum isolate Anhui full length mRNA clone SJFCA0048|FSA_061_90_B12, complete sequence	emb|FN313605.1
CUST_2012_PI428962772	6.74068	6.8194	7.1078	P	P	P	3.93797	5.05095	A	A	4.92071	gi|56053301|gb|CV744758.1| SJAL_054_30.T7 SJL Schistosoma japonicum cDNA, mRNA sequence	56053301|gb_CV744758.1
CUST_20134_PI428956223	7.66021	7.43117	7.20688	P	P	P	5.89835	5.8725	A	A	2.94674	gi|226490229|emb|FN313623.1| Schistosoma japonicum isolate Anhui full length mRNA clone SJFCA0082|FSA_079_08_H01, complete sequence	emb|FN313623.1
CUST_20138_PI428956223	7.58797	8.62037	8.7449	P	P	P	6.14152	6.10043	A	A	4.86057	gi|226490237|emb|FN313627.1| Schistosoma japonicum isolate Anhui full length mRNA clone SJFCA0090|FSA_080_90_B12, complete sequence	emb|FN313627.1
CUST_2014_PI428962772	9.78996	9.60297	9.75233	P	P	P	8.65033	8.75403	P	P	2.01979	gi|56053303|gb|CV744760.1| SJAL_054_31.T7 SJL Schistosoma japonicum cDNA, mRNA sequence	56053303|gb_CV744760.1
CUST_20144_PI428956223	9.5059	8.74517	8.65273	P	P	P	14.6192	14.4114	P	P	0.0221282	gi|226490249|emb|FN313633.1| Schistosoma japonicum isolate Anhui full length mRNA clone SJFCA0099|FSA_086_76_D10, complete sequence	emb|FN313633.1
CUST_20145_PI428956223	17.4875	17.3772	17.491	P	P	P	15.1983	15.3273	P	P	4.55872	gi|226490251|emb|FN313634.1| Schistosoma japonicum isolate Anhui full length mRNA clone SJFCA0103|FSA_087_66_B09, complete sequence	emb|FN313634.1
CUST_2015_PI428956223	6.68573	6.79404	7.17487	P	P	P	5.17667	5.45421	A	A	2.9864	gi|60595667|gb|AY808496.1| Schistosoma japonicum SJCHGC02447 protein mRNA, partial cds	gb|AY808496.1
CUST_20151_PI428956223	14.4487	14.1043	13.9431	P	P	P	13.0149	13.0382	P	P	2.22599	gi|226490263|emb|FN313640.1| Schistosoma japonicum isolate Anhui full length mRNA clone SJFCA0110|FSA_091_13_E02, complete sequence	emb|FN313640.1
CUST_20160_PI428956223	15.5276	15.7288	15.7176	P	P	P	14.0919	14.1134	P	P	2.94486	gi|226490281|emb|FN313649.1| Schistosoma japonicum isolate Anhui full length mRNA clone SJFCA0124|FSA_097_08_H01, complete sequence	emb|FN313649.1
CUST_20161_PI428956223	8.77698	4.90183	8.10874	P	A	P	14.1586	14.2067	P	P	0.0133454	gi|226490283|emb|FN313650.1| Schistosoma japonicum isolate Anhui full length mRNA clone SJFCA0127|FSA_099_71_G09, complete sequence	emb|FN313650.1
CUST_20163_PI428956223	13.1275	13.0147	12.866	P	P	P	11.4181	11.4514	P	P	2.97281	gi|226490287|emb|FN313652.1| Schistosoma japonicum isolate Anhui full length mRNA clone SJFCA0129|FSA_100_29_E04, complete sequence	emb|FN313652.1
CUST_20171_PI428956223	8.16843	8.36852	7.88469	P	P	P	9.75052	9.61194	P	P	0.346552	gi|257205603|emb|FN326729.1| Schistosoma japonicum isolate Anhui full length mRNA clone SJFCE4510|FSE_169_65_A09, complete sequence	emb|FN326729.1
CUST_20178_PI428956223	8.45221	8.54517	6.99864	P	P	P	7.0364	6.89322	P	P	2.26986	gi|257205617|emb|FN326736.1| Schistosoma japonicum isolate Anhui full length mRNA clone SJFCE4533|FSE_180_55_G07, complete sequence	emb|FN326736.1
CUST_2018_PI428962778	10.9901	10.8275	10.4272	P	P	P	8.84496	9.64164	P	P	2.76925	gi|28321648|gb|BU714300.1| SJAACBG05 Adult SjC 7/94 Schistosoma japonicum cDNA, mRNA sequence	28321648|gb_BU714300.1
CUST_202_PI428956223	16.2914	16.2372	16.3889	P	P	P	15.0691	15.184	P	P	2.26496	gi|56754103|gb|AY813509.1| Schistosoma japonicum clone SJCHGC00423 unknown mRNA	gb|AY813509.1
CUST_2020_PI428956223	8.8597	9.18477	8.64533	P	P	P	7.44697	7.72824	P	P	2.49555	gi|60595677|gb|AY808501.1| Schistosoma japonicum SJCHGC07429 protein mRNA, partial cds	gb|AY808501.1
CUST_20201_PI428956223	5.71582	6.2585	5.91209	P	P	P	5.59065	3.81357	A	A	2.02766	gi|257205667|emb|FN326761.1| Schistosoma japonicum isolate Anhui full length mRNA clone SJFCE4586|FSE_223_94_F12, complete sequence	emb|FN326761.1
CUST_2021_PI428962772	5.92648	6.30491	6.08245	P	P	P	4.83528	4.62232	A	A	2.60322	gi|56053338|gb|CV744795.1| SJAL_054_51.T7 SJL Schistosoma japonicum cDNA, mRNA sequence	56053338|gb_CV744795.1
CUST_20213_PI428956223	11.2228	10.8469	11.0952	P	P	P	10.0004	9.64299	P	P	2.34657	gi|257205691|emb|FN326773.1| Schistosoma japonicum isolate Anhui full length mRNA clone SJFCE4629|FSE001-P00001-M05, complete sequence	emb|FN326773.1
CUST_2022_PI428956223	11.6084	11.5887	11.8199	P	P	P	9.54659	9.61561	P	P	4.27138	gi|60595683|gb|AY808503.1| Schistosoma japonicum SJCHGC07380 protein mRNA, partial cds	gb|AY808503.1
CUST_20223_PI428956223	9.27515	9.7887	9.57988	P	P	P	10.6857	10.779	P	P	0.444423	gi|257205711|emb|FN326783.1| Schistosoma japonicum isolate Anhui full length mRNA clone SJFCE4655|FSE001-P00002-M06, complete sequence	emb|FN326783.1
CUST_2023_PI428956223	13.1389	13.0109	13.1917	P	P	P	11.3945	11.4796	P	P	3.20011	gi|60595685|gb|AY808504.1| Schistosoma japonicum SJCHGC08648 protein mRNA, partial cds	gb|AY808504.1
CUST_20235_PI428956223	10.5382	10.65	10.3452	P	P	P	9.33625	9.50409	P	P	2.1346	gi|257205735|emb|FN326795.1| Schistosoma japonicum isolate Anhui full length mRNA clone SJFCE4673|FSE001-P00003-I22, complete sequence	emb|FN326795.1
CUST_20239_PI428956223	6.77838	6.36507	6.44599	P	P	P	8.87439	8.70957	P	P	0.209761	gi|257205743|emb|FN326799.1| Schistosoma japonicum isolate Anhui full length mRNA clone SJFCE4678|FSE001-P00003-M11, complete sequence	emb|FN326799.1
CUST_2024_PI428956223	8.20882	8.40839	8.90885	P	P	P	6.43161	6.93699	A	P	3.56329	gi|60595687|gb|AY808505.1| Schistosoma japonicum SJCHGC07396 protein mRNA, partial cds	gb|AY808505.1
CUST_20252_PI428956223	8.54056	8.96961	8.43103	P	P	P	7.42784	7.64339	P	P	2.18356	gi|257205771|emb|FN326813.1| Schistosoma japonicum isolate Anhui full length mRNA clone SJFCE4704|FSE001-P00004-L12, complete sequence	emb|FN326813.1
CUST_20257_PI428956223	9.30686	8.9827	9.41333	P	P	P	13.4899	13.3471	P	P	0.0553738	gi|257205781|emb|FN326818.1| Schistosoma japonicum isolate Anhui full length mRNA clone SJFCE4711|FSE001-P00005-A17, complete sequence	emb|FN326818.1
CUST_2026_PI428956223	15.7189	15.8558	15.8233	P	P	P	11.244	11.4569	P	P	21.7982	gi|60595691|gb|AY808507.1| Schistosoma japonicum SJCHGC02871 protein mRNA, partial cds	gb|AY808507.1
CUST_2026_PI428962772	9.87222	9.58516	9.75604	P	P	P	8.72543	8.74707	P	P	2.00874	gi|56053367|gb|CV744824.1| SJAL_054_67.T7 SJL Schistosoma japonicum cDNA, mRNA sequence	56053367|gb_CV744824.1
CUST_20267_PI428956223	9.26986	10.9136	9.42159	P	P	P	9.10097	8.77446	P	P	2.183	gi|257205801|emb|FN326828.1| Schistosoma japonicum isolate Anhui full length mRNA clone SJFCE4734|FSE001-P00006-C22, complete sequence	emb|FN326828.1
CUST_2027_PI428956223	7.93925	8.41292	9.71003	P	P	P	5.99437	5.75027	A	A	8.07308	gi|60595693|gb|AY808508.1| Schistosoma japonicum SJCHGC00773 protein mRNA, partial cds	gb|AY808508.1
CUST_20289_PI428956223	5.20806	6.33571	6.1051	P	P	P	5.37931	4.13274	A	A	2.10224	gi|257205849|emb|FN326852.1| Schistosoma japonicum isolate Anhui full length mRNA clone SJFCE4779|FSE001-P00008-B14, complete sequence	emb|FN326852.1
CUST_20297_PI428956223	14.8079	14.7343	14.861	P	P	P	13.7069	13.6769	P	P	2.15848	gi|257205869|emb|FN326862.1| Schistosoma japonicum isolate Anhui full length mRNA clone SJFCE4798|FSE001-P00008-O14, complete sequence	emb|FN326862.1
CUST_20304_PI428956223	9.17621	8.8151	9.22615	P	P	P	13.4116	13.2698	P	P	0.0522403	gi|257205883|emb|FN326869.1| Schistosoma japonicum isolate Anhui full length mRNA clone SJFCE4816|FSE001-P00009-K08, complete sequence	emb|FN326869.1
CUST_2033_PI428962772	11.5906	11.5823	11.3791	P	P	P	10.0355	10.2013	P	P	2.63859	gi|56053410|gb|CV744867.1| SJAL_054_92.T3 SJL Schistosoma japonicum cDNA, mRNA sequence	56053410|gb_CV744867.1
CUST_20330_PI428956223	16.6243	16.3466	16.1955	P	P	P	15.1598	15.1379	P	P	2.37997	gi|257205935|emb|FN326895.1| Schistosoma japonicum isolate Anhui full length mRNA clone SJFCE4866|FSE001-P00011-N10, complete sequence	emb|FN326895.1
CUST_20336_PI428956223	4.08741	4.85741	4.45394	A	A	A	7.78249	7.36221	P	P	0.117675	gi|257205947|emb|FN326901.1| Schistosoma japonicum isolate Anhui full length mRNA clone SJFCE4880|FSE001-P00012-F12, complete sequence	emb|FN326901.1
CUST_20337_PI428956223	6.89407	7.36093	6.37875	P	P	P	3.02448	3.13567	A	A	14.4371	gi|257205949|emb|FN326902.1| Schistosoma japonicum isolate Anhui full length mRNA clone SJFCE4884|FSE001-P00012-H03, complete sequence	emb|FN326902.1
CUST_20354_PI428956223	8.37908	9.03415	8.37626	P	P	P	7.27191	7.23879	P	P	2.59495	gi|257205987|emb|FN326921.1| Schistosoma japonicum isolate Anhui full length mRNA clone SJFCE4926|FSE001-P00014-E05, complete sequence	emb|FN326921.1
CUST_20368_PI428956223	13.1135	12.8578	13.0283	P	P	P	11.8181	11.95	P	P	2.17077	gi|257206021|emb|FN326938.1| Schistosoma japonicum isolate Anhui full length mRNA clone SJFCE4961|FSE001-P00015-C24, complete sequence	emb|FN326938.1
CUST_20374_PI428956223	16.4427	16.2853	16.3583	P	P	P	14.7525	14.7774	P	P	3.02827	gi|257206033|emb|FN326944.1| Schistosoma japonicum isolate Anhui full length mRNA clone SJFCE4970|FSE001-P00015-H23, complete sequence	emb|FN326944.1
CUST_2038_PI428962778	10.3639	10.2269	10.0918	P	P	P	8.7985	8.98988	P	P	2.52178	gi|28321700|gb|BU714353.1| SJAAAYF06 Adult SjC 7/94 Schistosoma japonicum cDNA, mRNA sequence	28321700|gb_BU714353.1
CUST_20380_PI428956223	11.7863	10.359	11.816	P	P	P	10.486	10.3757	P	P	2.03927	gi|257206045|emb|FN326950.1| Schistosoma japonicum isolate Anhui full length mRNA clone SJFCE4983|FSE001-P00016-B01, complete sequence	emb|FN326950.1
CUST_20385_PI428956223	3.83956	3.80236	4.13924	A	A	A	7.59568	7.35952	P	P	0.0855361	gi|257206055|emb|FN326955.1| Schistosoma japonicum isolate Anhui full length mRNA clone SJFCE4990|FSE001-P00016-F14, complete sequence	emb|FN326955.1
CUST_2039_PI428956223	8.97089	9.14981	9.22879	P	P	P	7.35578	7.20008	P	P	3.58124	gi|60595717|gb|AY808520.1| Schistosoma japonicum SJCHGC03141 protein mRNA, partial cds	gb|AY808520.1
CUST_20414_PI428956223	10.6236	5.80141	6.40528	P	P	P	7.49387	7.69319	P	P	2.95833	gi|257206121|emb|FN326988.1| Schistosoma japonicum isolate Anhui full length mRNA clone SJFCE5043|FSE001-P00018-E18, complete sequence	emb|FN326988.1
CUST_20421_PI428956223	9.01946	8.80182	9.22193	P	P	P	13.4361	13.3099	P	P	0.0490431	gi|257206135|emb|FN326995.1| Schistosoma japonicum isolate Anhui full length mRNA clone SJFCE5055|FSE001-P00018-L17, complete sequence	emb|FN326995.1
CUST_20428_PI428956223	9.11774	8.80615	9.27024	P	P	P	13.3518	13.2449	P	P	0.0535884	gi|257206153|emb|FN327004.1| Schistosoma japonicum isolate Anhui full length mRNA clone SJFCE5075|FSE001-P00019-M02, complete sequence	emb|FN327004.1
CUST_2043_PI428962778	4.27772	4.22894	3.14366	A	A	A	10.1585	9.64932	M	M	0.0160969	gi|28321710|gb|BU714363.1| SJAABBA10 Adult SjC 7/94 Schistosoma japonicum cDNA, mRNA sequence	28321710|gb_BU714363.1
CUST_20433_PI428956223	10.6207	10.6269	9.95199	P	P	P	9.12758	9.12966	P	P	2.46917	gi|257206165|emb|FN327010.1| Schistosoma japonicum isolate Anhui full length mRNA clone SJFCE5086|FSE001-P00019-P13, complete sequence	emb|FN327010.1
CUST_20440_PI428956223	10.7514	10.7331	10.8301	P	P	P	11.8952	12.298	P	P	0.395458	gi|257206179|emb|FN327017.1| Schistosoma japonicum isolate Anhui full length mRNA clone SJFCE5105|FSE001-P00020-I05, complete sequence	emb|FN327017.1
CUST_20447_PI428956223	10.7008	10.5395	10.553	P	P	P	11.7827	12.2173	P	P	0.374579	gi|257206195|emb|FN327025.1| Schistosoma japonicum isolate Anhui full length mRNA clone SJFCE5117|FSE001-P00021-C09, complete sequence	emb|FN327025.1
CUST_20451_PI428956223	9.75857	9.8461	9.54565	P	P	P	11.1644	10.9605	P	P	0.393968	gi|257206203|emb|FN327029.1| Schistosoma japonicum isolate Anhui full length mRNA clone SJFCE5125|FSE001-P00021-F23, complete sequence	emb|FN327029.1
CUST_20461_PI428956223	5.07142	5.99071	5.40033	A	P	P	7.61203	7.37014	P	P	0.257468	gi|257206225|emb|FN327040.1| Schistosoma japonicum isolate Anhui full length mRNA clone SJFCE5153|FSE001-P00022-E08, complete sequence	emb|FN327040.1
CUST_20471_PI428956223	10.4597	10.7737	10.6693	P	P	P	11.7792	11.7348	P	P	0.461008	gi|257206249|emb|FN327052.1| Schistosoma japonicum isolate Anhui full length mRNA clone SJFCE5170|FSE001-P00023-D24, complete sequence	emb|FN327052.1
CUST_2048_PI428962772	7.18358	7.10863	6.61062	P	P	P	4.8068	5.31042	A	A	3.75443	gi|56053503|gb|CV744960.1| SJAL_055_51.T7 SJL Schistosoma japonicum cDNA, mRNA sequence	56053503|gb_CV744960.1
CUST_20483_PI428956223	16.8932	16.9754	17.0678	P	P	P	15.6789	15.7096	P	P	2.43894	gi|257206273|emb|FN327064.1| Schistosoma japonicum isolate Anhui full length mRNA clone SJFCE5193|FSE001-P00024-A04, complete sequence	emb|FN327064.1
CUST_20491_PI428956223	6.26387	7.65471	7.46045	P	P	P	8.15842	9.28855	P	P	0.332559	gi|257206289|emb|FN327072.1| Schistosoma japonicum isolate Anhui full length mRNA clone SJFCE5202|FSE001-P00024-E13, complete sequence	emb|FN327072.1
CUST_20492_PI428956223	4.4977	4.85032	4.38001	A	A	A	9.80417	10.1264	P	P	0.0239452	gi|257206293|emb|FN327074.1| Schistosoma japonicum isolate Anhui full length mRNA clone SJFCE5204|FSE001-P00024-G21, complete sequence	emb|FN327074.1
CUST_205_PI428956223	13.7923	14.0217	13.843	P	P	P	12.7242	12.6793	P	P	2.27695	gi|56754131|gb|AY813523.1| Schistosoma japonicum clone SJCHGC00666 unknown mRNA	gb|AY813523.1
CUST_2051_PI428956223	8.88559	8.58588	8.9725	P	P	P	7.82271	7.56192	P	P	2.18213	gi|60595743|gb|AY808533.1| Schistosoma japonicum SJCHGC07142 protein mRNA, partial cds	gb|AY808533.1
CUST_20513_PI428956223	11.0057	11.2573	11.1738	P	P	P	12.2168	12.2187	P	P	0.476834	gi|257206339|emb|FN327097.1| Schistosoma japonicum isolate Anhui full length mRNA clone SJFCE5237|FSE001-P00025-G17, complete sequence	emb|FN327097.1
CUST_20514_PI428956223	7.14347	6.83139	6.23149	P	P	P	7.31761	8.3337	P	P	0.456854	gi|257206341|emb|FN327098.1| Schistosoma japonicum isolate Anhui full length mRNA clone SJFCE5240|FSE001-P00025-H02, complete sequence	emb|FN327098.1
CUST_20525_PI428956223	10.5141	10.5757	10.5688	P	P	P	11.7685	12.1387	P	P	0.375705	gi|257206363|emb|FN327109.1| Schistosoma japonicum isolate Anhui full length mRNA clone SJFCE5261|FSE001-P00026-E22, complete sequence	emb|FN327109.1
CUST_20528_PI428956223	4.84556	4.78349	5.62744	A	A	P	7.11518	6.58737	P	P	0.300191	gi|257206369|emb|FN327112.1| Schistosoma japonicum isolate Anhui full length mRNA clone SJFCE5271|FSE001-P00026-J08, complete sequence	emb|FN327112.1
CUST_20537_PI428956223	5.38858	6.0054	6.12939	P	P	P	6.84045	7.04289	P	P	0.47644	gi|257206441|emb|FN327125.1| Schistosoma japonicum isolate Anhui full length mRNA clone SJFCE5298|FSE001-P00027-H07, complete sequence	emb|FN327125.1
CUST_20540_PI428956223	12.8414	12.4279	12.4166	P	P	P	11.4771	11.6363	P	P	2.02377	gi|257206447|emb|FN327128.1| Schistosoma japonicum isolate Anhui full length mRNA clone SJFCE5301|FSE001-P00027-I20, complete sequence	emb|FN327128.1
CUST_20541_PI428956223	4.35972	5.3043	5.59506	A	A	P	7.69767	8.0219	P	P	0.154551	gi|257206451|emb|FN327130.1| Schistosoma japonicum isolate Anhui full length mRNA clone SJFCE5303|FSE001-P00027-J06, complete sequence	emb|FN327130.1
CUST_20543_PI428956223	8.93183	9.00378	9.11541	P	P	P	6.87574	7.17305	P	P	3.96397	gi|257206457|emb|FN327133.1| Schistosoma japonicum isolate Anhui full length mRNA clone SJFCE5308|FSE001-P00027-K14, complete sequence	emb|FN327133.1
CUST_20544_PI428956223	4.3667	3.90341	4.47264	A	A	A	8.34185	7.82143	P	P	0.0699744	gi|257206459|emb|FN327134.1| Schistosoma japonicum isolate Anhui full length mRNA clone SJFCE5309|FSE001-P00027-K23, complete sequence	emb|FN327134.1
CUST_2055_PI428962772	11.64	11.5922	11.3133	P	P	P	10.0037	10.2195	P	P	2.6511	gi|56053547|gb|CV745004.1| SJAL_055_77.T3 SJL Schistosoma japonicum cDNA, mRNA sequence	56053547|gb_CV745004.1
CUST_20561_PI428956223	11.268	11.3909	11.4122	P	P	P	10.0089	9.96164	P	P	2.59001	gi|257206503|emb|FN327156.1| Schistosoma japonicum isolate Anhui full length mRNA clone SJFCE5355|FSE001-P00029-E16, complete sequence	emb|FN327156.1
CUST_20573_PI428956223	15.6885	15.6248	15.6402	P	P	P	14.3814	14.508	P	P	2.30595	gi|257206527|emb|FN327168.1| Schistosoma japonicum isolate Anhui full length mRNA clone SJFCE5369|FSE001-P00029-M06, complete sequence	emb|FN327168.1
CUST_20577_PI428956223	9.44068	9.31583	9.764	P	P	P	13.8409	13.4715	P	P	0.0563828	gi|257206537|emb|FN327173.1| Schistosoma japonicum isolate Anhui full length mRNA clone SJFCE5375|FSE001-P00030-A17, complete sequence	emb|FN327173.1
CUST_2058_PI428956223	8.44108	9.0383	8.96313	P	P	P	7.45807	7.49681	P	P	2.56677	gi|60595757|gb|AY808540.1| Schistosoma japonicum SJCHGC08077 protein mRNA, partial cds	gb|AY808540.1
CUST_2058_PI428962772	6.46275	6.49972	6.07555	P	P	P	5.67458	3.26489	A	A	2.70382	gi|56053570|gb|CV745027.1| SJAL_055_91.T7 SJL Schistosoma japonicum cDNA, mRNA sequence	56053570|gb_CV745027.1
CUST_20585_PI428956223	9.11541	8.87858	9.32857	P	P	P	13.4138	13.3145	P	P	0.0527086	gi|257206553|emb|FN327181.1| Schistosoma japonicum isolate Anhui full length mRNA clone SJFCE5387|FSE001-P00030-H14, complete sequence	emb|FN327181.1
CUST_2059_PI428956223	13.1162	13.0312	12.9364	P	P	P	11.7007	11.8195	P	P	2.40909	gi|60595759|gb|AY808541.1| Schistosoma japonicum SJCHGC04809 protein mRNA, partial cds	gb|AY808541.1
CUST_2062_PI428962772	11.6459	10.9244	10.9017	P	P	P	9.12584	9.2971	P	P	3.96334	gi|56053599|gb|CV745056.1| SJAL_056_11.T3 SJL Schistosoma japonicum cDNA, mRNA sequence	56053599|gb_CV745056.1
CUST_20642_PI428956223	6.48737	6.87526	7.37731	P	P	P	5.1723	4.93451	A	A	3.73535	gi|257206693|emb|FN327251.1| Schistosoma japonicum isolate Anhui full length mRNA clone SJFCE5502|FSE001-P00035-G07, complete sequence	emb|FN327251.1
CUST_20654_PI428956223	7.35952	5.83016	6.66605	P	P	P	12.0406	12.1853	P	P	0.0242513	gi|257206723|emb|FN327266.1| Schistosoma japonicum isolate Anhui non-coing mRNA clone SJFCA0002|FSA_046_31_G04	emb|FN327266.1
CUST_20655_PI428956223	17.5342	17.5621	17.5131	P	P	P	15.2372	15.6757	P	P	4.18013	gi|257206724|emb|FN327267.1| Schistosoma japonicum isolate Anhui non-coing mRNA clone SJFCA0007|FSA_047_29_E04	emb|FN327267.1
CUST_20656_PI428956223	12.9499	12.9349	12.4537	P	P	P	11.6886	11.8006	P	P	2.0727	gi|257206725|emb|FN327268.1| Schistosoma japonicum isolate Anhui non-coing mRNA clone SJFCA0008|FSA_047_57_A08	emb|FN327268.1
CUST_20657_PI428956223	3.46938	3.15106	6.58644	A	A	P	11.9416	12.0889	P	P	0.00933334	gi|257206726|emb|FN327269.1| Schistosoma japonicum isolate Anhui non-coing mRNA clone SJFCA0010|FSA_048_35_C05	emb|FN327269.1
CUST_20663_PI428956223	13.5575	13.3305	13.2171	P	P	P	12.3465	12.2954	P	P	2.07657	gi|257206732|emb|FN327275.1| Schistosoma japonicum isolate Anhui non-coing mRNA clone SJFCA0030|FSA_054_07_G01	emb|FN327275.1
CUST_20666_PI428956223	12.1946	12.2563	12.1724	P	P	P	10.8317	10.951	P	P	2.4891	gi|257206735|emb|FN327278.1| Schistosoma japonicum isolate Anhui non-coing mRNA clone SJFCA0036|FSA_057_08_H01	emb|FN327278.1
CUST_20669_PI428956223	11.0257	11.2998	11.0793	P	P	P	9.9335	10.0746	P	P	2.19484	gi|257206738|emb|FN327281.1| Schistosoma japonicum isolate Anhui non-coing mRNA clone SJFCA0053|FSA_064_03_C01	emb|FN327281.1
CUST_20675_PI428956223	11.4553	11.4618	11.2872	P	P	P	10.1255	10.2608	P	P	2.31165	gi|257206744|emb|FN327287.1| Schistosoma japonicum isolate Anhui non-coing mRNA clone SJFCA0062|FSA_069_51_C07	emb|FN327287.1
CUST_2069_PI428956223	7.13493	7.14972	7.68159	P	P	P	3.85777	3.56141	A	A	12.3645	gi|60595779|gb|AY808551.1| Schistosoma japonicum SJCHGC08448 protein mRNA, partial cds	gb|AY808551.1
CUST_2070_PI428956223	9.97211	9.9544	9.98229	P	P	P	8.79894	9.03255	P	P	2.06935	gi|60595781|gb|AY808552.1| Schistosoma japonicum SJCHGC08589 protein mRNA, partial cds	gb|AY808552.1
CUST_20702_PI428956223	8.99952	10.2463	9.08326	P	P	P	10.812	10.9821	P	P	0.395914	gi|257206771|emb|FN327314.1| Schistosoma japonicum isolate Anhui non-coing mRNA clone SJFCA0132|FSA_101_39_G05	emb|FN327314.1
CUST_20703_PI428956223	11.5042	11.9092	12.5222	P	P	P	9.05064	9.18724	P	P	7.56554	gi|257206772|emb|FN327315.1| Schistosoma japonicum isolate Anhui non-coing mRNA clone SJFCA0133|FSA_101_57_A08	emb|FN327315.1
CUST_20708_PI428956223	10.8105	11.4081	11.2993	P	P	P	7.82008	8.39469	P	P	8.33562	gi|257206777|emb|FN327321.1| Schistosoma japonicum isolate Anhui non-coing mRNA clone SJFCA0146|FSA_107_91_C12	emb|FN327321.1
CUST_20712_PI428956223	10.691	9.66482	10.4082	P	P	P	11.95	11.6314	P	P	0.357574	gi|257206781|emb|FN327325.1| Schistosoma japonicum isolate Anhui non-coing mRNA clone SJFCA0154|FSA_113_06_F01	emb|FN327325.1
CUST_20714_PI428956223	13.0967	13.1041	12.7433	P	P	P	11.7662	11.9179	P	P	2.21428	gi|257206783|emb|FN327327.1| Schistosoma japonicum isolate Anhui non-coing mRNA clone SJFCA0158|FSA_113_38_F05	emb|FN327327.1
CUST_20715_PI428956223	7.29488	7.40418	8.31321	P	P	P	6.33442	6.06128	A	A	2.91348	gi|257206784|emb|FN327328.1| Schistosoma japonicum isolate Anhui non-coing mRNA clone SJFCA0165|FSA_120_11_C02	emb|FN327328.1
CUST_20732_PI428956223	8.8237	9.49856	9.9621	P	P	P	7.61319	7.81599	P	P	3.44133	gi|257206801|emb|FN327345.1| Schistosoma japonicum isolate Anhui non-coing mRNA clone SJFCA0194|FSA_144_77_E10	emb|FN327345.1
CUST_20737_PI428956223	15.5155	15.3221	15.7967	P	P	P	13.9231	14.0638	P	P	2.9543	gi|257206806|emb|FN327350.1| Schistosoma japonicum isolate Anhui non-coing mRNA clone SJFCA0200|FSA001-P00002-D06	emb|FN327350.1
CUST_20738_PI428956223	9.98958	10.8366	10.3256	P	P	P	8.32095	8.60368	P	P	3.88319	gi|257206807|emb|FN327351.1| Schistosoma japonicum isolate Anhui non-coing mRNA clone SJFCA0207|FSA001-P00002-H17	emb|FN327351.1
CUST_20739_PI428956223	13.609	13.5301	13.4907	P	P	P	12.4066	12.5543	P	P	2.08746	gi|257206808|emb|FN327352.1| Schistosoma japonicum isolate Anhui non-coing mRNA clone SJFCA0210|FSA001-P00002-L22	emb|FN327352.1
CUST_2074_PI428956223	9.12634	9.27695	9.09933	P	P	P	8.09615	7.94826	P	P	2.21235	gi|60595789|gb|AY808556.1| Schistosoma japonicum SJCHGC03788 protein mRNA, partial cds	gb|AY808556.1
CUST_20743_PI428956223	10.6452	10.6086	10.5138	P	P	P	9.17131	9.43709	P	P	2.42828	gi|257206812|emb|FN327356.1| Schistosoma japonicum isolate Anhui non-coing mRNA clone SJFCA0218|FSA001-P00003-B06	emb|FN327356.1
CUST_20746_PI428956223	6.99433	7.57071	9.07946	P	P	P	5.90895	5.12405	A	A	6.02788	gi|257206815|emb|FN327359.1| Schistosoma japonicum isolate Anhui non-coing mRNA clone SJFCA0225|FSA001-P00003-J08	emb|FN327359.1
CUST_2075_PI428962772	7.6683	6.2913	6.08878	P	P	P	3.20413	5.23074	A	A	4.98652	gi|56053675|gb|CV745132.1| SJAL_056_53.T7 SJL Schistosoma japonicum cDNA, mRNA sequence	56053675|gb_CV745132.1
CUST_20753_PI428956223	15.7457	15.9648	16.2721	P	P	P	12.431	13.0818	P	P	9.30278	gi|257206822|emb|FN327366.1| Schistosoma japonicum isolate Anhui non-coing mRNA clone SJFCA0242|FSA001-P00004-K08	emb|FN327366.1
CUST_20754_PI428956223	10.7793	10.5508	10.5593	P	P	P	11.8428	11.4193	P	P	0.495573	gi|257206823|emb|FN327367.1| Schistosoma japonicum isolate Anhui non-coing mRNA clone SJFCA0243|FSA001-P00004-M02	emb|FN327367.1
CUST_20757_PI428956223	9.11052	9.13671	9.5206	P	P	P	7.90156	7.96304	P	P	2.52421	gi|257206826|emb|FN327370.1| Schistosoma japonicum isolate Anhui non-coing mRNA clone SJFCA0252|FSA001-P00005-H12	emb|FN327370.1
CUST_20759_PI428956223	11.424	11.7119	11.8721	P	P	P	10.7479	10.5796	P	P	2.02071	gi|257206828|emb|FN327372.1| Schistosoma japonicum isolate Anhui non-coing mRNA clone SJFCA0255|FSA001-P00005-J15	emb|FN327372.1
CUST_2077_PI428956223	11.0941	11.2172	11.4225	P	P	P	8.97545	8.95701	P	P	4.87278	gi|60595795|gb|AY808559.1| Schistosoma japonicum SJCHGC04724 protein mRNA, partial cds	gb|AY808559.1
CUST_20773_PI428956223	5.55058	5.23195	4.68824	P	A	A	6.62587	6.13727	P	P	0.434456	gi|257206843|emb|FN327387.1| Schistosoma japonicum isolate Anhui non-coing mRNA clone SJFCA0292|FSA001-P00007-P06	emb|FN327387.1
CUST_20777_PI428956223	3.38977	3.09863	4.44675	A	A	A	12.8061	12.4103	P	P	0.00216077	gi|257206847|emb|FN327391.1| Schistosoma japonicum isolate Anhui non-coing mRNA clone SJFCA0297|FSA001-P00008-E05	emb|FN327391.1
CUST_20778_PI428956223	10.4362	10.449	10.521	P	P	P	11.7179	11.3198	P	P	0.478547	gi|257206848|emb|FN327392.1| Schistosoma japonicum isolate Anhui non-coing mRNA clone SJFCA0298|FSA001-P00008-E20	emb|FN327392.1
CUST_20783_PI428956223	14.4194	14.1241	13.9371	P	P	P	12.615	12.5401	P	P	3.02299	gi|257206853|emb|FN327397.1| Schistosoma japonicum isolate Anhui non-coing mRNA clone SJFCA0323|FSA001-P00009-P13	emb|FN327397.1
CUST_20787_PI428956223	10.8219	10.735	10.4101	P	P	P	9.01573	9.31583	P	P	2.81417	gi|257206857|emb|FN327401.1| Schistosoma japonicum isolate Anhui non-coing mRNA clone SJFCA0341|FSA001-P00011-J13	emb|FN327401.1
CUST_20789_PI428956223	7.69656	4.65293	7.11406	P	A	P	14.0985	13.8202	P	P	0.00773047	gi|257206859|emb|FN327403.1| Schistosoma japonicum isolate Anhui non-coing mRNA clone SJFCA0352|FSA001-P00012-K06	emb|FN327403.1
CUST_2079_PI428956223	7.53722	7.02113	7.8286	P	P	P	9.38502	9.17544	P	P	0.290319	gi|60595799|gb|AY808561.1| Schistosoma japonicum SJCHGC01588 protein mRNA, partial cds	gb|AY808561.1
CUST_20794_PI428956223	5.21352	5.43478	5.24197	P	P	P	7.42609	7.57986	P	P	0.216904	gi|257206864|emb|FN327408.1| Schistosoma japonicum isolate Anhui non-coing mRNA clone SJFCA0362|FSA001-P00013-L12	emb|FN327408.1
CUST_208_PI428962772	10.4699	10.6034	9.92859	P	P	P	8.02457	8.49094	P	P	4.24457	gi|28358192|gb|BU801185.1| SJF2DAE04 SJF Schistosoma japonicum cDNA, mRNA sequence	28358192|gb_BU801185.1
CUST_2081_PI428956223	4.05335	4.55943	3.20524	A	A	A	7.84358	7.85128	P	P	0.0715046	gi|60595805|gb|AY808564.1| Schistosoma japonicum SJCHGC08707 protein mRNA, partial cds	gb|AY808564.1
CUST_20811_PI428956223	14.5235	14.403	14.5891	P	P	P	13.3663	13.447	P	P	2.14366	gi|257206881|emb|FN327425.1| Schistosoma japonicum isolate Anhui non-coing mRNA clone SJFCA0414|FSA001-P00018-E17	emb|FN327425.1
CUST_20813_PI428956223	3.1775	3.42012	3.32516	A	A	A	8.49789	7.92978	P	P	0.0327901	gi|257206883|emb|FN327427.1| Schistosoma japonicum isolate Anhui non-coing mRNA clone SJFCA0419|FSA001-P00018-O09	emb|FN327427.1
CUST_20824_PI428956223	11.3781	11.5373	11.6861	P	P	P	12.7794	12.5527	P	P	0.45653	gi|257206894|emb|FN327438.1| Schistosoma japonicum isolate Anhui non-coing mRNA clone SJFCA0450|FSA001-P00020-P10	emb|FN327438.1
CUST_20827_PI428956223	8.73346	8.81033	8.52417	P	P	P	10.5764	10.2782	P	P	0.299223	gi|257206897|emb|FN327441.1| Schistosoma japonicum isolate Anhui non-coing mRNA clone SJFCA0455|FSA001-P00021-C12	emb|FN327441.1
CUST_2083_PI428962778	6.99599	7.33034	6.52932	P	P	P	5.03075	5.95415	A	A	2.68214	gi|28321819|gb|BU714472.1| SJAABQE12 Adult SjC 7/94 Schistosoma japonicum cDNA, mRNA sequence	28321819|gb_BU714472.1
CUST_20835_PI428956223	11.3101	11.4999	11.1853	P	P	P	10.0493	10.1476	P	P	2.35917	gi|257206905|emb|FN327449.1| Schistosoma japonicum isolate Anhui non-coing mRNA clone SJFCA0480|FSA001-P00023-K01	emb|FN327449.1
CUST_20838_PI428956223	15.3623	15.0181	13.7778	P	P	P	13.8548	13.6629	P	P	2.14374	gi|257206908|emb|FN327452.1| Schistosoma japonicum isolate Anhui non-coing mRNA clone SJFCA0489|FSA001-P00024-N20	emb|FN327452.1
CUST_2084_PI428956223	6.64682	6.6972	6.76668	P	P	P	6.21105	4.76001	A	A	2.06144	gi|60595811|gb|AY808567.1| Schistosoma japonicum SJCHGC08183 protein mRNA, partial cds	gb|AY808567.1
CUST_2084_PI428962778	12.3927	12.5513	12.3358	P	P	P	11.2658	11.3016	P	P	2.21249	gi|28321824|gb|BU714477.1| SJAABWD07 Adult SjC 7/94 Schistosoma japonicum cDNA, mRNA sequence	28321824|gb_BU714477.1
CUST_20841_PI428956223	15.0789	14.5114	14.3758	P	P	P	12.4505	12.4482	P	P	4.72182	gi|257206911|emb|FN327455.1| Schistosoma japonicum isolate Anhui non-coing mRNA clone SJFCA0493|FSA001-P00025-H03	emb|FN327455.1
CUST_20842_PI428956223	10.0317	10.0721	9.24574	P	P	P	8.67166	8.55135	P	P	2.32481	gi|257206912|emb|FN327456.1| Schistosoma japonicum isolate Anhui non-coing mRNA clone SJFCA0494|FSA001-P00025-H22	emb|FN327456.1
CUST_20855_PI428956223	12.8974	12.898	13.0969	P	P	P	11.9602	11.951	P	P	2.01612	gi|257206925|emb|FN327469.1| Schistosoma japonicum isolate Anhui non-coing mRNA clone SJFCA0535|FSA001-P00028-K08	emb|FN327469.1
CUST_20877_PI428956223	5.11931	6.27088	8.06659	A	P	P	8.10767	7.97865	P	P	0.479817	gi|257206948|emb|FN327492.1| Schistosoma japonicum isolate Anhui non-coing mRNA clone SJFCA0620|FSA001-P00034-G20	emb|FN327492.1
CUST_20879_PI428956223	3.43092	3.15936	4.06769	A	A	A	7.29539	6.65853	P	P	0.094245	gi|257206950|emb|FN327494.1| Schistosoma japonicum isolate Anhui non-coing mRNA clone SJFCA0632|FSA001-P00035-J24	emb|FN327494.1
CUST_20881_PI428956223	9.26414	9.89418	9.9956	P	P	P	11.7255	11.78	P	P	0.249876	gi|257206952|emb|FN327496.1| Schistosoma japonicum isolate Anhui non-coing mRNA clone SJFCA0636|FSA001-P00035-O02	emb|FN327496.1
CUST_20887_PI428956223	15.9376	16.0218	16.1036	P	P	P	14.0404	14.19	P	P	3.74634	gi|257206958|emb|FN327502.1| Schistosoma japonicum isolate Anhui non-coing mRNA clone SJFCA2072.002|FSA001-P00011-F14	emb|FN327502.1
CUST_20890_PI428956223	13.507	13.5464	13.6123	P	P	P	12.2787	12.1978	P	P	2.49166	gi|257206961|emb|FN327505.1| Schistosoma japonicum isolate Anhui non-coing mRNA clone SJFCA2101.001|FSA_068_81_A11	emb|FN327505.1
CUST_20893_PI428956223	9.35484	9.40322	9.57602	P	P	P	7.74056	8.08534	P	P	2.87712	gi|257206964|emb|FN327508.1| Schistosoma japonicum isolate Anhui non-coing mRNA clone SJFCA2141.002|FSA_103_35_C05	emb|FN327508.1
CUST_20897_PI428956223	11.1125	11.6012	11.7287	P	P	P	10.4457	10.4457	P	P	2.08288	gi|257206968|emb|FN327512.1| Schistosoma japonicum isolate Anhui non-coing mRNA clone SJFCA2177.002|FSA001-P00022-D24	emb|FN327512.1
CUST_209_PI428962772	9.3453	4.79972	6.80904	P	A	P	10.6456	11.0068	P	P	0.143994	gi|28358196|gb|BU801189.1| SJF2DAE08 SJF Schistosoma japonicum cDNA, mRNA sequence	28358196|gb_BU801189.1
CUST_20907_PI428956223	10.6372	11.0928	10.7866	P	P	P	12.0461	11.9403	P	P	0.452912	gi|257207368|emb|FN327516.1| Schistosoma japonicum isolate Anhui non-coing mRNA clone SJFCA2196.002|FSA_100_90_B12	emb|FN327516.1
CUST_2091_PI428962778	9.53962	7.17089	6.84121	P	P	P	7.09875	6.99631	P	P	2.52572	gi|28321857|gb|BU714510.1| SJMBNA05 SJM Schistosoma japonicum cDNA, mRNA sequence	28321857|gb_BU714510.1
CUST_20926_PI428956223	6.4756	6.53924	6.4987	P	P	P	7.75427	7.74519	P	P	0.421913	gi|257207387|emb|FN327535.1| Schistosoma japonicum isolate Anhui non-coing mRNA clone SJFCA2301.002|FSA001-P00025-E03	emb|FN327535.1
CUST_20927_PI428956223	13.4438	13.3866	13.0301	P	P	P	12.0676	12.1888	P	P	2.24804	gi|257207388|emb|FN327536.1| Schistosoma japonicum isolate Anhui non-coing mRNA clone SJFCA2306.002|FSA001-P00022-N02	emb|FN327536.1
CUST_2094_PI428962778	7.18996	5.6159	6.61751	P	P	P	4.15009	5.05329	A	A	3.83641	gi|28321869|gb|BU714522.1| SJMBNB06 SJM Schistosoma japonicum cDNA, mRNA sequence	28321869|gb_BU714522.1
CUST_20945_PI428956223	14.7398	14.4522	14.4432	P	P	P	13.3285	13.4143	P	P	2.2654	gi|257207406|emb|FN327554.1| Schistosoma japonicum isolate Anhui non-coing mRNA clone SJFCA2453.002|FSA001-P00021-G11	emb|FN327554.1
CUST_20948_PI428956223	13.4561	13.4102	13.2069	P	P	P	12.2048	12.3361	P	P	2.12848	gi|257207409|emb|FN327557.1| Schistosoma japonicum isolate Anhui non-coing mRNA clone SJFCA2460.001|FSA_140_64_H08	emb|FN327557.1
CUST_20952_PI428956223	7.04477	7.22457	7.1869	P	P	P	8.21479	8.25077	P	P	0.473437	gi|257207414|emb|FN327562.1| Schistosoma japonicum isolate Anhui non-coing mRNA clone SJFCA2501.001|FSA001-P00016-P07	emb|FN327562.1
CUST_2096_PI428962778	14.9304	14.6683	14.6302	P	P	P	13.1202	13.1956	P	P	3.01228	gi|28321887|gb|BU714540.1| SJMBNC12 SJM Schistosoma japonicum cDNA, mRNA sequence	28321887|gb_BU714540.1
CUST_20966_PI428956223	8.84283	9.1111	8.42846	P	P	P	10.1362	9.5315	P	P	0.484848	gi|257207428|emb|FN327576.1| Schistosoma japonicum isolate Anhui non-coing mRNA clone SJFCA2561.001|FSA001-P00027-C04	emb|FN327576.1
CUST_20969_PI428956223	9.81699	10.3126	10.1069	P	P	P	11.2948	11.188	P	P	0.450806	gi|257207431|emb|FN327579.1| Schistosoma japonicum isolate Anhui non-coing mRNA clone SJFCA2576.001|FSA001-P00031-F03	emb|FN327579.1
CUST_20977_PI428956223	11.4135	11.0503	11.5691	P	P	P	12.5802	12.5098	P	P	0.439774	gi|257207439|emb|FN327587.1| Schistosoma japonicum isolate Anhui non-coing mRNA clone SJFCA2603.002|FSA001-P00030-K08	emb|FN327587.1
CUST_2099_PI428962778	9.66099	9.75441	10.4995	P	P	P	7.78569	7.79234	P	P	4.70358	gi|28321913|gb|BU714566.1| SJMBNF02 SJM Schistosoma japonicum cDNA, mRNA sequence	28321913|gb_BU714566.1
CUST_20994_PI428956223	8.67843	8.76573	8.72255	P	P	P	10.011	9.86167	P	P	0.430589	gi|257207456|emb|FN327604.1| Schistosoma japonicum isolate Anhui non-coing mRNA clone SJFCA2671.001|FSA001-P00032-P04	emb|FN327604.1
CUST_21_PI428962778	4.37728	5.49994	5.28557	A	P	P	7.46353	7.03503	P	P	0.227619	gi|1718517|gb|AA148336.1| JM00M058.QM3 Miracidia Sjc 3/96 Schistosoma japonicum cDNA clone SJCM58 5', mRNA sequence	1718517|gb_AA148336.1
CUST_210_PI428956223	16.3337	17.0859	16.8793	P	P	P	15.533	15.7111	P	P	2.25782	gi|56754155|gb|AY813535.1| Schistosoma japonicum clone SJCHGC00148 unknown mRNA	gb|AY813535.1
CUST_21009_PI428956223	7.42092	4.69444	5.27324	P	A	A	13.8181	13.4361	P	P	0.00616172	gi|257207471|emb|FN327619.1| Schistosoma japonicum isolate Anhui non-coing mRNA clone SJFCA2741.001|FSA001-P00010-A15	emb|FN327619.1
CUST_2101_PI428962772	7.90219	8.23655	8.08764	P	P	P	6.80374	6.9823	P	P	2.27541	gi|56053764|gb|CV745221.1| SJAL_057_07.T3 SJL Schistosoma japonicum cDNA, mRNA sequence	56053764|gb_CV745221.1
CUST_2101_PI428962778	5.461	5.90071	5.54447	P	P	P	3.07622	4.19126	A	A	3.75657	gi|28321921|gb|BU714574.1| SJMBNF10 SJM Schistosoma japonicum cDNA, mRNA sequence	28321921|gb_BU714574.1
CUST_21010_PI428956223	7.60945	4.94329	5.44317	P	A	P	13.8847	13.5412	P	P	0.00664437	gi|257207472|emb|FN327620.1| Schistosoma japonicum isolate Anhui non-coing mRNA clone SJFCA2741.002|FSA001-P00024-H18	emb|FN327620.1
CUST_21018_PI428956223	13.5343	13.3169	13.0538	P	P	P	12.2838	12.1695	P	P	2.12455	gi|257207480|emb|FN327628.1| Schistosoma japonicum isolate Anhui non-coing mRNA clone SJFCA2791.003|FSA001-P00012-E03	emb|FN327628.1
CUST_21019_PI428956223	5.52628	5.60253	7.45992	P	P	P	12.691	12.7145	P	P	0.0135359	gi|257207481|emb|FN327629.1| Schistosoma japonicum isolate Anhui non-coing mRNA clone SJFCA2792.001|FSA001-P00030-N09	emb|FN327629.1
CUST_21020_PI428956223	4.96108	8.53076	7.24032	P	P	P	12.5046	12.4382	P	P	0.0324033	gi|257207482|emb|FN327630.1| Schistosoma japonicum isolate Anhui non-coing mRNA clone SJFCA2792.002|FSA001-P00021-M19	emb|FN327630.1
CUST_21021_PI428956223	4.20556	3.00772	5.16863	A	A	P	10.8844	10.7943	P	P	0.011358	gi|257207483|emb|FN327631.1| Schistosoma japonicum isolate Anhui non-coing mRNA clone SJFCA2792.003|FSA001-P00034-K16	emb|FN327631.1
CUST_21025_PI428956223	7.31195	5.89478	5.0493	P	P	P	5.24853	3.0867	A	A	3.60497	gi|257207487|emb|FN327635.1| Schistosoma japonicum isolate Anhui non-coing mRNA clone SJFCA2803.002|FSA001-P00003-N06	emb|FN327635.1
CUST_21035_PI428956223	5.50736	4.57382	5.02934	P	A	P	8.25161	7.63971	P	P	0.134812	gi|257207497|emb|FN327645.1| Schistosoma japonicum isolate Anhui non-coing mRNA clone SJFCA2855.003|FSA001-P00024-L09	emb|FN327645.1
CUST_2104_PI428962772	8.73868	6.57506	5.95797	M	P	P	4.27814	4.64192	A	A	8.7852	gi|56053776|gb|CV745233.1| SJAL_057_13.T7 SJL Schistosoma japonicum cDNA, mRNA sequence	56053776|gb_CV745233.1
CUST_21059_PI428956223	5.79137	6.21599	5.50496	P	P	P	7.12847	7.17269	P	P	0.410817	gi|257207521|emb|FN327669.1| Schistosoma japonicum isolate Anhui non-coing mRNA clone SJFCA2996.002|FSA001-P00035-E11	emb|FN327669.1
CUST_2106_PI428962772	11.9247	12.2572	12.0056	P	P	P	10.2395	10.2535	P	P	3.53813	gi|56053798|gb|CV745255.1| SJAL_057_25.T3 SJL Schistosoma japonicum cDNA, mRNA sequence	56053798|gb_CV745255.1
CUST_2107_PI428956223	10.1817	8.25466	10.014	P	P	P	5.92872	6.83055	A	P	9.5419	gi|60595857|gb|AY808590.1| Schistosoma japonicum SJCHGC02403 protein mRNA, partial cds	gb|AY808590.1
CUST_2107_PI428962778	13.2599	12.7837	12.7308	P	P	P	11.809	11.8724	P	P	2.1495	gi|28321961|gb|BU714614.1| SJMBOB03 SJM Schistosoma japonicum cDNA, mRNA sequence	28321961|gb_BU714614.1
CUST_21074_PI428956223	9.56329	9.67624	9.33338	P	P	P	10.711	10.536	P	P	0.468172	gi|257207536|emb|FN327684.1| Schistosoma japonicum isolate Anhui non-coing mRNA clone SJFCA3067.003|FSA001-P00004-G24	emb|FN327684.1
CUST_2109_PI428962772	6.57407	6.04985	6.10762	P	P	P	4.89917	4.94276	A	A	2.53579	gi|56053823|gb|CV745280.1| SJAL_057_39.T3 SJL Schistosoma japonicum cDNA, mRNA sequence	56053823|gb_CV745280.1
CUST_21092_PI428956223	5.96137	6.80487	6.63685	P	P	P	8.02526	8.09564	P	P	0.341569	gi|257207559|emb|FN327702.1| Schistosoma japonicum isolate Anhui non-coing mRNA clone SJFCA3157.001|FSA_136_20_D03	emb|FN327702.1
CUST_2110_PI428956223	8.63425	8.59635	8.89385	P	P	P	7.13534	6.3712	P	P	3.76081	gi|60595863|gb|AY808593.1| Schistosoma japonicum SJCHGC08725 protein mRNA, partial cds	gb|AY808593.1
CUST_2110_PI428962772	7.78716	6.14272	7.4397	P	P	P	14.0385	14.1117	P	P	0.00898081	gi|56053833|gb|CV745290.1| SJAL_057_44.T3 SJL Schistosoma japonicum cDNA, mRNA sequence	56053833|gb_CV745290.1
CUST_21107_PI428956223	11.4831	11.585	11.8973	P	P	P	12.8751	12.6763	P	P	0.462329	gi|257207700|emb|FN327720.1| Schistosoma japonicum isolate Anhui non-coing mRNA clone SJFCA3218.003|FSA_133_73_A10	emb|FN327720.1
CUST_2111_PI428962778	12.2156	11.7411	11.6734	P	P	P	10.3682	10.5458	P	P	2.70905	gi|28322016|gb|BU714669.1| SJMBOF10 SJM Schistosoma japonicum cDNA, mRNA sequence	28322016|gb_BU714669.1
CUST_2113_PI428962778	5.6116	5.87996	5.84003	P	P	P	5.18032	3.29128	A	A	2.38968	gi|28322021|gb|BU714674.1| SJMBOG03 SJM Schistosoma japonicum cDNA, mRNA sequence	28322021|gb_BU714674.1
CUST_2114_PI428956223	15.4628	15.7604	15.8386	P	P	P	11.63	11.8034	P	P	15.7452	gi|60595871|gb|AY808597.1| Schistosoma japonicum SJCHGC02872 protein mRNA, partial cds	gb|AY808597.1
CUST_2114_PI428962772	10.038	9.98067	10.3674	P	P	P	8.58173	8.63425	P	P	2.88937	gi|56053868|gb|CV745325.1| SJAL_057_61.T7 SJL Schistosoma japonicum cDNA, mRNA sequence	56053868|gb_CV745325.1
CUST_21140_PI428956223	11.4957	10.7953	11.5004	P	P	P	12.3076	12.2958	P	P	0.49925	gi|257207734|emb|FN327754.1| Schistosoma japonicum isolate Anhui non-coing mRNA clone SJFCA3318.002|FSA001-P00010-E18	emb|FN327754.1
CUST_21141_PI428956223	11.4703	10.7892	11.4939	P	P	P	12.2676	12.3112	P	P	0.498769	gi|257207735|emb|FN327755.1| Schistosoma japonicum isolate Anhui non-coing mRNA clone SJFCA3318.003|FSA001-P00027-F09	emb|FN327755.1
CUST_21148_PI428956223	15.5301	15.7184	15.6591	P	P	P	14.3145	14.5515	P	P	2.29761	gi|257207742|emb|FN327762.1| Schistosoma japonicum isolate Anhui non-coing mRNA clone SJFCA3352.001|FSA_081_64_H08	emb|FN327762.1
CUST_2115_PI428962778	7.38526	7.32184	7.08821	P	P	P	3.43975	5.47286	A	A	5.58838	gi|28322033|gb|BU714686.1| SJMBOH04 SJM Schistosoma japonicum cDNA, mRNA sequence	28322033|gb_BU714686.1
CUST_2116_PI428956223	7.94986	8.11051	8.1237	P	P	P	5.90674	5.03608	A	A	5.76521	gi|60595875|gb|AY808599.1| Schistosoma japonicum SJCHGC08201 protein mRNA, partial cds	gb|AY808599.1
CUST_21173_PI428956223	10.3682	10.3374	10.5555	P	P	P	11.504	11.3637	P	P	0.495902	gi|257207767|emb|FN327787.1| Schistosoma japonicum isolate Anhui non-coing mRNA clone SJFCA3404.004|FSA001-P00033-M16	emb|FN327787.1
CUST_2118_PI428956223	11.7071	11.7928	11.8083	P	P	P	10.5724	10.8553	P	P	2.06957	gi|60595881|gb|AY808602.1| Schistosoma japonicum SJCHGC04528 protein mRNA, partial cds	gb|AY808602.1
CUST_21180_PI428956223	8.0453	5.06678	8.2761	P	A	P	14.9022	14.7025	P	P	0.00707233	gi|257207774|emb|FN327794.1| Schistosoma japonicum isolate Anhui non-coing mRNA clone SJFCA3423.001|FSA001-P00016-H21	emb|FN327794.1
CUST_2119_PI428962772	4.27917	3.98181	5.63453	A	A	P	8.91179	6.1549	M	P	0.102363	gi|56053936|gb|CV745393.1| SJAL_058_05.T3 SJL Schistosoma japonicum cDNA, mRNA sequence	56053936|gb_CV745393.1
CUST_212_PI428962772	3.02025	4.81715	4.62838	A	A	A	9.18545	7.11906	M	P	0.0564184	gi|28358250|gb|BU801243.1| SJF2DBB05 SJF Schistosoma japonicum cDNA, mRNA sequence	28358250|gb_BU801243.1
CUST_21201_PI428956223	10.722	10.3694	11.7975	P	P	P	12.3099	11.8475	P	P	0.499953	gi|257207795|emb|FN327815.1| Schistosoma japonicum isolate Anhui non-coing mRNA clone SJFCA3472.003|FSA001-P00032-P09	emb|FN327815.1
CUST_21210_PI428956223	3.06657	3.17697	3.08871	A	A	A	10.5845	9.97029	P	P	0.00680927	gi|257207804|emb|FN327824.1| Schistosoma japonicum isolate Anhui non-coing mRNA clone SJFCA3497.004|FSA001-P00019-I20	emb|FN327824.1
CUST_21211_PI428956223	3.26968	3.04932	3.05236	A	A	A	10.4123	9.73961	P	P	0.00788156	gi|257207805|emb|FN327825.1| Schistosoma japonicum isolate Anhui non-coing mRNA clone SJFCA3497.005|FSA001-P00003-B04	emb|FN327825.1
CUST_21219_PI428956223	9.28269	9.12293	8.72543	P	P	P	10.5512	10.3164	P	P	0.385172	gi|257207813|emb|FN327833.1| Schistosoma japonicum isolate Anhui non-coing mRNA clone SJFCA3514.001|FSA001-P00011-E07	emb|FN327833.1
CUST_2122_PI428962772	5.7595	6.63153	7.31971	P	P	P	4.14832	4.55391	A	A	5.06334	gi|56053965|gb|CV745422.1| SJAL_058_22.T3 SJL Schistosoma japonicum cDNA, mRNA sequence	56053965|gb_CV745422.1
CUST_21220_PI428956223	10.1834	7.12008	9.96533	P	P	P	16.6094	16.5804	P	P	0.00775023	gi|257207814|emb|FN327834.1| Schistosoma japonicum isolate Anhui non-coing mRNA clone SJFCA3520.001|FSA001-P00006-I01	emb|FN327834.1
CUST_21221_PI428956223	8.36495	5.12405	8.0595	P	A	P	15.0201	14.9212	P	P	0.00655044	gi|257207815|emb|FN327835.1| Schistosoma japonicum isolate Anhui non-coing mRNA clone SJFCA3520.005|FSA001-P00035-P18	emb|FN327835.1
CUST_21222_PI428956223	10.4656	10.5286	10.1452	P	P	P	11.4081	11.5091	P	P	0.476251	gi|257207816|emb|FN327836.1| Schistosoma japonicum isolate Anhui non-coing mRNA clone SJFCA3522.001|FSA001-P00012-B01	emb|FN327836.1
CUST_2124_PI428962772	3.8941	4.2133	5.16506	A	A	P	7.95789	6.61657	M	P	0.133224	gi|56053985|gb|CV745442.1| SJAL_058_35.T3 SJL Schistosoma japonicum cDNA, mRNA sequence	56053985|gb_CV745442.1
CUST_2126_PI428962772	6.26973	6.4257	6.40672	P	P	P	3.42307	3.37081	A	A	7.84549	gi|56053994|gb|CV745451.1| SJAL_058_39.T7 SJL Schistosoma japonicum cDNA, mRNA sequence	56053994|gb_CV745451.1
CUST_21265_PI428956223	8.99459	11.009	14.7554	P	P	P	14.5478	14.4979	P	P	0.427969	gi|257207859|emb|FN327879.1| Schistosoma japonicum isolate Anhui non-coing mRNA clone SJFCA3639.005|FSA001-P00002-I12	emb|FN327879.1
CUST_2127_PI428956223	6.9158	5.92418	7.3256	P	P	P	9.39556	9.03788	P	P	0.190068	gi|60595899|gb|AY808611.1| Schistosoma japonicum SJCHGC02069 protein mRNA, partial cds	gb|AY808611.1
CUST_2128_PI428962778	4.98567	5.67568	5.7977	P	P	P	3.20833	3.14472	A	A	5.10223	gi|28322171|gb|BU714824.1| SJMBQD01 SJM Schistosoma japonicum cDNA, mRNA sequence	28322171|gb_BU714824.1
CUST_21297_PI428956223	12.9921	13.0333	12.0379	P	P	P	14.1841	13.3137	P	P	0.480048	gi|257207891|emb|FN327911.1| Schistosoma japonicum isolate Anhui non-coing mRNA clone SJFCA3712.012|FSA001-P00003-F03	emb|FN327911.1
CUST_21298_PI428956223	11.698	11.4635	11.7376	P	P	P	13.1107	12.8996	P	P	0.38662	gi|257207892|emb|FN327912.1| Schistosoma japonicum isolate Anhui non-coing mRNA clone SJFCA3719.008|FSA001-P00029-A17	emb|FN327912.1
CUST_213_PI428956223	10.9397	10.9223	10.9786	P	P	P	9.64336	9.52881	P	P	2.56657	gi|56754246|gb|AY813579.1| Schistosoma japonicum clone SJCHGC00165 unknown mRNA	gb|AY813579.1
CUST_2130_PI428956223	8.09338	9.08569	8.12904	P	P	P	5.29066	5.71582	A	A	7.97094	gi|60595907|gb|AY808615.1| Schistosoma japonicum SJCHGC05772 protein mRNA, partial cds	gb|AY808615.1
CUST_21313_PI428956223	12.541	13.1459	12.3312	P	P	P	11.2856	11.3994	P	P	2.58796	gi|257207908|emb|FN327928.1| Schistosoma japonicum isolate Anhui non-coing mRNA clone SJFCA3763.016|FSA001-P00013-G21	emb|FN327928.1
CUST_2132_PI428956223	9.96732	10.01	10.9304	P	P	P	8.12653	8.04236	P	P	4.89021	gi|60595911|gb|AY808617.1| Schistosoma japonicum SJCHGC04131 protein mRNA, partial cds	gb|AY808617.1
CUST_21324_PI428956223	6.77656	4.75795	6.49905	P	A	P	13.3494	12.7953	P	P	0.00863068	gi|257207919|emb|FN327939.1| Schistosoma japonicum isolate Anhui non-coing mRNA clone SJFCA3829.001|FSA001-P00005-F15	emb|FN327939.1
CUST_21325_PI428956223	7.31129	4.7196	6.42161	P	A	P	13.3501	12.8629	P	P	0.0100941	gi|257207920|emb|FN327940.1| Schistosoma japonicum isolate Anhui non-coing mRNA clone SJFCA3829.002|FSA001-P00015-D12	emb|FN327940.1
CUST_21326_PI428956223	5.77107	3.80158	5.82948	P	A	P	12.9147	12.3924	P	P	0.00638348	gi|257207921|emb|FN327941.1| Schistosoma japonicum isolate Anhui non-coing mRNA clone SJFCA3829.004|FSA001-P00016-G14	emb|FN327941.1
CUST_21327_PI428956223	3.1432	3.10919	3.08969	A	A	A	8.46593	8.23026	P	P	0.0264845	gi|257207922|emb|FN327942.1| Schistosoma japonicum isolate Anhui non-coing mRNA clone SJFCA3829.005|FSA001-P00006-B18	emb|FN327942.1
CUST_21328_PI428956223	5.38195	3.10932	5.04139	P	A	A	13.2069	12.918	P	P	0.00322814	gi|257207923|emb|FN327943.1| Schistosoma japonicum isolate Anhui non-coing mRNA clone SJFCA3829.006|FSA001-P00028-E10	emb|FN327943.1
CUST_21329_PI428956223	5.70714	3.53052	4.95841	P	A	A	13.1162	12.8974	P	P	0.00383182	gi|257207924|emb|FN327944.1| Schistosoma japonicum isolate Anhui non-coing mRNA clone SJFCA3829.011|FSA001-P00003-H22	emb|FN327944.1
CUST_2133_PI428962772	7.65875	5.69443	6.99523	P	P	P	13.6498	13.7225	P	P	0.00964326	gi|56054039|gb|CV745496.1| SJAL_058_65.T3 SJL Schistosoma japonicum cDNA, mRNA sequence	56054039|gb_CV745496.1
CUST_21330_PI428956223	5.62381	3.21543	5.46594	P	A	P	13.1452	12.8857	P	P	0.00412162	gi|257207925|emb|FN327945.1| Schistosoma japonicum isolate Anhui non-coing mRNA clone SJFCA3829.012|FSA001-P00005-H19	emb|FN327945.1
CUST_21331_PI428956223	6.14243	9.61033	4.90434	P	P	P	13.1579	12.8965	P	P	0.0350826	gi|257207926|emb|FN327946.1| Schistosoma japonicum isolate Anhui non-coing mRNA clone SJFCA3829.013|FSA001-P00011-K01	emb|FN327946.1
CUST_21332_PI428956223	3.21992	3.91135	3.32234	A	A	A	13.2355	13.6784	P	P	0.00100684	gi|257207927|emb|FN327947.1| Schistosoma japonicum isolate Anhui non-coing mRNA clone SJFCA3829.014|FSA001-P00008-G08	emb|FN327947.1
CUST_21333_PI428956223	7.29934	4.76365	5.41565	P	A	P	12.4095	12.1736	P	P	0.015067	gi|257207928|emb|FN327948.1| Schistosoma japonicum isolate Anhui non-coing mRNA clone SJFCA3829.015|FSA001-P00029-E01	emb|FN327948.1
CUST_21334_PI428956223	3.35212	4.13946	3.2484	A	A	A	13.2607	13.6956	P	P	0.00107843	gi|257207929|emb|FN327949.1| Schistosoma japonicum isolate Anhui non-coing mRNA clone SJFCA3829.016|FSA001-P00015-F23	emb|FN327949.1
CUST_21335_PI428956223	5.84688	4.60722	3.02904	P	A	A	13.0975	12.7489	P	P	0.00383823	gi|257207930|emb|FN327950.1| Schistosoma japonicum isolate Anhui non-coing mRNA clone SJFCA3829.019|FSA001-P00015-E24	emb|FN327950.1
CUST_21337_PI428956223	3.2161	2.97642	2.9682	A	A	A	7.95983	7.54357	P	P	0.0382494	gi|257207932|emb|FN327952.1| Schistosoma japonicum isolate Anhui non-coing mRNA clone SJFCA3829.022|FSA001-P00012-D16	emb|FN327952.1
CUST_21338_PI428956223	5.20633	3.03981	3.03794	P	A	A	8.56732	8.18037	P	P	0.0531369	gi|257207933|emb|FN327953.1| Schistosoma japonicum isolate Anhui non-coing mRNA clone SJFCA3829.023|FSA001-P00010-G03	emb|FN327953.1
CUST_21358_PI428956223	16.0332	15.4451	15.8778	P	P	P	16.9771	16.8865	P	P	0.45806	gi|257207953|emb|FN327973.1| Schistosoma japonicum isolate Anhui non-coing mRNA clone SJFCA3894.003|FSA001-P00029-B18	emb|FN327973.1
CUST_21359_PI428956223	15.8437	15.4111	15.8431	P	P	P	16.9597	16.8575	P	P	0.43638	gi|257207954|emb|FN327974.1| Schistosoma japonicum isolate Anhui non-coing mRNA clone SJFCA3894.015|FSA001-P00032-C16	emb|FN327974.1
CUST_2136_PI428962772	11.5819	11.5713	11.3345	P	P	P	10.0765	10.222	P	P	2.54771	gi|56054066|gb|CV745523.1| SJAL_058_81.T3 SJL Schistosoma japonicum cDNA, mRNA sequence	56054066|gb_CV745523.1
CUST_21360_PI428956223	15.8346	15.553	15.9717	P	P	P	17.0255	16.9712	P	P	0.434715	gi|257207955|emb|FN327975.1| Schistosoma japonicum isolate Anhui non-coing mRNA clone SJFCA3894.024|FSA001-P00002-K15	emb|FN327975.1
CUST_21362_PI428956223	10.1671	7.44954	9.68994	P	P	P	16.396	16.2212	P	P	0.00881566	gi|257207957|emb|FN327977.1| Schistosoma japonicum isolate Anhui non-coing mRNA clone SJFCA3900.041|FSA001-P00024-K14	emb|FN327977.1
CUST_21371_PI428956223	12.1618	7.86531	11.4512	P	P	P	17.5017	17.5491	P	P	0.013454	gi|257207966|emb|FN327986.1| Schistosoma japonicum isolate Anhui non-coing mRNA clone SJFCA3913.006|FSA001-P00034-M19	emb|FN327986.1
CUST_21372_PI428956223	11.9893	7.95729	11.3909	P	P	P	17.5004	17.5077	P	P	0.0125519	gi|257207967|emb|FN327987.1| Schistosoma japonicum isolate Anhui non-coing mRNA clone SJFCA3913.025|FSA001-P00018-K14	emb|FN327987.1
CUST_21373_PI428956223	11.9982	8.03964	11.4804	P	P	P	17.6987	17.769	P	P	0.0110237	gi|257207968|emb|FN327988.1| Schistosoma japonicum isolate Anhui non-coing mRNA clone SJFCA3913.042|FSA001-P00017-K19	emb|FN327988.1
CUST_21374_PI428956223	12.1132	7.91702	11.5521	P	P	P	18.0897	18.0444	P	P	0.00931462	gi|257207969|emb|FN327989.1| Schistosoma japonicum isolate Anhui non-coing mRNA clone SJFCA3913.043|FSA001-P00034-N21	emb|FN327989.1
CUST_21375_PI428956223	11.878	7.66618	11.2924	P	P	P	17.9777	17.9472	P	P	0.00845027	gi|257207970|emb|FN327990.1| Schistosoma japonicum isolate Anhui non-coing mRNA clone SJFCA3913.057|FSA001-P00021-I11	emb|FN327990.1
CUST_21376_PI428956223	11.9668	7.92269	11.4376	P	P	P	17.6299	17.698	P	P	0.0112631	gi|257207971|emb|FN327991.1| Schistosoma japonicum isolate Anhui non-coing mRNA clone SJFCA3913.068|FSA001-P00035-N21	emb|FN327991.1
CUST_2138_PI428956223	6.93792	7.29118	6.742	P	P	P	4.80571	5.39422	A	A	3.67759	gi|60595923|gb|AY808623.1| Schistosoma japonicum SJCHGC07752 protein mRNA, partial cds	gb|AY808623.1
CUST_2138_PI428962772	7.98245	7.92044	7.2344	P	P	P	6.46962	6.79183	A	P	2.15871	gi|56054073|gb|CV745530.1| SJAL_058_84.T7 SJL Schistosoma japonicum cDNA, mRNA sequence	56054073|gb_CV745530.1
CUST_2139_PI428956223	9.43037	9.36812	9.4594	P	P	P	7.97788	7.94449	P	P	2.74825	gi|60595925|gb|AY808624.1| Schistosoma japonicum SJCHGC07280 protein mRNA, partial cds	gb|AY808624.1
CUST_214_PI428962772	7.90597	7.9912	7.4074	P	P	P	6.69523	5.57299	P	A	2.92738	gi|28358266|gb|BU801259.1| SJF2DBC09 SJF Schistosoma japonicum cDNA, mRNA sequence	28358266|gb_BU801259.1
CUST_2140_PI428962778	6.16917	6.79589	6.78674	P	P	P	3.39762	3.33334	A	A	9.48962	gi|28322240|gb|BU714893.1| SJMBRA12 SJM Schistosoma japonicum cDNA, mRNA sequence	28322240|gb_BU714893.1
CUST_21411_PI428956223	8.94601	9.14371	8.92996	P	P	P	8.02031	7.79135	P	P	2.14283	gi|257208008|emb|FN328028.1| Schistosoma japonicum isolate Anhui non-coing mRNA clone SJFCA3934|FSA_053_79_G10	emb|FN328028.1
CUST_21416_PI428956223	13.9428	14.1628	14.1289	P	P	P	12.6636	12.9528	P	P	2.40481	gi|257208013|emb|FN328033.1| Schistosoma japonicum isolate Anhui non-coing mRNA clone SJFCA3942|FSA_059_90_B12	emb|FN328033.1
CUST_21423_PI428956223	11.0396	8.54635	11.8481	P	P	P	13.0298	12.3164	P	P	0.305298	gi|257208020|emb|FN328040.1| Schistosoma japonicum isolate Anhui non-coing mRNA clone SJFCA3953|FSA_074_64_H08	emb|FN328040.1
CUST_21425_PI428956223	3.35814	3.0475	3.05382	A	A	A	10.8248	11.2339	P	P	0.00423557	gi|257208022|emb|FN328042.1| Schistosoma japonicum isolate Anhui non-coing mRNA clone SJFCA3956|FSA_078_33_A05	emb|FN328042.1
CUST_21432_PI428956223	13.9748	13.9967	14.3563	P	P	P	11.7959	11.9817	P	P	4.68596	gi|257208029|emb|FN328049.1| Schistosoma japonicum isolate Anhui non-coing mRNA clone SJFCA3968|FSA_109_62_F08	emb|FN328049.1
CUST_21436_PI428956223	11.6846	11.5186	11.5275	P	P	P	12.6549	12.6326	P	P	0.478023	gi|257208033|emb|FN328053.1| Schistosoma japonicum isolate Anhui non-coing mRNA clone SJFCA3973|FSA_123_20_D03	emb|FN328053.1
CUST_21438_PI428956223	3.30763	3.02492	3.0258	A	A	A	8.54567	8.04964	P	P	0.0273341	gi|257208035|emb|FN328055.1| Schistosoma japonicum isolate Anhui non-coing mRNA clone SJFCA3975|FSA_126_30_F04	emb|FN328055.1
CUST_2144_PI428962772	9.22173	9.25326	9.48424	P	P	P	8.26634	8.24526	P	P	2.09759	gi|56054117|gb|CV745574.1| SJAL_059_15.T3 SJL Schistosoma japonicum cDNA, mRNA sequence	56054117|gb_CV745574.1
CUST_21445_PI428956223	10.4929	10.6261	10.4075	P	P	P	9.37856	9.47198	P	P	2.12233	gi|257208042|emb|FN328062.1| Schistosoma japonicum isolate Anhui non-coing mRNA clone SJFCA3990|FSA001-P00002-E24	emb|FN328062.1
CUST_21448_PI428956223	7.31272	5.5517	7.02113	P	A	P	13.4937	13.2726	P	P	0.0104453	gi|257208045|emb|FN328065.1| Schistosoma japonicum isolate Anhui non-coing mRNA clone SJFCA3997|FSA001-P00002-M14	emb|FN328065.1
CUST_21449_PI428956223	9.91303	14.2964	13.5493	P	P	P	15.9331	15.7941	P	P	0.184684	gi|257208046|emb|FN328066.1| Schistosoma japonicum isolate Anhui non-coing mRNA clone SJFCA3998|FSA001-P00002-N01	emb|FN328066.1
CUST_21451_PI428956223	9.28566	8.75789	9.17339	P	P	P	10.372	10.4275	P	P	0.403202	gi|257208048|emb|FN328068.1| Schistosoma japonicum isolate Anhui non-coing mRNA clone SJFCA4006|FSA001-P00003-G04	emb|FN328068.1
CUST_21453_PI428956223	8.55104	8.43213	8.51908	P	P	P	9.86982	9.55712	P	P	0.429191	gi|257208050|emb|FN328070.1| Schistosoma japonicum isolate Anhui non-coing mRNA clone SJFCA4020|FSA001-P00004-B07	emb|FN328070.1
CUST_21454_PI428956223	9.46223	9.1193	9.25937	P	P	P	7.81114	8.14958	P	P	2.45709	gi|257208051|emb|FN328071.1| Schistosoma japonicum isolate Anhui non-coing mRNA clone SJFCA4022|FSA001-P00004-D24	emb|FN328071.1
CUST_21456_PI428956223	2.94585	2.96474	2.94939	A	A	A	10.4643	10.1192	P	P	0.00613514	gi|257208053|emb|FN328073.1| Schistosoma japonicum isolate Anhui non-coing mRNA clone SJFCA4026|FSA001-P00004-I06	emb|FN328073.1
CUST_21457_PI428956223	5.52225	4.1242	5.35703	P	A	P	12.0157	11.4694	P	P	0.00997487	gi|257208054|emb|FN328074.1| Schistosoma japonicum isolate Anhui non-coing mRNA clone SJFCA4034|FSA001-P00004-M16	emb|FN328074.1
CUST_2146_PI428956223	6.43747	6.58644	6.37183	P	P	P	3.95325	4.24742	A	A	5.13458	gi|60595939|gb|AY808631.1| Schistosoma japonicum SJCHGC07609 protein mRNA, partial cds	gb|AY808631.1
CUST_2146_PI428962772	7.6491	7.97205	8.03396	P	P	P	6.11339	5.82183	A	A	3.7834	gi|56054126|gb|CV745583.1| SJAL_059_20.T7 SJL Schistosoma japonicum cDNA, mRNA sequence	56054126|gb_CV745583.1
CUST_21465_PI428956223	9.8788	15.4898	14.3604	P	P	P	16.2827	16.3291	P	P	0.279706	gi|257208062|emb|FN328082.1| Schistosoma japonicum isolate Anhui non-coing mRNA clone SJFCA4049|FSA001-P00005-M10	emb|FN328082.1
CUST_2147_PI428962772	7.91973	6.89617	7.6487	P	P	P	13.7984	13.8822	P	P	0.0127654	gi|56054128|gb|CV745585.1| SJAL_059_22.T3 SJL Schistosoma japonicum cDNA, mRNA sequence	56054128|gb_CV745585.1
CUST_21470_PI428956223	14.9155	15.003	14.8414	P	P	P	13.8186	13.9333	P	P	2.0625	gi|257208067|emb|FN328087.1| Schistosoma japonicum isolate Anhui non-coing mRNA clone SJFCA4065|FSA001-P00006-I21	emb|FN328087.1
CUST_21473_PI428956223	9.69145	9.24721	9.81018	P	P	P	11.8523	11.8401	P	P	0.211149	gi|257208070|emb|FN328090.1| Schistosoma japonicum isolate Anhui non-coing mRNA clone SJFCA4076|FSA001-P00007-G23	emb|FN328090.1
CUST_21474_PI428956223	6.26806	3.24831	6.35264	P	A	P	13.3904	13.0147	P	P	0.0059008	gi|257208071|emb|FN328091.1| Schistosoma japonicum isolate Anhui non-coing mRNA clone SJFCA4077|FSA001-P00007-H08	emb|FN328091.1
CUST_21478_PI428956223	16.2398	16.5347	16.3874	P	P	P	15.3792	15.3233	P	P	2.05734	gi|257208075|emb|FN328095.1| Schistosoma japonicum isolate Anhui non-coing mRNA clone SJFCA4092|FSA001-P00009-P08	emb|FN328095.1
CUST_2150_PI428962778	5.18747	5.50767	5.68186	P	P	P	2.93776	2.93612	A	A	5.80106	gi|28322262|gb|BU714915.1| SJMBRC10 SJM Schistosoma japonicum cDNA, mRNA sequence	28322262|gb_BU714915.1
CUST_21501_PI428956223	7.80826	4.76032	7.12792	P	A	P	13.9543	13.8292	P	P	0.00856913	gi|257208098|emb|FN328118.1| Schistosoma japonicum isolate Anhui non-coing mRNA clone SJFCA4147|FSA001-P00017-F11	emb|FN328118.1
CUST_21502_PI428956223	6.50142	3.85412	5.55454	P	A	P	13.7835	13.5713	P	P	0.0038584	gi|257208099|emb|FN328119.1| Schistosoma japonicum isolate Anhui non-coing mRNA clone SJFCA4150|FSA001-P00017-J15	emb|FN328119.1
CUST_21506_PI428956223	7.70484	7.96244	5.46339	P	M	P	4.90318	3.21115	A	A	8.54396	gi|257208103|emb|FN328123.1| Schistosoma japonicum isolate Anhui non-coing mRNA clone SJFCA4163|FSA001-P00018-N09	emb|FN328123.1
CUST_21517_PI428956223	2.96696	2.94257	2.93325	A	A	A	8.92747	8.52059	P	P	0.018065	gi|257208114|emb|FN328134.1| Schistosoma japonicum isolate Anhui non-coing mRNA clone SJFCA4200|FSA001-P00021-J12	emb|FN328134.1
CUST_21518_PI428956223	9.47272	9.56092	9.34333	P	P	P	10.8517	10.75	P	P	0.395015	gi|257208115|emb|FN328135.1| Schistosoma japonicum isolate Anhui non-coing mRNA clone SJFCA4202|FSA001-P00021-K08	emb|FN328135.1
CUST_21519_PI428956223	10.4747	7.09138	9.90641	P	P	P	16.1464	15.9908	P	P	0.0121996	gi|257208116|emb|FN328136.1| Schistosoma japonicum isolate Anhui non-coing mRNA clone SJFCA4208|FSA001-P00021-O04	emb|FN328136.1
CUST_21521_PI428956223	3.0312	8.0595	6.15619	A	P	P	9.446	9.56519	P	P	0.158655	gi|257208118|emb|FN328138.1| Schistosoma japonicum isolate Anhui non-coing mRNA clone SJFCA4216|FSA001-P00023-C09	emb|FN328138.1
CUST_21525_PI428956223	18.189	17.7357	11.0114	P	P	P	18.3708	18.4488	P	P	0.496718	gi|257208122|emb|FN328142.1| Schistosoma japonicum isolate Anhui non-coing mRNA clone SJFCA4226|FSA001-P00024-D15	emb|FN328142.1
CUST_21529_PI428956223	11.0578	11.3628	10.956	P	P	P	9.2412	9.27515	P	P	3.67521	gi|257208126|emb|FN328146.1| Schistosoma japonicum isolate Anhui non-coing mRNA clone SJFCA4233|FSA001-P00025-M21	emb|FN328146.1
CUST_2153_PI428962772	8.16583	6.74313	6.81712	P	P	P	6.20941	6.53752	A	P	2.02553	gi|56054179|gb|CV745636.1| SJAL_059_54.T7 SJL Schistosoma japonicum cDNA, mRNA sequence	56054179|gb_CV745636.1
CUST_21533_PI428956223	12.3302	12.0321	11.4914	P	P	P	9.98347	10.3715	P	P	3.48492	gi|257208130|emb|FN328150.1| Schistosoma japonicum isolate Anhui non-coing mRNA clone SJFCA4241|FSA001-P00028-D04	emb|FN328150.1
CUST_21536_PI428956223	7.4397	5.09099	7.21651	P	A	P	13.9235	13.7767	P	P	0.00803491	gi|257208133|emb|FN328153.1| Schistosoma japonicum isolate Anhui non-coing mRNA clone SJFCA4256|FSA001-P00030-A10	emb|FN328153.1
CUST_21538_PI428956223	12.8255	12.7379	13.2341	P	P	P	14.4682	14.35	P	P	0.363201	gi|257208135|emb|FN328155.1| Schistosoma japonicum isolate Anhui non-coing mRNA clone SJFCA4265|FSA001-P00030-O17	emb|FN328155.1
CUST_2154_PI428956223	5.66125	5.9136	5.91299	P	P	P	3.37187	3.71666	A	A	4.85521	gi|60595955|gb|AY808639.1| Schistosoma japonicum SJCHGC02670 protein mRNA, partial cds	gb|AY808639.1
CUST_21547_PI428956223	9.66589	8.81095	9.33262	P	P	P	11.004	10.9533	P	P	0.314824	gi|257208144|emb|FN328164.1| Schistosoma japonicum isolate Anhui non-coing mRNA clone SJFCA4280|FSA001-P00032-O17	emb|FN328164.1
CUST_21549_PI428956223	6.3883	6.32983	8.06303	P	P	P	9.43037	10.1963	P	P	0.154443	gi|257208146|emb|FN328166.1| Schistosoma japonicum isolate Anhui non-coing mRNA clone SJFCA4288|FSA001-P00033-F20	emb|FN328166.1
CUST_21552_PI428956223	8.11141	8.01399	8.41109	P	P	P	12.7915	12.5559	P	P	0.0445148	gi|257208149|emb|FN328169.1| Schistosoma japonicum isolate Anhui non-coing mRNA clone SJFCA4295|FSA001-P00033-P22	emb|FN328169.1
CUST_21555_PI428956223	9.19875	9.26029	8.78027	P	P	P	10.4588	10.3031	P	P	0.4095	gi|257208152|emb|FN328172.1| Schistosoma japonicum isolate Anhui non-coing mRNA clone SJFCA4303|FSA001-P00034-K14	emb|FN328172.1
CUST_21556_PI428956223	10.1576	10.2124	10.2377	P	P	P	11.5392	11.2751	P	P	0.432192	gi|257208153|emb|FN328173.1| Schistosoma japonicum isolate Anhui non-coing mRNA clone SJFCA4304|FSA001-P00034-L14	emb|FN328173.1
CUST_2156_PI428956223	9.83003	9.71045	9.50946	P	P	P	7.91132	8.29125	P	P	2.98051	gi|60595961|gb|AY808642.1| Schistosoma japonicum SJCHGC04810 protein mRNA, partial cds	gb|AY808642.1
CUST_21562_PI428956223	7.8335	5.04857	7.04557	P	A	P	13.912	13.7918	P	P	0.00885906	gi|257208160|emb|FN328180.1| Schistosoma japonicum isolate Anhui non-coing mRNA clone SJFCA4315|FSA001-P00035-P03	emb|FN328180.1
CUST_21568_PI428956223	7.36897	6.90868	7.13534	P	P	P	8.94601	8.67093	P	P	0.315317	gi|257208166|emb|FN328186.1| Schistosoma japonicum isolate Anhui non-coing mRNA clone SJFCE0655|FSE_039_45_E06	emb|FN328186.1
CUST_21574_PI428956223	14.8386	14.7995	14.7789	P	P	P	13.4878	13.7732	P	P	2.2475	gi|257208172|emb|FN328192.1| Schistosoma japonicum isolate Anhui non-coing mRNA clone SJFCE0665|FSE_042_16_H02	emb|FN328192.1
CUST_21575_PI428956223	11.4186	11.3757	11.7477	P	P	P	10.0822	10.4236	P	P	2.39635	gi|257208173|emb|FN328193.1| Schistosoma japonicum isolate Anhui non-coing mRNA clone SJFCE0667|FSE_042_96_H12	emb|FN328193.1
CUST_21577_PI428956223	10.554	10.6461	10.6082	P	P	P	8.38524	8.37908	P	P	4.66237	gi|257208175|emb|FN328195.1| Schistosoma japonicum isolate Anhui non-coing mRNA clone SJFCE0673|FSE_044_45_E06	emb|FN328195.1
CUST_21578_PI428956223	7.64696	6.10859	6.0064	P	P	P	7.47438	8.24889	P	P	0.46154	gi|257208176|emb|FN328196.1| Schistosoma japonicum isolate Anhui non-coing mRNA clone SJFCE0679|FSE_046_63_G08	emb|FN328196.1
CUST_21579_PI428956223	9.96453	10.9144	10.9473	P	P	P	12.0171	11.4332	P	P	0.473099	gi|257208177|emb|FN328197.1| Schistosoma japonicum isolate Anhui non-coing mRNA clone SJFCE0683|FSE_047_16_H02	emb|FN328197.1
CUST_21580_PI428956223	7.21189	7.24536	7.40805	P	P	P	3.44166	4.67266	A	A	8.61202	gi|257208178|emb|FN328198.1| Schistosoma japonicum isolate Anhui non-coing mRNA clone SJFCE0684|FSE_047_46_F06	emb|FN328198.1
CUST_21588_PI428956223	8.84457	9.04091	8.60801	P	P	P	10.7331	10.3939	P	P	0.301137	gi|257208186|emb|FN328206.1| Schistosoma japonicum isolate Anhui non-coing mRNA clone SJFCE0700|FSE_051_30_F04	emb|FN328206.1
CUST_21598_PI428956223	8.34577	8.52919	9.01685	P	P	P	7.48492	7.75286	P	P	2.04776	gi|257208196|emb|FN328216.1| Schistosoma japonicum isolate Anhui non-coing mRNA clone SJFCE0716|FSE_054_69_E09	emb|FN328216.1
CUST_21602_PI428956223	14.1591	14.0091	14.0148	P	P	P	12.8792	12.9962	P	P	2.17917	gi|257208200|emb|FN328220.1| Schistosoma japonicum isolate Anhui non-coing mRNA clone SJFCE0736|FSE_058_85_E11	emb|FN328220.1
CUST_21609_PI428956223	13.1751	12.8521	13.0034	P	P	P	11.4648	11.3804	P	P	3.01696	gi|257208207|emb|FN328227.1| Schistosoma japonicum isolate Anhui non-coing mRNA clone SJFCE0749|FSE_062_78_F10	emb|FN328227.1
CUST_2161_PI428956223	6.72633	7.04326	6.47983	P	P	P	4.90371	5.79466	A	A	2.55165	gi|60595971|gb|AY808647.1| Schistosoma japonicum SJCHGC09109 protein mRNA, partial cds	gb|AY808647.1
CUST_21615_PI428956223	9.23667	8.99403	9.12804	P	P	P	7.74793	7.95729	P	P	2.40589	gi|257208213|emb|FN328233.1| Schistosoma japonicum isolate Anhui non-coing mRNA clone SJFCE0761|FSE_070_08_H01	emb|FN328233.1
CUST_21617_PI428956223	13.3901	13.3746	13.3076	P	P	P	11.8597	11.9044	P	P	2.78115	gi|257208215|emb|FN328235.1| Schistosoma japonicum isolate Anhui non-coing mRNA clone SJFCE0763|FSE_070_75_C10	emb|FN328235.1
CUST_21627_PI428956223	10.075	9.2971	9.20136	P	P	P	8.16583	7.98939	P	P	2.82822	gi|257208225|emb|FN328245.1| Schistosoma japonicum isolate Anhui non-coing mRNA clone SJFCE0783|FSE_077_48_H06	emb|FN328245.1
CUST_21631_PI428956223	6.91324	6.30288	6.47901	P	P	P	5.31368	2.93497	A	A	4.05855	gi|257208229|emb|FN328249.1| Schistosoma japonicum isolate Anhui non-coing mRNA clone SJFCE0789|FSE_079_26_B04	emb|FN328249.1
CUST_21647_PI428956223	12.1555	12.1014	12.0002	P	P	P	10.6171	10.6346	P	P	2.75351	gi|257208245|emb|FN328265.1| Schistosoma japonicum isolate Anhui non-coing mRNA clone SJFCE0819|FSE_088_32_H04	emb|FN328265.1
CUST_21648_PI428956223	8.7449	9.07671	9.15361	P	P	P	7.92541	8.02667	P	P	2.03556	gi|257208246|emb|FN328266.1| Schistosoma japonicum isolate Anhui non-coing mRNA clone SJFCE0820|FSE_088_46_F06	emb|FN328266.1
CUST_2165_PI428962772	7.92635	5.83896	6.30288	P	P	P	5.67197	3.19875	A	A	4.20451	gi|56054270|gb|CV745727.1| SJAL_060_11.T3 SJL Schistosoma japonicum cDNA, mRNA sequence	56054270|gb_CV745727.1
CUST_21659_PI428956223	11.953	11.9465	11.9673	P	P	P	10.9491	10.9123	P	P	2.03471	gi|257208257|emb|FN328277.1| Schistosoma japonicum isolate Anhui non-coing mRNA clone SJFCE0838|FSE_096_61_E08	emb|FN328277.1
CUST_2166_PI428956223	11.1245	11.1492	11.0043	P	P	P	9.65606	9.83818	P	P	2.5386	gi|60595981|gb|AY808652.1| Schistosoma japonicum SJCHGC03712 protein mRNA, partial cds	gb|AY808652.1
CUST_21660_PI428956223	9.91502	9.92276	9.73794	P	P	P	11.4809	11.3115	P	P	0.344449	gi|257208258|emb|FN328278.1| Schistosoma japonicum isolate Anhui non-coing mRNA clone SJFCE0840|FSE_097_33_A05	emb|FN328278.1
CUST_21661_PI428956223	7.95068	8.07868	7.20788	P	P	P	6.78597	6.71074	A	P	2.0629	gi|257208259|emb|FN328279.1| Schistosoma japonicum isolate Anhui non-coing mRNA clone SJFCE0841|FSE_097_49_A07	emb|FN328279.1
CUST_2167_PI428962778	7.07247	7.24858	6.83404	P	P	P	2.98349	4.16801	A	A	10.3213	gi|28322321|gb|BU714974.1| SJMBRH09 SJM Schistosoma japonicum cDNA, mRNA sequence	28322321|gb_BU714974.1
CUST_21672_PI428956223	10.4374	10.5504	9.89854	P	P	P	8.8671	9.01727	P	P	2.59918	gi|257208270|emb|FN328290.1| Schistosoma japonicum isolate Anhui non-coing mRNA clone SJFCE0862|FSE_104_21_E03	emb|FN328290.1
CUST_21673_PI428956223	12.5184	12.4205	12.5461	P	P	P	11.4184	11.4425	P	P	2.09288	gi|257208271|emb|FN328291.1| Schistosoma japonicum isolate Anhui non-coing mRNA clone SJFCE0865|FSE_104_78_F10	emb|FN328291.1
CUST_21677_PI428956223	9.97465	10.4093	10.1567	P	P	P	11.3965	11.4525	P	P	0.425277	gi|257208275|emb|FN328295.1| Schistosoma japonicum isolate Anhui non-coing mRNA clone SJFCE0872|FSE_106_57_A08	emb|FN328295.1
CUST_2168_PI428956223	6.56965	6.88718	7.20878	P	P	P	3.6795	3.49142	A	A	10.0111	gi|60595985|gb|AY808654.1| Schistosoma japonicum SJCHGC03958 protein mRNA, partial cds	gb|AY808654.1
CUST_21681_PI428956223	7.4256	6.54061	8.20173	P	P	P	4.2889	3.83015	A	A	11.0439	gi|257208279|emb|FN328299.1| Schistosoma japonicum isolate Anhui non-coing mRNA clone SJFCE0883|FSE_110_30_F04	emb|FN328299.1
CUST_21682_PI428956223	5.84769	6.721	6.99433	P	P	P	4.83574	4.79611	A	A	3.43845	gi|257208280|emb|FN328300.1| Schistosoma japonicum isolate Anhui non-coing mRNA clone SJFCE0886|FSE_112_50_B07	emb|FN328300.1
CUST_2169_PI428956223	8.60763	8.97763	9.1541	P	P	P	7.18293	7.72458	P	P	2.73518	gi|60595987|gb|AY808655.1| Schistosoma japonicum SJCHGC08604 protein mRNA, partial cds	gb|AY808655.1
CUST_217_PI428956223	11.3278	11.2202	11.1836	P	P	P	8.81033	9.53768	P	P	4.07231	gi|56754292|gb|AY813602.1| Schistosoma japonicum clone SJCHGC09399 unknown mRNA	gb|AY813602.1
CUST_217_PI428962772	13.7004	15.8729	15.3697	P	P	P	16.2715	16.3419	P	P	0.475493	gi|28358305|gb|BU801298.1| SJF2DBG02 SJF Schistosoma japonicum cDNA, mRNA sequence	28358305|gb_BU801298.1
CUST_2170_PI428962778	7.3417	7.59614	7.84358	P	P	P	5.63894	5.73768	A	A	3.78202	gi|28322326|gb|BU714979.1| SJMBSA02 SJM Schistosoma japonicum cDNA, mRNA sequence	28322326|gb_BU714979.1
CUST_21702_PI428956223	6.37014	7.15253	6.69155	P	P	P	8.47437	6.87413	P	P	0.462827	gi|257208300|emb|FN328320.1| Schistosoma japonicum isolate Anhui non-coing mRNA clone SJFCE0933|FSE_132_23_G03	emb|FN328320.1
CUST_21708_PI428956223	11.5164	10.2845	10.701	P	P	P	11.8327	12.2332	P	P	0.460198	gi|257208306|emb|FN328326.1| Schistosoma japonicum isolate Anhui non-coing mRNA clone SJFCE0948|FSE_139_79_G10	emb|FN328326.1
CUST_2171_PI428962772	13.1255	13.1781	13.1718	P	P	P	10.9829	11.3126	P	P	4.00415	gi|56054325|gb|CV745782.1| SJAL_060_43.T3 SJL Schistosoma japonicum cDNA, mRNA sequence	56054325|gb_CV745782.1
CUST_21711_PI428956223	8.213	8.51908	8.65146	P	P	P	6.67195	6.99471	P	P	3.09574	gi|257208309|emb|FN328329.1| Schistosoma japonicum isolate Anhui non-coing mRNA clone SJFCE0953|FSE_141_43_C06	emb|FN328329.1
CUST_21715_PI428956223	10.2439	9.89522	9.98028	P	P	P	8.91324	9.14503	P	P	2.01918	gi|257208313|emb|FN328333.1| Schistosoma japonicum isolate Anhui non-coing mRNA clone SJFCE0964|FSE_146_35_C05	emb|FN328333.1
CUST_21716_PI428956223	5.59723	6.08332	5.64816	P	P	P	7.31355	7.43656	P	P	0.333759	gi|257208314|emb|FN328334.1| Schistosoma japonicum isolate Anhui non-coing mRNA clone SJFCE0966|FSE_146_93_E12	emb|FN328334.1
CUST_2172_PI428956223	3.21847	3.42616	5.47049	A	A	P	7.34684	7.30313	P	P	0.133859	gi|60595993|gb|AY808658.1| Schistosoma japonicum SJCHGC08479 protein mRNA, partial cds	gb|AY808658.1
CUST_21720_PI428956223	9.93056	9.77052	9.50234	P	P	P	8.3722	8.44729	P	P	2.52258	gi|257208318|emb|FN328338.1| Schistosoma japonicum isolate Anhui non-coing mRNA clone SJFCE0973|FSE_148_09_A02	emb|FN328338.1
CUST_21721_PI428956223	5.95717	6.03577	5.65428	P	P	P	4.81169	4.33492	A	A	2.45998	gi|257208319|emb|FN328339.1| Schistosoma japonicum isolate Anhui non-coing mRNA clone SJFCE0976|FSE_148_88_H11	emb|FN328339.1
CUST_21725_PI428956223	7.43084	7.81818	8.05398	P	P	P	8.88743	8.78768	P	P	0.48352	gi|257208323|emb|FN328343.1| Schistosoma japonicum isolate Anhui non-coing mRNA clone SJFCE0986|FSE_152_35_C05	emb|FN328343.1
CUST_21741_PI428956223	11.1817	11.1625	11.0984	P	P	P	10.0247	9.88312	P	P	2.28518	gi|257208339|emb|FN328359.1| Schistosoma japonicum isolate Anhui non-coing mRNA clone SJFCE1016|FSE_163_55_G07	emb|FN328359.1
CUST_21743_PI428956223	5.94178	6.02762	5.71884	P	P	P	3.14102	5.60317	A	A	2.08219	gi|257208341|emb|FN328361.1| Schistosoma japonicum isolate Anhui non-coing mRNA clone SJFCE1022|FSE_166_73_A10	emb|FN328361.1
CUST_21744_PI428956223	15.4668	15.6627	15.6351	P	P	P	13.9062	14.0969	P	P	3.0023	gi|257208342|emb|FN328362.1| Schistosoma japonicum isolate Anhui non-coing mRNA clone SJFCE1023|FSE_167_24_H03	emb|FN328362.1
CUST_21746_PI428956223	12.6815	12.5903	12.6474	P	P	P	11.0901	11.4005	P	P	2.61457	gi|257208344|emb|FN328364.1| Schistosoma japonicum isolate Anhui non-coing mRNA clone SJFCE1026|FSE_168_39_G05	emb|FN328364.1
CUST_21748_PI428956223	14.0807	14.173	14.322	P	P	P	11.8981	12.1555	P	P	4.4778	gi|257208346|emb|FN328366.1| Schistosoma japonicum isolate Anhui non-coing mRNA clone SJFCE1033|FSE_171_01_A01	emb|FN328366.1
[truncated: 4,889 more rows]
